# Supplementary material for: Updated annotation and meta-analysis of Brugia malayi transcriptomics data reveals consistent transcriptional profiles across time and space with some study-specific differences in adult female worm transcriptional profiles
Source: PLoS Negl Trop Dis. 2024 Sep 26;18(9):e0012511. doi: 10.1371/journal.pntd.0012511 (PMC11460672; doi:10.1371/journal.pntd.0012511)
Supplement: S2 File — (ZIP) [file pntd.0012511.s002.zip]

Archive with 2 entries (2 files):
- Supplementary_File_2.gff3
- __MACOSX/._Supplementary_File_2.gff3
