# Supplementary material for: Updated annotation and meta-analysis of Brugia malayi transcriptomics data reveals consistent transcriptional profiles across time and space with some study-specific differences in adult female worm transcriptional profiles
Source: PLoS Negl Trop Dis. 2024 Sep 26;18(9):e0012511. doi: 10.1371/journal.pntd.0012511 (PMC11460672; doi:10.1371/journal.pntd.0012511)
Supplement: S2 File — (ZIP) [file pntd.0012511.s002.zip › Supplementary_File_2.gff3]

# https://github.com/christopher-holt/bmalayi_meta_analysis
AF538716.1	Genbank	region	1	13657	.	+	.	ID=AF538716.1:1..13657;Dbxref=taxon:6279;Is_circular=true;Name=MT;gbkey=Src;genome=mitochondrion;mol_type=genomic DNA;strain=TRS
AF538716.1	Genbank	tRNA	1	60	.	+	.	ID=rna-AF538716.1:1..60;gbkey=tRNA;product=tRNA-Glu
AF538716.1	Genbank	exon	1	60	.	+	.	ID=exon-AF538716.1:1..60-1;Parent=rna-AF538716.1:1..60;gbkey=tRNA;product=tRNA-Glu
AF538716.1	Genbank	tRNA	61	112	.	+	.	ID=rna-AF538716.1:61..112;gbkey=tRNA;product=tRNA-Ser
AF538716.1	Genbank	exon	61	112	.	+	.	ID=exon-AF538716.1:61..112-1;Parent=rna-AF538716.1:61..112;gbkey=tRNA;product=tRNA-Ser
AF538716.1	Genbank	gene	113	956	.	+	.	ID=gene-nad2;Name=nad2;gbkey=Gene;gene=nad2;gene_biotype=protein_coding
AF538716.1	Genbank	CDS	113	956	.	+	0	ID=cds-AAN17804.1;Parent=gene-nad2;Dbxref=NCBI_GP:AAN17804.1;Name=AAN17804.1;Note=TAA stop codon is completed by the addition of 3' A residues to the mRNA;gbkey=CDS;gene=nad2;product=NADH dehydrogenase subunit 2;protein_id=AAN17804.1;transl_except=(pos:113..115%2Caa:Met),(pos:956..956%2Caa:TERM);transl_table=5
AF538716.1	Genbank	tRNA	957	1017	.	+	.	ID=rna-AF538716.1:957..1017;gbkey=tRNA;product=tRNA-Thr
AF538716.1	Genbank	exon	957	1017	.	+	.	ID=exon-AF538716.1:957..1017-1;Parent=rna-AF538716.1:957..1017;gbkey=tRNA;product=tRNA-Thr
AF538716.1	Genbank	gene	1017	2246	.	+	.	ID=gene-nad4;Name=nad4;gbkey=Gene;gene=nad4;gene_biotype=protein_coding
AF538716.1	Genbank	CDS	1017	2246	.	+	0	ID=cds-AAN17805.1;Parent=gene-nad4;Dbxref=NCBI_GP:AAN17805.1;Name=AAN17805.1;gbkey=CDS;gene=nad4;product=NADH dehydrogenase subunit 4;protein_id=AAN17805.1;transl_table=5
AF538716.1	Genbank	gene	2254	3900	.	+	.	ID=gene-cox1;Name=cox1;gbkey=Gene;gene=cox1;gene_biotype=protein_coding
AF538716.1	Genbank	CDS	2254	3900	.	+	0	ID=cds-AAN17806.1;Parent=gene-cox1;Dbxref=NCBI_GP:AAN17806.1;Name=AAN17806.1;gbkey=CDS;gene=cox1;product=cytochrome c oxidase subunit I;protein_id=AAN17806.1;transl_table=5
AF538716.1	Genbank	tRNA	3903	3961	.	+	.	ID=rna-AF538716.1:3903..3961;gbkey=tRNA;product=tRNA-Trp
AF538716.1	Genbank	exon	3903	3961	.	+	.	ID=exon-AF538716.1:3903..3961-1;Parent=rna-AF538716.1:3903..3961;gbkey=tRNA;product=tRNA-Trp
AF538716.1	Genbank	gene	4011	4463	.	+	.	ID=gene-nad6;Name=nad6;gbkey=Gene;gene=nad6;gene_biotype=protein_coding
AF538716.1	Genbank	CDS	4011	4463	.	+	0	ID=cds-AAN17807.1;Parent=gene-nad6;Dbxref=NCBI_GP:AAN17807.1;Name=AAN17807.1;gbkey=CDS;gene=nad6;product=NADH dehydrogenase subunit 6;protein_id=AAN17807.1;transl_except=(pos:4011..4013%2Caa:Met);transl_table=5
AF538716.1	Genbank	tRNA	4463	4517	.	+	.	ID=rna-AF538716.1:4463..4517;gbkey=tRNA;product=tRNA-Arg
AF538716.1	Genbank	exon	4463	4517	.	+	.	ID=exon-AF538716.1:4463..4517-1;Parent=rna-AF538716.1:4463..4517;gbkey=tRNA;product=tRNA-Arg
AF538716.1	Genbank	tRNA	4523	4577	.	+	.	ID=rna-AF538716.1:4523..4577;gbkey=tRNA;product=tRNA-Gln
AF538716.1	Genbank	exon	4523	4577	.	+	.	ID=exon-AF538716.1:4523..4577-1;Parent=rna-AF538716.1:4523..4577;gbkey=tRNA;product=tRNA-Gln
AF538716.1	Genbank	gene	4578	5664	.	+	.	ID=gene-cob;Name=cob;gbkey=Gene;gene=cob;gene_biotype=protein_coding
AF538716.1	Genbank	CDS	4578	5664	.	+	0	ID=cds-AAN17808.1;Parent=gene-cob;Dbxref=NCBI_GP:AAN17808.1;Name=AAN17808.1;Note=TAA stop codon is completed by the addition of 3' A residues to the mRNA;gbkey=CDS;gene=cob;product=cytochrome b;protein_id=AAN17808.1;transl_except=(pos:5664..5664%2Caa:TERM);transl_table=5
AF538716.1	Genbank	tRNA	5665	5718	.	+	.	ID=rna-AF538716.1:5665..5718;gbkey=tRNA;product=tRNA-Leu
AF538716.1	Genbank	exon	5665	5718	.	+	.	ID=exon-AF538716.1:5665..5718-1;Parent=rna-AF538716.1:5665..5718;gbkey=tRNA;product=tRNA-Leu
AF538716.1	Genbank	gene	5719	6498	.	+	.	ID=gene-cox3;Name=cox3;gbkey=Gene;gene=cox3;gene_biotype=protein_coding
AF538716.1	Genbank	CDS	5719	6498	.	+	0	ID=cds-AAN17809.1;Parent=gene-cox3;Dbxref=NCBI_GP:AAN17809.1;Name=AAN17809.1;gbkey=CDS;gene=cox3;product=cytochrome c oxidase subunit III;protein_id=AAN17809.1;transl_table=5
AF538716.1	Genbank	sequence_feature	6499	6781	.	+	.	ID=id-AF538716.1:6499..6781;Note=putative AT domain;gbkey=misc_feature
AF538716.1	Genbank	tRNA	6782	6838	.	+	.	ID=rna-AF538716.1:6782..6838;gbkey=tRNA;product=tRNA-Ala
AF538716.1	Genbank	exon	6782	6838	.	+	.	ID=exon-AF538716.1:6782..6838-1;Parent=rna-AF538716.1:6782..6838;gbkey=tRNA;product=tRNA-Ala
AF538716.1	Genbank	tRNA	6841	6893	.	+	.	ID=rna-AF538716.1:6841..6893;gbkey=tRNA;product=tRNA-Leu
AF538716.1	Genbank	exon	6841	6893	.	+	.	ID=exon-AF538716.1:6841..6893-1;Parent=rna-AF538716.1:6841..6893;gbkey=tRNA;product=tRNA-Leu
AF538716.1	Genbank	tRNA	6897	6955	.	+	.	ID=rna-AF538716.1:6897..6955;gbkey=tRNA;product=tRNA-Asn
AF538716.1	Genbank	exon	6897	6955	.	+	.	ID=exon-AF538716.1:6897..6955-1;Parent=rna-AF538716.1:6897..6955;gbkey=tRNA;product=tRNA-Asn
AF538716.1	Genbank	tRNA	6958	7016	.	+	.	ID=rna-AF538716.1:6958..7016;gbkey=tRNA;product=tRNA-Met
AF538716.1	Genbank	exon	6958	7016	.	+	.	ID=exon-AF538716.1:6958..7016-1;Parent=rna-AF538716.1:6958..7016;gbkey=tRNA;product=tRNA-Met
AF538716.1	Genbank	tRNA	7017	7072	.	+	.	ID=rna-AF538716.1:7017..7072;gbkey=tRNA;product=tRNA-Lys
AF538716.1	Genbank	exon	7017	7072	.	+	.	ID=exon-AF538716.1:7017..7072-1;Parent=rna-AF538716.1:7017..7072;gbkey=tRNA;product=tRNA-Lys
AF538716.1	Genbank	gene	7074	7313	.	+	.	ID=gene-nad4L;Name=nad4L;gbkey=Gene;gene=nad4L;gene_biotype=protein_coding
AF538716.1	Genbank	CDS	7074	7313	.	+	0	ID=cds-AAN17810.1;Parent=gene-nad4L;Dbxref=NCBI_GP:AAN17810.1;Name=AAN17810.1;gbkey=CDS;gene=nad4L;product=NADH dehydrogenase subunit 4L;protein_id=AAN17810.1;transl_except=(pos:7074..7076%2Caa:Met);transl_table=5
AF538716.1	Genbank	rRNA	7317	7988	.	+	.	ID=rna-AF538716.1:7317..7988;Note=rrnS;gbkey=rRNA;product=small subunit ribosomal RNA
AF538716.1	Genbank	exon	7317	7988	.	+	.	ID=exon-AF538716.1:7317..7988-1;Parent=rna-AF538716.1:7317..7988;Note=rrnS;gbkey=rRNA;product=small subunit ribosomal RNA
AF538716.1	Genbank	tRNA	7989	8043	.	+	.	ID=rna-AF538716.1:7989..8043;gbkey=tRNA;product=tRNA-Tyr
AF538716.1	Genbank	exon	7989	8043	.	+	.	ID=exon-AF538716.1:7989..8043-1;Parent=rna-AF538716.1:7989..8043;gbkey=tRNA;product=tRNA-Tyr
AF538716.1	Genbank	gene	8041	8917	.	+	.	ID=gene-nad1;Name=nad1;gbkey=Gene;gene=nad1;gene_biotype=protein_coding
AF538716.1	Genbank	CDS	8041	8917	.	+	0	ID=cds-AAN17811.1;Parent=gene-nad1;Dbxref=NCBI_GP:AAN17811.1;Name=AAN17811.1;Note=TAA stop codon is completed by the addition of 3' A residues to the mRNA;gbkey=CDS;gene=nad1;product=NADH dehydrogenase subunit 1;protein_id=AAN17811.1;transl_except=(pos:8917..8917%2Caa:TERM);transl_table=5
AF538716.1	Genbank	tRNA	8918	8977	.	+	.	ID=rna-AF538716.1:8918..8977;gbkey=tRNA;product=tRNA-Phe
AF538716.1	Genbank	exon	8918	8977	.	+	.	ID=exon-AF538716.1:8918..8977-1;Parent=rna-AF538716.1:8918..8977;gbkey=tRNA;product=tRNA-Phe
AF538716.1	Genbank	gene	8978	9559	.	+	.	ID=gene-atp6;Name=atp6;gbkey=Gene;gene=atp6;gene_biotype=protein_coding
AF538716.1	Genbank	CDS	8978	9559	.	+	0	ID=cds-AAN17812.1;Parent=gene-atp6;Dbxref=NCBI_GP:AAN17812.1;Name=AAN17812.1;gbkey=CDS;gene=atp6;product=ATP synthase F0 subunit 6;protein_id=AAN17812.1;transl_table=5
AF538716.1	Genbank	tRNA	9569	9625	.	+	.	ID=rna-AF538716.1:9569..9625;gbkey=tRNA;product=tRNA-Ile
AF538716.1	Genbank	exon	9569	9625	.	+	.	ID=exon-AF538716.1:9569..9625-1;Parent=rna-AF538716.1:9569..9625;gbkey=tRNA;product=tRNA-Ile
AF538716.1	Genbank	tRNA	9639	9692	.	+	.	ID=rna-AF538716.1:9639..9692;gbkey=tRNA;product=tRNA-Gly
AF538716.1	Genbank	exon	9639	9692	.	+	.	ID=exon-AF538716.1:9639..9692-1;Parent=rna-AF538716.1:9639..9692;gbkey=tRNA;product=tRNA-Gly
AF538716.1	Genbank	gene	9696	10394	.	+	.	ID=gene-cox2;Name=cox2;gbkey=Gene;gene=cox2;gene_biotype=protein_coding
AF538716.1	Genbank	CDS	9696	10394	.	+	0	ID=cds-AAN17813.1;Parent=gene-cox2;Dbxref=NCBI_GP:AAN17813.1;Name=AAN17813.1;gbkey=CDS;gene=cox2;product=cytochrome c oxidase subunit II;protein_id=AAN17813.1;transl_table=5
AF538716.1	Genbank	tRNA	10393	10450	.	+	.	ID=rna-AF538716.1:10393..10450;gbkey=tRNA;product=tRNA-His
AF538716.1	Genbank	exon	10393	10450	.	+	.	ID=exon-AF538716.1:10393..10450-1;Parent=rna-AF538716.1:10393..10450;gbkey=tRNA;product=tRNA-His
AF538716.1	Genbank	rRNA	10452	11429	.	+	.	ID=rna-AF538716.1:10452..11429;Note=rrnL;gbkey=rRNA;product=large subunit ribosomal RNA
AF538716.1	Genbank	exon	10452	11429	.	+	.	ID=exon-AF538716.1:10452..11429-1;Parent=rna-AF538716.1:10452..11429;Note=rrnL;gbkey=rRNA;product=large subunit ribosomal RNA
AF538716.1	Genbank	gene	11431	11769	.	+	.	ID=gene-nad3;Name=nad3;gbkey=Gene;gene=nad3;gene_biotype=protein_coding
AF538716.1	Genbank	CDS	11431	11769	.	+	0	ID=cds-AAN17814.1;Parent=gene-nad3;Dbxref=NCBI_GP:AAN17814.1;Name=AAN17814.1;gbkey=CDS;gene=nad3;product=NADH dehydrogenase subunit 3;protein_id=AAN17814.1;transl_except=(pos:11431..11433%2Caa:Met);transl_table=5
AF538716.1	Genbank	tRNA	11768	11822	.	+	.	ID=rna-AF538716.1:11768..11822;gbkey=tRNA;product=tRNA-Cys
AF538716.1	Genbank	exon	11768	11822	.	+	.	ID=exon-AF538716.1:11768..11822-1;Parent=rna-AF538716.1:11768..11822;gbkey=tRNA;product=tRNA-Cys
AF538716.1	Genbank	tRNA	11823	11876	.	+	.	ID=rna-AF538716.1:11823..11876;gbkey=tRNA;product=tRNA-Ser
AF538716.1	Genbank	exon	11823	11876	.	+	.	ID=exon-AF538716.1:11823..11876-1;Parent=rna-AF538716.1:11823..11876;gbkey=tRNA;product=tRNA-Ser
AF538716.1	Genbank	tRNA	11877	11934	.	+	.	ID=rna-AF538716.1:11877..11934;gbkey=tRNA;product=tRNA-Pro
AF538716.1	Genbank	exon	11877	11934	.	+	.	ID=exon-AF538716.1:11877..11934-1;Parent=rna-AF538716.1:11877..11934;gbkey=tRNA;product=tRNA-Pro
AF538716.1	Genbank	tRNA	11942	11997	.	+	.	ID=rna-AF538716.1:11942..11997;gbkey=tRNA;product=tRNA-Asp
AF538716.1	Genbank	exon	11942	11997	.	+	.	ID=exon-AF538716.1:11942..11997-1;Parent=rna-AF538716.1:11942..11997;gbkey=tRNA;product=tRNA-Asp
AF538716.1	Genbank	tRNA	11998	12053	.	+	.	ID=rna-AF538716.1:11998..12053;gbkey=tRNA;product=tRNA-Val
AF538716.1	Genbank	exon	11998	12053	.	+	.	ID=exon-AF538716.1:11998..12053-1;Parent=rna-AF538716.1:11998..12053;gbkey=tRNA;product=tRNA-Val
AF538716.1	Genbank	gene	12054	13649	.	+	.	ID=gene-nad5;Name=nad5;gbkey=Gene;gene=nad5;gene_biotype=protein_coding
AF538716.1	Genbank	CDS	12054	13649	.	+	0	ID=cds-AAN17815.1;Parent=gene-nad5;Dbxref=NCBI_GP:AAN17815.1;Name=AAN17815.1;gbkey=CDS;gene=nad5;product=NADH dehydrogenase subunit 5;protein_id=AAN17815.1;transl_except=(pos:12054..12056%2Caa:Met);transl_table=5
AE017321.1	Genbank	region	1	1080084	.	+	.	ID=AE017321.1:1..1080084;Dbxref=taxon:292805;Is_circular=true;Name=ANONYMOUS;gbkey=Src;genome=chromosome;isolate=wBm;mol_type=genomic DNA;nat-host=Brugia malayi strain TRS
AE017321.1	Genbank	gene	111	1154	.	+	.	ID=gene-Wbm0001;Name=Wbm0001;gbkey=Gene;gene_biotype=protein_coding;locus_tag=Wbm0001
AE017321.1	Genbank	CDS	111	1154	.	+	0	ID=cds-AAW70593.1;Parent=gene-Wbm0001;Dbxref=NCBI_GP:AAW70593.1;Name=AAW70593.1;gbkey=CDS;locus_tag=Wbm0001;product=Uroporphyrinogen-III decarboxylase;protein_id=AAW70593.1;transl_table=11
AE017321.1	Genbank	gene	1216	2409	.	+	.	ID=gene-Wbm0002;Name=Wbm0002;gbkey=Gene;gene_biotype=protein_coding;locus_tag=Wbm0002
AE017321.1	Genbank	CDS	1216	2409	.	+	0	ID=cds-AAW70594.1;Parent=gene-Wbm0002;Dbxref=NCBI_GP:AAW70594.1;Name=AAW70594.1;gbkey=CDS;locus_tag=Wbm0002;product=Aspartate aminotransferase family enzyme;protein_id=AAW70594.1;transl_table=11
AE017321.1	Genbank	pseudogene	2785	2823	.	+	.	ID=gene-Wbm5001;Name=Wbm5001;Note=Molecular chaperone%2C SugES homolog (pseudogene region);gbkey=Gene;gene_biotype=pseudogene;locus_tag=Wbm5001;pseudo=true
AE017321.1	Genbank	gene	2921	3112	.	-	.	ID=gene-Wbm0003;Name=Wbm0003;gbkey=Gene;gene_biotype=protein_coding;locus_tag=Wbm0003
AE017321.1	Genbank	CDS	2921	3112	.	-	0	ID=cds-AAW70595.1;Parent=gene-Wbm0003;Dbxref=NCBI_GP:AAW70595.1;Name=AAW70595.1;gbkey=CDS;locus_tag=Wbm0003;product=Predicted protein;protein_id=AAW70595.1;transl_table=11
AE017321.1	Genbank	gene	3826	5037	.	+	.	ID=gene-Wbm0004;Name=Wbm0004;gbkey=Gene;gene_biotype=protein_coding;locus_tag=Wbm0004
AE017321.1	Genbank	CDS	3826	5037	.	+	0	ID=cds-AAW70596.1;Parent=gene-Wbm0004;Dbxref=NCBI_GP:AAW70596.1;Name=AAW70596.1;gbkey=CDS;locus_tag=Wbm0004;product=Permease of the major facilitator superfamily;protein_id=AAW70596.1;transl_table=11
AE017321.1	Genbank	gene	5087	6364	.	+	.	ID=gene-Wbm0005;Name=Wbm0005;gbkey=Gene;gene_biotype=protein_coding;locus_tag=Wbm0005
AE017321.1	Genbank	CDS	5087	6364	.	+	0	ID=cds-AAW70597.1;Parent=gene-Wbm0005;Dbxref=NCBI_GP:AAW70597.1;Name=AAW70597.1;gbkey=CDS;locus_tag=Wbm0005;product=Glycine/serine hydroxymethyltransferase;protein_id=AAW70597.1;transl_table=11
AE017321.1	Genbank	repeat_region	6403	6709	.	-	.	ID=id-AE017321.1:6403..6709;Note=URR_1 (unclassified repeat region);gbkey=repeat_region
AE017321.1	Genbank	repeat_region	6795	6848	.	+	.	ID=id-AE017321.1:6795..6848;Note=URR_2 (unclassified repeat region);gbkey=repeat_region
AE017321.1	Genbank	pseudogene	6868	7098	.	+	.	ID=gene-Wbm5002;Name=Wbm5002;Note=Predicted endonuclease containing a URI domain (pseudogene region);gbkey=Gene;gene_biotype=pseudogene;locus_tag=Wbm5002;pseudo=true
AE017321.1	Genbank	gene	7472	8665	.	-	.	ID=gene-Wbm0006;Name=Wbm0006;gbkey=Gene;gene_biotype=protein_coding;locus_tag=Wbm0006
AE017321.1	Genbank	CDS	7472	8665	.	-	0	ID=cds-AAW70598.1;Parent=gene-Wbm0006;Dbxref=NCBI_GP:AAW70598.1;Name=AAW70598.1;gbkey=CDS;locus_tag=Wbm0006;product=Predicted protein;protein_id=AAW70598.1;transl_table=11
AE017321.1	Genbank	gene	8826	9710	.	+	.	ID=gene-Wbm0007;Name=Wbm0007;gbkey=Gene;gene_biotype=protein_coding;locus_tag=Wbm0007
AE017321.1	Genbank	CDS	8826	9710	.	+	0	ID=cds-AAW70599.1;Parent=gene-Wbm0007;Dbxref=NCBI_GP:AAW70599.1;Name=AAW70599.1;gbkey=CDS;locus_tag=Wbm0007;product=GTPase;protein_id=AAW70599.1;transl_table=11
AE017321.1	Genbank	gene	9703	10530	.	+	.	ID=gene-Wbm0008;Name=Wbm0008;gbkey=Gene;gene_biotype=protein_coding;locus_tag=Wbm0008
AE017321.1	Genbank	CDS	9703	10530	.	+	0	ID=cds-AAW70600.1;Parent=gene-Wbm0008;Dbxref=NCBI_GP:AAW70600.1;Name=AAW70600.1;gbkey=CDS;locus_tag=Wbm0008;product=Predicted 3'-5' exonuclease related to the exonuclease domain of PolB;protein_id=AAW70600.1;transl_table=11
AE017321.1	Genbank	gene	11373	11558	.	-	.	ID=gene-Wbm0009;Name=Wbm0009;gbkey=Gene;gene_biotype=protein_coding;locus_tag=Wbm0009
AE017321.1	Genbank	CDS	11373	11558	.	-	0	ID=cds-AAW70601.1;Parent=gene-Wbm0009;Dbxref=NCBI_GP:AAW70601.1;Name=AAW70601.1;gbkey=CDS;locus_tag=Wbm0009;product=Predicted protein;protein_id=AAW70601.1;transl_table=11
AE017321.1	Genbank	gene	12128	14086	.	+	.	ID=gene-Wbm0010;Name=Wbm0010;gbkey=Gene;gene_biotype=protein_coding;locus_tag=Wbm0010
AE017321.1	Genbank	CDS	12128	14086	.	+	0	ID=cds-AAW70602.1;Parent=gene-Wbm0010;Dbxref=NCBI_GP:AAW70602.1;Name=AAW70602.1;gbkey=CDS;locus_tag=Wbm0010;product=Probable outer membrane protein;protein_id=AAW70602.1;transl_table=11
AE017321.1	Genbank	repeat_region	14093	14120	.	+	.	ID=id-AE017321.1:14093..14120;Note=URR_3 (unclassified repeat region);gbkey=repeat_region
AE017321.1	Genbank	pseudogene	14512	14733	.	+	.	ID=gene-Wbm5003;Name=Wbm5003;Note=Uncharacterized conserved protein (pseudogene region);gbkey=Gene;gene_biotype=pseudogene;locus_tag=Wbm5003;pseudo=true
AE017321.1	Genbank	gene	15359	15444	.	+	.	ID=gene-Wbm7001;Name=Wbm7001;gbkey=Gene;gene_biotype=tRNA;locus_tag=Wbm7001
AE017321.1	Genbank	tRNA	15359	15444	.	+	.	ID=rna-Wbm7001;Parent=gene-Wbm7001;codons=5;gbkey=tRNA;locus_tag=Wbm7001;product=tRNA-Ser
AE017321.1	Genbank	exon	15359	15444	.	+	.	ID=exon-Wbm7001-1;Parent=rna-Wbm7001;codons=5;gbkey=tRNA;locus_tag=Wbm7001;product=tRNA-Ser
AE017321.1	Genbank	pseudogene	15498	16235	.	+	.	ID=gene-Wbm5004;Name=Wbm5004;Note=Fic domain containing protein (pseudogene region);gbkey=Gene;gene_biotype=pseudogene;locus_tag=Wbm5004;pseudo=true
AE017321.1	Genbank	gene	16618	17835	.	-	.	ID=gene-Wbm0011;Name=Wbm0011;gbkey=Gene;gene_biotype=protein_coding;locus_tag=Wbm0011
AE017321.1	Genbank	CDS	16618	17835	.	-	0	ID=cds-AAW70603.1;Parent=gene-Wbm0011;Dbxref=NCBI_GP:AAW70603.1;Name=AAW70603.1;gbkey=CDS;locus_tag=Wbm0011;product=Permease of the major facilitator superfamily;protein_id=AAW70603.1;transl_table=11
AE017321.1	Genbank	gene	17935	19761	.	-	.	ID=gene-Wbm0012;Name=Wbm0012;gbkey=Gene;gene_biotype=protein_coding;locus_tag=Wbm0012
AE017321.1	Genbank	CDS	17935	19761	.	-	0	ID=cds-AAW70604.1;Parent=gene-Wbm0012;Dbxref=NCBI_GP:AAW70604.1;Name=AAW70604.1;gbkey=CDS;locus_tag=Wbm0012;product=Aspartyl-tRNA synthetase;protein_id=AAW70604.1;transl_table=11
AE017321.1	Genbank	gene	20038	20367	.	+	.	ID=gene-Wbm0013;Name=Wbm0013;gbkey=Gene;gene_biotype=protein_coding;locus_tag=Wbm0013
AE017321.1	Genbank	CDS	20038	20367	.	+	0	ID=cds-AAW70605.1;Parent=gene-Wbm0013;Dbxref=NCBI_GP:AAW70605.1;Name=AAW70605.1;gbkey=CDS;locus_tag=Wbm0013;product=Predicted protein;protein_id=AAW70605.1;transl_table=11
AE017321.1	Genbank	gene	20371	20991	.	+	.	ID=gene-Wbm0014;Name=Wbm0014;gbkey=Gene;gene_biotype=protein_coding;locus_tag=Wbm0014
AE017321.1	Genbank	CDS	20371	20991	.	+	0	ID=cds-AAW70606.1;Parent=gene-Wbm0014;Dbxref=NCBI_GP:AAW70606.1;Name=AAW70606.1;gbkey=CDS;locus_tag=Wbm0014;product=ABC-type transport system involved in cytochrome c biogenesis%2C ATPase component;protein_id=AAW70606.1;transl_table=11
AE017321.1	Genbank	repeat_region	21009	21130	.	+	.	ID=id-AE017321.1:21009..21130;Note=URR_4 (unclassified repeat region);gbkey=repeat_region
AE017321.1	Genbank	gene	21396	22517	.	-	.	ID=gene-Wbm0015;Name=Wbm0015;gbkey=Gene;gene_biotype=protein_coding;locus_tag=Wbm0015
AE017321.1	Genbank	CDS	21396	22517	.	-	0	ID=cds-AAW70607.1;Parent=gene-Wbm0015;Dbxref=NCBI_GP:AAW70607.1;Name=AAW70607.1;gbkey=CDS;locus_tag=Wbm0015;product=Bacterial cell division membrane protein%2C FtsW;protein_id=AAW70607.1;transl_table=11
AE017321.1	Genbank	gene	22569	24032	.	-	.	ID=gene-Wbm0016;Name=Wbm0016;gbkey=Gene;gene_biotype=protein_coding;locus_tag=Wbm0016
AE017321.1	Genbank	CDS	22569	24032	.	-	0	ID=cds-AAW70608.1;Parent=gene-Wbm0016;Dbxref=NCBI_GP:AAW70608.1;Name=AAW70608.1;gbkey=CDS;locus_tag=Wbm0016;product=Multisubunit Na+/H+ antiporter%2C MnhD subunit;protein_id=AAW70608.1;transl_table=11
AE017321.1	Genbank	gene	24097	24411	.	+	.	ID=gene-Wbm0017;Name=Wbm0017;gbkey=Gene;gene_biotype=protein_coding;locus_tag=Wbm0017
AE017321.1	Genbank	CDS	24097	24411	.	+	0	ID=cds-AAW70609.1;Parent=gene-Wbm0017;Dbxref=NCBI_GP:AAW70609.1;Name=AAW70609.1;gbkey=CDS;locus_tag=Wbm0017;product=NADH:ubiquinone oxidoreductase 17.2 kD subunit;protein_id=AAW70609.1;transl_table=11
AE017321.1	Genbank	gene	24414	24869	.	+	.	ID=gene-Wbm0018;Name=Wbm0018;gbkey=Gene;gene_biotype=protein_coding;locus_tag=Wbm0018
AE017321.1	Genbank	CDS	24414	24869	.	+	0	ID=cds-AAW70610.1;Parent=gene-Wbm0018;Dbxref=NCBI_GP:AAW70610.1;Name=AAW70610.1;gbkey=CDS;locus_tag=Wbm0018;product=ABC-type transport system involved in resistance to organic solvents%2C periplasmic component;protein_id=AAW70610.1;transl_table=11
AE017321.1	Genbank	pseudogene	25062	25543	.	-	.	ID=gene-Wbm5005;Name=Wbm5005;Note=Possible phage related protein (pseudogene region);gbkey=Gene;gene_biotype=pseudogene;locus_tag=Wbm5005;pseudo=true
AE017321.1	Genbank	gene	25805	28072	.	-	.	ID=gene-Wbm0019;Name=Wbm0019;gbkey=Gene;gene_biotype=protein_coding;locus_tag=Wbm0019
AE017321.1	Genbank	CDS	25805	28072	.	-	0	ID=cds-AAW70611.1;Parent=gene-Wbm0019;Dbxref=NCBI_GP:AAW70611.1;Name=AAW70611.1;gbkey=CDS;locus_tag=Wbm0019;product=Polyribonucleotide nucleotidyltransferase%2C pnp;protein_id=AAW70611.1;transl_table=11
AE017321.1	Genbank	gene	28087	28359	.	-	.	ID=gene-Wbm0020;Name=Wbm0020;gbkey=Gene;gene_biotype=protein_coding;locus_tag=Wbm0020
AE017321.1	Genbank	CDS	28087	28359	.	-	0	ID=cds-AAW70612.1;Parent=gene-Wbm0020;Dbxref=NCBI_GP:AAW70612.1;Name=AAW70612.1;gbkey=CDS;locus_tag=Wbm0020;product=Ribosomal protein S15;protein_id=AAW70612.1;transl_table=11
AE017321.1	Genbank	pseudogene	28726	29358	.	-	.	ID=gene-Wbm5006;Name=Wbm5006;Note=Pseudouridine synthase (pseudogene region);gbkey=Gene;gene_biotype=pseudogene;locus_tag=Wbm5006;pseudo=true
AE017321.1	Genbank	repeat_region	29578	29640	.	-	.	ID=id-AE017321.1:29578..29640;Note=URR_5 (unclassified repeat region);gbkey=repeat_region
AE017321.1	Genbank	repeat_region	30382	30527	.	-	.	ID=id-AE017321.1:30382..30527;Note=URR_6 (unclassified repeat region);gbkey=repeat_region
AE017321.1	Genbank	repeat_region	30527	30706	.	-	.	ID=id-AE017321.1:30527..30706;Note=URR_7 (unclassified repeat region);gbkey=repeat_region
AE017321.1	Genbank	gene	30740	31900	.	-	.	ID=gene-Wbm0021;Name=Wbm0021;gbkey=Gene;gene_biotype=protein_coding;locus_tag=Wbm0021
AE017321.1	Genbank	CDS	30740	31900	.	-	0	ID=cds-AAW70613.1;Parent=gene-Wbm0021;Dbxref=NCBI_GP:AAW70613.1;Name=AAW70613.1;gbkey=CDS;locus_tag=Wbm0021;product=Cysteine sulfinate desulfinase/cysteine desulfurase;protein_id=AAW70613.1;transl_table=11
AE017321.1	Genbank	gene	32034	32732	.	+	.	ID=gene-Wbm0022;Name=Wbm0022;gbkey=Gene;gene_biotype=protein_coding;locus_tag=Wbm0022
AE017321.1	Genbank	CDS	32034	32732	.	+	0	ID=cds-AAW70614.1;Parent=gene-Wbm0022;Dbxref=NCBI_GP:AAW70614.1;Name=AAW70614.1;gbkey=CDS;locus_tag=Wbm0022;product=Alpha/beta superfamily hydrolase;protein_id=AAW70614.1;transl_table=11
AE017321.1	Genbank	gene	32933	33607	.	-	.	ID=gene-Wbm0023;Name=Wbm0023;gbkey=Gene;gene_biotype=protein_coding;locus_tag=Wbm0023
AE017321.1	Genbank	CDS	32933	33607	.	-	0	ID=cds-AAW70615.1;Parent=gene-Wbm0023;Dbxref=NCBI_GP:AAW70615.1;Name=AAW70615.1;gbkey=CDS;locus_tag=Wbm0023;product=ABC-type antimicrobial peptide transport system%2C ATPase component;protein_id=AAW70615.1;transl_table=11
AE017321.1	Genbank	gene	33647	34096	.	-	.	ID=gene-Wbm0024;Name=Wbm0024;gbkey=Gene;gene_biotype=protein_coding;locus_tag=Wbm0024
AE017321.1	Genbank	CDS	33647	34096	.	-	0	ID=cds-AAW70616.1;Parent=gene-Wbm0024;Dbxref=NCBI_GP:AAW70616.1;Name=AAW70616.1;gbkey=CDS;locus_tag=Wbm0024;product=HesB/YadR/YfhF family protein;protein_id=AAW70616.1;transl_table=11
AE017321.1	Genbank	gene	34144	35343	.	+	.	ID=gene-Wbm0025;Name=Wbm0025;gbkey=Gene;gene_biotype=protein_coding;locus_tag=Wbm0025
AE017321.1	Genbank	CDS	34144	35343	.	+	0	ID=cds-AAW70617.1;Parent=gene-Wbm0025;Dbxref=NCBI_GP:AAW70617.1;Name=AAW70617.1;gbkey=CDS;locus_tag=Wbm0025;product=dGTP triphosphohydrolase;protein_id=AAW70617.1;transl_table=11
AE017321.1	Genbank	gene	35343	36479	.	+	.	ID=gene-Wbm0026;Name=Wbm0026;gbkey=Gene;gene_biotype=protein_coding;locus_tag=Wbm0026
AE017321.1	Genbank	CDS	35343	36479	.	+	0	ID=cds-AAW70618.1;Parent=gene-Wbm0026;Dbxref=NCBI_GP:AAW70618.1;Name=AAW70618.1;gbkey=CDS;locus_tag=Wbm0026;product=Pyrimidine deaminase and reductase;protein_id=AAW70618.1;transl_table=11
AE017321.1	Genbank	gene	36685	36879	.	-	.	ID=gene-Wbm0027;Name=Wbm0027;gbkey=Gene;gene_biotype=protein_coding;locus_tag=Wbm0027
AE017321.1	Genbank	CDS	36685	36879	.	-	0	ID=cds-AAW70619.1;Parent=gene-Wbm0027;Dbxref=NCBI_GP:AAW70619.1;Name=AAW70619.1;gbkey=CDS;locus_tag=Wbm0027;product=Predicted protein;protein_id=AAW70619.1;transl_table=11
AE017321.1	Genbank	repeat_region	37335	37411	.	-	.	ID=id-AE017321.1:37335..37411;Note=URR_8 (unclassified repeat region);gbkey=repeat_region
AE017321.1	Genbank	gene	37566	38837	.	+	.	ID=gene-Wbm0028;Name=Wbm0028;gbkey=Gene;gene_biotype=protein_coding;locus_tag=Wbm0028
AE017321.1	Genbank	CDS	37566	38837	.	+	0	ID=cds-AAW70620.1;Parent=gene-Wbm0028;Dbxref=NCBI_GP:AAW70620.1;Name=AAW70620.1;gbkey=CDS;locus_tag=Wbm0028;product=Cysteine sulfinate desulfinase/cysteine desulfurase;protein_id=AAW70620.1;transl_table=11
AE017321.1	Genbank	gene	39212	39460	.	+	.	ID=gene-Wbm0029;Name=Wbm0029;gbkey=Gene;gene_biotype=protein_coding;locus_tag=Wbm0029
AE017321.1	Genbank	CDS	39212	39460	.	+	0	ID=cds-AAW70621.1;Parent=gene-Wbm0029;Dbxref=NCBI_GP:AAW70621.1;Name=AAW70621.1;gbkey=CDS;locus_tag=Wbm0029;product=Predicted protein;protein_id=AAW70621.1;transl_table=11
AE017321.1	Genbank	gene	39561	39791	.	+	.	ID=gene-Wbm0030;Name=Wbm0030;gbkey=Gene;gene_biotype=protein_coding;locus_tag=Wbm0030
AE017321.1	Genbank	CDS	39561	39791	.	+	0	ID=cds-AAW70622.1;Parent=gene-Wbm0030;Dbxref=NCBI_GP:AAW70622.1;Name=AAW70622.1;gbkey=CDS;locus_tag=Wbm0030;product=Predicted protein;protein_id=AAW70622.1;transl_table=11
AE017321.1	Genbank	gene	40246	41400	.	-	.	ID=gene-Wbm0031;Name=Wbm0031;gbkey=Gene;gene_biotype=protein_coding;locus_tag=Wbm0031
AE017321.1	Genbank	CDS	40246	41400	.	-	0	ID=cds-AAW70623.1;Parent=gene-Wbm0031;Dbxref=NCBI_GP:AAW70623.1;Name=AAW70623.1;gbkey=CDS;locus_tag=Wbm0031;product=Parvulin-like peptidyl-prolyl isomerase%2C SurA;protein_id=AAW70623.1;transl_table=11
AE017321.1	Genbank	gene	41626	42954	.	+	.	ID=gene-Wbm0032;Name=Wbm0032;gbkey=Gene;gene_biotype=protein_coding;locus_tag=Wbm0032
AE017321.1	Genbank	CDS	41626	42954	.	+	0	ID=cds-AAW70624.1;Parent=gene-Wbm0032;Dbxref=NCBI_GP:AAW70624.1;Name=AAW70624.1;gbkey=CDS;locus_tag=Wbm0032;product=Predicted GTPase;protein_id=AAW70624.1;transl_table=11
AE017321.1	Genbank	gene	43002	43089	.	+	.	ID=gene-Wbm7002;Name=Wbm7002;gbkey=Gene;gene_biotype=tRNA;locus_tag=Wbm7002
AE017321.1	Genbank	tRNA	43002	43089	.	+	.	ID=rna-Wbm7002;Parent=gene-Wbm7002;codons=6;gbkey=tRNA;locus_tag=Wbm7002;product=tRNA-Ser
AE017321.1	Genbank	exon	43002	43089	.	+	.	ID=exon-Wbm7002-1;Parent=rna-Wbm7002;codons=6;gbkey=tRNA;locus_tag=Wbm7002;product=tRNA-Ser
AE017321.1	Genbank	pseudogene	43386	44312	.	-	.	ID=gene-Wbm5007;Name=Wbm5007;Note=Predicted ATPase%2C AAA+ superfamily (pseudogene region);gbkey=Gene;gene_biotype=pseudogene;locus_tag=Wbm5007;pseudo=true
AE017321.1	Genbank	repeat_region	44388	44412	.	-	.	ID=id-AE017321.1:44388..44412;Note=URR_9 (unclassified repeat region);gbkey=repeat_region
AE017321.1	Genbank	repeat_region	44423	44553	.	-	.	ID=id-AE017321.1:44423..44553;Note=URR_10 (unclassified repeat region);gbkey=repeat_region
AE017321.1	Genbank	repeat_region	44562	44719	.	-	.	ID=id-AE017321.1:44562..44719;Note=URR_11 (unclassified repeat region);gbkey=repeat_region
AE017321.1	Genbank	gene	44876	45070	.	+	.	ID=gene-Wbm0033;Name=Wbm0033;gbkey=Gene;gene_biotype=protein_coding;locus_tag=Wbm0033
AE017321.1	Genbank	CDS	44876	45070	.	+	0	ID=cds-AAW70625.1;Parent=gene-Wbm0033;Dbxref=NCBI_GP:AAW70625.1;Name=AAW70625.1;gbkey=CDS;locus_tag=Wbm0033;product=Predicted protein;protein_id=AAW70625.1;transl_table=11
AE017321.1	Genbank	gene	45666	46010	.	+	.	ID=gene-Wbm0034;Name=Wbm0034;gbkey=Gene;gene_biotype=protein_coding;locus_tag=Wbm0034
AE017321.1	Genbank	CDS	45666	46010	.	+	0	ID=cds-AAW70626.1;Parent=gene-Wbm0034;Dbxref=NCBI_GP:AAW70626.1;Name=AAW70626.1;gbkey=CDS;locus_tag=Wbm0034;product=Predicted protein;protein_id=AAW70626.1;transl_table=11
AE017321.1	Genbank	gene	45991	46203	.	+	.	ID=gene-Wbm0035;Name=Wbm0035;gbkey=Gene;gene_biotype=protein_coding;locus_tag=Wbm0035
AE017321.1	Genbank	CDS	45991	46203	.	+	0	ID=cds-AAW70627.1;Parent=gene-Wbm0035;Dbxref=NCBI_GP:AAW70627.1;Name=AAW70627.1;gbkey=CDS;locus_tag=Wbm0035;product=Predicted protein;protein_id=AAW70627.1;transl_table=11
AE017321.1	Genbank	gene	46596	46871	.	+	.	ID=gene-Wbm0036;Name=Wbm0036;gbkey=Gene;gene_biotype=protein_coding;locus_tag=Wbm0036
AE017321.1	Genbank	CDS	46596	46871	.	+	0	ID=cds-AAW70628.1;Parent=gene-Wbm0036;Dbxref=NCBI_GP:AAW70628.1;Name=AAW70628.1;gbkey=CDS;locus_tag=Wbm0036;product=Predicted protein;protein_id=AAW70628.1;transl_table=11
AE017321.1	Genbank	gene	47028	49478	.	+	.	ID=gene-Wbm0037;Name=Wbm0037;gbkey=Gene;gene_biotype=protein_coding;locus_tag=Wbm0037
AE017321.1	Genbank	CDS	47028	49478	.	+	0	ID=cds-AAW70629.1;Parent=gene-Wbm0037;Dbxref=NCBI_GP:AAW70629.1;Name=AAW70629.1;gbkey=CDS;locus_tag=Wbm0037;product=Topoisomerase IA%2C TopA;protein_id=AAW70629.1;transl_table=11
AE017321.1	Genbank	gene	49542	50351	.	-	.	ID=gene-Wbm0038;Name=Wbm0038;gbkey=Gene;gene_biotype=protein_coding;locus_tag=Wbm0038
AE017321.1	Genbank	CDS	49542	50351	.	-	0	ID=cds-AAW70630.1;Parent=gene-Wbm0038;Dbxref=NCBI_GP:AAW70630.1;Name=AAW70630.1;gbkey=CDS;locus_tag=Wbm0038;product=Predicted sulfurtransferase;protein_id=AAW70630.1;transl_table=11
AE017321.1	Genbank	gene	50473	52071	.	+	.	ID=gene-Wbm0039;Name=Wbm0039;gbkey=Gene;gene_biotype=protein_coding;locus_tag=Wbm0039
AE017321.1	Genbank	CDS	50473	52071	.	+	0	ID=cds-AAW70631.1;Parent=gene-Wbm0039;Dbxref=NCBI_GP:AAW70631.1;Name=AAW70631.1;gbkey=CDS;locus_tag=Wbm0039;product=ABC-type Fe3+ transport system%2C permease component;protein_id=AAW70631.1;transl_table=11
AE017321.1	Genbank	gene	52095	52499	.	-	.	ID=gene-Wbm0040;Name=Wbm0040;gbkey=Gene;gene_biotype=protein_coding;locus_tag=Wbm0040
AE017321.1	Genbank	CDS	52095	52499	.	-	0	ID=cds-AAW70632.1;Parent=gene-Wbm0040;Dbxref=NCBI_GP:AAW70632.1;Name=AAW70632.1;gbkey=CDS;locus_tag=Wbm0040;product=Uncharacterized protein affecting Mg2+/Co2+ transport;protein_id=AAW70632.1;transl_table=11
AE017321.1	Genbank	gene	52604	53677	.	+	.	ID=gene-Wbm0041;Name=Wbm0041;gbkey=Gene;gene_biotype=protein_coding;locus_tag=Wbm0041
AE017321.1	Genbank	CDS	52604	53677	.	+	0	ID=cds-AAW70633.1;Parent=gene-Wbm0041;Dbxref=NCBI_GP:AAW70633.1;Name=AAW70633.1;gbkey=CDS;locus_tag=Wbm0041;product=Phosphoribosylaminoimidazole carboxylase (NCAIR synthetase);protein_id=AAW70633.1;transl_table=11
AE017321.1	Genbank	repeat_region	53829	54104	.	-	.	ID=id-AE017321.1:53829..54104;Note=URR_12 (unclassified repeat region);gbkey=repeat_region
AE017321.1	Genbank	gene	54209	55252	.	-	.	ID=gene-Wbm0042;Name=Wbm0042;gbkey=Gene;gene_biotype=protein_coding;locus_tag=Wbm0042
AE017321.1	Genbank	CDS	54209	55252	.	-	0	ID=cds-AAW70634.1;Parent=gene-Wbm0042;Dbxref=NCBI_GP:AAW70634.1;Name=AAW70634.1;gbkey=CDS;locus_tag=Wbm0042;product=Aspartate-semialdehyde dehydrogenase;protein_id=AAW70634.1;transl_table=11
AE017321.1	Genbank	gene	55395	55808	.	+	.	ID=gene-Wbm0043;Name=Wbm0043;gbkey=Gene;gene_biotype=protein_coding;locus_tag=Wbm0043
AE017321.1	Genbank	CDS	55395	55808	.	+	0	ID=cds-AAW70635.1;Parent=gene-Wbm0043;Dbxref=NCBI_GP:AAW70635.1;Name=AAW70635.1;gbkey=CDS;locus_tag=Wbm0043;product=Predicted protein;protein_id=AAW70635.1;transl_table=11
AE017321.1	Genbank	gene	55843	57120	.	-	.	ID=gene-Wbm0044;Name=Wbm0044;gbkey=Gene;gene_biotype=protein_coding;locus_tag=Wbm0044
AE017321.1	Genbank	CDS	55843	57120	.	-	0	ID=cds-AAW70636.1;Parent=gene-Wbm0044;Dbxref=NCBI_GP:AAW70636.1;Name=AAW70636.1;gbkey=CDS;locus_tag=Wbm0044;product=Amino acid transporter;protein_id=AAW70636.1;transl_table=11
AE017321.1	Genbank	gene	57222	58457	.	-	.	ID=gene-Wbm0045;Name=Wbm0045;gbkey=Gene;gene_biotype=protein_coding;locus_tag=Wbm0045
AE017321.1	Genbank	CDS	57222	58457	.	-	0	ID=cds-AAW70637.1;Parent=gene-Wbm0045;Dbxref=NCBI_GP:AAW70637.1;Name=AAW70637.1;gbkey=CDS;locus_tag=Wbm0045;product=Amino acid transporter;protein_id=AAW70637.1;transl_table=11
AE017321.1	Genbank	gene	58809	59738	.	-	.	ID=gene-Wbm0046;Name=Wbm0046;gbkey=Gene;gene_biotype=protein_coding;locus_tag=Wbm0046
AE017321.1	Genbank	CDS	58809	59738	.	-	0	ID=cds-AAW70638.1;Parent=gene-Wbm0046;Dbxref=NCBI_GP:AAW70638.1;Name=AAW70638.1;gbkey=CDS;locus_tag=Wbm0046;product=4-Hydroxy-3-methylbut-2-enyl diphosphate reductase%2C IspH;protein_id=AAW70638.1;transl_table=11
AE017321.1	Genbank	pseudogene	60037	61192	.	+	.	ID=gene-Wbm5008;Name=Wbm5008;Note=cell division protein FtsI (pseudogene region);gbkey=Gene;gene_biotype=pseudogene;locus_tag=Wbm5008;pseudo=true
AE017321.1	Genbank	gene	61327	61674	.	-	.	ID=gene-Wbm0047;Name=Wbm0047;gbkey=Gene;gene_biotype=protein_coding;locus_tag=Wbm0047
AE017321.1	Genbank	CDS	61327	61674	.	-	0	ID=cds-AAW70639.1;Parent=gene-Wbm0047;Dbxref=NCBI_GP:AAW70639.1;Name=AAW70639.1;gbkey=CDS;locus_tag=Wbm0047;product=Predicted protein;protein_id=AAW70639.1;transl_table=11
AE017321.1	Genbank	gene	61803	62495	.	-	.	ID=gene-Wbm0048;Name=Wbm0048;gbkey=Gene;gene_biotype=protein_coding;locus_tag=Wbm0048
AE017321.1	Genbank	CDS	61803	62495	.	-	0	ID=cds-AAW70640.1;Parent=gene-Wbm0048;Dbxref=NCBI_GP:AAW70640.1;Name=AAW70640.1;gbkey=CDS;locus_tag=Wbm0048;product=Uncharacterized protein involved in an early stage of isoprenoid biosynthesis;protein_id=AAW70640.1;transl_table=11
AE017321.1	Genbank	gene	63711	65054	.	-	.	ID=gene-Wbm0049;Name=Wbm0049;gbkey=Gene;gene_biotype=protein_coding;locus_tag=Wbm0049
AE017321.1	Genbank	CDS	63711	65054	.	-	0	ID=cds-AAW70641.1;Parent=gene-Wbm0049;Dbxref=NCBI_GP:AAW70641.1;Name=AAW70641.1;gbkey=CDS;locus_tag=Wbm0049;product=Signal recognition particle GTPase;protein_id=AAW70641.1;transl_table=11
AE017321.1	Genbank	gene	65039	66544	.	-	.	ID=gene-Wbm0050;Name=Wbm0050;gbkey=Gene;gene_biotype=protein_coding;locus_tag=Wbm0050
AE017321.1	Genbank	CDS	65039	66544	.	-	0	ID=cds-AAW70642.1;Parent=gene-Wbm0050;Dbxref=NCBI_GP:AAW70642.1;Name=AAW70642.1;gbkey=CDS;locus_tag=Wbm0050;product=Multisubunit Na+/H+ antiporter%2C MnhD subunit;protein_id=AAW70642.1;transl_table=11
AE017321.1	Genbank	repeat_region	67106	67250	.	-	.	ID=id-AE017321.1:67106..67250;Note=URR_13 (unclassified repeat region);gbkey=repeat_region
AE017321.1	Genbank	repeat_region	67266	67382	.	-	.	ID=id-AE017321.1:67266..67382;Note=URR_14 (unclassified repeat region);gbkey=repeat_region
AE017321.1	Genbank	repeat_region	67409	68545	.	+	.	ID=id-AE017321.1:67409..68545;Note=UIS_W1_1 (transposon region);gbkey=repeat_region
AE017321.1	Genbank	gene	69301	72618	.	-	.	ID=gene-Wbm0051;Name=Wbm0051;gbkey=Gene;gene_biotype=protein_coding;locus_tag=Wbm0051
AE017321.1	Genbank	CDS	69301	72618	.	-	0	ID=cds-AAW70643.1;Parent=gene-Wbm0051;Dbxref=NCBI_GP:AAW70643.1;Name=AAW70643.1;gbkey=CDS;locus_tag=Wbm0051;product=NADPH-dependent glutamate synthase beta chain;protein_id=AAW70643.1;transl_table=11
AE017321.1	Genbank	repeat_region	69761	69791	.	-	.	ID=id-Wbm0051;Note=URR_15 (unclassified repeat region);gbkey=repeat_region;locus_tag=Wbm0051
AE017321.1	Genbank	repeat_region	72362	72389	.	+	.	ID=id-AE017321.1:72362..72389;Note=URR_16 (unclassified repeat region);gbkey=repeat_region
AE017321.1	Genbank	gene	72664	73104	.	-	.	ID=gene-Wbm0052;Name=Wbm0052;gbkey=Gene;gene_biotype=protein_coding;locus_tag=Wbm0052
AE017321.1	Genbank	CDS	72664	73104	.	-	0	ID=cds-AAW70644.1;Parent=gene-Wbm0052;Dbxref=NCBI_GP:AAW70644.1;Name=AAW70644.1;gbkey=CDS;locus_tag=Wbm0052;product=3-hydroxymyristoyl/3-hydroxydecanoyl-(acyl carrier protein) dehydratases;protein_id=AAW70644.1;transl_table=11
AE017321.1	Genbank	gene	73122	73682	.	-	.	ID=gene-Wbm0053;Name=Wbm0053;gbkey=Gene;gene_biotype=protein_coding;locus_tag=Wbm0053
AE017321.1	Genbank	CDS	73122	73682	.	-	0	ID=cds-AAW70645.1;Parent=gene-Wbm0053;Dbxref=NCBI_GP:AAW70645.1;Name=AAW70645.1;gbkey=CDS;locus_tag=Wbm0053;product=Outer membrane protein;protein_id=AAW70645.1;transl_table=11
AE017321.1	Genbank	gene	73683	76019	.	-	.	ID=gene-Wbm0054;Name=Wbm0054;gbkey=Gene;gene_biotype=protein_coding;locus_tag=Wbm0054
AE017321.1	Genbank	CDS	73683	76019	.	-	0	ID=cds-AAW70646.1;Parent=gene-Wbm0054;Dbxref=NCBI_GP:AAW70646.1;Name=AAW70646.1;gbkey=CDS;locus_tag=Wbm0054;product=Outer membrane protein/protective antigen OMA87;protein_id=AAW70646.1;transl_table=11
AE017321.1	Genbank	gene	76027	77151	.	-	.	ID=gene-Wbm0055;Name=Wbm0055;gbkey=Gene;gene_biotype=protein_coding;locus_tag=Wbm0055
AE017321.1	Genbank	CDS	76027	77151	.	-	0	ID=cds-AAW70647.1;Parent=gene-Wbm0055;Dbxref=NCBI_GP:AAW70647.1;Name=AAW70647.1;gbkey=CDS;locus_tag=Wbm0055;product=Predicted membrane-associated Zn-dependent protease;protein_id=AAW70647.1;transl_table=11
AE017321.1	Genbank	gene	77248	77529	.	+	.	ID=gene-Wbm0056;Name=Wbm0056;gbkey=Gene;gene_biotype=protein_coding;locus_tag=Wbm0056
AE017321.1	Genbank	CDS	77248	77529	.	+	0	ID=cds-AAW70648.1;Parent=gene-Wbm0056;Dbxref=NCBI_GP:AAW70648.1;Name=AAW70648.1;gbkey=CDS;locus_tag=Wbm0056;product=Uncharacterized conserved protein;protein_id=AAW70648.1;transl_table=11
AE017321.1	Genbank	gene	77507	77824	.	-	.	ID=gene-Wbm0057;Name=Wbm0057;gbkey=Gene;gene_biotype=protein_coding;locus_tag=Wbm0057
AE017321.1	Genbank	CDS	77507	77824	.	-	0	ID=cds-AAW70649.1;Parent=gene-Wbm0057;Dbxref=NCBI_GP:AAW70649.1;Name=AAW70649.1;gbkey=CDS;locus_tag=Wbm0057;product=Uncharacterized protein conserved in bacteria;protein_id=AAW70649.1;transl_table=11
AE017321.1	Genbank	gene	77897	78175	.	-	.	ID=gene-Wbm0058;Name=Wbm0058;gbkey=Gene;gene_biotype=protein_coding;locus_tag=Wbm0058
AE017321.1	Genbank	CDS	77897	78175	.	-	0	ID=cds-AAW70650.1;Parent=gene-Wbm0058;Dbxref=NCBI_GP:AAW70650.1;Name=AAW70650.1;gbkey=CDS;locus_tag=Wbm0058;product=Bacterial nucleoid DNA-binding protein%2C HupA family;protein_id=AAW70650.1;transl_table=11
AE017321.1	Genbank	gene	78199	79851	.	-	.	ID=gene-Wbm0059;Name=Wbm0059;gbkey=Gene;gene_biotype=protein_coding;locus_tag=Wbm0059
AE017321.1	Genbank	CDS	78199	79851	.	-	0	ID=cds-AAW70651.1;Parent=gene-Wbm0059;Dbxref=NCBI_GP:AAW70651.1;Name=AAW70651.1;gbkey=CDS;locus_tag=Wbm0059;product=Ribosomal protein S1;protein_id=AAW70651.1;transl_table=11
AE017321.1	Genbank	gene	80188	80397	.	+	.	ID=gene-Wbm0060;Name=Wbm0060;gbkey=Gene;gene_biotype=protein_coding;locus_tag=Wbm0060
AE017321.1	Genbank	CDS	80188	80397	.	+	0	ID=cds-AAW70652.1;Parent=gene-Wbm0060;Dbxref=NCBI_GP:AAW70652.1;Name=AAW70652.1;gbkey=CDS;locus_tag=Wbm0060;product=Predicted protein;protein_id=AAW70652.1;transl_table=11
AE017321.1	Genbank	gene	81071	81143	.	-	.	ID=gene-Wbm7003;Name=Wbm7003;gbkey=Gene;gene_biotype=tRNA;locus_tag=Wbm7003
AE017321.1	Genbank	tRNA	81071	81143	.	-	.	ID=rna-Wbm7003;Parent=gene-Wbm7003;codons=52;gbkey=tRNA;locus_tag=Wbm7003;product=tRNA-Ala
AE017321.1	Genbank	exon	81071	81143	.	-	.	ID=exon-Wbm7003-1;Parent=rna-Wbm7003;codons=52;gbkey=tRNA;locus_tag=Wbm7003;product=tRNA-Ala
AE017321.1	Genbank	repeat_region	81231	81353	.	-	.	ID=id-AE017321.1:81231..81353;Note=URR_17 (unclassified repeat region);gbkey=repeat_region
AE017321.1	Genbank	repeat_region	81348	81783	.	-	.	ID=id-AE017321.1:81348..81783;Note=UIS_W2_1 (transposon region);gbkey=repeat_region
AE017321.1	Genbank	gene	81876	83705	.	+	.	ID=gene-Wbm0061;Name=Wbm0061;gbkey=Gene;gene_biotype=protein_coding;locus_tag=Wbm0061
AE017321.1	Genbank	CDS	81876	83705	.	+	0	ID=cds-AAW70653.1;Parent=gene-Wbm0061;Dbxref=NCBI_GP:AAW70653.1;Name=AAW70653.1;gbkey=CDS;locus_tag=Wbm0061;product=Predicted membrane GTPase involved in stress response;protein_id=AAW70653.1;transl_table=11
AE017321.1	Genbank	repeat_region	83736	83846	.	-	.	ID=id-AE017321.1:83736..83846;Note=URR_18 (unclassified repeat region);gbkey=repeat_region
AE017321.1	Genbank	gene	83770	84465	.	+	.	ID=gene-Wbm0062;Name=Wbm0062;gbkey=Gene;gene_biotype=protein_coding;locus_tag=Wbm0062
AE017321.1	Genbank	CDS	83770	84465	.	+	0	ID=cds-AAW70654.1;Parent=gene-Wbm0062;Dbxref=NCBI_GP:AAW70654.1;Name=AAW70654.1;gbkey=CDS;locus_tag=Wbm0062;product=Uncharacterized conserved protein;protein_id=AAW70654.1;transl_table=11
AE017321.1	Genbank	repeat_region	83856	83990	.	-	.	ID=id-AE017321.1:83856..83990;Note=URR_19 (unclassified repeat region);gbkey=repeat_region
AE017321.1	Genbank	gene	84582	85589	.	+	.	ID=gene-Wbm0063;Name=Wbm0063;gbkey=Gene;gene_biotype=protein_coding;locus_tag=Wbm0063
AE017321.1	Genbank	CDS	84582	85589	.	+	0	ID=cds-AAW70655.1;Parent=gene-Wbm0063;Dbxref=NCBI_GP:AAW70655.1;Name=AAW70655.1;gbkey=CDS;locus_tag=Wbm0063;product=ATPase involved in chromosome partitioning;protein_id=AAW70655.1;transl_table=11
AE017321.1	Genbank	gene	85660	86817	.	+	.	ID=gene-Wbm0064;Name=Wbm0064;gbkey=Gene;gene_biotype=protein_coding;locus_tag=Wbm0064
AE017321.1	Genbank	CDS	85660	86817	.	+	0	ID=cds-AAW70656.1;Parent=gene-Wbm0064;Dbxref=NCBI_GP:AAW70656.1;Name=AAW70656.1;gbkey=CDS;locus_tag=Wbm0064;product=2-polyprenyl-6-methoxyphenol hydroxylase%2C FAD-dependent oxidoreductase;protein_id=AAW70656.1;transl_table=11
AE017321.1	Genbank	repeat_region	86852	88112	.	-	.	ID=id-AE017321.1:86852..88112;Note=UIS_W4_1 (transposon region);gbkey=repeat_region
AE017321.1	Genbank	repeat_region	88116	88190	.	-	.	ID=id-AE017321.1:88116..88190;Note=URR_20 (unclassified repeat region);gbkey=repeat_region
AE017321.1	Genbank	gene	88576	88923	.	-	.	ID=gene-Wbm0065;Name=Wbm0065;gbkey=Gene;gene_biotype=protein_coding;locus_tag=Wbm0065
AE017321.1	Genbank	CDS	88576	88923	.	-	0	ID=cds-AAW70657.1;Parent=gene-Wbm0065;Dbxref=NCBI_GP:AAW70657.1;Name=AAW70657.1;gbkey=CDS;locus_tag=Wbm0065;product=Predicted protein;protein_id=AAW70657.1;transl_table=11
AE017321.1	Genbank	gene	89017	89241	.	-	.	ID=gene-Wbm0066;Name=Wbm0066;gbkey=Gene;gene_biotype=protein_coding;locus_tag=Wbm0066
AE017321.1	Genbank	CDS	89017	89241	.	-	0	ID=cds-AAW70658.1;Parent=gene-Wbm0066;Dbxref=NCBI_GP:AAW70658.1;Name=AAW70658.1;gbkey=CDS;locus_tag=Wbm0066;product=Predicted protein;protein_id=AAW70658.1;transl_table=11
AE017321.1	Genbank	gene	89238	89459	.	-	.	ID=gene-Wbm0067;Name=Wbm0067;gbkey=Gene;gene_biotype=protein_coding;locus_tag=Wbm0067
AE017321.1	Genbank	CDS	89238	89459	.	-	0	ID=cds-AAW70659.1;Parent=gene-Wbm0067;Dbxref=NCBI_GP:AAW70659.1;Name=AAW70659.1;gbkey=CDS;locus_tag=Wbm0067;product=Predicted protein;protein_id=AAW70659.1;transl_table=11
AE017321.1	Genbank	gene	90084	90389	.	-	.	ID=gene-Wbm0068;Name=Wbm0068;gbkey=Gene;gene_biotype=protein_coding;locus_tag=Wbm0068
AE017321.1	Genbank	CDS	90084	90389	.	-	0	ID=cds-AAW70660.1;Parent=gene-Wbm0068;Dbxref=NCBI_GP:AAW70660.1;Name=AAW70660.1;gbkey=CDS;locus_tag=Wbm0068;product=Predicted protein;protein_id=AAW70660.1;transl_table=11
AE017321.1	Genbank	gene	90508	90753	.	-	.	ID=gene-Wbm0069;Name=Wbm0069;gbkey=Gene;gene_biotype=protein_coding;locus_tag=Wbm0069
AE017321.1	Genbank	CDS	90508	90753	.	-	0	ID=cds-AAW70661.1;Parent=gene-Wbm0069;Dbxref=NCBI_GP:AAW70661.1;Name=AAW70661.1;gbkey=CDS;locus_tag=Wbm0069;product=Predicted protein;protein_id=AAW70661.1;transl_table=11
AE017321.1	Genbank	pseudogene	91584	92681	.	+	.	ID=gene-Wbm5009;Name=Wbm5009;Note=Ornithine/acetylornithine aminotransferase (pseudogene region);gbkey=Gene;gene_biotype=pseudogene;locus_tag=Wbm5009;pseudo=true
AE017321.1	Genbank	gene	92860	94146	.	+	.	ID=gene-Wbm0070;Name=Wbm0070;gbkey=Gene;gene_biotype=protein_coding;locus_tag=Wbm0070
AE017321.1	Genbank	CDS	92860	94146	.	+	0	ID=cds-AAW70662.1;Parent=gene-Wbm0070;Dbxref=NCBI_GP:AAW70662.1;Name=AAW70662.1;gbkey=CDS;locus_tag=Wbm0070;product=Putative Mg2+ and Co2+ transporter CorB;protein_id=AAW70662.1;transl_table=11
AE017321.1	Genbank	gene	94156	94413	.	+	.	ID=gene-Wbm0071;Name=Wbm0071;gbkey=Gene;gene_biotype=protein_coding;locus_tag=Wbm0071
AE017321.1	Genbank	CDS	94156	94413	.	+	0	ID=cds-AAW70663.1;Parent=gene-Wbm0071;Dbxref=NCBI_GP:AAW70663.1;Name=AAW70663.1;gbkey=CDS;locus_tag=Wbm0071;product=Uncharacterized protein conserved in bacteria;protein_id=AAW70663.1;transl_table=11
AE017321.1	Genbank	gene	94414	94977	.	+	.	ID=gene-Wbm0072;Name=Wbm0072;gbkey=Gene;gene_biotype=protein_coding;locus_tag=Wbm0072
AE017321.1	Genbank	CDS	94414	94977	.	+	0	ID=cds-AAW70664.1;Parent=gene-Wbm0072;Dbxref=NCBI_GP:AAW70664.1;Name=AAW70664.1;gbkey=CDS;locus_tag=Wbm0072;product=3-polyprenyl-4-hydroxybenzoate decarboxylase;protein_id=AAW70664.1;transl_table=11
AE017321.1	Genbank	gene	94981	95868	.	+	.	ID=gene-Wbm0073;Name=Wbm0073;gbkey=Gene;gene_biotype=protein_coding;locus_tag=Wbm0073
AE017321.1	Genbank	CDS	94981	95868	.	+	0	ID=cds-AAW70665.1;Parent=gene-Wbm0073;Dbxref=NCBI_GP:AAW70665.1;Name=AAW70665.1;gbkey=CDS;locus_tag=Wbm0073;product=5%2C10-methylene-tetrahydrofolate dehydrogenase/Methenyl tetrahydrofolate cyclohydrolase;protein_id=AAW70665.1;transl_table=11
AE017321.1	Genbank	gene	95919	96713	.	+	.	ID=gene-Wbm0074;Name=Wbm0074;gbkey=Gene;gene_biotype=protein_coding;locus_tag=Wbm0074
AE017321.1	Genbank	CDS	95919	96713	.	+	0	ID=cds-AAW70666.1;Parent=gene-Wbm0074;Dbxref=NCBI_GP:AAW70666.1;Name=AAW70666.1;gbkey=CDS;locus_tag=Wbm0074;product=Predicted xylanase/chitin deacetylase;protein_id=AAW70666.1;transl_table=11
AE017321.1	Genbank	gene	96704	98269	.	+	.	ID=gene-Wbm0075;Name=Wbm0075;gbkey=Gene;gene_biotype=protein_coding;locus_tag=Wbm0075
AE017321.1	Genbank	CDS	96704	98269	.	+	0	ID=cds-AAW70667.1;Parent=gene-Wbm0075;Dbxref=NCBI_GP:AAW70667.1;Name=AAW70667.1;gbkey=CDS;locus_tag=Wbm0075;product=Cell division protein FtsI;protein_id=AAW70667.1;transl_table=11
AE017321.1	Genbank	gene	98390	99568	.	+	.	ID=gene-Wbm0076;Name=Wbm0076;gbkey=Gene;gene_biotype=protein_coding;locus_tag=Wbm0076
AE017321.1	Genbank	CDS	98390	99568	.	+	0	ID=cds-AAW70668.1;Parent=gene-Wbm0076;Dbxref=NCBI_GP:AAW70668.1;Name=AAW70668.1;gbkey=CDS;locus_tag=Wbm0076;product=WAS family protein;protein_id=AAW70668.1;transl_table=11
AE017321.1	Genbank	gene	99667	100944	.	+	.	ID=gene-Wbm0077;Name=Wbm0077;gbkey=Gene;gene_biotype=protein_coding;locus_tag=Wbm0077
AE017321.1	Genbank	CDS	99667	100944	.	+	0	ID=cds-AAW70669.1;Parent=gene-Wbm0077;Dbxref=NCBI_GP:AAW70669.1;Name=AAW70669.1;gbkey=CDS;locus_tag=Wbm0077;product=Prolyl-tRNA synthetase;protein_id=AAW70669.1;transl_table=11
AE017321.1	Genbank	gene	100941	101318	.	+	.	ID=gene-Wbm0078;Name=Wbm0078;gbkey=Gene;gene_biotype=protein_coding;locus_tag=Wbm0078
AE017321.1	Genbank	CDS	100941	101318	.	+	0	ID=cds-AAW70670.1;Parent=gene-Wbm0078;Dbxref=NCBI_GP:AAW70670.1;Name=AAW70670.1;gbkey=CDS;locus_tag=Wbm0078;product=Phosphopantetheinyl transferase (holo-ACP synthase);protein_id=AAW70670.1;transl_table=11
AE017321.1	Genbank	gene	101341	102132	.	-	.	ID=gene-Wbm0079;Name=Wbm0079;gbkey=Gene;gene_biotype=protein_coding;locus_tag=Wbm0079
AE017321.1	Genbank	CDS	101341	102132	.	-	0	ID=cds-AAW70671.1;Parent=gene-Wbm0079;Dbxref=NCBI_GP:AAW70671.1;Name=AAW70671.1;gbkey=CDS;locus_tag=Wbm0079;product=Prolipoprotein diacylglyceryltransferase;protein_id=AAW70671.1;transl_table=11
AE017321.1	Genbank	gene	102139	102588	.	-	.	ID=gene-Wbm0080;Name=Wbm0080;gbkey=Gene;gene_biotype=protein_coding;locus_tag=Wbm0080
AE017321.1	Genbank	CDS	102139	102588	.	-	0	ID=cds-AAW70672.1;Parent=gene-Wbm0080;Dbxref=NCBI_GP:AAW70672.1;Name=AAW70672.1;gbkey=CDS;locus_tag=Wbm0080;product=tmRNA-binding protein;protein_id=AAW70672.1;transl_table=11
AE017321.1	Genbank	repeat_region	102755	103037	.	+	.	ID=id-AE017321.1:102755..103037;Note=URR_21 (unclassified repeat region);gbkey=repeat_region
AE017321.1	Genbank	gene	103118	103330	.	+	.	ID=gene-Wbm0081;Name=Wbm0081;gbkey=Gene;gene_biotype=protein_coding;locus_tag=Wbm0081
AE017321.1	Genbank	CDS	103118	103330	.	+	0	ID=cds-AAW70673.1;Parent=gene-Wbm0081;Dbxref=NCBI_GP:AAW70673.1;Name=AAW70673.1;gbkey=CDS;locus_tag=Wbm0081;product=Predicted protein;protein_id=AAW70673.1;transl_table=11
AE017321.1	Genbank	gene	104274	104864	.	-	.	ID=gene-Wbm0082;Name=Wbm0082;gbkey=Gene;gene_biotype=protein_coding;locus_tag=Wbm0082
AE017321.1	Genbank	CDS	104274	104864	.	-	0	ID=cds-AAW70674.1;Parent=gene-Wbm0082;Dbxref=NCBI_GP:AAW70674.1;Name=AAW70674.1;gbkey=CDS;locus_tag=Wbm0082;product=Uncharacterized membrane protein%2C required for colicin V production%2C CvpA;protein_id=AAW70674.1;transl_table=11
AE017321.1	Genbank	gene	104921	105517	.	-	.	ID=gene-Wbm0083;Name=Wbm0083;gbkey=Gene;gene_biotype=protein_coding;locus_tag=Wbm0083
AE017321.1	Genbank	CDS	104921	105517	.	-	0	ID=cds-AAW70675.1;Parent=gene-Wbm0083;Dbxref=NCBI_GP:AAW70675.1;Name=AAW70675.1;gbkey=CDS;locus_tag=Wbm0083;product=Riboflavin synthase alpha chain;protein_id=AAW70675.1;transl_table=11
AE017321.1	Genbank	gene	105533	105739	.	-	.	ID=gene-Wbm0084;Name=Wbm0084;gbkey=Gene;gene_biotype=protein_coding;locus_tag=Wbm0084
AE017321.1	Genbank	CDS	105533	105739	.	-	0	ID=cds-AAW70676.1;Parent=gene-Wbm0084;Dbxref=NCBI_GP:AAW70676.1;Name=AAW70676.1;gbkey=CDS;locus_tag=Wbm0084;product=Predicted protein;protein_id=AAW70676.1;transl_table=11
AE017321.1	Genbank	gene	105960	106247	.	-	.	ID=gene-Wbm0085;Name=Wbm0085;gbkey=Gene;gene_biotype=protein_coding;locus_tag=Wbm0085
AE017321.1	Genbank	CDS	105960	106247	.	-	0	ID=cds-AAW70677.1;Parent=gene-Wbm0085;Dbxref=NCBI_GP:AAW70677.1;Name=AAW70677.1;gbkey=CDS;locus_tag=Wbm0085;product=Predicted protein;protein_id=AAW70677.1;transl_table=11
AE017321.1	Genbank	gene	106982	107209	.	-	.	ID=gene-Wbm0086;Name=Wbm0086;gbkey=Gene;gene_biotype=protein_coding;locus_tag=Wbm0086
AE017321.1	Genbank	CDS	106982	107209	.	-	0	ID=cds-AAW70678.1;Parent=gene-Wbm0086;Dbxref=NCBI_GP:AAW70678.1;Name=AAW70678.1;gbkey=CDS;locus_tag=Wbm0086;product=Predicted protein;protein_id=AAW70678.1;transl_table=11
AE017321.1	Genbank	gene	107354	108397	.	+	.	ID=gene-Wbm0087;Name=Wbm0087;gbkey=Gene;gene_biotype=protein_coding;locus_tag=Wbm0087
AE017321.1	Genbank	CDS	107354	108397	.	+	0	ID=cds-AAW70679.1;Parent=gene-Wbm0087;Dbxref=NCBI_GP:AAW70679.1;Name=AAW70679.1;gbkey=CDS;locus_tag=Wbm0087;product=Phenylalanyl-tRNA synthetase alpha subunit;protein_id=AAW70679.1;transl_table=11
AE017321.1	Genbank	gene	108416	109636	.	+	.	ID=gene-Wbm0088;Name=Wbm0088;gbkey=Gene;gene_biotype=protein_coding;locus_tag=Wbm0088
AE017321.1	Genbank	CDS	108416	109636	.	+	0	ID=cds-AAW70680.1;Parent=gene-Wbm0088;Dbxref=NCBI_GP:AAW70680.1;Name=AAW70680.1;gbkey=CDS;locus_tag=Wbm0088;product=N-acetylglucosamine-1-phosphate uridyltransferase%2C contains nucleotidyltransferase and I-patch acetyltransferase domains;protein_id=AAW70680.1;transl_table=11
AE017321.1	Genbank	gene	111715	112182	.	-	.	ID=gene-Wbm0089;Name=Wbm0089;gbkey=Gene;gene_biotype=protein_coding;locus_tag=Wbm0089
AE017321.1	Genbank	CDS	111715	112182	.	-	0	ID=cds-AAW70681.1;Parent=gene-Wbm0089;Dbxref=NCBI_GP:AAW70681.1;Name=AAW70681.1;gbkey=CDS;locus_tag=Wbm0089;product=Predicted protein;protein_id=AAW70681.1;transl_table=11
AE017321.1	Genbank	gene	112667	112864	.	-	.	ID=gene-Wbm0090;Name=Wbm0090;gbkey=Gene;gene_biotype=protein_coding;locus_tag=Wbm0090
AE017321.1	Genbank	CDS	112667	112864	.	-	0	ID=cds-AAW70682.1;Parent=gene-Wbm0090;Dbxref=NCBI_GP:AAW70682.1;Name=AAW70682.1;gbkey=CDS;locus_tag=Wbm0090;product=Predicted protein;protein_id=AAW70682.1;transl_table=11
AE017321.1	Genbank	gene	113096	113338	.	-	.	ID=gene-Wbm0091;Name=Wbm0091;gbkey=Gene;gene_biotype=protein_coding;locus_tag=Wbm0091
AE017321.1	Genbank	CDS	113096	113338	.	-	0	ID=cds-AAW70683.1;Parent=gene-Wbm0091;Dbxref=NCBI_GP:AAW70683.1;Name=AAW70683.1;gbkey=CDS;locus_tag=Wbm0091;product=Predicted protein;protein_id=AAW70683.1;transl_table=11
AE017321.1	Genbank	gene	113479	114093	.	+	.	ID=gene-Wbm0092;Name=Wbm0092;gbkey=Gene;gene_biotype=protein_coding;locus_tag=Wbm0092
AE017321.1	Genbank	CDS	113479	114093	.	+	0	ID=cds-AAW70684.1;Parent=gene-Wbm0092;Dbxref=NCBI_GP:AAW70684.1;Name=AAW70684.1;gbkey=CDS;locus_tag=Wbm0092;product=Ribosomal protein L25 (general stress protein Ctc);protein_id=AAW70684.1;transl_table=11
AE017321.1	Genbank	gene	114093	114641	.	+	.	ID=gene-Wbm0093;Name=Wbm0093;gbkey=Gene;gene_biotype=protein_coding;locus_tag=Wbm0093
AE017321.1	Genbank	CDS	114093	114641	.	+	0	ID=cds-AAW70685.1;Parent=gene-Wbm0093;Dbxref=NCBI_GP:AAW70685.1;Name=AAW70685.1;gbkey=CDS;locus_tag=Wbm0093;product=Peptidyl-tRNA hydrolase;protein_id=AAW70685.1;transl_table=11
AE017321.1	Genbank	pseudogene	114991	115419	.	+	.	ID=gene-Wbm5010;Name=Wbm5010;Note=Ankyrin repeats containing protein (pseudogene region);gbkey=Gene;gene_biotype=pseudogene;locus_tag=Wbm5010;pseudo=true
AE017321.1	Genbank	gene	115628	115867	.	+	.	ID=gene-Wbm0094;Name=Wbm0094;gbkey=Gene;gene_biotype=protein_coding;locus_tag=Wbm0094
AE017321.1	Genbank	CDS	115628	115867	.	+	0	ID=cds-AAW70686.1;Parent=gene-Wbm0094;Dbxref=NCBI_GP:AAW70686.1;Name=AAW70686.1;gbkey=CDS;locus_tag=Wbm0094;product=Predicted protein;protein_id=AAW70686.1;transl_table=11
AE017321.1	Genbank	gene	115943	116149	.	+	.	ID=gene-Wbm0095;Name=Wbm0095;gbkey=Gene;gene_biotype=protein_coding;locus_tag=Wbm0095
AE017321.1	Genbank	CDS	115943	116149	.	+	0	ID=cds-AAW70687.1;Parent=gene-Wbm0095;Dbxref=NCBI_GP:AAW70687.1;Name=AAW70687.1;gbkey=CDS;locus_tag=Wbm0095;product=Predicted protein;protein_id=AAW70687.1;transl_table=11
AE017321.1	Genbank	gene	116557	116988	.	+	.	ID=gene-Wbm0096;Name=Wbm0096;gbkey=Gene;gene_biotype=protein_coding;locus_tag=Wbm0096
AE017321.1	Genbank	CDS	116557	116988	.	+	0	ID=cds-AAW70688.1;Parent=gene-Wbm0096;Dbxref=NCBI_GP:AAW70688.1;Name=AAW70688.1;gbkey=CDS;locus_tag=Wbm0096;product=Predicted membrane protein WF-2;protein_id=AAW70688.1;transl_table=11
AE017321.1	Genbank	repeat_region	117716	118295	.	-	.	ID=id-AE017321.1:117716..118295;Note=URR_22 (unclassified repeat region);gbkey=repeat_region
AE017321.1	Genbank	pseudogene	118454	120739	.	+	.	ID=gene-Wbm5011;Name=Wbm5011;Note=ATP-binding subunit of Clp protease and DnaK/DnaJ chaperones (pseudogene region);gbkey=Gene;gene_biotype=pseudogene;locus_tag=Wbm5011;pseudo=true
AE017321.1	Genbank	gene	120801	121703	.	+	.	ID=gene-Wbm0097;Name=Wbm0097;gbkey=Gene;gene_biotype=protein_coding;locus_tag=Wbm0097
AE017321.1	Genbank	CDS	120801	121703	.	+	0	ID=cds-AAW70689.1;Parent=gene-Wbm0097;Dbxref=NCBI_GP:AAW70689.1;Name=AAW70689.1;gbkey=CDS;locus_tag=Wbm0097;product=DhnA-type fructose-1%2C6-bisphosphate aldolase;protein_id=AAW70689.1;transl_table=11
AE017321.1	Genbank	gene	121709	121780	.	+	.	ID=gene-Wbm7004;Name=Wbm7004;gbkey=Gene;gene_biotype=tRNA;locus_tag=Wbm7004
AE017321.1	Genbank	tRNA	121709	121780	.	+	.	ID=rna-Wbm7004;Parent=gene-Wbm7004;codons=13;gbkey=tRNA;locus_tag=Wbm7004;product=tRNA-Cys
AE017321.1	Genbank	exon	121709	121780	.	+	.	ID=exon-Wbm7004-1;Parent=rna-Wbm7004;codons=13;gbkey=tRNA;locus_tag=Wbm7004;product=tRNA-Cys
AE017321.1	Genbank	repeat_region	121897	122024	.	-	.	ID=id-AE017321.1:121897..122024;Note=URR_23 (unclassified repeat region);gbkey=repeat_region
AE017321.1	Genbank	repeat_region	122026	122210	.	-	.	ID=id-AE017321.1:122026..122210;Note=URR_24 (unclassified repeat region);gbkey=repeat_region
AE017321.1	Genbank	repeat_region	122216	122350	.	-	.	ID=id-AE017321.1:122216..122350;Note=URR_25 (unclassified repeat region);gbkey=repeat_region
AE017321.1	Genbank	pseudogene	122562	122807	.	+	.	ID=gene-Wbm5012;Name=Wbm5012;Note=cardiolipin synthase family enzyme (pseudogene region);gbkey=Gene;gene_biotype=pseudogene;locus_tag=Wbm5012;pseudo=true
AE017321.1	Genbank	pseudogene	123358	123720	.	-	.	ID=gene-Wbm5013;Name=Wbm5013;Note=Periplasmic protease (pseudogene region);gbkey=Gene;gene_biotype=pseudogene;locus_tag=Wbm5013;pseudo=true
AE017321.1	Genbank	gene	124063	125103	.	+	.	ID=gene-Wbm0098;Name=Wbm0098;gbkey=Gene;gene_biotype=protein_coding;locus_tag=Wbm0098
AE017321.1	Genbank	CDS	124063	125103	.	+	0	ID=cds-AAW70690.1;Parent=gene-Wbm0098;Dbxref=NCBI_GP:AAW70690.1;Name=AAW70690.1;gbkey=CDS;locus_tag=Wbm0098;product=Dihydroorotate dehydrogenase;protein_id=AAW70690.1;transl_table=11
AE017321.1	Genbank	gene	125151	125882	.	+	.	ID=gene-Wbm0099;Name=Wbm0099;gbkey=Gene;gene_biotype=protein_coding;locus_tag=Wbm0099
AE017321.1	Genbank	CDS	125151	125882	.	+	0	ID=cds-AAW70691.1;Parent=gene-Wbm0099;Dbxref=NCBI_GP:AAW70691.1;Name=AAW70691.1;gbkey=CDS;locus_tag=Wbm0099;product=dsRNA-specific ribonuclease;protein_id=AAW70691.1;transl_table=11
AE017321.1	Genbank	pseudogene	126028	127536	.	+	.	ID=gene-Wbm5014;Name=Wbm5014;Note=Type II secretory pathway%2C component PulD (pseudogene region);gbkey=Gene;gene_biotype=pseudogene;locus_tag=Wbm5014;pseudo=true
AE017321.1	Genbank	gene	127571	128380	.	-	.	ID=gene-Wbm0100;Name=Wbm0100;gbkey=Gene;gene_biotype=protein_coding;locus_tag=Wbm0100
AE017321.1	Genbank	CDS	127571	128380	.	-	0	ID=cds-AAW70692.1;Parent=gene-Wbm0100;Dbxref=NCBI_GP:AAW70692.1;Name=AAW70692.1;gbkey=CDS;locus_tag=Wbm0100;product=Outer surface protein Wsp;protein_id=AAW70692.1;transl_table=11
AE017321.1	Genbank	gene	128423	129658	.	-	.	ID=gene-Wbm0101;Name=Wbm0101;gbkey=Gene;gene_biotype=protein_coding;locus_tag=Wbm0101
AE017321.1	Genbank	CDS	128423	129658	.	-	0	ID=cds-AAW70693.1;Parent=gene-Wbm0101;Dbxref=NCBI_GP:AAW70693.1;Name=AAW70693.1;gbkey=CDS;locus_tag=Wbm0101;product=2-methylthioadenine synthetase;protein_id=AAW70693.1;transl_table=11
AE017321.1	Genbank	gene	129837	130190	.	-	.	ID=gene-Wbm0102;Name=Wbm0102;gbkey=Gene;gene_biotype=protein_coding;locus_tag=Wbm0102
AE017321.1	Genbank	CDS	129837	130190	.	-	0	ID=cds-AAW70694.1;Parent=gene-Wbm0102;Dbxref=NCBI_GP:AAW70694.1;Name=AAW70694.1;gbkey=CDS;locus_tag=Wbm0102;product=Asp-tRNAAsn/Glu-tRNAGln amidotransferase C subunit;protein_id=AAW70694.1;transl_table=11
AE017321.1	Genbank	gene	130180	131106	.	-	.	ID=gene-Wbm0103;Name=Wbm0103;gbkey=Gene;gene_biotype=protein_coding;locus_tag=Wbm0103
AE017321.1	Genbank	CDS	130180	131106	.	-	0	ID=cds-AAW70695.1;Parent=gene-Wbm0103;Dbxref=NCBI_GP:AAW70695.1;Name=AAW70695.1;gbkey=CDS;locus_tag=Wbm0103;product=Phosphoribosylpyrophosphate synthetase;protein_id=AAW70695.1;transl_table=11
AE017321.1	Genbank	repeat_region	131229	131716	.	-	.	ID=id-AE017321.1:131229..131716;Note=URR_26 (unclassified repeat region);gbkey=repeat_region
AE017321.1	Genbank	repeat_region	131778	131911	.	-	.	ID=id-AE017321.1:131778..131911;Note=URR_27 (unclassified repeat region);gbkey=repeat_region
AE017321.1	Genbank	gene	132148	132369	.	+	.	ID=gene-Wbm0104;Name=Wbm0104;gbkey=Gene;gene_biotype=protein_coding;locus_tag=Wbm0104
AE017321.1	Genbank	CDS	132148	132369	.	+	0	ID=cds-AAW70696.1;Parent=gene-Wbm0104;Dbxref=NCBI_GP:AAW70696.1;Name=AAW70696.1;gbkey=CDS;locus_tag=Wbm0104;product=Predicted protein;protein_id=AAW70696.1;transl_table=11
AE017321.1	Genbank	gene	132717	132929	.	+	.	ID=gene-Wbm0105;Name=Wbm0105;gbkey=Gene;gene_biotype=protein_coding;locus_tag=Wbm0105
AE017321.1	Genbank	CDS	132717	132929	.	+	0	ID=cds-AAW70697.1;Parent=gene-Wbm0105;Dbxref=NCBI_GP:AAW70697.1;Name=AAW70697.1;gbkey=CDS;locus_tag=Wbm0105;product=Predicted protein;protein_id=AAW70697.1;transl_table=11
AE017321.1	Genbank	pseudogene	133550	133888	.	-	.	ID=gene-Wbm5015;Name=Wbm5015;Note=Permease of the major facilitator superfamily (pseudogene region);gbkey=Gene;gene_biotype=pseudogene;locus_tag=Wbm5015;pseudo=true
AE017321.1	Genbank	gene	134739	135098	.	+	.	ID=gene-Wbm0106;Name=Wbm0106;gbkey=Gene;gene_biotype=protein_coding;locus_tag=Wbm0106
AE017321.1	Genbank	CDS	134739	135098	.	+	0	ID=cds-AAW70698.1;Parent=gene-Wbm0106;Dbxref=NCBI_GP:AAW70698.1;Name=AAW70698.1;gbkey=CDS;locus_tag=Wbm0106;product=Predicted protein;protein_id=AAW70698.1;transl_table=11
AE017321.1	Genbank	gene	135790	136791	.	+	.	ID=gene-Wbm0107;Name=Wbm0107;gbkey=Gene;gene_biotype=protein_coding;locus_tag=Wbm0107
AE017321.1	Genbank	CDS	135790	136791	.	+	0	ID=cds-AAW70699.1;Parent=gene-Wbm0107;Dbxref=NCBI_GP:AAW70699.1;Name=AAW70699.1;gbkey=CDS;locus_tag=Wbm0107;product=Predicted S-adenosylmethionine-dependent methyltransferase involved in cell envelope biogenesis;protein_id=AAW70699.1;transl_table=11
AE017321.1	Genbank	pseudogene	137198	138022	.	-	.	ID=gene-Wbm5016;Name=Wbm5016;Note=Ankyrin repeats containing protein (pseudogene region);gbkey=Gene;gene_biotype=pseudogene;locus_tag=Wbm5016;pseudo=true
AE017321.1	Genbank	repeat_region	138604	138789	.	-	.	ID=id-AE017321.1:138604..138789;Note=URR_28 (unclassified repeat region);gbkey=repeat_region
AE017321.1	Genbank	repeat_region	138933	140435	.	-	.	ID=id-AE017321.1:138933..140435;Note=UIS_W1_2 (transposon region);gbkey=repeat_region
AE017321.1	Genbank	gene	140462	141622	.	-	.	ID=gene-Wbm0108;Name=Wbm0108;gbkey=Gene;gene_biotype=protein_coding;locus_tag=Wbm0108
AE017321.1	Genbank	CDS	140462	141622	.	-	0	ID=cds-AAW70700.1;Parent=gene-Wbm0108;Dbxref=NCBI_GP:AAW70700.1;Name=AAW70700.1;gbkey=CDS;locus_tag=Wbm0108;product=Dihydrolipoamide acyltransferase E2 component;protein_id=AAW70700.1;transl_table=11
AE017321.1	Genbank	pseudogene	141717	142407	.	-	.	ID=gene-Wbm5017;Name=Wbm5017;Note=Ribulose-5-phosphate 4-epimerase related aldolase (pseudogene region);gbkey=Gene;gene_biotype=pseudogene;locus_tag=Wbm5017;pseudo=true
AE017321.1	Genbank	gene	142670	143320	.	+	.	ID=gene-Wbm0109;Name=Wbm0109;gbkey=Gene;gene_biotype=protein_coding;locus_tag=Wbm0109
AE017321.1	Genbank	CDS	142670	143320	.	+	0	ID=cds-AAW70701.1;Parent=gene-Wbm0109;Dbxref=NCBI_GP:AAW70701.1;Name=AAW70701.1;gbkey=CDS;locus_tag=Wbm0109;product=Predicted protein;protein_id=AAW70701.1;transl_table=11
AE017321.1	Genbank	gene	143322	143939	.	-	.	ID=gene-Wbm0110;Name=Wbm0110;gbkey=Gene;gene_biotype=protein_coding;locus_tag=Wbm0110
AE017321.1	Genbank	CDS	143322	143939	.	-	0	ID=cds-AAW70702.1;Parent=gene-Wbm0110;Dbxref=NCBI_GP:AAW70702.1;Name=AAW70702.1;gbkey=CDS;locus_tag=Wbm0110;product=Inactive homolog of metal-dependent proteases%2C putative molecular chaperone;protein_id=AAW70702.1;transl_table=11
AE017321.1	Genbank	pseudogene	143974	144847	.	-	.	ID=gene-Wbm5018;Name=Wbm5018;Note=Na+/H+-dicarboxylate symporter (pseudogene region);gbkey=Gene;gene_biotype=pseudogene;locus_tag=Wbm5018;pseudo=true
AE017321.1	Genbank	repeat_region	145137	145234	.	-	.	ID=id-AE017321.1:145137..145234;Note=URR_29 (unclassified repeat region);gbkey=repeat_region
AE017321.1	Genbank	pseudogene	145234	145479	.	-	.	ID=gene-Wbm5019;Name=Wbm5019;Note=Predicted aminoglycoside phosphotransferase (pseudogene region);gbkey=Gene;gene_biotype=pseudogene;locus_tag=Wbm5019;pseudo=true
AE017321.1	Genbank	repeat_region	145479	146339	.	-	.	ID=id-AE017321.1:145479..146339;Note=URR_30 (unclassified repeat region);gbkey=repeat_region
AE017321.1	Genbank	gene	146321	147103	.	-	.	ID=gene-Wbm0112;Name=Wbm0112;gbkey=Gene;gene_biotype=protein_coding;locus_tag=Wbm0112
AE017321.1	Genbank	CDS	146321	147103	.	-	0	ID=cds-AAW70703.1;Parent=gene-Wbm0112;Dbxref=NCBI_GP:AAW70703.1;Name=AAW70703.1;gbkey=CDS;locus_tag=Wbm0112;product=Methionine aminopeptidase;protein_id=AAW70703.1;transl_table=11
AE017321.1	Genbank	gene	147479	148717	.	-	.	ID=gene-Wbm0113;Name=Wbm0113;gbkey=Gene;gene_biotype=protein_coding;locus_tag=Wbm0113
AE017321.1	Genbank	CDS	147479	148717	.	-	0	ID=cds-AAW70704.1;Parent=gene-Wbm0113;Dbxref=NCBI_GP:AAW70704.1;Name=AAW70704.1;gbkey=CDS;locus_tag=Wbm0113;product=Actin-like ATPase involved in cell division%2C FtsA;protein_id=AAW70704.1;transl_table=11
AE017321.1	Genbank	gene	148853	149392	.	+	.	ID=gene-Wbm0114;Name=Wbm0114;gbkey=Gene;gene_biotype=protein_coding;locus_tag=Wbm0114
AE017321.1	Genbank	CDS	148853	149392	.	+	0	ID=cds-AAW70705.1;Parent=gene-Wbm0114;Dbxref=NCBI_GP:AAW70705.1;Name=AAW70705.1;gbkey=CDS;locus_tag=Wbm0114;product=N-formylmethionyl-tRNA deformylase;protein_id=AAW70705.1;transl_table=11
AE017321.1	Genbank	gene	149382	150182	.	+	.	ID=gene-Wbm0115;Name=Wbm0115;gbkey=Gene;gene_biotype=protein_coding;locus_tag=Wbm0115
AE017321.1	Genbank	CDS	149382	150182	.	+	0	ID=cds-AAW70706.1;Parent=gene-Wbm0115;Dbxref=NCBI_GP:AAW70706.1;Name=AAW70706.1;gbkey=CDS;locus_tag=Wbm0115;product=Uracil-DNA glycosylase;protein_id=AAW70706.1;transl_table=11
AE017321.1	Genbank	repeat_region	150262	150759	.	-	.	ID=id-AE017321.1:150262..150759;Note=URR_31 (unclassified repeat region);gbkey=repeat_region
AE017321.1	Genbank	gene	151079	151336	.	-	.	ID=gene-Wbm0116;Name=Wbm0116;gbkey=Gene;gene_biotype=protein_coding;locus_tag=Wbm0116
AE017321.1	Genbank	CDS	151079	151336	.	-	0	ID=cds-AAW70707.1;Parent=gene-Wbm0116;Dbxref=NCBI_GP:AAW70707.1;Name=AAW70707.1;gbkey=CDS;locus_tag=Wbm0116;product=Predicted protein;protein_id=AAW70707.1;transl_table=11
AE017321.1	Genbank	pseudogene	151534	152034	.	-	.	ID=gene-Wbm5020;Name=Wbm5020;Note=Predicted ATPase%2C AAA+ superfamily (pseudogene region);gbkey=Gene;gene_biotype=pseudogene;locus_tag=Wbm5020;pseudo=true
AE017321.1	Genbank	gene	152403	153071	.	-	.	ID=gene-Wbm0117;Name=Wbm0117;gbkey=Gene;gene_biotype=protein_coding;locus_tag=Wbm0117
AE017321.1	Genbank	CDS	152403	153071	.	-	0	ID=cds-AAW70708.1;Parent=gene-Wbm0117;Dbxref=NCBI_GP:AAW70708.1;Name=AAW70708.1;gbkey=CDS;locus_tag=Wbm0117;product=Lipoprotein;protein_id=AAW70708.1;transl_table=11
AE017321.1	Genbank	gene	153077	154747	.	+	.	ID=gene-Wbm0118;Name=Wbm0118;gbkey=Gene;gene_biotype=protein_coding;locus_tag=Wbm0118
AE017321.1	Genbank	CDS	153077	154747	.	+	0	ID=cds-AAW70709.1;Parent=gene-Wbm0118;Dbxref=NCBI_GP:AAW70709.1;Name=AAW70709.1;gbkey=CDS;locus_tag=Wbm0118;product=UDP-N-acetylmuramate-alanine ligase;protein_id=AAW70709.1;transl_table=11
AE017321.1	Genbank	gene	154749	156026	.	+	.	ID=gene-Wbm0119;Name=Wbm0119;gbkey=Gene;gene_biotype=protein_coding;locus_tag=Wbm0119
AE017321.1	Genbank	CDS	154749	156026	.	+	0	ID=cds-AAW70710.1;Parent=gene-Wbm0119;Dbxref=NCBI_GP:AAW70710.1;Name=AAW70710.1;gbkey=CDS;locus_tag=Wbm0119;product=Enolase;protein_id=AAW70710.1;transl_table=11
AE017321.1	Genbank	gene	156014	157036	.	+	.	ID=gene-Wbm0120;Name=Wbm0120;gbkey=Gene;gene_biotype=protein_coding;locus_tag=Wbm0120
AE017321.1	Genbank	CDS	156014	157036	.	+	0	ID=cds-AAW70711.1;Parent=gene-Wbm0120;Dbxref=NCBI_GP:AAW70711.1;Name=AAW70711.1;gbkey=CDS;locus_tag=Wbm0120;product=Predicted GTPase;protein_id=AAW70711.1;transl_table=11
AE017321.1	Genbank	gene	157131	159701	.	-	.	ID=gene-Wbm0121;Name=Wbm0121;gbkey=Gene;gene_biotype=protein_coding;locus_tag=Wbm0121
AE017321.1	Genbank	CDS	157131	159701	.	-	0	ID=cds-AAW70712.1;Parent=gene-Wbm0121;Dbxref=NCBI_GP:AAW70712.1;Name=AAW70712.1;gbkey=CDS;locus_tag=Wbm0121;product=Uncharacterized protein involved in outer membrane biogenesis;protein_id=AAW70712.1;transl_table=11
AE017321.1	Genbank	gene	159698	161191	.	-	.	ID=gene-Wbm0122;Name=Wbm0122;gbkey=Gene;gene_biotype=protein_coding;locus_tag=Wbm0122
AE017321.1	Genbank	CDS	159698	161191	.	-	0	ID=cds-AAW70713.1;Parent=gene-Wbm0122;Dbxref=NCBI_GP:AAW70713.1;Name=AAW70713.1;gbkey=CDS;locus_tag=Wbm0122;product=Uncharacterized membrane protein%2C virulence factor MviN;protein_id=AAW70713.1;transl_table=11
AE017321.1	Genbank	pseudogene	161481	161902	.	-	.	ID=gene-Wbm5021;Name=Wbm5021;Note=Thio:disulfide interchange protein (pseudogene region);gbkey=Gene;gene_biotype=pseudogene;locus_tag=Wbm5021;pseudo=true
AE017321.1	Genbank	gene	162061	162133	.	+	.	ID=gene-Wbm7005;Name=Wbm7005;gbkey=Gene;gene_biotype=tRNA;locus_tag=Wbm7005
AE017321.1	Genbank	tRNA	162061	162133	.	+	.	ID=rna-Wbm7005;Parent=gene-Wbm7005;codons=25;gbkey=tRNA;locus_tag=Wbm7005;product=tRNA-His
AE017321.1	Genbank	exon	162061	162133	.	+	.	ID=exon-Wbm7005-1;Parent=rna-Wbm7005;codons=25;gbkey=tRNA;locus_tag=Wbm7005;product=tRNA-His
AE017321.1	Genbank	pseudogene	162186	162767	.	-	.	ID=gene-Wbm5022;Name=Wbm5022;Note=Alpha/beta superfamily hydrolase (pseudogene region);gbkey=Gene;gene_biotype=pseudogene;locus_tag=Wbm5022;pseudo=true
AE017321.1	Genbank	gene	162935	163462	.	-	.	ID=gene-Wbm0123;Name=Wbm0123;gbkey=Gene;gene_biotype=protein_coding;locus_tag=Wbm0123
AE017321.1	Genbank	CDS	162935	163462	.	-	0	ID=cds-AAW70714.1;Parent=gene-Wbm0123;Dbxref=NCBI_GP:AAW70714.1;Name=AAW70714.1;gbkey=CDS;locus_tag=Wbm0123;product=Cytochrome c2;protein_id=AAW70714.1;transl_table=11
AE017321.1	Genbank	gene	164283	166022	.	+	.	ID=gene-Wbm0124;Name=Wbm0124;gbkey=Gene;gene_biotype=protein_coding;locus_tag=Wbm0124
AE017321.1	Genbank	CDS	164283	166022	.	+	0	ID=cds-AAW70715.1;Parent=gene-Wbm0124;Dbxref=NCBI_GP:AAW70715.1;Name=AAW70715.1;gbkey=CDS;locus_tag=Wbm0124;product=Single-stranded DNA-specific exonuclease RecJ;protein_id=AAW70715.1;transl_table=11
AE017321.1	Genbank	gene	166033	167205	.	-	.	ID=gene-Wbm0125;Name=Wbm0125;gbkey=Gene;gene_biotype=protein_coding;locus_tag=Wbm0125
AE017321.1	Genbank	CDS	166033	167205	.	-	0	ID=cds-AAW70716.1;Parent=gene-Wbm0125;Dbxref=NCBI_GP:AAW70716.1;Name=AAW70716.1;gbkey=CDS;locus_tag=Wbm0125;product=NADH:ubiquinone oxidoreductase chain D;protein_id=AAW70716.1;transl_table=11
AE017321.1	Genbank	repeat_region	167323	167867	.	-	.	ID=id-AE017321.1:167323..167867;Note=URR_32 (unclassified repeat region);gbkey=repeat_region
AE017321.1	Genbank	gene	168004	169074	.	-	.	ID=gene-Wbm0126;Name=Wbm0126;gbkey=Gene;gene_biotype=protein_coding;locus_tag=Wbm0126
AE017321.1	Genbank	CDS	168004	169074	.	-	0	ID=cds-AAW70717.1;Parent=gene-Wbm0126;Dbxref=NCBI_GP:AAW70717.1;Name=AAW70717.1;gbkey=CDS;locus_tag=Wbm0126;product=Recombinational DNA repair ATPase%2C RecF;protein_id=AAW70717.1;transl_table=11
AE017321.1	Genbank	gene	169091	169558	.	-	.	ID=gene-Wbm0127;Name=Wbm0127;gbkey=Gene;gene_biotype=protein_coding;locus_tag=Wbm0127
AE017321.1	Genbank	CDS	169091	169558	.	-	0	ID=cds-AAW70718.1;Parent=gene-Wbm0127;Dbxref=NCBI_GP:AAW70718.1;Name=AAW70718.1;gbkey=CDS;locus_tag=Wbm0127;product=Peroxiredoxin;protein_id=AAW70718.1;transl_table=11
AE017321.1	Genbank	gene	169618	171045	.	-	.	ID=gene-Wbm0128;Name=Wbm0128;gbkey=Gene;gene_biotype=protein_coding;locus_tag=Wbm0128
AE017321.1	Genbank	CDS	169618	171045	.	-	0	ID=cds-AAW70719.1;Parent=gene-Wbm0128;Dbxref=NCBI_GP:AAW70719.1;Name=AAW70719.1;gbkey=CDS;locus_tag=Wbm0128;product=Membrane associated signal transduction histidine kinase;protein_id=AAW70719.1;transl_table=11
AE017321.1	Genbank	gene	171111	172304	.	+	.	ID=gene-Wbm0129;Name=Wbm0129;gbkey=Gene;gene_biotype=protein_coding;locus_tag=Wbm0129
AE017321.1	Genbank	CDS	171111	172304	.	+	0	ID=cds-AAW70720.1;Parent=gene-Wbm0129;Dbxref=NCBI_GP:AAW70720.1;Name=AAW70720.1;gbkey=CDS;locus_tag=Wbm0129;product=Ornithine/acetylornithine aminotransferase;protein_id=AAW70720.1;transl_table=11
AE017321.1	Genbank	gene	172294	172800	.	+	.	ID=gene-Wbm0130;Name=Wbm0130;gbkey=Gene;gene_biotype=protein_coding;locus_tag=Wbm0130
AE017321.1	Genbank	CDS	172294	172800	.	+	0	ID=cds-AAW70721.1;Parent=gene-Wbm0130;Dbxref=NCBI_GP:AAW70721.1;Name=AAW70721.1;gbkey=CDS;locus_tag=Wbm0130;product=RimM protein%2C required for 16S rRNA processing;protein_id=AAW70721.1;transl_table=11
AE017321.1	Genbank	gene	172864	173430	.	+	.	ID=gene-Wbm0131;Name=Wbm0131;gbkey=Gene;gene_biotype=protein_coding;locus_tag=Wbm0131
AE017321.1	Genbank	CDS	172864	173430	.	+	0	ID=cds-AAW70722.1;Parent=gene-Wbm0131;Dbxref=NCBI_GP:AAW70722.1;Name=AAW70722.1;gbkey=CDS;locus_tag=Wbm0131;product=Translation elongation factor P%2C EF-P;protein_id=AAW70722.1;transl_table=11
AE017321.1	Genbank	gene	173439	174137	.	+	.	ID=gene-Wbm0132;Name=Wbm0132;gbkey=Gene;gene_biotype=protein_coding;locus_tag=Wbm0132
AE017321.1	Genbank	CDS	173439	174137	.	+	0	ID=cds-AAW70723.1;Parent=gene-Wbm0132;Dbxref=NCBI_GP:AAW70723.1;Name=AAW70723.1;gbkey=CDS;locus_tag=Wbm0132;product=Probable fructose-1%2C6-bisphosphatase%2C inositol monophosphatase family;protein_id=AAW70723.1;transl_table=11
AE017321.1	Genbank	gene	174129	175331	.	-	.	ID=gene-Wbm0133;Name=Wbm0133;gbkey=Gene;gene_biotype=protein_coding;locus_tag=Wbm0133
AE017321.1	Genbank	CDS	174129	175331	.	-	0	ID=cds-AAW70724.1;Parent=gene-Wbm0133;Dbxref=NCBI_GP:AAW70724.1;Name=AAW70724.1;gbkey=CDS;locus_tag=Wbm0133;product=7-keto-8-aminopelargonate synthetase;protein_id=AAW70724.1;transl_table=11
AE017321.1	Genbank	gene	175968	176216	.	-	.	ID=gene-Wbm0134;Name=Wbm0134;gbkey=Gene;gene_biotype=protein_coding;locus_tag=Wbm0134
AE017321.1	Genbank	CDS	175968	176216	.	-	0	ID=cds-AAW70725.1;Parent=gene-Wbm0134;Dbxref=NCBI_GP:AAW70725.1;Name=AAW70725.1;gbkey=CDS;locus_tag=Wbm0134;product=Predicted protein;protein_id=AAW70725.1;transl_table=11
AE017321.1	Genbank	gene	176454	176723	.	-	.	ID=gene-Wbm0135;Name=Wbm0135;gbkey=Gene;gene_biotype=protein_coding;locus_tag=Wbm0135
AE017321.1	Genbank	CDS	176454	176723	.	-	0	ID=cds-AAW70726.1;Parent=gene-Wbm0135;Dbxref=NCBI_GP:AAW70726.1;Name=AAW70726.1;gbkey=CDS;locus_tag=Wbm0135;product=Predicted protein;protein_id=AAW70726.1;transl_table=11
AE017321.1	Genbank	pseudogene	176782	177299	.	-	.	ID=gene-Wbm5023;Name=Wbm5023;Note=Ankyrin repeats containing protein (pseudogene region);gbkey=Gene;gene_biotype=pseudogene;locus_tag=Wbm5023;pseudo=true
AE017321.1	Genbank	gene	178100	178654	.	-	.	ID=gene-Wbm0136;Name=Wbm0136;gbkey=Gene;gene_biotype=protein_coding;locus_tag=Wbm0136
AE017321.1	Genbank	CDS	178100	178654	.	-	0	ID=cds-AAW70727.1;Parent=gene-Wbm0136;Dbxref=NCBI_GP:AAW70727.1;Name=AAW70727.1;gbkey=CDS;locus_tag=Wbm0136;product=Predicted protein;protein_id=AAW70727.1;transl_table=11
AE017321.1	Genbank	gene	178688	178996	.	-	.	ID=gene-Wbm0137;Name=Wbm0137;gbkey=Gene;gene_biotype=protein_coding;locus_tag=Wbm0137
AE017321.1	Genbank	CDS	178688	178996	.	-	0	ID=cds-AAW70728.1;Parent=gene-Wbm0137;Dbxref=NCBI_GP:AAW70728.1;Name=AAW70728.1;gbkey=CDS;locus_tag=Wbm0137;product=Predicted protein;protein_id=AAW70728.1;transl_table=11
AE017321.1	Genbank	gene	179189	181102	.	-	.	ID=gene-Wbm0138;Name=Wbm0138;gbkey=Gene;gene_biotype=protein_coding;locus_tag=Wbm0138
AE017321.1	Genbank	CDS	179189	181102	.	-	0	ID=cds-AAW70729.1;Parent=gene-Wbm0138;Dbxref=NCBI_GP:AAW70729.1;Name=AAW70729.1;gbkey=CDS;locus_tag=Wbm0138;product=Molecular chaperone%2C HSP90 family%2C HtpG;protein_id=AAW70729.1;transl_table=11
AE017321.1	Genbank	repeat_region	181240	181749	.	+	.	ID=id-AE017321.1:181240..181749;Note=URR_33 (unclassified repeat region);gbkey=repeat_region
AE017321.1	Genbank	gene	182083	182262	.	-	.	ID=gene-Wbm0139;Name=Wbm0139;gbkey=Gene;gene_biotype=protein_coding;locus_tag=Wbm0139
AE017321.1	Genbank	CDS	182083	182262	.	-	0	ID=cds-AAW70730.1;Parent=gene-Wbm0139;Dbxref=NCBI_GP:AAW70730.1;Name=AAW70730.1;gbkey=CDS;locus_tag=Wbm0139;product=Predicted protein;protein_id=AAW70730.1;transl_table=11
AE017321.1	Genbank	gene	182298	182642	.	-	.	ID=gene-Wbm0140;Name=Wbm0140;gbkey=Gene;gene_biotype=protein_coding;locus_tag=Wbm0140
AE017321.1	Genbank	CDS	182298	182642	.	-	0	ID=cds-AAW70731.1;Parent=gene-Wbm0140;Dbxref=NCBI_GP:AAW70731.1;Name=AAW70731.1;gbkey=CDS;locus_tag=Wbm0140;product=Predicted protein;protein_id=AAW70731.1;transl_table=11
AE017321.1	Genbank	gene	182626	182820	.	-	.	ID=gene-Wbm0141;Name=Wbm0141;gbkey=Gene;gene_biotype=protein_coding;locus_tag=Wbm0141
AE017321.1	Genbank	CDS	182626	182820	.	-	0	ID=cds-AAW70732.1;Parent=gene-Wbm0141;Dbxref=NCBI_GP:AAW70732.1;Name=AAW70732.1;gbkey=CDS;locus_tag=Wbm0141;product=Predicted protein;protein_id=AAW70732.1;transl_table=11
AE017321.1	Genbank	gene	183152	183691	.	+	.	ID=gene-Wbm0142;Name=Wbm0142;gbkey=Gene;gene_biotype=protein_coding;locus_tag=Wbm0142
AE017321.1	Genbank	CDS	183152	183691	.	+	0	ID=cds-AAW70733.1;Parent=gene-Wbm0142;Dbxref=NCBI_GP:AAW70733.1;Name=AAW70733.1;gbkey=CDS;locus_tag=Wbm0142;product=Predicted phosphatase;protein_id=AAW70733.1;transl_table=11
AE017321.1	Genbank	gene	183691	184185	.	+	.	ID=gene-Wbm0143;Name=Wbm0143;gbkey=Gene;gene_biotype=protein_coding;locus_tag=Wbm0143
AE017321.1	Genbank	CDS	183691	184185	.	+	0	ID=cds-AAW70734.1;Parent=gene-Wbm0143;Dbxref=NCBI_GP:AAW70734.1;Name=AAW70734.1;gbkey=CDS;locus_tag=Wbm0143;product=Predicted membrane protein;protein_id=AAW70734.1;transl_table=11
AE017321.1	Genbank	gene	184267	184662	.	+	.	ID=gene-Wbm0144;Name=Wbm0144;gbkey=Gene;gene_biotype=protein_coding;locus_tag=Wbm0144
AE017321.1	Genbank	CDS	184267	184662	.	+	0	ID=cds-AAW70735.1;Parent=gene-Wbm0144;Dbxref=NCBI_GP:AAW70735.1;Name=AAW70735.1;gbkey=CDS;locus_tag=Wbm0144;product=Bacterioferritin/cytochrome b1;protein_id=AAW70735.1;transl_table=11
AE017321.1	Genbank	gene	184837	185352	.	+	.	ID=gene-Wbm0145;Name=Wbm0145;gbkey=Gene;gene_biotype=protein_coding;locus_tag=Wbm0145
AE017321.1	Genbank	CDS	184837	185352	.	+	0	ID=cds-AAW70736.1;Parent=gene-Wbm0145;Dbxref=NCBI_GP:AAW70736.1;Name=AAW70736.1;gbkey=CDS;locus_tag=Wbm0145;product=SurF1 family protein;protein_id=AAW70736.1;transl_table=11
AE017321.1	Genbank	gene	185400	187118	.	-	.	ID=gene-Wbm0146;Name=Wbm0146;gbkey=Gene;gene_biotype=protein_coding;locus_tag=Wbm0146
AE017321.1	Genbank	CDS	185400	187118	.	-	0	ID=cds-AAW70737.1;Parent=gene-Wbm0146;Dbxref=NCBI_GP:AAW70737.1;Name=AAW70737.1;gbkey=CDS;locus_tag=Wbm0146;product=Kef-type K+ transport system%2C membrane component;protein_id=AAW70737.1;transl_table=11
AE017321.1	Genbank	gene	187124	187696	.	-	.	ID=gene-Wbm0147;Name=Wbm0147;gbkey=Gene;gene_biotype=protein_coding;locus_tag=Wbm0147
AE017321.1	Genbank	CDS	187124	187696	.	-	0	ID=cds-AAW70738.1;Parent=gene-Wbm0147;Dbxref=NCBI_GP:AAW70738.1;Name=AAW70738.1;gbkey=CDS;locus_tag=Wbm0147;product=Thiol-disulfide isomerase%2C thioredoxin family;protein_id=AAW70738.1;transl_table=11
AE017321.1	Genbank	gene	187805	188422	.	+	.	ID=gene-Wbm0148;Name=Wbm0148;gbkey=Gene;gene_biotype=protein_coding;locus_tag=Wbm0148
AE017321.1	Genbank	CDS	187805	188422	.	+	0	ID=cds-AAW70739.1;Parent=gene-Wbm0148;Dbxref=NCBI_GP:AAW70739.1;Name=AAW70739.1;gbkey=CDS;locus_tag=Wbm0148;product=Thymidylate kinase;protein_id=AAW70739.1;transl_table=11
AE017321.1	Genbank	pseudogene	188504	188899	.	-	.	ID=gene-Wbm5024;Name=Wbm5024;Note=Outer membrane protein (pseudogene region);gbkey=Gene;gene_biotype=pseudogene;locus_tag=Wbm5024;pseudo=true
AE017321.1	Genbank	gene	188992	189183	.	-	.	ID=gene-Wbm0149;Name=Wbm0149;gbkey=Gene;gene_biotype=protein_coding;locus_tag=Wbm0149
AE017321.1	Genbank	CDS	188992	189183	.	-	0	ID=cds-AAW70740.1;Parent=gene-Wbm0149;Dbxref=NCBI_GP:AAW70740.1;Name=AAW70740.1;gbkey=CDS;locus_tag=Wbm0149;product=Predicted protein;protein_id=AAW70740.1;transl_table=11
AE017321.1	Genbank	gene	189447	191276	.	-	.	ID=gene-Wbm0150;Name=Wbm0150;gbkey=Gene;gene_biotype=protein_coding;locus_tag=Wbm0150
AE017321.1	Genbank	CDS	189447	191276	.	-	0	ID=cds-AAW70741.1;Parent=gene-Wbm0150;Dbxref=NCBI_GP:AAW70741.1;Name=AAW70741.1;gbkey=CDS;locus_tag=Wbm0150;product=ATP-dependent Zn protease%2C HflB;protein_id=AAW70741.1;transl_table=11
AE017321.1	Genbank	gene	191289	192584	.	-	.	ID=gene-Wbm0151;Name=Wbm0151;gbkey=Gene;gene_biotype=protein_coding;locus_tag=Wbm0151
AE017321.1	Genbank	CDS	191289	192584	.	-	0	ID=cds-AAW70742.1;Parent=gene-Wbm0151;Dbxref=NCBI_GP:AAW70742.1;Name=AAW70742.1;gbkey=CDS;locus_tag=Wbm0151;product=Predicted ATPase of the PP-loop superfamily implicated in cell cycle control%2C MesJ;protein_id=AAW70742.1;transl_table=11
AE017321.1	Genbank	repeat_region	192590	192613	.	+	.	ID=id-AE017321.1:192590..192613;Note=URR_34 (unclassified repeat region);gbkey=repeat_region
AE017321.1	Genbank	gene	192758	193237	.	-	.	ID=gene-Wbm0152;Name=Wbm0152;gbkey=Gene;gene_biotype=protein_coding;locus_tag=Wbm0152
AE017321.1	Genbank	CDS	192758	193237	.	-	0	ID=cds-AAW70743.1;Parent=gene-Wbm0152;Dbxref=NCBI_GP:AAW70743.1;Name=AAW70743.1;gbkey=CDS;locus_tag=Wbm0152;product=Outer membrane protein%2C pal-like;protein_id=AAW70743.1;transl_table=11
AE017321.1	Genbank	gene	193507	194934	.	+	.	ID=gene-Wbm0153;Name=Wbm0153;gbkey=Gene;gene_biotype=protein_coding;locus_tag=Wbm0153
AE017321.1	Genbank	CDS	193507	194934	.	+	0	ID=cds-AAW70744.1;Parent=gene-Wbm0153;Dbxref=NCBI_GP:AAW70744.1;Name=AAW70744.1;gbkey=CDS;locus_tag=Wbm0153;product=Zn-dependent carboxypeptidase;protein_id=AAW70744.1;transl_table=11
AE017321.1	Genbank	gene	194956	196032	.	+	.	ID=gene-Wbm0154;Name=Wbm0154;gbkey=Gene;gene_biotype=protein_coding;locus_tag=Wbm0154
AE017321.1	Genbank	CDS	194956	196032	.	+	0	ID=cds-AAW70745.1;Parent=gene-Wbm0154;Dbxref=NCBI_GP:AAW70745.1;Name=AAW70745.1;gbkey=CDS;locus_tag=Wbm0154;product=Actin-like ATPase involved in cell morphogenesis%2C MreB;protein_id=AAW70745.1;transl_table=11
AE017321.1	Genbank	repeat_region	196164	196637	.	-	.	ID=id-AE017321.1:196164..196637;Note=URR_35 (unclassified repeat region);gbkey=repeat_region
AE017321.1	Genbank	gene	196746	197903	.	+	.	ID=gene-Wbm0155;Name=Wbm0155;gbkey=Gene;gene_biotype=protein_coding;locus_tag=Wbm0155
AE017321.1	Genbank	CDS	196746	197903	.	+	0	ID=cds-AAW70746.1;Parent=gene-Wbm0155;Dbxref=NCBI_GP:AAW70746.1;Name=AAW70746.1;gbkey=CDS;locus_tag=Wbm0155;product=Predicted tRNA(5-methylaminomethyl-2-thiouridylate) methyltransferase%2C contain the PP-loop ATPase domain;protein_id=AAW70746.1;transl_table=11
AE017321.1	Genbank	repeat_region	198072	199537	.	-	.	ID=id-AE017321.1:198072..199537;Note=UIS_W1_3 (transposon region);gbkey=repeat_region
AE017321.1	Genbank	gene	199597	199908	.	-	.	ID=gene-Wbm0156;Name=Wbm0156;gbkey=Gene;gene_biotype=protein_coding;locus_tag=Wbm0156
AE017321.1	Genbank	CDS	199597	199908	.	-	0	ID=cds-AAW70747.1;Parent=gene-Wbm0156;Dbxref=NCBI_GP:AAW70747.1;Name=AAW70747.1;gbkey=CDS;locus_tag=Wbm0156;product=Predicted protein;protein_id=AAW70747.1;transl_table=11
AE017321.1	Genbank	gene	200200	200403	.	-	.	ID=gene-Wbm0157;Name=Wbm0157;gbkey=Gene;gene_biotype=protein_coding;locus_tag=Wbm0157
AE017321.1	Genbank	CDS	200200	200403	.	-	0	ID=cds-AAW70748.1;Parent=gene-Wbm0157;Dbxref=NCBI_GP:AAW70748.1;Name=AAW70748.1;gbkey=CDS;locus_tag=Wbm0157;product=Predicted protein;protein_id=AAW70748.1;transl_table=11
AE017321.1	Genbank	gene	201650	202576	.	+	.	ID=gene-Wbm0158;Name=Wbm0158;gbkey=Gene;gene_biotype=protein_coding;locus_tag=Wbm0158
AE017321.1	Genbank	CDS	201650	202576	.	+	0	ID=cds-AAW70749.1;Parent=gene-Wbm0158;Dbxref=NCBI_GP:AAW70749.1;Name=AAW70749.1;gbkey=CDS;locus_tag=Wbm0158;product=Fructose-1%2C6-bisphosphatase;protein_id=AAW70749.1;transl_table=11
AE017321.1	Genbank	gene	203574	204677	.	-	.	ID=gene-Wbm0159;Name=Wbm0159;gbkey=Gene;gene_biotype=protein_coding;locus_tag=Wbm0159
AE017321.1	Genbank	CDS	203574	204677	.	-	0	ID=cds-AAW70750.1;Parent=gene-Wbm0159;Dbxref=NCBI_GP:AAW70750.1;Name=AAW70750.1;gbkey=CDS;locus_tag=Wbm0159;product=Predicted GTPase%2C probable translation factor;protein_id=AAW70750.1;transl_table=11
AE017321.1	Genbank	gene	205874	207073	.	+	.	ID=gene-Wbm0160;Name=Wbm0160;gbkey=Gene;gene_biotype=protein_coding;locus_tag=Wbm0160
AE017321.1	Genbank	CDS	205874	207073	.	+	0	ID=cds-AAW70751.1;Parent=gene-Wbm0160;Dbxref=NCBI_GP:AAW70751.1;Name=AAW70751.1;gbkey=CDS;locus_tag=Wbm0160;product=tRNA nucleotidyltransferase/poly(A) polymerase;protein_id=AAW70751.1;transl_table=11
AE017321.1	Genbank	gene	207096	207314	.	-	.	ID=gene-Wbm0161;Name=Wbm0161;gbkey=Gene;gene_biotype=protein_coding;locus_tag=Wbm0161
AE017321.1	Genbank	CDS	207096	207314	.	-	0	ID=cds-AAW70752.1;Parent=gene-Wbm0161;Dbxref=NCBI_GP:AAW70752.1;Name=AAW70752.1;gbkey=CDS;locus_tag=Wbm0161;product=Predicted protein;protein_id=AAW70752.1;transl_table=11
AE017321.1	Genbank	gene	207372	207554	.	-	.	ID=gene-Wbm0162;Name=Wbm0162;gbkey=Gene;gene_biotype=protein_coding;locus_tag=Wbm0162
AE017321.1	Genbank	CDS	207372	207554	.	-	0	ID=cds-AAW70753.1;Parent=gene-Wbm0162;Dbxref=NCBI_GP:AAW70753.1;Name=AAW70753.1;gbkey=CDS;locus_tag=Wbm0162;product=Predicted protein;protein_id=AAW70753.1;transl_table=11
AE017321.1	Genbank	gene	207502	207762	.	-	.	ID=gene-Wbm0163;Name=Wbm0163;gbkey=Gene;gene_biotype=protein_coding;locus_tag=Wbm0163
AE017321.1	Genbank	CDS	207502	207762	.	-	0	ID=cds-AAW70754.1;Parent=gene-Wbm0163;Dbxref=NCBI_GP:AAW70754.1;Name=AAW70754.1;gbkey=CDS;locus_tag=Wbm0163;product=Predicted protein;protein_id=AAW70754.1;transl_table=11
AE017321.1	Genbank	gene	207884	208165	.	-	.	ID=gene-Wbm0164;Name=Wbm0164;gbkey=Gene;gene_biotype=protein_coding;locus_tag=Wbm0164
AE017321.1	Genbank	CDS	207884	208165	.	-	0	ID=cds-AAW70755.1;Parent=gene-Wbm0164;Dbxref=NCBI_GP:AAW70755.1;Name=AAW70755.1;gbkey=CDS;locus_tag=Wbm0164;product=Predicted protein;protein_id=AAW70755.1;transl_table=11
AE017321.1	Genbank	gene	208171	208353	.	-	.	ID=gene-Wbm0165;Name=Wbm0165;gbkey=Gene;gene_biotype=protein_coding;locus_tag=Wbm0165
AE017321.1	Genbank	CDS	208171	208353	.	-	0	ID=cds-AAW70756.1;Parent=gene-Wbm0165;Dbxref=NCBI_GP:AAW70756.1;Name=AAW70756.1;gbkey=CDS;locus_tag=Wbm0165;product=Predicted protein;protein_id=AAW70756.1;transl_table=11
AE017321.1	Genbank	gene	209126	209356	.	-	.	ID=gene-Wbm0166;Name=Wbm0166;gbkey=Gene;gene_biotype=protein_coding;locus_tag=Wbm0166
AE017321.1	Genbank	CDS	209126	209356	.	-	0	ID=cds-AAW70757.1;Parent=gene-Wbm0166;Dbxref=NCBI_GP:AAW70757.1;Name=AAW70757.1;gbkey=CDS;locus_tag=Wbm0166;product=Predicted protein;protein_id=AAW70757.1;transl_table=11
AE017321.1	Genbank	pseudogene	209869	210274	.	-	.	ID=gene-Wbm5025;Name=Wbm5025;Note=Putative prohead protease (pseudogene region);gbkey=Gene;gene_biotype=pseudogene;locus_tag=Wbm5025;pseudo=true
AE017321.1	Genbank	repeat_region	210537	210802	.	-	.	ID=id-AE017321.1:210537..210802;Note=URR_36 (unclassified repeat region);gbkey=repeat_region
AE017321.1	Genbank	gene	211325	212596	.	+	.	ID=gene-Wbm0167;Name=Wbm0167;gbkey=Gene;gene_biotype=protein_coding;locus_tag=Wbm0167
AE017321.1	Genbank	CDS	211325	212596	.	+	0	ID=cds-AAW70758.1;Parent=gene-Wbm0167;Dbxref=NCBI_GP:AAW70758.1;Name=AAW70758.1;gbkey=CDS;locus_tag=Wbm0167;product=Permease of the major facilitator superfamily;protein_id=AAW70758.1;transl_table=11
AE017321.1	Genbank	repeat_region	212638	212800	.	+	.	ID=id-AE017321.1:212638..212800;Note=URR_37 (unclassified repeat region);gbkey=repeat_region
AE017321.1	Genbank	pseudogene	212800	213544	.	+	.	ID=gene-Wbm5026;Name=Wbm5026;Note=Unchracterized conserved protein (pseudogene region);gbkey=Gene;gene_biotype=pseudogene;locus_tag=Wbm5026;pseudo=true
AE017321.1	Genbank	gene	213627	214058	.	-	.	ID=gene-Wbm0168;Name=Wbm0168;gbkey=Gene;gene_biotype=protein_coding;locus_tag=Wbm0168
AE017321.1	Genbank	CDS	213627	214058	.	-	0	ID=cds-AAW70759.1;Parent=gene-Wbm0168;Dbxref=NCBI_GP:AAW70759.1;Name=AAW70759.1;gbkey=CDS;locus_tag=Wbm0168;product=Cytosine/adenosine deaminase;protein_id=AAW70759.1;transl_table=11
AE017321.1	Genbank	gene	214086	215705	.	-	.	ID=gene-Wbm0169;Name=Wbm0169;gbkey=Gene;gene_biotype=protein_coding;locus_tag=Wbm0169
AE017321.1	Genbank	CDS	214086	215705	.	-	0	ID=cds-AAW70760.1;Parent=gene-Wbm0169;Dbxref=NCBI_GP:AAW70760.1;Name=AAW70760.1;gbkey=CDS;locus_tag=Wbm0169;product=CTP synthase;protein_id=AAW70760.1;transl_table=11
AE017321.1	Genbank	gene	215705	216070	.	-	.	ID=gene-Wbm0170;Name=Wbm0170;gbkey=Gene;gene_biotype=protein_coding;locus_tag=Wbm0170
AE017321.1	Genbank	CDS	215705	216070	.	-	0	ID=cds-AAW70761.1;Parent=gene-Wbm0170;Dbxref=NCBI_GP:AAW70761.1;Name=AAW70761.1;gbkey=CDS;locus_tag=Wbm0170;product=Preprotein translocase subunit SecG;protein_id=AAW70761.1;transl_table=11
AE017321.1	Genbank	gene	216409	216663	.	+	.	ID=gene-Wbm0171;Name=Wbm0171;gbkey=Gene;gene_biotype=protein_coding;locus_tag=Wbm0171
AE017321.1	Genbank	CDS	216409	216663	.	+	0	ID=cds-AAW70762.1;Parent=gene-Wbm0171;Dbxref=NCBI_GP:AAW70762.1;Name=AAW70762.1;gbkey=CDS;locus_tag=Wbm0171;product=RadC-like DNA repair protein;protein_id=AAW70762.1;transl_table=11
AE017321.1	Genbank	repeat_region	216849	217227	.	-	.	ID=id-AE017321.1:216849..217227;Note=URR_38 (unclassified repeat region);gbkey=repeat_region
AE017321.1	Genbank	repeat_region	217235	217258	.	+	.	ID=id-AE017321.1:217235..217258;Note=URR_39 (unclassified repeat region);gbkey=repeat_region
AE017321.1	Genbank	gene	218134	221493	.	-	.	ID=gene-Wbm0172;Name=Wbm0172;gbkey=Gene;gene_biotype=protein_coding;locus_tag=Wbm0172
AE017321.1	Genbank	CDS	218134	221493	.	-	0	ID=cds-AAW70763.1;Parent=gene-Wbm0172;Dbxref=NCBI_GP:AAW70763.1;Name=AAW70763.1;gbkey=CDS;locus_tag=Wbm0172;product=ATP-dependent exoDNAse (exonuclease V) beta subunit%2C RecB;protein_id=AAW70763.1;transl_table=11
AE017321.1	Genbank	gene	221574	222440	.	+	.	ID=gene-Wbm0173;Name=Wbm0173;gbkey=Gene;gene_biotype=protein_coding;locus_tag=Wbm0173
AE017321.1	Genbank	CDS	221574	222440	.	+	0	ID=cds-AAW70764.1;Parent=gene-Wbm0173;Dbxref=NCBI_GP:AAW70764.1;Name=AAW70764.1;gbkey=CDS;locus_tag=Wbm0173;product=4-diphosphocytidyl-2C-methyl-D-erythritol 2-phosphate synthase;protein_id=AAW70764.1;transl_table=11
AE017321.1	Genbank	gene	222444	222809	.	+	.	ID=gene-Wbm0174;Name=Wbm0174;gbkey=Gene;gene_biotype=protein_coding;locus_tag=Wbm0174
AE017321.1	Genbank	CDS	222444	222809	.	+	0	ID=cds-AAW70765.1;Parent=gene-Wbm0174;Dbxref=NCBI_GP:AAW70765.1;Name=AAW70765.1;gbkey=CDS;locus_tag=Wbm0174;product=Uncharacterized conserved protein;protein_id=AAW70765.1;transl_table=11
AE017321.1	Genbank	gene	222811	223620	.	+	.	ID=gene-Wbm0175;Name=Wbm0175;gbkey=Gene;gene_biotype=protein_coding;locus_tag=Wbm0175
AE017321.1	Genbank	CDS	222811	223620	.	+	0	ID=cds-AAW70766.1;Parent=gene-Wbm0175;Dbxref=NCBI_GP:AAW70766.1;Name=AAW70766.1;gbkey=CDS;locus_tag=Wbm0175;product=ABC-type Mn2+/Zn2+ transport system%2C permease component;protein_id=AAW70766.1;transl_table=11
AE017321.1	Genbank	gene	223965	224975	.	+	.	ID=gene-Wbm0176;Name=Wbm0176;gbkey=Gene;gene_biotype=protein_coding;locus_tag=Wbm0176
AE017321.1	Genbank	CDS	223965	224975	.	+	0	ID=cds-AAW70767.1;Parent=gene-Wbm0176;Dbxref=NCBI_GP:AAW70767.1;Name=AAW70767.1;gbkey=CDS;locus_tag=Wbm0176;product=DNA polymerase III delta subunit;protein_id=AAW70767.1;transl_table=11
AE017321.1	Genbank	repeat_region	225016	225064	.	+	.	ID=id-AE017321.1:225016..225064;Note=URR_40 (unclassified repeat region);gbkey=repeat_region
AE017321.1	Genbank	pseudogene	225257	226265	.	+	.	ID=gene-Wbm5027;Name=Wbm5027;Note=Homoserine kinase (pseudogene region);gbkey=Gene;gene_biotype=pseudogene;locus_tag=Wbm5027;pseudo=true
AE017321.1	Genbank	gene	226355	227149	.	+	.	ID=gene-Wbm0177;Name=Wbm0177;gbkey=Gene;gene_biotype=protein_coding;locus_tag=Wbm0177
AE017321.1	Genbank	CDS	226355	227149	.	+	0	ID=cds-AAW70768.1;Parent=gene-Wbm0177;Dbxref=NCBI_GP:AAW70768.1;Name=AAW70768.1;gbkey=CDS;locus_tag=Wbm0177;product=Dihydrodipicolinate reductase;protein_id=AAW70768.1;transl_table=11
AE017321.1	Genbank	gene	227146	227904	.	+	.	ID=gene-Wbm0178;Name=Wbm0178;gbkey=Gene;gene_biotype=protein_coding;locus_tag=Wbm0178
AE017321.1	Genbank	CDS	227146	227904	.	+	0	ID=cds-AAW70769.1;Parent=gene-Wbm0178;Dbxref=NCBI_GP:AAW70769.1;Name=AAW70769.1;gbkey=CDS;locus_tag=Wbm0178;product=ABC-type phosphate transport system%2C ATPase component;protein_id=AAW70769.1;transl_table=11
AE017321.1	Genbank	repeat_region	228030	228329	.	-	.	ID=id-AE017321.1:228030..228329;Note=URR_41 (unclassified repeat region);gbkey=repeat_region
AE017321.1	Genbank	gene	228435	229604	.	-	.	ID=gene-Wbm0179;Name=Wbm0179;gbkey=Gene;gene_biotype=protein_coding;locus_tag=Wbm0179
AE017321.1	Genbank	CDS	228435	229604	.	-	0	ID=cds-AAW70770.1;Parent=gene-Wbm0179;Dbxref=NCBI_GP:AAW70770.1;Name=AAW70770.1;gbkey=CDS;locus_tag=Wbm0179;product=1-deoxy-D-xylulose 5-phosphate reductoisomerase;protein_id=AAW70770.1;transl_table=11
AE017321.1	Genbank	gene	229703	230200	.	-	.	ID=gene-Wbm0180;Name=Wbm0180;gbkey=Gene;gene_biotype=protein_coding;locus_tag=Wbm0180
AE017321.1	Genbank	CDS	229703	230200	.	-	0	ID=cds-AAW70771.1;Parent=gene-Wbm0180;Dbxref=NCBI_GP:AAW70771.1;Name=AAW70771.1;gbkey=CDS;locus_tag=Wbm0180;product=Predicted protein;protein_id=AAW70771.1;transl_table=11
AE017321.1	Genbank	gene	230606	233167	.	+	.	ID=gene-Wbm0181;Name=Wbm0181;gbkey=Gene;gene_biotype=protein_coding;locus_tag=Wbm0181
AE017321.1	Genbank	CDS	230606	233167	.	+	0	ID=cds-AAW70772.1;Parent=gene-Wbm0181;Dbxref=NCBI_GP:AAW70772.1;Name=AAW70772.1;gbkey=CDS;locus_tag=Wbm0181;product=ATP-binding subunit of Clp protease and DnaK/DnaJ chaperones;protein_id=AAW70772.1;transl_table=11
AE017321.1	Genbank	gene	233194	237927	.	+	.	ID=gene-Wbm0182;Name=Wbm0182;gbkey=Gene;gene_biotype=protein_coding;locus_tag=Wbm0182
AE017321.1	Genbank	CDS	233194	237927	.	+	0	ID=cds-AAW70773.1;Parent=gene-Wbm0182;Dbxref=NCBI_GP:AAW70773.1;Name=AAW70773.1;gbkey=CDS;locus_tag=Wbm0182;product=NAD-specific glutamate dehydrogenase;protein_id=AAW70773.1;transl_table=11
AE017321.1	Genbank	gene	237933	238241	.	+	.	ID=gene-Wbm0183;Name=Wbm0183;gbkey=Gene;gene_biotype=protein_coding;locus_tag=Wbm0183
AE017321.1	Genbank	CDS	237933	238241	.	+	0	ID=cds-AAW70774.1;Parent=gene-Wbm0183;Dbxref=NCBI_GP:AAW70774.1;Name=AAW70774.1;gbkey=CDS;locus_tag=Wbm0183;product=Predicted protein;protein_id=AAW70774.1;transl_table=11
AE017321.1	Genbank	gene	238231	239577	.	+	.	ID=gene-Wbm0184;Name=Wbm0184;gbkey=Gene;gene_biotype=protein_coding;locus_tag=Wbm0184
AE017321.1	Genbank	CDS	238231	239577	.	+	0	ID=cds-AAW70775.1;Parent=gene-Wbm0184;Dbxref=NCBI_GP:AAW70775.1;Name=AAW70775.1;gbkey=CDS;locus_tag=Wbm0184;product=PleD-like response regulator containing 2 CheY-like receiver domains and a GGDEF domain;protein_id=AAW70775.1;transl_table=11
AE017321.1	Genbank	repeat_region	239626	240132	.	-	.	ID=id-AE017321.1:239626..240132;Note=URR_42 (unclassified repeat region);gbkey=repeat_region
AE017321.1	Genbank	gene	240660	240944	.	+	.	ID=gene-Wbm0185;Name=Wbm0185;gbkey=Gene;gene_biotype=protein_coding;locus_tag=Wbm0185
AE017321.1	Genbank	CDS	240660	240944	.	+	0	ID=cds-AAW70776.1;Parent=gene-Wbm0185;Dbxref=NCBI_GP:AAW70776.1;Name=AAW70776.1;gbkey=CDS;locus_tag=Wbm0185;product=Predicted protein;protein_id=AAW70776.1;transl_table=11
AE017321.1	Genbank	gene	241051	241932	.	+	.	ID=gene-Wbm0186;Name=Wbm0186;gbkey=Gene;gene_biotype=protein_coding;locus_tag=Wbm0186
AE017321.1	Genbank	CDS	241051	241932	.	+	0	ID=cds-AAW70777.1;Parent=gene-Wbm0186;Dbxref=NCBI_GP:AAW70777.1;Name=AAW70777.1;gbkey=CDS;locus_tag=Wbm0186;product=Preprotein translocase subunit SecF;protein_id=AAW70777.1;transl_table=11
AE017321.1	Genbank	gene	241909	242481	.	-	.	ID=gene-Wbm0187;Name=Wbm0187;gbkey=Gene;gene_biotype=protein_coding;locus_tag=Wbm0187
AE017321.1	Genbank	CDS	241909	242481	.	-	0	ID=cds-AAW70778.1;Parent=gene-Wbm0187;Dbxref=NCBI_GP:AAW70778.1;Name=AAW70778.1;gbkey=CDS;locus_tag=Wbm0187;product=Predicted aspartyl protease;protein_id=AAW70778.1;transl_table=11
AE017321.1	Genbank	gene	242694	244412	.	+	.	ID=gene-Wbm0188;Name=Wbm0188;gbkey=Gene;gene_biotype=protein_coding;locus_tag=Wbm0188
AE017321.1	Genbank	CDS	242694	244412	.	+	0	ID=cds-AAW70779.1;Parent=gene-Wbm0188;Dbxref=NCBI_GP:AAW70779.1;Name=AAW70779.1;gbkey=CDS;locus_tag=Wbm0188;product=Preprotein translocase subunit YidC;protein_id=AAW70779.1;transl_table=11
AE017321.1	Genbank	gene	244390	244818	.	+	.	ID=gene-Wbm0189;Name=Wbm0189;gbkey=Gene;gene_biotype=protein_coding;locus_tag=Wbm0189
AE017321.1	Genbank	CDS	244390	244818	.	+	0	ID=cds-AAW70780.1;Parent=gene-Wbm0189;Dbxref=NCBI_GP:AAW70780.1;Name=AAW70780.1;gbkey=CDS;locus_tag=Wbm0189;product=Riboflavin synthase beta-chain;protein_id=AAW70780.1;transl_table=11
AE017321.1	Genbank	gene	244818	245300	.	+	.	ID=gene-Wbm0190;Name=Wbm0190;gbkey=Gene;gene_biotype=protein_coding;locus_tag=Wbm0190
AE017321.1	Genbank	CDS	244818	245300	.	+	0	ID=cds-AAW70781.1;Parent=gene-Wbm0190;Dbxref=NCBI_GP:AAW70781.1;Name=AAW70781.1;gbkey=CDS;locus_tag=Wbm0190;product=Transcription termination factor%2C NusB;protein_id=AAW70781.1;transl_table=11
AE017321.1	Genbank	gene	245432	245695	.	+	.	ID=gene-Wbm0191;Name=Wbm0191;gbkey=Gene;gene_biotype=protein_coding;locus_tag=Wbm0191
AE017321.1	Genbank	CDS	245432	245695	.	+	0	ID=cds-AAW70782.1;Parent=gene-Wbm0191;Dbxref=NCBI_GP:AAW70782.1;Name=AAW70782.1;gbkey=CDS;locus_tag=Wbm0191;product=Translation initiation factor 1%2C IF-1;protein_id=AAW70782.1;transl_table=11
AE017321.1	Genbank	gene	245673	246269	.	+	.	ID=gene-Wbm0192;Name=Wbm0192;gbkey=Gene;gene_biotype=protein_coding;locus_tag=Wbm0192
AE017321.1	Genbank	CDS	245673	246269	.	+	0	ID=cds-AAW70783.1;Parent=gene-Wbm0192;Dbxref=NCBI_GP:AAW70783.1;Name=AAW70783.1;gbkey=CDS;locus_tag=Wbm0192;product=Nucleotide-binding protein implicated in inhibition of septum formation;protein_id=AAW70783.1;transl_table=11
AE017321.1	Genbank	gene	246261	248990	.	-	.	ID=gene-Wbm0193;Name=Wbm0193;gbkey=Gene;gene_biotype=protein_coding;locus_tag=Wbm0193
AE017321.1	Genbank	CDS	246261	248990	.	-	0	ID=cds-AAW70784.1;Parent=gene-Wbm0193;Dbxref=NCBI_GP:AAW70784.1;Name=AAW70784.1;gbkey=CDS;locus_tag=Wbm0193;product=Predicted protein;protein_id=AAW70784.1;transl_table=11
AE017321.1	Genbank	repeat_region	248986	249046	.	-	.	ID=id-AE017321.1:248986..249046;Note=URR_43 (unclassified repeat region);gbkey=repeat_region
AE017321.1	Genbank	repeat_region	249132	249513	.	+	.	ID=id-AE017321.1:249132..249513;Note=UIS_W1_4 (transposon region);gbkey=repeat_region
AE017321.1	Genbank	gene	249592	251352	.	-	.	ID=gene-Wbm0194;Name=Wbm0194;gbkey=Gene;gene_biotype=protein_coding;locus_tag=Wbm0194
AE017321.1	Genbank	CDS	249592	251352	.	-	0	ID=cds-AAW70785.1;Parent=gene-Wbm0194;Dbxref=NCBI_GP:AAW70785.1;Name=AAW70785.1;gbkey=CDS;locus_tag=Wbm0194;product=DNA primase%2C DnaG;protein_id=AAW70785.1;transl_table=11
AE017321.1	Genbank	gene	251498	252706	.	+	.	ID=gene-Wbm0195;Name=Wbm0195;gbkey=Gene;gene_biotype=protein_coding;locus_tag=Wbm0195
AE017321.1	Genbank	CDS	251498	252706	.	+	0	ID=cds-AAW70786.1;Parent=gene-Wbm0195;Dbxref=NCBI_GP:AAW70786.1;Name=AAW70786.1;gbkey=CDS;locus_tag=Wbm0195;product=2-polyprenyl-3-methyl-5-hydroxy-6-metoxy-1%2C4-benzoquinol methylase;protein_id=AAW70786.1;transl_table=11
AE017321.1	Genbank	pseudogene	252933	253112	.	-	.	ID=gene-Wbm5028;Name=Wbm5028;Note=Possible outer membrane protein (pseudogene region);gbkey=Gene;gene_biotype=pseudogene;locus_tag=Wbm5028;pseudo=true
AE017321.1	Genbank	gene	253249	254871	.	+	.	ID=gene-Wbm0196;Name=Wbm0196;gbkey=Gene;gene_biotype=protein_coding;locus_tag=Wbm0196
AE017321.1	Genbank	CDS	253249	254871	.	+	0	ID=cds-AAW70787.1;Parent=gene-Wbm0196;Dbxref=NCBI_GP:AAW70787.1;Name=AAW70787.1;gbkey=CDS;locus_tag=Wbm0196;product=Methionyl-tRNA synthetase;protein_id=AAW70787.1;transl_table=11
AE017321.1	Genbank	repeat_region	255952	255986	.	-	.	ID=id-AE017321.1:255952..255986;Note=URR_44 (unclassified repeat region);gbkey=repeat_region
AE017321.1	Genbank	repeat_region	255986	256427	.	-	.	ID=id-AE017321.1:255986..256427;Note=UIS_W2_2 (transposon region);gbkey=repeat_region
AE017321.1	Genbank	gene	256625	258013	.	+	.	ID=gene-Wbm0197;Name=Wbm0197;gbkey=Gene;gene_biotype=protein_coding;locus_tag=Wbm0197
AE017321.1	Genbank	CDS	256625	258013	.	+	0	ID=cds-AAW70788.1;Parent=gene-Wbm0197;Dbxref=NCBI_GP:AAW70788.1;Name=AAW70788.1;gbkey=CDS;locus_tag=Wbm0197;product=Na+/alanine symporter;protein_id=AAW70788.1;transl_table=11
AE017321.1	Genbank	repeat_region	258093	258149	.	-	.	ID=id-AE017321.1:258093..258149;Note=URR_45 (unclassified repeat region);gbkey=repeat_region
AE017321.1	Genbank	gene	258454	258768	.	+	.	ID=gene-Wbm0198;Name=Wbm0198;gbkey=Gene;gene_biotype=protein_coding;locus_tag=Wbm0198
AE017321.1	Genbank	CDS	258454	258768	.	+	0	ID=cds-AAW70789.1;Parent=gene-Wbm0198;Dbxref=NCBI_GP:AAW70789.1;Name=AAW70789.1;gbkey=CDS;locus_tag=Wbm0198;product=Predicted protein;protein_id=AAW70789.1;transl_table=11
AE017321.1	Genbank	gene	259354	259686	.	+	.	ID=gene-Wbm0199;Name=Wbm0199;gbkey=Gene;gene_biotype=protein_coding;locus_tag=Wbm0199
AE017321.1	Genbank	CDS	259354	259686	.	+	0	ID=cds-AAW70790.1;Parent=gene-Wbm0199;Dbxref=NCBI_GP:AAW70790.1;Name=AAW70790.1;gbkey=CDS;locus_tag=Wbm0199;product=Predicted protein;protein_id=AAW70790.1;transl_table=11
AE017321.1	Genbank	repeat_region	259659	260488	.	-	.	ID=id-AE017321.1:259659..260488;Note=URR_46 (unclassified repeat region);gbkey=repeat_region
AE017321.1	Genbank	pseudogene	260488	260733	.	+	.	ID=gene-Wbm5029;Name=Wbm5029;Note=Predicted aminoglycoside phosphotransferase (pseudogene region);gbkey=Gene;gene_biotype=pseudogene;locus_tag=Wbm5029;pseudo=true
AE017321.1	Genbank	repeat_region	260733	261240	.	-	.	ID=id-AE017321.1:260733..261240;Note=URR_47 (unclassified repeat region);gbkey=repeat_region
AE017321.1	Genbank	pseudogene	261240	261634	.	+	.	ID=gene-Wbm5030;Name=Wbm5030;Note=Phage terminase related protein (pseudogene region);gbkey=Gene;gene_biotype=pseudogene;locus_tag=Wbm5030;pseudo=true
AE017321.1	Genbank	gene	262003	262191	.	+	.	ID=gene-Wbm0200;Name=Wbm0200;gbkey=Gene;gene_biotype=protein_coding;locus_tag=Wbm0200
AE017321.1	Genbank	CDS	262003	262191	.	+	0	ID=cds-AAW70791.1;Parent=gene-Wbm0200;Dbxref=NCBI_GP:AAW70791.1;Name=AAW70791.1;gbkey=CDS;locus_tag=Wbm0200;product=Predicted protein;protein_id=AAW70791.1;transl_table=11
AE017321.1	Genbank	gene	262522	263688	.	-	.	ID=gene-Wbm0201;Name=Wbm0201;gbkey=Gene;gene_biotype=protein_coding;locus_tag=Wbm0201
AE017321.1	Genbank	CDS	262522	263688	.	-	0	ID=cds-AAW70792.1;Parent=gene-Wbm0201;Dbxref=NCBI_GP:AAW70792.1;Name=AAW70792.1;gbkey=CDS;locus_tag=Wbm0201;product=Permease of the major facilitator superfamily;protein_id=AAW70792.1;transl_table=11
AE017321.1	Genbank	gene	264364	265062	.	+	.	ID=gene-Wbm0202;Name=Wbm0202;gbkey=Gene;gene_biotype=protein_coding;locus_tag=Wbm0202
AE017321.1	Genbank	CDS	264364	265062	.	+	0	ID=cds-AAW70793.1;Parent=gene-Wbm0202;Dbxref=NCBI_GP:AAW70793.1;Name=AAW70793.1;gbkey=CDS;locus_tag=Wbm0202;product=Methylase involved in ubiquinone/menaquinone biosynthesis;protein_id=AAW70793.1;transl_table=11
AE017321.1	Genbank	pseudogene	265119	266132	.	+	.	ID=gene-Wbm5031;Name=Wbm5031;Note=Bacterial cell division membrane protein%2C FtsW (pseudogene region);gbkey=Gene;gene_biotype=pseudogene;locus_tag=Wbm5031;pseudo=true
AE017321.1	Genbank	gene	266254	267960	.	+	.	ID=gene-Wbm0203;Name=Wbm0203;gbkey=Gene;gene_biotype=protein_coding;locus_tag=Wbm0203
AE017321.1	Genbank	CDS	266254	267960	.	+	0	ID=cds-AAW70794.1;Parent=gene-Wbm0203;Dbxref=NCBI_GP:AAW70794.1;Name=AAW70794.1;gbkey=CDS;locus_tag=Wbm0203;product=ABC-type multidrug transport system%2C ATPase and permease component;protein_id=AAW70794.1;transl_table=11
AE017321.1	Genbank	gene	269587	269853	.	-	.	ID=gene-Wbm0204;Name=Wbm0204;gbkey=Gene;gene_biotype=protein_coding;locus_tag=Wbm0204
AE017321.1	Genbank	CDS	269587	269853	.	-	0	ID=cds-AAW70795.1;Parent=gene-Wbm0204;Dbxref=NCBI_GP:AAW70795.1;Name=AAW70795.1;gbkey=CDS;locus_tag=Wbm0204;product=Predicted protein;protein_id=AAW70795.1;transl_table=11
AE017321.1	Genbank	gene	270033	271730	.	+	.	ID=gene-Wbm0205;Name=Wbm0205;gbkey=Gene;gene_biotype=protein_coding;locus_tag=Wbm0205
AE017321.1	Genbank	CDS	270033	271730	.	+	0	ID=cds-AAW70796.1;Parent=gene-Wbm0205;Dbxref=NCBI_GP:AAW70796.1;Name=AAW70796.1;gbkey=CDS;locus_tag=Wbm0205;product=Arginyl-tRNA synthetase;protein_id=AAW70796.1;transl_table=11
AE017321.1	Genbank	pseudogene	272342	273090	.	-	.	ID=gene-Wbm5032;Name=Wbm5032;Note=Na+/H+ antiporter (pseudogene region);gbkey=Gene;gene_biotype=pseudogene;locus_tag=Wbm5032;pseudo=true
AE017321.1	Genbank	gene	273242	274411	.	+	.	ID=gene-Wbm0206;Name=Wbm0206;gbkey=Gene;gene_biotype=protein_coding;locus_tag=Wbm0206
AE017321.1	Genbank	CDS	273242	274411	.	+	0	ID=cds-AAW70797.1;Parent=gene-Wbm0206;Dbxref=NCBI_GP:AAW70797.1;Name=AAW70797.1;gbkey=CDS;locus_tag=Wbm0206;product=Pseudouridylate synthases%2C 23S RNA-specific;protein_id=AAW70797.1;transl_table=11
AE017321.1	Genbank	repeat_region	274542	274834	.	-	.	ID=id-AE017321.1:274542..274834;Note=URR_48 (unclassified repeat region);gbkey=repeat_region
AE017321.1	Genbank	gene	274872	275861	.	-	.	ID=gene-Wbm0207;Name=Wbm0207;gbkey=Gene;gene_biotype=protein_coding;locus_tag=Wbm0207
AE017321.1	Genbank	CDS	274872	275861	.	-	0	ID=cds-AAW70798.1;Parent=gene-Wbm0207;Dbxref=NCBI_GP:AAW70798.1;Name=AAW70798.1;gbkey=CDS;locus_tag=Wbm0207;product=Pyruvate/2-oxoglutarate dehydrogenase complex%2C dehydrogenase E1 component%2C eukaryotic type%2C alpha subunit;protein_id=AAW70798.1;transl_table=11
AE017321.1	Genbank	gene	275976	276356	.	+	.	ID=gene-Wbm0208;Name=Wbm0208;gbkey=Gene;gene_biotype=protein_coding;locus_tag=Wbm0208
AE017321.1	Genbank	CDS	275976	276356	.	+	0	ID=cds-AAW70799.1;Parent=gene-Wbm0208;Dbxref=NCBI_GP:AAW70799.1;Name=AAW70799.1;gbkey=CDS;locus_tag=Wbm0208;product=Predicted membrane protein;protein_id=AAW70799.1;transl_table=11
AE017321.1	Genbank	gene	276356	279025	.	+	.	ID=gene-Wbm0209;Name=Wbm0209;gbkey=Gene;gene_biotype=protein_coding;locus_tag=Wbm0209
AE017321.1	Genbank	CDS	276356	279025	.	+	0	ID=cds-AAW70800.1;Parent=gene-Wbm0209;Dbxref=NCBI_GP:AAW70800.1;Name=AAW70800.1;gbkey=CDS;locus_tag=Wbm0209;product=Phosphoenolpyruvate synthase/pyruvate phosphate dikinase;protein_id=AAW70800.1;transl_table=11
AE017321.1	Genbank	repeat_region	279281	279328	.	-	.	ID=id-AE017321.1:279281..279328;Note=URR_49 (unclassified repeat region);gbkey=repeat_region
AE017321.1	Genbank	repeat_region	279352	280849	.	-	.	ID=id-AE017321.1:279352..280849;Note=UIS_W1_5 (transposon region);gbkey=repeat_region
AE017321.1	Genbank	repeat_region	280850	280899	.	-	.	ID=id-AE017321.1:280850..280899;Note=URR_50 (unclassified repeat region);gbkey=repeat_region
AE017321.1	Genbank	gene	280943	281746	.	-	.	ID=gene-Wbm0210;Name=Wbm0210;gbkey=Gene;gene_biotype=protein_coding;locus_tag=Wbm0210
AE017321.1	Genbank	CDS	280943	281746	.	-	0	ID=cds-AAW70801.1;Parent=gene-Wbm0210;Dbxref=NCBI_GP:AAW70801.1;Name=AAW70801.1;gbkey=CDS;locus_tag=Wbm0210;product=Dihydrodipicolinate synthase%2C DapA;protein_id=AAW70801.1;transl_table=11
AE017321.1	Genbank	gene	281855	282337	.	-	.	ID=gene-Wbm0211;Name=Wbm0211;gbkey=Gene;gene_biotype=protein_coding;locus_tag=Wbm0211
AE017321.1	Genbank	CDS	281855	282337	.	-	0	ID=cds-AAW70802.1;Parent=gene-Wbm0211;Dbxref=NCBI_GP:AAW70802.1;Name=AAW70802.1;gbkey=CDS;locus_tag=Wbm0211;product=Single-stranded DNA-binding protein%2C ssb;protein_id=AAW70802.1;transl_table=11
AE017321.1	Genbank	gene	282709	282942	.	+	.	ID=gene-Wbm0212;Name=Wbm0212;gbkey=Gene;gene_biotype=protein_coding;locus_tag=Wbm0212
AE017321.1	Genbank	CDS	282709	282942	.	+	0	ID=cds-AAW70803.1;Parent=gene-Wbm0212;Dbxref=NCBI_GP:AAW70803.1;Name=AAW70803.1;gbkey=CDS;locus_tag=Wbm0212;product=Predicted protein;protein_id=AAW70803.1;transl_table=11
AE017321.1	Genbank	gene	283363	283436	.	-	.	ID=gene-Wbm7006;Name=Wbm7006;gbkey=Gene;gene_biotype=tRNA;locus_tag=Wbm7006
AE017321.1	Genbank	tRNA	283363	283436	.	-	.	ID=rna-Wbm7006;Parent=gene-Wbm7006;codons=31;gbkey=tRNA;locus_tag=Wbm7006;product=tRNA-Arg
AE017321.1	Genbank	exon	283363	283436	.	-	.	ID=exon-Wbm7006-1;Parent=rna-Wbm7006;codons=31;gbkey=tRNA;locus_tag=Wbm7006;product=tRNA-Arg
AE017321.1	Genbank	gene	283449	284264	.	-	.	ID=gene-Wbm0213;Name=Wbm0213;gbkey=Gene;gene_biotype=protein_coding;locus_tag=Wbm0213
AE017321.1	Genbank	CDS	283449	284264	.	-	0	ID=cds-AAW70804.1;Parent=gene-Wbm0213;Dbxref=NCBI_GP:AAW70804.1;Name=AAW70804.1;gbkey=CDS;locus_tag=Wbm0213;product=Predicted protein;protein_id=AAW70804.1;transl_table=11
AE017321.1	Genbank	gene	284269	284877	.	-	.	ID=gene-Wbm0214;Name=Wbm0214;gbkey=Gene;gene_biotype=protein_coding;locus_tag=Wbm0214
AE017321.1	Genbank	CDS	284269	284877	.	-	0	ID=cds-AAW70805.1;Parent=gene-Wbm0214;Dbxref=NCBI_GP:AAW70805.1;Name=AAW70805.1;gbkey=CDS;locus_tag=Wbm0214;product=Predicted protein;protein_id=AAW70805.1;transl_table=11
AE017321.1	Genbank	gene	284882	286321	.	-	.	ID=gene-Wbm0215;Name=Wbm0215;gbkey=Gene;gene_biotype=protein_coding;locus_tag=Wbm0215
AE017321.1	Genbank	CDS	284882	286321	.	-	0	ID=cds-AAW70806.1;Parent=gene-Wbm0215;Dbxref=NCBI_GP:AAW70806.1;Name=AAW70806.1;gbkey=CDS;locus_tag=Wbm0215;product=Uncharacterized conserved protein;protein_id=AAW70806.1;transl_table=11
AE017321.1	Genbank	gene	287111	288733	.	-	.	ID=gene-Wbm0216;Name=Wbm0216;gbkey=Gene;gene_biotype=protein_coding;locus_tag=Wbm0216
AE017321.1	Genbank	CDS	287111	288733	.	-	0	ID=cds-AAW70807.1;Parent=gene-Wbm0216;Dbxref=NCBI_GP:AAW70807.1;Name=AAW70807.1;gbkey=CDS;locus_tag=Wbm0216;product=ABC-type protease secretion system%2C ATPase and permease component%2C AprD;protein_id=AAW70807.1;transl_table=11
AE017321.1	Genbank	gene	289041	290048	.	-	.	ID=gene-Wbm0217;Name=Wbm0217;gbkey=Gene;gene_biotype=protein_coding;locus_tag=Wbm0217
AE017321.1	Genbank	CDS	289041	290048	.	-	0	ID=cds-AAW70808.1;Parent=gene-Wbm0217;Dbxref=NCBI_GP:AAW70808.1;Name=AAW70808.1;gbkey=CDS;locus_tag=Wbm0217;product=Metal-dependent proteases with possible chaperone activity;protein_id=AAW70808.1;transl_table=11
AE017321.1	Genbank	gene	290382	290588	.	-	.	ID=gene-Wbm0218;Name=Wbm0218;gbkey=Gene;gene_biotype=protein_coding;locus_tag=Wbm0218
AE017321.1	Genbank	CDS	290382	290588	.	-	0	ID=cds-AAW70809.1;Parent=gene-Wbm0218;Dbxref=NCBI_GP:AAW70809.1;Name=AAW70809.1;gbkey=CDS;locus_tag=Wbm0218;product=Predicted protein;protein_id=AAW70809.1;transl_table=11
AE017321.1	Genbank	gene	291217	291579	.	-	.	ID=gene-Wbm0219;Name=Wbm0219;gbkey=Gene;gene_biotype=protein_coding;locus_tag=Wbm0219
AE017321.1	Genbank	CDS	291217	291579	.	-	0	ID=cds-AAW70810.1;Parent=gene-Wbm0219;Dbxref=NCBI_GP:AAW70810.1;Name=AAW70810.1;gbkey=CDS;locus_tag=Wbm0219;product=Predicted protein;protein_id=AAW70810.1;transl_table=11
AE017321.1	Genbank	gene	291756	292364	.	+	.	ID=gene-Wbm0220;Name=Wbm0220;gbkey=Gene;gene_biotype=protein_coding;locus_tag=Wbm0220
AE017321.1	Genbank	CDS	291756	292364	.	+	0	ID=cds-AAW70811.1;Parent=gene-Wbm0220;Dbxref=NCBI_GP:AAW70811.1;Name=AAW70811.1;gbkey=CDS;locus_tag=Wbm0220;product=Superoxide dismutase%2C SodA;protein_id=AAW70811.1;transl_table=11
AE017321.1	Genbank	gene	292372	293637	.	+	.	ID=gene-Wbm0221;Name=Wbm0221;gbkey=Gene;gene_biotype=protein_coding;locus_tag=Wbm0221
AE017321.1	Genbank	CDS	292372	293637	.	+	0	ID=cds-AAW70812.1;Parent=gene-Wbm0221;Dbxref=NCBI_GP:AAW70812.1;Name=AAW70812.1;gbkey=CDS;locus_tag=Wbm0221;product=Zn-dependent peptidase;protein_id=AAW70812.1;transl_table=11
AE017321.1	Genbank	gene	294345	294779	.	+	.	ID=gene-Wbm0222;Name=Wbm0222;gbkey=Gene;gene_biotype=protein_coding;locus_tag=Wbm0222
AE017321.1	Genbank	CDS	294345	294779	.	+	0	ID=cds-AAW70813.1;Parent=gene-Wbm0222;Dbxref=NCBI_GP:AAW70813.1;Name=AAW70813.1;gbkey=CDS;locus_tag=Wbm0222;product=Preprotein translocase subunit YajC;protein_id=AAW70813.1;transl_table=11
AE017321.1	Genbank	gene	294804	296624	.	+	.	ID=gene-Wbm0223;Name=Wbm0223;gbkey=Gene;gene_biotype=protein_coding;locus_tag=Wbm0223
AE017321.1	Genbank	CDS	294804	296624	.	+	0	ID=cds-AAW70814.1;Parent=gene-Wbm0223;Dbxref=NCBI_GP:AAW70814.1;Name=AAW70814.1;gbkey=CDS;locus_tag=Wbm0223;product=Glucosamine 6-phosphate synthetase%2C contains amidotransferase and phosphosugar isomerase domains;protein_id=AAW70814.1;transl_table=11
AE017321.1	Genbank	repeat_region	296709	297143	.	+	.	ID=id-AE017321.1:296709..297143;Note=UIS_W2_3 (transposon region);gbkey=repeat_region
AE017321.1	Genbank	repeat_region	297138	297260	.	-	.	ID=id-AE017321.1:297138..297260;Note=URR_51 (unclassified repeat region);gbkey=repeat_region
AE017321.1	Genbank	gene	297349	297627	.	-	.	ID=gene-Wbm0224;Name=Wbm0224;gbkey=Gene;gene_biotype=protein_coding;locus_tag=Wbm0224
AE017321.1	Genbank	CDS	297349	297627	.	-	0	ID=cds-AAW70815.1;Parent=gene-Wbm0224;Dbxref=NCBI_GP:AAW70815.1;Name=AAW70815.1;gbkey=CDS;locus_tag=Wbm0224;product=Predicted protein;protein_id=AAW70815.1;transl_table=11
AE017321.1	Genbank	gene	297708	298001	.	-	.	ID=gene-Wbm0225;Name=Wbm0225;gbkey=Gene;gene_biotype=protein_coding;locus_tag=Wbm0225
AE017321.1	Genbank	CDS	297708	298001	.	-	0	ID=cds-AAW70816.1;Parent=gene-Wbm0225;Dbxref=NCBI_GP:AAW70816.1;Name=AAW70816.1;gbkey=CDS;locus_tag=Wbm0225;product=Predicted protein;protein_id=AAW70816.1;transl_table=11
AE017321.1	Genbank	gene	298129	299169	.	+	.	ID=gene-Wbm0226;Name=Wbm0226;gbkey=Gene;gene_biotype=protein_coding;locus_tag=Wbm0226
AE017321.1	Genbank	CDS	298129	299169	.	+	0	ID=cds-AAW70817.1;Parent=gene-Wbm0226;Dbxref=NCBI_GP:AAW70817.1;Name=AAW70817.1;gbkey=CDS;locus_tag=Wbm0226;product=Phosphoribosylaminoimidazole (AIR) synthetase;protein_id=AAW70817.1;transl_table=11
AE017321.1	Genbank	gene	299170	299892	.	-	.	ID=gene-Wbm0227;Name=Wbm0227;gbkey=Gene;gene_biotype=protein_coding;locus_tag=Wbm0227
AE017321.1	Genbank	CDS	299170	299892	.	-	0	ID=cds-AAW70818.1;Parent=gene-Wbm0227;Dbxref=NCBI_GP:AAW70818.1;Name=AAW70818.1;gbkey=CDS;locus_tag=Wbm0227;product=Phosphoribosylaminoimidazolesuccinocarboxamide (SAICAR) synthase;protein_id=AAW70818.1;transl_table=11
AE017321.1	Genbank	gene	299961	300668	.	+	.	ID=gene-Wbm0228;Name=Wbm0228;gbkey=Gene;gene_biotype=protein_coding;locus_tag=Wbm0228
AE017321.1	Genbank	CDS	299961	300668	.	+	0	ID=cds-AAW70819.1;Parent=gene-Wbm0228;Dbxref=NCBI_GP:AAW70819.1;Name=AAW70819.1;gbkey=CDS;locus_tag=Wbm0228;product=tRNA-(guanine-N1)-methyltransferase;protein_id=AAW70819.1;transl_table=11
AE017321.1	Genbank	gene	300652	301029	.	+	.	ID=gene-Wbm0229;Name=Wbm0229;gbkey=Gene;gene_biotype=protein_coding;locus_tag=Wbm0229
AE017321.1	Genbank	CDS	300652	301029	.	+	0	ID=cds-AAW70820.1;Parent=gene-Wbm0229;Dbxref=NCBI_GP:AAW70820.1;Name=AAW70820.1;gbkey=CDS;locus_tag=Wbm0229;product=Ribosomal protein L19;protein_id=AAW70820.1;transl_table=11
AE017321.1	Genbank	gene	301051	301410	.	+	.	ID=gene-Wbm0230;Name=Wbm0230;gbkey=Gene;gene_biotype=protein_coding;locus_tag=Wbm0230
AE017321.1	Genbank	CDS	301051	301410	.	+	0	ID=cds-AAW70821.1;Parent=gene-Wbm0230;Dbxref=NCBI_GP:AAW70821.1;Name=AAW70821.1;gbkey=CDS;locus_tag=Wbm0230;product=Predicted protein;protein_id=AAW70821.1;transl_table=11
AE017321.1	Genbank	gene	301435	302685	.	+	.	ID=gene-Wbm0231;Name=Wbm0231;gbkey=Gene;gene_biotype=protein_coding;locus_tag=Wbm0231
AE017321.1	Genbank	CDS	301435	302685	.	+	0	ID=cds-AAW70822.1;Parent=gene-Wbm0231;Dbxref=NCBI_GP:AAW70822.1;Name=AAW70822.1;gbkey=CDS;locus_tag=Wbm0231;product=ABC-type phosphate transport system%2C permease component;protein_id=AAW70822.1;transl_table=11
AE017321.1	Genbank	gene	302689	303486	.	+	.	ID=gene-Wbm0232;Name=Wbm0232;gbkey=Gene;gene_biotype=protein_coding;locus_tag=Wbm0232
AE017321.1	Genbank	CDS	302689	303486	.	+	0	ID=cds-AAW70823.1;Parent=gene-Wbm0232;Dbxref=NCBI_GP:AAW70823.1;Name=AAW70823.1;gbkey=CDS;locus_tag=Wbm0232;product=Phosphoribosylformylglycinamidine (FGAM) synthase%2C glutamine amidotransferase domain;protein_id=AAW70823.1;transl_table=11
AE017321.1	Genbank	pseudogene	303680	304616	.	-	.	ID=gene-Wbm5032.1;Name=Wbm5032.1;Note=Uncharacterized protein%2C homolog of microcin C7 resistance protein MccF (pseudogene region);gbkey=Gene;gene_biotype=pseudogene;locus_tag=Wbm5032.1;pseudo=true
AE017321.1	Genbank	gene	304616	305233	.	-	.	ID=gene-Wbm0235;Name=Wbm0235;gbkey=Gene;gene_biotype=protein_coding;locus_tag=Wbm0235
AE017321.1	Genbank	CDS	304616	305233	.	-	0	ID=cds-AAW70824.1;Parent=gene-Wbm0235;Dbxref=NCBI_GP:AAW70824.1;Name=AAW70824.1;gbkey=CDS;locus_tag=Wbm0235;product=Lipoate-protein ligase B;protein_id=AAW70824.1;transl_table=11
AE017321.1	Genbank	gene	305419	306099	.	-	.	ID=gene-Wbm0236;Name=Wbm0236;gbkey=Gene;gene_biotype=protein_coding;locus_tag=Wbm0236
AE017321.1	Genbank	CDS	305419	306099	.	-	0	ID=cds-AAW70825.1;Parent=gene-Wbm0236;Dbxref=NCBI_GP:AAW70825.1;Name=AAW70825.1;gbkey=CDS;locus_tag=Wbm0236;product=Pentose-5-phosphate-3-epimerase;protein_id=AAW70825.1;transl_table=11
AE017321.1	Genbank	gene	306290	306363	.	+	.	ID=gene-Wbm7007;Name=Wbm7007;gbkey=Gene;gene_biotype=tRNA;locus_tag=Wbm7007
AE017321.1	Genbank	tRNA	306290	306363	.	+	.	ID=rna-Wbm7007;Parent=gene-Wbm7007;codons=46;gbkey=tRNA;locus_tag=Wbm7007;product=tRNA-Arg
AE017321.1	Genbank	exon	306290	306363	.	+	.	ID=exon-Wbm7007-1;Parent=rna-Wbm7007;codons=46;gbkey=tRNA;locus_tag=Wbm7007;product=tRNA-Arg
AE017321.1	Genbank	gene	306373	307323	.	-	.	ID=gene-Wbm0237;Name=Wbm0237;gbkey=Gene;gene_biotype=protein_coding;locus_tag=Wbm0237
AE017321.1	Genbank	CDS	306373	307323	.	-	0	ID=cds-AAW70826.1;Parent=gene-Wbm0237;Dbxref=NCBI_GP:AAW70826.1;Name=AAW70826.1;gbkey=CDS;locus_tag=Wbm0237;product=Nucleoside-diphosphate-sugar epimerase;protein_id=AAW70826.1;transl_table=11
AE017321.1	Genbank	gene	307372	308739	.	-	.	ID=gene-Wbm0238;Name=Wbm0238;gbkey=Gene;gene_biotype=protein_coding;locus_tag=Wbm0238
AE017321.1	Genbank	CDS	307372	308739	.	-	0	ID=cds-AAW70827.1;Parent=gene-Wbm0238;Dbxref=NCBI_GP:AAW70827.1;Name=AAW70827.1;gbkey=CDS;locus_tag=Wbm0238;product=UDP-N-acetylmuramyl pentapeptide synthase;protein_id=AAW70827.1;transl_table=11
AE017321.1	Genbank	gene	308923	309897	.	+	.	ID=gene-Wbm0239;Name=Wbm0239;gbkey=Gene;gene_biotype=protein_coding;locus_tag=Wbm0239
AE017321.1	Genbank	CDS	308923	309897	.	+	0	ID=cds-AAW70828.1;Parent=gene-Wbm0239;Dbxref=NCBI_GP:AAW70828.1;Name=AAW70828.1;gbkey=CDS;locus_tag=Wbm0239;product=Predicted protein;protein_id=AAW70828.1;transl_table=11
AE017321.1	Genbank	gene	309894	310262	.	+	.	ID=gene-Wbm0240;Name=Wbm0240;gbkey=Gene;gene_biotype=protein_coding;locus_tag=Wbm0240
AE017321.1	Genbank	CDS	309894	310262	.	+	0	ID=cds-AAW70829.1;Parent=gene-Wbm0240;Dbxref=NCBI_GP:AAW70829.1;Name=AAW70829.1;gbkey=CDS;locus_tag=Wbm0240;product=HIT family hydrolase;protein_id=AAW70829.1;transl_table=11
AE017321.1	Genbank	gene	310288	310641	.	+	.	ID=gene-Wbm0241;Name=Wbm0241;gbkey=Gene;gene_biotype=protein_coding;locus_tag=Wbm0241
AE017321.1	Genbank	CDS	310288	310641	.	+	0	ID=cds-AAW70830.1;Parent=gene-Wbm0241;Dbxref=NCBI_GP:AAW70830.1;Name=AAW70830.1;gbkey=CDS;locus_tag=Wbm0241;product=NADH:ubiquinone oxidoreductase chain A;protein_id=AAW70830.1;transl_table=11
AE017321.1	Genbank	gene	310646	311152	.	+	.	ID=gene-Wbm0242;Name=Wbm0242;gbkey=Gene;gene_biotype=protein_coding;locus_tag=Wbm0242
AE017321.1	Genbank	CDS	310646	311152	.	+	0	ID=cds-AAW70831.1;Parent=gene-Wbm0242;Dbxref=NCBI_GP:AAW70831.1;Name=AAW70831.1;gbkey=CDS;locus_tag=Wbm0242;product=NADH:ubiquinone oxidoreductase chain B;protein_id=AAW70831.1;transl_table=11
AE017321.1	Genbank	gene	311154	311726	.	+	.	ID=gene-Wbm0243;Name=Wbm0243;gbkey=Gene;gene_biotype=protein_coding;locus_tag=Wbm0243
AE017321.1	Genbank	CDS	311154	311726	.	+	0	ID=cds-AAW70832.1;Parent=gene-Wbm0243;Dbxref=NCBI_GP:AAW70832.1;Name=AAW70832.1;gbkey=CDS;locus_tag=Wbm0243;product=NADH:ubiquinone oxidoreductase chain C;protein_id=AAW70832.1;transl_table=11
AE017321.1	Genbank	gene	311729	312679	.	+	.	ID=gene-Wbm0244;Name=Wbm0244;gbkey=Gene;gene_biotype=protein_coding;locus_tag=Wbm0244
AE017321.1	Genbank	CDS	311729	312679	.	+	0	ID=cds-AAW70833.1;Parent=gene-Wbm0244;Dbxref=NCBI_GP:AAW70833.1;Name=AAW70833.1;gbkey=CDS;locus_tag=Wbm0244;product=Malate dehydrogenase;protein_id=AAW70833.1;transl_table=11
AE017321.1	Genbank	gene	312694	313482	.	-	.	ID=gene-Wbm0245;Name=Wbm0245;gbkey=Gene;gene_biotype=protein_coding;locus_tag=Wbm0245
AE017321.1	Genbank	CDS	312694	313482	.	-	0	ID=cds-AAW70834.1;Parent=gene-Wbm0245;Dbxref=NCBI_GP:AAW70834.1;Name=AAW70834.1;gbkey=CDS;locus_tag=Wbm0245;product=Mg-dependent Dnase%2C TadD;protein_id=AAW70834.1;transl_table=11
AE017321.1	Genbank	gene	313499	313984	.	-	.	ID=gene-Wbm0246;Name=Wbm0246;gbkey=Gene;gene_biotype=protein_coding;locus_tag=Wbm0246
AE017321.1	Genbank	CDS	313499	313984	.	-	0	ID=cds-AAW70835.1;Parent=gene-Wbm0246;Dbxref=NCBI_GP:AAW70835.1;Name=AAW70835.1;gbkey=CDS;locus_tag=Wbm0246;product=MutT/Nudix family pyrophosphatase;protein_id=AAW70835.1;transl_table=11
AE017321.1	Genbank	gene	314730	315056	.	+	.	ID=gene-Wbm0247;Name=Wbm0247;gbkey=Gene;gene_biotype=protein_coding;locus_tag=Wbm0247
AE017321.1	Genbank	CDS	314730	315056	.	+	0	ID=cds-AAW70836.1;Parent=gene-Wbm0247;Dbxref=NCBI_GP:AAW70836.1;Name=AAW70836.1;gbkey=CDS;locus_tag=Wbm0247;product=Uncharacterized homolog of plant Iojap protein;protein_id=AAW70836.1;transl_table=11
AE017321.1	Genbank	gene	315115	316365	.	+	.	ID=gene-Wbm0248;Name=Wbm0248;gbkey=Gene;gene_biotype=protein_coding;locus_tag=Wbm0248
AE017321.1	Genbank	CDS	315115	316365	.	+	0	ID=cds-AAW70837.1;Parent=gene-Wbm0248;Dbxref=NCBI_GP:AAW70837.1;Name=AAW70837.1;gbkey=CDS;locus_tag=Wbm0248;product=Tyrosyl-tRNA synthetase;protein_id=AAW70837.1;transl_table=11
AE017321.1	Genbank	repeat_region	316523	316618	.	+	.	ID=id-AE017321.1:316523..316618;Note=URR_52 (unclassified repeat region);gbkey=repeat_region
AE017321.1	Genbank	gene	316706	316954	.	+	.	ID=gene-Wbm0249;Name=Wbm0249;gbkey=Gene;gene_biotype=protein_coding;locus_tag=Wbm0249
AE017321.1	Genbank	CDS	316706	316954	.	+	0	ID=cds-AAW70838.1;Parent=gene-Wbm0249;Dbxref=NCBI_GP:AAW70838.1;Name=AAW70838.1;gbkey=CDS;locus_tag=Wbm0249;product=Predicted protein WF-4;protein_id=AAW70838.1;transl_table=11
AE017321.1	Genbank	pseudogene	316947	317897	.	+	.	ID=gene-Wbm5033;Name=Wbm5033;Note=Virulence protein (pseudogene region);gbkey=Gene;gene_biotype=pseudogene;locus_tag=Wbm5033;pseudo=true
AE017321.1	Genbank	gene	318040	318228	.	+	.	ID=gene-Wbm0250;Name=Wbm0250;gbkey=Gene;gene_biotype=protein_coding;locus_tag=Wbm0250
AE017321.1	Genbank	CDS	318040	318228	.	+	0	ID=cds-AAW70839.1;Parent=gene-Wbm0250;Dbxref=NCBI_GP:AAW70839.1;Name=AAW70839.1;gbkey=CDS;locus_tag=Wbm0250;product=Predicted protein;protein_id=AAW70839.1;transl_table=11
AE017321.1	Genbank	gene	318469	319059	.	+	.	ID=gene-Wbm0251;Name=Wbm0251;gbkey=Gene;gene_biotype=protein_coding;locus_tag=Wbm0251
AE017321.1	Genbank	CDS	318469	319059	.	+	0	ID=cds-AAW70840.1;Parent=gene-Wbm0251;Dbxref=NCBI_GP:AAW70840.1;Name=AAW70840.1;gbkey=CDS;locus_tag=Wbm0251;product=Holliday junction resolvasome%2C DNA-binding subunit%2C RuvA;protein_id=AAW70840.1;transl_table=11
AE017321.1	Genbank	gene	319037	320017	.	+	.	ID=gene-Wbm0252;Name=Wbm0252;gbkey=Gene;gene_biotype=protein_coding;locus_tag=Wbm0252
AE017321.1	Genbank	CDS	319037	320017	.	+	0	ID=cds-AAW70841.1;Parent=gene-Wbm0252;Dbxref=NCBI_GP:AAW70841.1;Name=AAW70841.1;gbkey=CDS;locus_tag=Wbm0252;product=Holliday junction resolvasome%2C helicase subunit%2C RuvB;protein_id=AAW70841.1;transl_table=11
AE017321.1	Genbank	gene	320092	321000	.	+	.	ID=gene-Wbm0253;Name=Wbm0253;gbkey=Gene;gene_biotype=protein_coding;locus_tag=Wbm0253
AE017321.1	Genbank	CDS	320092	321000	.	+	0	ID=cds-AAW70842.1;Parent=gene-Wbm0253;Dbxref=NCBI_GP:AAW70842.1;Name=AAW70842.1;gbkey=CDS;locus_tag=Wbm0253;product=Predicted protein;protein_id=AAW70842.1;transl_table=11
AE017321.1	Genbank	gene	321033	321566	.	+	.	ID=gene-Wbm0254;Name=Wbm0254;gbkey=Gene;gene_biotype=protein_coding;locus_tag=Wbm0254
AE017321.1	Genbank	CDS	321033	321566	.	+	0	ID=cds-AAW70843.1;Parent=gene-Wbm0254;Dbxref=NCBI_GP:AAW70843.1;Name=AAW70843.1;gbkey=CDS;locus_tag=Wbm0254;product=3-methyladenine DNA glycosylase;protein_id=AAW70843.1;transl_table=11
AE017321.1	Genbank	gene	321593	322978	.	-	.	ID=gene-Wbm0255;Name=Wbm0255;gbkey=Gene;gene_biotype=protein_coding;locus_tag=Wbm0255
AE017321.1	Genbank	CDS	321593	322978	.	-	0	ID=cds-AAW70844.1;Parent=gene-Wbm0255;Dbxref=NCBI_GP:AAW70844.1;Name=AAW70844.1;gbkey=CDS;locus_tag=Wbm0255;product=Glutamine phosphoribosylpyrophosphate amidotransferase;protein_id=AAW70844.1;transl_table=11
AE017321.1	Genbank	pseudogene	323120	323749	.	+	.	ID=gene-Wbm5034;Name=Wbm5034;Note=2-polyprenylphenol hydroxylase family enzyme (pseudogene region);gbkey=Gene;gene_biotype=pseudogene;locus_tag=Wbm5034;pseudo=true
AE017321.1	Genbank	gene	323733	324275	.	+	.	ID=gene-Wbm0256;Name=Wbm0256;gbkey=Gene;gene_biotype=protein_coding;locus_tag=Wbm0256
AE017321.1	Genbank	CDS	323733	324275	.	+	0	ID=cds-AAW70845.1;Parent=gene-Wbm0256;Dbxref=NCBI_GP:AAW70845.1;Name=AAW70845.1;gbkey=CDS;locus_tag=Wbm0256;product=5-formyltetrahydrofolate cyclo-ligase;protein_id=AAW70845.1;transl_table=11
AE017321.1	Genbank	pseudogene	324287	325294	.	-	.	ID=gene-Wbm5035;Name=Wbm5035;Note=Unchracterized conserved protein (pseudogene region);gbkey=Gene;gene_biotype=pseudogene;locus_tag=Wbm5035;pseudo=true
AE017321.1	Genbank	gene	325884	328343	.	+	.	ID=gene-Wbm0257;Name=Wbm0257;gbkey=Gene;gene_biotype=protein_coding;locus_tag=Wbm0257
AE017321.1	Genbank	CDS	325884	328343	.	+	0	ID=cds-AAW70846.1;Parent=gene-Wbm0257;Dbxref=NCBI_GP:AAW70846.1;Name=AAW70846.1;gbkey=CDS;locus_tag=Wbm0257;product=Mismatch repair ATPase%2C MutS family;protein_id=AAW70846.1;transl_table=11
AE017321.1	Genbank	gene	328410	329609	.	+	.	ID=gene-Wbm0258;Name=Wbm0258;gbkey=Gene;gene_biotype=protein_coding;locus_tag=Wbm0258
AE017321.1	Genbank	CDS	328410	329609	.	+	0	ID=cds-AAW70847.1;Parent=gene-Wbm0258;Dbxref=NCBI_GP:AAW70847.1;Name=AAW70847.1;gbkey=CDS;locus_tag=Wbm0258;product=Ribonuclease D;protein_id=AAW70847.1;transl_table=11
AE017321.1	Genbank	gene	329592	330179	.	-	.	ID=gene-Wbm0259;Name=Wbm0259;gbkey=Gene;gene_biotype=protein_coding;locus_tag=Wbm0259
AE017321.1	Genbank	CDS	329592	330179	.	-	0	ID=cds-AAW70848.1;Parent=gene-Wbm0259;Dbxref=NCBI_GP:AAW70848.1;Name=AAW70848.1;gbkey=CDS;locus_tag=Wbm0259;product=Dephospho-CoA kinase;protein_id=AAW70848.1;transl_table=11
AE017321.1	Genbank	gene	330367	331749	.	+	.	ID=gene-Wbm0260;Name=Wbm0260;gbkey=Gene;gene_biotype=protein_coding;locus_tag=Wbm0260
AE017321.1	Genbank	CDS	330367	331749	.	+	0	ID=cds-AAW70849.1;Parent=gene-Wbm0260;Dbxref=NCBI_GP:AAW70849.1;Name=AAW70849.1;gbkey=CDS;locus_tag=Wbm0260;product=Dioxygenases related to 2-nitropropane dioxygenase;protein_id=AAW70849.1;transl_table=11
AE017321.1	Genbank	gene	332005	332277	.	+	.	ID=gene-Wbm0261;Name=Wbm0261;gbkey=Gene;gene_biotype=protein_coding;locus_tag=Wbm0261
AE017321.1	Genbank	CDS	332005	332277	.	+	0	ID=cds-AAW70850.1;Parent=gene-Wbm0261;Dbxref=NCBI_GP:AAW70850.1;Name=AAW70850.1;gbkey=CDS;locus_tag=Wbm0261;product=Predicted protein;protein_id=AAW70850.1;transl_table=11
AE017321.1	Genbank	gene	332279	332656	.	+	.	ID=gene-Wbm0262;Name=Wbm0262;gbkey=Gene;gene_biotype=protein_coding;locus_tag=Wbm0262
AE017321.1	Genbank	CDS	332279	332656	.	+	0	ID=cds-AAW70851.1;Parent=gene-Wbm0262;Dbxref=NCBI_GP:AAW70851.1;Name=AAW70851.1;gbkey=CDS;locus_tag=Wbm0262;product=Predicted protein;protein_id=AAW70851.1;transl_table=11
AE017321.1	Genbank	repeat_region	333555	333639	.	-	.	ID=id-AE017321.1:333555..333639;Note=URR_53 (unclassified repeat region);gbkey=repeat_region
AE017321.1	Genbank	repeat_region	333691	333741	.	-	.	ID=id-AE017321.1:333691..333741;Note=URR_54 (unclassified repeat region);gbkey=repeat_region
AE017321.1	Genbank	gene	333919	336735	.	+	.	ID=gene-Wbm0263;Name=Wbm0263;gbkey=Gene;gene_biotype=protein_coding;locus_tag=Wbm0263
AE017321.1	Genbank	CDS	333919	336735	.	+	0	ID=cds-AAW70852.1;Parent=gene-Wbm0263;Dbxref=NCBI_GP:AAW70852.1;Name=AAW70852.1;gbkey=CDS;locus_tag=Wbm0263;product=Excinuclease ATPase subunit%2C UvrA;protein_id=AAW70852.1;transl_table=11
AE017321.1	Genbank	gene	337109	337303	.	+	.	ID=gene-Wbm0264;Name=Wbm0264;gbkey=Gene;gene_biotype=protein_coding;locus_tag=Wbm0264
AE017321.1	Genbank	CDS	337109	337303	.	+	0	ID=cds-AAW70853.1;Parent=gene-Wbm0264;Dbxref=NCBI_GP:AAW70853.1;Name=AAW70853.1;gbkey=CDS;locus_tag=Wbm0264;product=Predicted protein;protein_id=AAW70853.1;transl_table=11
AE017321.1	Genbank	gene	337613	337999	.	+	.	ID=gene-Wbm0265;Name=Wbm0265;gbkey=Gene;gene_biotype=protein_coding;locus_tag=Wbm0265
AE017321.1	Genbank	CDS	337613	337999	.	+	0	ID=cds-AAW70854.1;Parent=gene-Wbm0265;Dbxref=NCBI_GP:AAW70854.1;Name=AAW70854.1;gbkey=CDS;locus_tag=Wbm0265;product=Predicted protein%2C WF-1;protein_id=AAW70854.1;transl_table=11
AE017321.1	Genbank	repeat_region	338177	339636	.	+	.	ID=id-AE017321.1:338177..339636;Note=UIS_W1_6 (transposon region);gbkey=repeat_region
AE017321.1	Genbank	pseudogene	342298	342931	.	+	.	ID=gene-Wbm5036;Name=Wbm5036;Note=Transposase IS4 family (pseudogene region);gbkey=Gene;gene_biotype=pseudogene;locus_tag=Wbm5036;pseudo=true
AE017321.1	Genbank	gene	343063	345720	.	+	.	ID=gene-Wbm0266;Name=Wbm0266;gbkey=Gene;gene_biotype=protein_coding;locus_tag=Wbm0266
AE017321.1	Genbank	CDS	343063	345720	.	+	0	ID=cds-AAW70855.1;Parent=gene-Wbm0266;Dbxref=NCBI_GP:AAW70855.1;Name=AAW70855.1;gbkey=CDS;locus_tag=Wbm0266;product=Preprotein translocase subunit SecA;protein_id=AAW70855.1;transl_table=11
AE017321.1	Genbank	gene	346460	347455	.	-	.	ID=gene-Wbm0267;Name=Wbm0267;gbkey=Gene;gene_biotype=protein_coding;locus_tag=Wbm0267
AE017321.1	Genbank	CDS	346460	347455	.	-	0	ID=cds-AAW70856.1;Parent=gene-Wbm0267;Dbxref=NCBI_GP:AAW70856.1;Name=AAW70856.1;gbkey=CDS;locus_tag=Wbm0267;product=Ribonucleotide reductase%2C beta subunit;protein_id=AAW70856.1;transl_table=11
AE017321.1	Genbank	gene	347588	347923	.	+	.	ID=gene-Wbm0268;Name=Wbm0268;gbkey=Gene;gene_biotype=protein_coding;locus_tag=Wbm0268
AE017321.1	Genbank	CDS	347588	347923	.	+	0	ID=cds-AAW70857.1;Parent=gene-Wbm0268;Dbxref=NCBI_GP:AAW70857.1;Name=AAW70857.1;gbkey=CDS;locus_tag=Wbm0268;product=Small protein A%2C tmRNA-binding;protein_id=AAW70857.1;transl_table=11
AE017321.1	Genbank	repeat_region	348042	348552	.	-	.	ID=id-AE017321.1:348042..348552;Note=URR_55 (unclassified repeat region);gbkey=repeat_region
AE017321.1	Genbank	repeat_region	348692	348788	.	-	.	ID=id-AE017321.1:348692..348788;Note=URR_56 (unclassified repeat region);gbkey=repeat_region
AE017321.1	Genbank	gene	348899	349147	.	-	.	ID=gene-Wbm0269;Name=Wbm0269;gbkey=Gene;gene_biotype=protein_coding;locus_tag=Wbm0269
AE017321.1	Genbank	CDS	348899	349147	.	-	0	ID=cds-AAW70858.1;Parent=gene-Wbm0269;Dbxref=NCBI_GP:AAW70858.1;Name=AAW70858.1;gbkey=CDS;locus_tag=Wbm0269;product=Predicted protein;protein_id=AAW70858.1;transl_table=11
AE017321.1	Genbank	gene	349144	349350	.	-	.	ID=gene-Wbm0270;Name=Wbm0270;gbkey=Gene;gene_biotype=protein_coding;locus_tag=Wbm0270
AE017321.1	Genbank	CDS	349144	349350	.	-	0	ID=cds-AAW70859.1;Parent=gene-Wbm0270;Dbxref=NCBI_GP:AAW70859.1;Name=AAW70859.1;gbkey=CDS;locus_tag=Wbm0270;product=Predicted protein;protein_id=AAW70859.1;transl_table=11
AE017321.1	Genbank	gene	350302	353439	.	-	.	ID=gene-Wbm0271;Name=Wbm0271;gbkey=Gene;gene_biotype=protein_coding;locus_tag=Wbm0271
AE017321.1	Genbank	CDS	350302	353439	.	-	0	ID=cds-AAW70860.1;Parent=gene-Wbm0271;Dbxref=NCBI_GP:AAW70860.1;Name=AAW70860.1;gbkey=CDS;locus_tag=Wbm0271;product=Phosphoribosylformylglycinamidine (FGAM) synthase%2C synthetase domain;protein_id=AAW70860.1;transl_table=11
AE017321.1	Genbank	repeat_region	352844	352870	.	-	.	ID=id-Wbm0271;Note=URR_57 (unclassified repeat region);gbkey=repeat_region;locus_tag=Wbm0271
AE017321.1	Genbank	gene	353537	356203	.	+	.	ID=gene-Wbm0272;Name=Wbm0272;gbkey=Gene;gene_biotype=protein_coding;locus_tag=Wbm0272
AE017321.1	Genbank	CDS	353537	356203	.	+	0	ID=cds-AAW70861.1;Parent=gene-Wbm0272;Dbxref=NCBI_GP:AAW70861.1;Name=AAW70861.1;gbkey=CDS;locus_tag=Wbm0272;product=RecB exonuclease;protein_id=AAW70861.1;transl_table=11
AE017321.1	Genbank	repeat_region	356306	356883	.	-	.	ID=id-AE017321.1:356306..356883;Note=URR_58 (unclassified repeat region);gbkey=repeat_region
AE017321.1	Genbank	gene	357011	358318	.	+	.	ID=gene-Wbm0273;Name=Wbm0273;gbkey=Gene;gene_biotype=protein_coding;locus_tag=Wbm0273
AE017321.1	Genbank	CDS	357011	358318	.	+	0	ID=cds-AAW70862.1;Parent=gene-Wbm0273;Dbxref=NCBI_GP:AAW70862.1;Name=AAW70862.1;gbkey=CDS;locus_tag=Wbm0273;product=Adenylosuccinate synthase;protein_id=AAW70862.1;transl_table=11
AE017321.1	Genbank	gene	359503	359697	.	+	.	ID=gene-Wbm0274;Name=Wbm0274;gbkey=Gene;gene_biotype=protein_coding;locus_tag=Wbm0274
AE017321.1	Genbank	CDS	359503	359697	.	+	0	ID=cds-AAW70863.1;Parent=gene-Wbm0274;Dbxref=NCBI_GP:AAW70863.1;Name=AAW70863.1;gbkey=CDS;locus_tag=Wbm0274;product=Predicted protein;protein_id=AAW70863.1;transl_table=11
AE017321.1	Genbank	gene	360122	360850	.	-	.	ID=gene-Wbm0275;Name=Wbm0275;gbkey=Gene;gene_biotype=protein_coding;locus_tag=Wbm0275
AE017321.1	Genbank	CDS	360122	360850	.	-	0	ID=cds-AAW70864.1;Parent=gene-Wbm0275;Dbxref=NCBI_GP:AAW70864.1;Name=AAW70864.1;gbkey=CDS;locus_tag=Wbm0275;product=Glutamine synthetase;protein_id=AAW70864.1;transl_table=11
AE017321.1	Genbank	gene	361157	362539	.	+	.	ID=gene-Wbm0276;Name=Wbm0276;gbkey=Gene;gene_biotype=protein_coding;locus_tag=Wbm0276
AE017321.1	Genbank	CDS	361157	362539	.	+	0	ID=cds-AAW70865.1;Parent=gene-Wbm0276;Dbxref=NCBI_GP:AAW70865.1;Name=AAW70865.1;gbkey=CDS;locus_tag=Wbm0276;product=ATPase involved in DNA replication initiation%2C DnaA;protein_id=AAW70865.1;transl_table=11
AE017321.1	Genbank	gene	362563	363813	.	-	.	ID=gene-Wbm0277;Name=Wbm0277;gbkey=Gene;gene_biotype=protein_coding;locus_tag=Wbm0277
AE017321.1	Genbank	CDS	362563	363813	.	-	0	ID=cds-AAW70866.1;Parent=gene-Wbm0277;Dbxref=NCBI_GP:AAW70866.1;Name=AAW70866.1;gbkey=CDS;locus_tag=Wbm0277;product=Calcineurin-like phosphoesterase;protein_id=AAW70866.1;transl_table=11
AE017321.1	Genbank	gene	364005	364089	.	+	.	ID=gene-Wbm7008;Name=Wbm7008;gbkey=Gene;gene_biotype=tRNA;locus_tag=Wbm7008
AE017321.1	Genbank	tRNA	364005	364089	.	+	.	ID=rna-Wbm7008;Parent=gene-Wbm7008;codons=17;gbkey=tRNA;locus_tag=Wbm7008;product=tRNA-Leu
AE017321.1	Genbank	exon	364005	364089	.	+	.	ID=exon-Wbm7008-1;Parent=rna-Wbm7008;codons=17;gbkey=tRNA;locus_tag=Wbm7008;product=tRNA-Leu
AE017321.1	Genbank	gene	364122	365204	.	+	.	ID=gene-Wbm0278;Name=Wbm0278;gbkey=Gene;gene_biotype=protein_coding;locus_tag=Wbm0278
AE017321.1	Genbank	CDS	364122	365204	.	+	0	ID=cds-AAW70867.1;Parent=gene-Wbm0278;Dbxref=NCBI_GP:AAW70867.1;Name=AAW70867.1;gbkey=CDS;locus_tag=Wbm0278;product=GTP cyclohydrolase II;protein_id=AAW70867.1;transl_table=11
AE017321.1	Genbank	gene	365277	365960	.	+	.	ID=gene-Wbm0279;Name=Wbm0279;gbkey=Gene;gene_biotype=protein_coding;locus_tag=Wbm0279
AE017321.1	Genbank	CDS	365277	365960	.	+	0	ID=cds-AAW70868.1;Parent=gene-Wbm0279;Dbxref=NCBI_GP:AAW70868.1;Name=AAW70868.1;gbkey=CDS;locus_tag=Wbm0279;product=Type IV secretory pathway%2C component VirB8;protein_id=AAW70868.1;transl_table=11
AE017321.1	Genbank	gene	365947	366753	.	+	.	ID=gene-Wbm0280;Name=Wbm0280;gbkey=Gene;gene_biotype=protein_coding;locus_tag=Wbm0280
AE017321.1	Genbank	CDS	365947	366753	.	+	0	ID=cds-AAW70869.1;Parent=gene-Wbm0280;Dbxref=NCBI_GP:AAW70869.1;Name=AAW70869.1;gbkey=CDS;locus_tag=Wbm0280;product=Type IV secretory pathway%2C component VirB9;protein_id=AAW70869.1;transl_table=11
AE017321.1	Genbank	gene	366770	368266	.	+	.	ID=gene-Wbm0281;Name=Wbm0281;gbkey=Gene;gene_biotype=protein_coding;locus_tag=Wbm0281
AE017321.1	Genbank	CDS	366770	368266	.	+	0	ID=cds-AAW70870.1;Parent=gene-Wbm0281;Dbxref=NCBI_GP:AAW70870.1;Name=AAW70870.1;gbkey=CDS;locus_tag=Wbm0281;product=Type IV secretory pathway%2C VirB10 component;protein_id=AAW70870.1;transl_table=11
AE017321.1	Genbank	gene	368268	369275	.	+	.	ID=gene-Wbm0282;Name=Wbm0282;gbkey=Gene;gene_biotype=protein_coding;locus_tag=Wbm0282
AE017321.1	Genbank	CDS	368268	369275	.	+	0	ID=cds-AAW70871.1;Parent=gene-Wbm0282;Dbxref=NCBI_GP:AAW70871.1;Name=AAW70871.1;gbkey=CDS;locus_tag=Wbm0282;product=Type IV secretory pathway%2C VirB11 component;protein_id=AAW70871.1;transl_table=11
AE017321.1	Genbank	gene	369289	371319	.	+	.	ID=gene-Wbm0283;Name=Wbm0283;gbkey=Gene;gene_biotype=protein_coding;locus_tag=Wbm0283
AE017321.1	Genbank	CDS	369289	371319	.	+	0	ID=cds-AAW70872.1;Parent=gene-Wbm0283;Dbxref=NCBI_GP:AAW70872.1;Name=AAW70872.1;gbkey=CDS;locus_tag=Wbm0283;product=Type IV secretory pathway%2C VirD4 component;protein_id=AAW70872.1;transl_table=11
AE017321.1	Genbank	gene	371438	372283	.	+	.	ID=gene-Wbm0284;Name=Wbm0284;gbkey=Gene;gene_biotype=protein_coding;locus_tag=Wbm0284
AE017321.1	Genbank	CDS	371438	372283	.	+	0	ID=cds-AAW70873.1;Parent=gene-Wbm0284;Dbxref=NCBI_GP:AAW70873.1;Name=AAW70873.1;gbkey=CDS;locus_tag=Wbm0284;product=Outer surface protein Wsp;protein_id=AAW70873.1;transl_table=11
AE017321.1	Genbank	gene	372470	373405	.	-	.	ID=gene-Wbm0285;Name=Wbm0285;gbkey=Gene;gene_biotype=protein_coding;locus_tag=Wbm0285
AE017321.1	Genbank	CDS	372470	373405	.	-	0	ID=cds-AAW70874.1;Parent=gene-Wbm0285;Dbxref=NCBI_GP:AAW70874.1;Name=AAW70874.1;gbkey=CDS;locus_tag=Wbm0285;product=Methylase of polypeptide chain release factor;protein_id=AAW70874.1;transl_table=11
AE017321.1	Genbank	repeat_region	374224	374490	.	-	.	ID=id-AE017321.1:374224..374490;Note=URR_59 (unclassified repeat region);gbkey=repeat_region
AE017321.1	Genbank	gene	374614	376602	.	+	.	ID=gene-Wbm0286;Name=Wbm0286;gbkey=Gene;gene_biotype=protein_coding;locus_tag=Wbm0286
AE017321.1	Genbank	CDS	374614	376602	.	+	0	ID=cds-AAW70875.1;Parent=gene-Wbm0286;Dbxref=NCBI_GP:AAW70875.1;Name=AAW70875.1;gbkey=CDS;locus_tag=Wbm0286;product=Cytochrome c biogenesis factor;protein_id=AAW70875.1;transl_table=11
AE017321.1	Genbank	repeat_region	376632	376750	.	-	.	ID=id-AE017321.1:376632..376750;Note=URR_60 (unclassified repeat region);gbkey=repeat_region
AE017321.1	Genbank	gene	376943	377188	.	+	.	ID=gene-Wbm0287;Name=Wbm0287;gbkey=Gene;gene_biotype=protein_coding;locus_tag=Wbm0287
AE017321.1	Genbank	CDS	376943	377188	.	+	0	ID=cds-AAW70876.1;Parent=gene-Wbm0287;Dbxref=NCBI_GP:AAW70876.1;Name=AAW70876.1;gbkey=CDS;locus_tag=Wbm0287;product=Ankyrin repeat-containing protein;protein_id=AAW70876.1;transl_table=11
AE017321.1	Genbank	gene	377751	378488	.	-	.	ID=gene-Wbm0288;Name=Wbm0288;gbkey=Gene;gene_biotype=protein_coding;locus_tag=Wbm0288
AE017321.1	Genbank	CDS	377751	378488	.	-	0	ID=cds-AAW70877.1;Parent=gene-Wbm0288;Dbxref=NCBI_GP:AAW70877.1;Name=AAW70877.1;gbkey=CDS;locus_tag=Wbm0288;product=Recombinational DNA repair protein RecO;protein_id=AAW70877.1;transl_table=11
AE017321.1	Genbank	gene	378502	379032	.	-	.	ID=gene-Wbm0289;Name=Wbm0289;gbkey=Gene;gene_biotype=protein_coding;locus_tag=Wbm0289
AE017321.1	Genbank	CDS	378502	379032	.	-	0	ID=cds-AAW70878.1;Parent=gene-Wbm0289;Dbxref=NCBI_GP:AAW70878.1;Name=AAW70878.1;gbkey=CDS;locus_tag=Wbm0289;product=Carbonic anhydrase/acetyltransferase%2C isoleucine patch superfamily;protein_id=AAW70878.1;transl_table=11
AE017321.1	Genbank	gene	379152	380264	.	+	.	ID=gene-Wbm0290;Name=Wbm0290;gbkey=Gene;gene_biotype=protein_coding;locus_tag=Wbm0290
AE017321.1	Genbank	CDS	379152	380264	.	+	0	ID=cds-AAW70879.1;Parent=gene-Wbm0290;Dbxref=NCBI_GP:AAW70879.1;Name=AAW70879.1;gbkey=CDS;locus_tag=Wbm0290;product=D-alanyl-D-alanine carboxypeptidase;protein_id=AAW70879.1;transl_table=11
AE017321.1	Genbank	gene	380929	381957	.	+	.	ID=gene-Wbm0291;Name=Wbm0291;gbkey=Gene;gene_biotype=protein_coding;locus_tag=Wbm0291
AE017321.1	Genbank	CDS	380929	381957	.	+	0	ID=cds-AAW70880.1;Parent=gene-Wbm0291;Dbxref=NCBI_GP:AAW70880.1;Name=AAW70880.1;gbkey=CDS;locus_tag=Wbm0291;product=Predicted membrane protein WF-2;protein_id=AAW70880.1;transl_table=11
AE017321.1	Genbank	gene	381964	382521	.	-	.	ID=gene-Wbm0292;Name=Wbm0292;gbkey=Gene;gene_biotype=protein_coding;locus_tag=Wbm0292
AE017321.1	Genbank	CDS	381964	382521	.	-	0	ID=cds-AAW70881.1;Parent=gene-Wbm0292;Dbxref=NCBI_GP:AAW70881.1;Name=AAW70881.1;gbkey=CDS;locus_tag=Wbm0292;product=Deoxycytidine deaminase;protein_id=AAW70881.1;transl_table=11
AE017321.1	Genbank	pseudogene	382771	383885	.	-	.	ID=gene-Wbm5037;Name=Wbm5037;Note=Potassium uptake protein TrkH (pseudogene region);gbkey=Gene;gene_biotype=pseudogene;locus_tag=Wbm5037;pseudo=true
AE017321.1	Genbank	gene	384143	385159	.	-	.	ID=gene-Wbm0293;Name=Wbm0293;gbkey=Gene;gene_biotype=protein_coding;locus_tag=Wbm0293
AE017321.1	Genbank	CDS	384143	385159	.	-	0	ID=cds-AAW70882.1;Parent=gene-Wbm0293;Dbxref=NCBI_GP:AAW70882.1;Name=AAW70882.1;gbkey=CDS;locus_tag=Wbm0293;product=ABC-type phosphate transport system%2C periplasmic component;protein_id=AAW70882.1;transl_table=11
AE017321.1	Genbank	gene	385334	386704	.	-	.	ID=gene-Wbm0294;Name=Wbm0294;gbkey=Gene;gene_biotype=protein_coding;locus_tag=Wbm0294
AE017321.1	Genbank	CDS	385334	386704	.	-	0	ID=cds-AAW70883.1;Parent=gene-Wbm0294;Dbxref=NCBI_GP:AAW70883.1;Name=AAW70883.1;gbkey=CDS;locus_tag=Wbm0294;product=Mg/Co/Ni transporter MgtE;protein_id=AAW70883.1;transl_table=11
AE017321.1	Genbank	gene	386953	387963	.	+	.	ID=gene-Wbm0295;Name=Wbm0295;gbkey=Gene;gene_biotype=protein_coding;locus_tag=Wbm0295
AE017321.1	Genbank	CDS	386953	387963	.	+	0	ID=cds-AAW70884.1;Parent=gene-Wbm0295;Dbxref=NCBI_GP:AAW70884.1;Name=AAW70884.1;gbkey=CDS;locus_tag=Wbm0295;product=Protein chain release factor B;protein_id=AAW70884.1;transl_table=11
AE017321.1	Genbank	repeat_region	387979	388319	.	-	.	ID=id-AE017321.1:387979..388319;Note=URR_61 (unclassified repeat region);gbkey=repeat_region
AE017321.1	Genbank	gene	388487	389809	.	+	.	ID=gene-Wbm0296;Name=Wbm0296;gbkey=Gene;gene_biotype=protein_coding;locus_tag=Wbm0296
AE017321.1	Genbank	CDS	388487	389809	.	+	0	ID=cds-AAW70885.1;Parent=gene-Wbm0296;Dbxref=NCBI_GP:AAW70885.1;Name=AAW70885.1;gbkey=CDS;locus_tag=Wbm0296;product=Ankyrin repeat-containing protein;protein_id=AAW70885.1;transl_table=11
AE017321.1	Genbank	repeat_region	391206	391312	.	-	.	ID=id-AE017321.1:391206..391312;Note=URR_62 (unclassified repeat region);gbkey=repeat_region
AE017321.1	Genbank	gene	391599	392366	.	-	.	ID=gene-Wbm0297;Name=Wbm0297;gbkey=Gene;gene_biotype=protein_coding;locus_tag=Wbm0297
AE017321.1	Genbank	CDS	391599	392366	.	-	0	ID=cds-AAW70886.1;Parent=gene-Wbm0297;Dbxref=NCBI_GP:AAW70886.1;Name=AAW70886.1;gbkey=CDS;locus_tag=Wbm0297;product=Sec-independent protein secretion pathway component%2C TatC;protein_id=AAW70886.1;transl_table=11
AE017321.1	Genbank	gene	392363	393349	.	-	.	ID=gene-Wbm0298;Name=Wbm0298;gbkey=Gene;gene_biotype=protein_coding;locus_tag=Wbm0298
AE017321.1	Genbank	CDS	392363	393349	.	-	0	ID=cds-AAW70887.1;Parent=gene-Wbm0298;Dbxref=NCBI_GP:AAW70887.1;Name=AAW70887.1;gbkey=CDS;locus_tag=Wbm0298;product=Glyceraldehyde-3-phosphate dehydrogenase%2C GapA;protein_id=AAW70887.1;transl_table=11
AE017321.1	Genbank	repeat_region	393508	393928	.	-	.	ID=id-AE017321.1:393508..393928;Note=URR_63 (unclassified repeat region);gbkey=repeat_region
AE017321.1	Genbank	pseudogene	393728	393934	.	+	.	ID=gene-Wbm5038;Name=Wbm5038;Note=Transposase%2C probably inactivated (pseudogene region);gbkey=Gene;gene_biotype=pseudogene;locus_tag=Wbm5038;pseudo=true
AE017321.1	Genbank	repeat_region	393946	394021	.	-	.	ID=id-AE017321.1:393946..394021;Note=URR_64 (unclassified repeat region);gbkey=repeat_region
AE017321.1	Genbank	repeat_region	394060	394161	.	-	.	ID=id-AE017321.1:394060..394161;Note=URR_65 (unclassified repeat region);gbkey=repeat_region
AE017321.1	Genbank	repeat_region	394178	394252	.	+	.	ID=id-AE017321.1:394178..394252;Note=URR_66 (unclassified repeat region);gbkey=repeat_region
AE017321.1	Genbank	repeat_region	394254	394378	.	-	.	ID=id-AE017321.1:394254..394378;Note=URR_67 (unclassified repeat region);gbkey=repeat_region
AE017321.1	Genbank	gene	394471	395922	.	-	.	ID=gene-Wbm0299;Name=Wbm0299;gbkey=Gene;gene_biotype=protein_coding;locus_tag=Wbm0299
AE017321.1	Genbank	CDS	394471	395922	.	-	0	ID=cds-AAW70888.1;Parent=gene-Wbm0299;Dbxref=NCBI_GP:AAW70888.1;Name=AAW70888.1;gbkey=CDS;locus_tag=Wbm0299;product=Replicative DNA helicase%2C DnaB;protein_id=AAW70888.1;transl_table=11
AE017321.1	Genbank	gene	396034	396116	.	+	.	ID=gene-Wbm7009;Name=Wbm7009;gbkey=Gene;gene_biotype=tRNA;locus_tag=Wbm7009
AE017321.1	Genbank	tRNA	396034	396116	.	+	.	ID=rna-Wbm7009;Parent=gene-Wbm7009;codons=3;gbkey=tRNA;locus_tag=Wbm7009;product=tRNA-Leu
AE017321.1	Genbank	exon	396034	396116	.	+	.	ID=exon-Wbm7009-1;Parent=rna-Wbm7009;codons=3;gbkey=tRNA;locus_tag=Wbm7009;product=tRNA-Leu
AE017321.1	Genbank	gene	396139	396762	.	+	.	ID=gene-Wbm0300;Name=Wbm0300;gbkey=Gene;gene_biotype=protein_coding;locus_tag=Wbm0300
AE017321.1	Genbank	CDS	396139	396762	.	+	0	ID=cds-AAW70889.1;Parent=gene-Wbm0300;Dbxref=NCBI_GP:AAW70889.1;Name=AAW70889.1;gbkey=CDS;locus_tag=Wbm0300;product=Uncharacterized conserved membrane protein;protein_id=AAW70889.1;transl_table=11
AE017321.1	Genbank	repeat_region	396836	397041	.	-	.	ID=id-AE017321.1:396836..397041;Note=URR_68 (unclassified repeat region);gbkey=repeat_region
AE017321.1	Genbank	gene	397793	398134	.	+	.	ID=gene-Wbm0301;Name=Wbm0301;gbkey=Gene;gene_biotype=protein_coding;locus_tag=Wbm0301
AE017321.1	Genbank	CDS	397793	398134	.	+	0	ID=cds-AAW70890.1;Parent=gene-Wbm0301;Dbxref=NCBI_GP:AAW70890.1;Name=AAW70890.1;gbkey=CDS;locus_tag=Wbm0301;product=Uncharacterized protein conserved in bacteria;protein_id=AAW70890.1;transl_table=11
AE017321.1	Genbank	gene	398172	398486	.	+	.	ID=gene-Wbm0302;Name=Wbm0302;gbkey=Gene;gene_biotype=protein_coding;locus_tag=Wbm0302
AE017321.1	Genbank	CDS	398172	398486	.	+	0	ID=cds-AAW70891.1;Parent=gene-Wbm0302;Dbxref=NCBI_GP:AAW70891.1;Name=AAW70891.1;gbkey=CDS;locus_tag=Wbm0302;product=Ribosomal protein L28;protein_id=AAW70891.1;transl_table=11
AE017321.1	Genbank	gene	398479	399342	.	+	.	ID=gene-Wbm0303;Name=Wbm0303;gbkey=Gene;gene_biotype=protein_coding;locus_tag=Wbm0303
AE017321.1	Genbank	CDS	398479	399342	.	+	0	ID=cds-AAW70892.1;Parent=gene-Wbm0303;Dbxref=NCBI_GP:AAW70892.1;Name=AAW70892.1;gbkey=CDS;locus_tag=Wbm0303;product=Lipoate synthase;protein_id=AAW70892.1;transl_table=11
AE017321.1	Genbank	pseudogene	399544	399780	.	+	.	ID=gene-Wbm5039;Name=Wbm5039;Note=Possible phage related protein (pseudogene region);gbkey=Gene;gene_biotype=pseudogene;locus_tag=Wbm5039;pseudo=true
AE017321.1	Genbank	gene	401150	404101	.	-	.	ID=gene-Wbm0304;Name=Wbm0304;gbkey=Gene;gene_biotype=protein_coding;locus_tag=Wbm0304
AE017321.1	Genbank	CDS	401150	404101	.	-	0	ID=cds-AAW70893.1;Parent=gene-Wbm0304;Dbxref=NCBI_GP:AAW70893.1;Name=AAW70893.1;gbkey=CDS;locus_tag=Wbm0304;product=Probable outer membrane protein;protein_id=AAW70893.1;transl_table=11
AE017321.1	Genbank	gene	404094	404504	.	-	.	ID=gene-Wbm0305;Name=Wbm0305;gbkey=Gene;gene_biotype=protein_coding;locus_tag=Wbm0305
AE017321.1	Genbank	CDS	404094	404504	.	-	0	ID=cds-AAW70894.1;Parent=gene-Wbm0305;Dbxref=NCBI_GP:AAW70894.1;Name=AAW70894.1;gbkey=CDS;locus_tag=Wbm0305;product=Ribonuclease HI;protein_id=AAW70894.1;transl_table=11
AE017321.1	Genbank	gene	404725	405612	.	-	.	ID=gene-Wbm0306;Name=Wbm0306;gbkey=Gene;gene_biotype=protein_coding;locus_tag=Wbm0306
AE017321.1	Genbank	CDS	404725	405612	.	-	0	ID=cds-AAW70895.1;Parent=gene-Wbm0306;Dbxref=NCBI_GP:AAW70895.1;Name=AAW70895.1;gbkey=CDS;locus_tag=Wbm0306;product=Polyprenyltransferase (cytochrome oxidase assembly factor);protein_id=AAW70895.1;transl_table=11
AE017321.1	Genbank	gene	405614	407164	.	-	.	ID=gene-Wbm0307;Name=Wbm0307;gbkey=Gene;gene_biotype=protein_coding;locus_tag=Wbm0307
AE017321.1	Genbank	CDS	405614	407164	.	-	0	ID=cds-AAW70896.1;Parent=gene-Wbm0307;Dbxref=NCBI_GP:AAW70896.1;Name=AAW70896.1;gbkey=CDS;locus_tag=Wbm0307;product=Cytochrome c oxidase%2C subunit 1;protein_id=AAW70896.1;transl_table=11
AE017321.1	Genbank	gene	407181	407945	.	-	.	ID=gene-Wbm0308;Name=Wbm0308;gbkey=Gene;gene_biotype=protein_coding;locus_tag=Wbm0308
AE017321.1	Genbank	CDS	407181	407945	.	-	0	ID=cds-AAW70897.1;Parent=gene-Wbm0308;Dbxref=NCBI_GP:AAW70897.1;Name=AAW70897.1;gbkey=CDS;locus_tag=Wbm0308;product=Cytochrome c oxidase%2C subunit 2;protein_id=AAW70897.1;transl_table=11
AE017321.1	Genbank	repeat_region	408161	408236	.	-	.	ID=id-AE017321.1:408161..408236;Note=URR_69 (unclassified repeat region);gbkey=repeat_region
AE017321.1	Genbank	repeat_region	409003	409129	.	-	.	ID=id-AE017321.1:409003..409129;Note=URR_70 (unclassified repeat region);gbkey=repeat_region
AE017321.1	Genbank	repeat_region	409229	409529	.	-	.	ID=id-AE017321.1:409229..409529;Note=URR_71 (unclassified repeat region);gbkey=repeat_region
AE017321.1	Genbank	gene	409599	411044	.	-	.	ID=gene-Wbm0309;Name=Wbm0309;gbkey=Gene;gene_biotype=protein_coding;locus_tag=Wbm0309
AE017321.1	Genbank	CDS	409599	411044	.	-	0	ID=cds-AAW70898.1;Parent=gene-Wbm0309;Dbxref=NCBI_GP:AAW70898.1;Name=AAW70898.1;gbkey=CDS;locus_tag=Wbm0309;product=Membrane-fusion protein;protein_id=AAW70898.1;transl_table=11
AE017321.1	Genbank	gene	411347	412081	.	+	.	ID=gene-Wbm0310;Name=Wbm0310;gbkey=Gene;gene_biotype=protein_coding;locus_tag=Wbm0310
AE017321.1	Genbank	CDS	411347	412081	.	+	0	ID=cds-AAW70899.1;Parent=gene-Wbm0310;Dbxref=NCBI_GP:AAW70899.1;Name=AAW70899.1;gbkey=CDS;locus_tag=Wbm0310;product=Short-chain alcohol dehydrogenase family enzyme;protein_id=AAW70899.1;transl_table=11
AE017321.1	Genbank	repeat_region	412277	412335	.	-	.	ID=id-AE017321.1:412277..412335;Note=URR_72 (unclassified repeat region);gbkey=repeat_region
AE017321.1	Genbank	repeat_region	412350	412413	.	-	.	ID=id-AE017321.1:412350..412413;Note=URR_73 (unclassified repeat region);gbkey=repeat_region
AE017321.1	Genbank	gene	412551	413741	.	-	.	ID=gene-Wbm0311;Name=Wbm0311;gbkey=Gene;gene_biotype=protein_coding;locus_tag=Wbm0311
AE017321.1	Genbank	CDS	412551	413741	.	-	0	ID=cds-AAW70900.1;Parent=gene-Wbm0311;Dbxref=NCBI_GP:AAW70900.1;Name=AAW70900.1;gbkey=CDS;locus_tag=Wbm0311;product=Putative Zn-dependent protease%2C contains TPR repeats;protein_id=AAW70900.1;transl_table=11
AE017321.1	Genbank	gene	413903	414556	.	-	.	ID=gene-Wbm0312;Name=Wbm0312;gbkey=Gene;gene_biotype=protein_coding;locus_tag=Wbm0312
AE017321.1	Genbank	CDS	413903	414556	.	-	0	ID=cds-AAW70901.1;Parent=gene-Wbm0312;Dbxref=NCBI_GP:AAW70901.1;Name=AAW70901.1;gbkey=CDS;locus_tag=Wbm0312;product=3%2C4-dihydroxy-2-butanone 4-phosphate synthase;protein_id=AAW70901.1;transl_table=11
AE017321.1	Genbank	gene	414560	415054	.	-	.	ID=gene-Wbm0313;Name=Wbm0313;gbkey=Gene;gene_biotype=protein_coding;locus_tag=Wbm0313
AE017321.1	Genbank	CDS	414560	415054	.	-	0	ID=cds-AAW70902.1;Parent=gene-Wbm0313;Dbxref=NCBI_GP:AAW70902.1;Name=AAW70902.1;gbkey=CDS;locus_tag=Wbm0313;product=Transcription elongation factor%2C GreA;protein_id=AAW70902.1;transl_table=11
AE017321.1	Genbank	gene	415063	416604	.	-	.	ID=gene-Wbm0314;Name=Wbm0314;gbkey=Gene;gene_biotype=protein_coding;locus_tag=Wbm0314
AE017321.1	Genbank	CDS	415063	416604	.	-	0	ID=cds-AAW70903.1;Parent=gene-Wbm0314;Dbxref=NCBI_GP:AAW70903.1;Name=AAW70903.1;gbkey=CDS;locus_tag=Wbm0314;product=F0F1-type ATP synthase%2C alpha subunit;protein_id=AAW70903.1;transl_table=11
AE017321.1	Genbank	gene	416601	417161	.	-	.	ID=gene-Wbm0315;Name=Wbm0315;gbkey=Gene;gene_biotype=protein_coding;locus_tag=Wbm0315
AE017321.1	Genbank	CDS	416601	417161	.	-	0	ID=cds-AAW70904.1;Parent=gene-Wbm0315;Dbxref=NCBI_GP:AAW70904.1;Name=AAW70904.1;gbkey=CDS;locus_tag=Wbm0315;product=F0F1-type ATP synthase%2C delta subunit;protein_id=AAW70904.1;transl_table=11
AE017321.1	Genbank	gene	417191	417535	.	-	.	ID=gene-Wbm0316;Name=Wbm0316;gbkey=Gene;gene_biotype=protein_coding;locus_tag=Wbm0316
AE017321.1	Genbank	CDS	417191	417535	.	-	0	ID=cds-AAW70905.1;Parent=gene-Wbm0316;Dbxref=NCBI_GP:AAW70905.1;Name=AAW70905.1;gbkey=CDS;locus_tag=Wbm0316;product=RecB family endonuclease;protein_id=AAW70905.1;transl_table=11
AE017321.1	Genbank	gene	417554	417982	.	-	.	ID=gene-Wbm0317;Name=Wbm0317;gbkey=Gene;gene_biotype=protein_coding;locus_tag=Wbm0317
AE017321.1	Genbank	CDS	417554	417982	.	-	0	ID=cds-AAW70906.1;Parent=gene-Wbm0317;Dbxref=NCBI_GP:AAW70906.1;Name=AAW70906.1;gbkey=CDS;locus_tag=Wbm0317;product=Ribosomal protein L17;protein_id=AAW70906.1;transl_table=11
AE017321.1	Genbank	gene	417990	419057	.	-	.	ID=gene-Wbm0318;Name=Wbm0318;gbkey=Gene;gene_biotype=protein_coding;locus_tag=Wbm0318
AE017321.1	Genbank	CDS	417990	419057	.	-	0	ID=cds-AAW70907.1;Parent=gene-Wbm0318;Dbxref=NCBI_GP:AAW70907.1;Name=AAW70907.1;gbkey=CDS;locus_tag=Wbm0318;product=DNA-directed RNA polymerase alpha subunit/40 kD subunit%2C RpoA;protein_id=AAW70907.1;transl_table=11
AE017321.1	Genbank	gene	419079	419465	.	-	.	ID=gene-Wbm0319;Name=Wbm0319;gbkey=Gene;gene_biotype=protein_coding;locus_tag=Wbm0319
AE017321.1	Genbank	CDS	419079	419465	.	-	0	ID=cds-AAW70908.1;Parent=gene-Wbm0319;Dbxref=NCBI_GP:AAW70908.1;Name=AAW70908.1;gbkey=CDS;locus_tag=Wbm0319;product=Ribosomal protein S11;protein_id=AAW70908.1;transl_table=11
AE017321.1	Genbank	gene	419487	419855	.	-	.	ID=gene-Wbm0320;Name=Wbm0320;gbkey=Gene;gene_biotype=protein_coding;locus_tag=Wbm0320
AE017321.1	Genbank	CDS	419487	419855	.	-	0	ID=cds-AAW70909.1;Parent=gene-Wbm0320;Dbxref=NCBI_GP:AAW70909.1;Name=AAW70909.1;gbkey=CDS;locus_tag=Wbm0320;product=Ribosomal protein S13;protein_id=AAW70909.1;transl_table=11
AE017321.1	Genbank	gene	419914	420564	.	-	.	ID=gene-Wbm0321;Name=Wbm0321;gbkey=Gene;gene_biotype=protein_coding;locus_tag=Wbm0321
AE017321.1	Genbank	CDS	419914	420564	.	-	0	ID=cds-AAW70910.1;Parent=gene-Wbm0321;Dbxref=NCBI_GP:AAW70910.1;Name=AAW70910.1;gbkey=CDS;locus_tag=Wbm0321;product=Adenylate kinase;protein_id=AAW70910.1;transl_table=11
AE017321.1	Genbank	gene	420561	421889	.	-	.	ID=gene-Wbm0322;Name=Wbm0322;gbkey=Gene;gene_biotype=protein_coding;locus_tag=Wbm0322
AE017321.1	Genbank	CDS	420561	421889	.	-	0	ID=cds-AAW70911.1;Parent=gene-Wbm0322;Dbxref=NCBI_GP:AAW70911.1;Name=AAW70911.1;gbkey=CDS;locus_tag=Wbm0322;product=Preprotein translocase subunit SecY;protein_id=AAW70911.1;transl_table=11
AE017321.1	Genbank	gene	421893	422363	.	-	.	ID=gene-Wbm0323;Name=Wbm0323;gbkey=Gene;gene_biotype=protein_coding;locus_tag=Wbm0323
AE017321.1	Genbank	CDS	421893	422363	.	-	0	ID=cds-AAW70912.1;Parent=gene-Wbm0323;Dbxref=NCBI_GP:AAW70912.1;Name=AAW70912.1;gbkey=CDS;locus_tag=Wbm0323;product=Ribosomal protein L15;protein_id=AAW70912.1;transl_table=11
AE017321.1	Genbank	gene	422367	422879	.	-	.	ID=gene-Wbm0324;Name=Wbm0324;gbkey=Gene;gene_biotype=protein_coding;locus_tag=Wbm0324
AE017321.1	Genbank	CDS	422367	422879	.	-	0	ID=cds-AAW70913.1;Parent=gene-Wbm0324;Dbxref=NCBI_GP:AAW70913.1;Name=AAW70913.1;gbkey=CDS;locus_tag=Wbm0324;product=Ribosomal protein S5;protein_id=AAW70913.1;transl_table=11
AE017321.1	Genbank	gene	422892	423263	.	-	.	ID=gene-Wbm0325;Name=Wbm0325;gbkey=Gene;gene_biotype=protein_coding;locus_tag=Wbm0325
AE017321.1	Genbank	CDS	422892	423263	.	-	0	ID=cds-AAW70914.1;Parent=gene-Wbm0325;Dbxref=NCBI_GP:AAW70914.1;Name=AAW70914.1;gbkey=CDS;locus_tag=Wbm0325;product=Ribosomal protein L18;protein_id=AAW70914.1;transl_table=11
AE017321.1	Genbank	gene	423269	423814	.	-	.	ID=gene-Wbm0326;Name=Wbm0326;gbkey=Gene;gene_biotype=protein_coding;locus_tag=Wbm0326
AE017321.1	Genbank	CDS	423269	423814	.	-	0	ID=cds-AAW70915.1;Parent=gene-Wbm0326;Dbxref=NCBI_GP:AAW70915.1;Name=AAW70915.1;gbkey=CDS;locus_tag=Wbm0326;product=Ribosomal protein L6;protein_id=AAW70915.1;transl_table=11
AE017321.1	Genbank	gene	423831	424226	.	-	.	ID=gene-Wbm0327;Name=Wbm0327;gbkey=Gene;gene_biotype=protein_coding;locus_tag=Wbm0327
AE017321.1	Genbank	CDS	423831	424226	.	-	0	ID=cds-AAW70916.1;Parent=gene-Wbm0327;Dbxref=NCBI_GP:AAW70916.1;Name=AAW70916.1;gbkey=CDS;locus_tag=Wbm0327;product=Ribosomal protein S8;protein_id=AAW70916.1;transl_table=11
AE017321.1	Genbank	gene	424248	424556	.	-	.	ID=gene-Wbm0328;Name=Wbm0328;gbkey=Gene;gene_biotype=protein_coding;locus_tag=Wbm0328
AE017321.1	Genbank	CDS	424248	424556	.	-	0	ID=cds-AAW70917.1;Parent=gene-Wbm0328;Dbxref=NCBI_GP:AAW70917.1;Name=AAW70917.1;gbkey=CDS;locus_tag=Wbm0328;product=Ribosomal protein S14;protein_id=AAW70917.1;transl_table=11
AE017321.1	Genbank	gene	424573	425106	.	-	.	ID=gene-Wbm0329;Name=Wbm0329;gbkey=Gene;gene_biotype=protein_coding;locus_tag=Wbm0329
AE017321.1	Genbank	CDS	424573	425106	.	-	0	ID=cds-AAW70918.1;Parent=gene-Wbm0329;Dbxref=NCBI_GP:AAW70918.1;Name=AAW70918.1;gbkey=CDS;locus_tag=Wbm0329;product=Ribosomal protein L5;protein_id=AAW70918.1;transl_table=11
AE017321.1	Genbank	gene	425113	425430	.	-	.	ID=gene-Wbm0330;Name=Wbm0330;gbkey=Gene;gene_biotype=protein_coding;locus_tag=Wbm0330
AE017321.1	Genbank	CDS	425113	425430	.	-	0	ID=cds-AAW70919.1;Parent=gene-Wbm0330;Dbxref=NCBI_GP:AAW70919.1;Name=AAW70919.1;gbkey=CDS;locus_tag=Wbm0330;product=Ribosomal protein L24;protein_id=AAW70919.1;transl_table=11
AE017321.1	Genbank	gene	425430	425789	.	-	.	ID=gene-Wbm0331;Name=Wbm0331;gbkey=Gene;gene_biotype=protein_coding;locus_tag=Wbm0331
AE017321.1	Genbank	CDS	425430	425789	.	-	0	ID=cds-AAW70920.1;Parent=gene-Wbm0331;Dbxref=NCBI_GP:AAW70920.1;Name=AAW70920.1;gbkey=CDS;locus_tag=Wbm0331;product=Ribosomal protein L14;protein_id=AAW70920.1;transl_table=11
AE017321.1	Genbank	gene	425799	426032	.	-	.	ID=gene-Wbm0332;Name=Wbm0332;gbkey=Gene;gene_biotype=protein_coding;locus_tag=Wbm0332
AE017321.1	Genbank	CDS	425799	426032	.	-	0	ID=cds-AAW70921.1;Parent=gene-Wbm0332;Dbxref=NCBI_GP:AAW70921.1;Name=AAW70921.1;gbkey=CDS;locus_tag=Wbm0332;product=Ribosomal protein S17;protein_id=AAW70921.1;transl_table=11
AE017321.1	Genbank	gene	426025	426231	.	-	.	ID=gene-Wbm0333;Name=Wbm0333;end_range=426231,.;gbkey=Gene;gene_biotype=protein_coding;locus_tag=Wbm0333;partial=true
AE017321.1	Genbank	CDS	426025	426231	.	-	0	ID=cds-AAW70922.1;Parent=gene-Wbm0333;Dbxref=NCBI_GP:AAW70922.1;Name=AAW70922.1;Note=apparent sequencing error at site of initiation of translation;end_range=426231,.;gbkey=CDS;locus_tag=Wbm0333;partial=true;product=Ribosomal protein L29;protein_id=AAW70922.1;transl_table=11
AE017321.1	Genbank	gene	426240	426653	.	-	.	ID=gene-Wbm0334;Name=Wbm0334;gbkey=Gene;gene_biotype=protein_coding;locus_tag=Wbm0334
AE017321.1	Genbank	CDS	426240	426653	.	-	0	ID=cds-AAW70923.1;Parent=gene-Wbm0334;Dbxref=NCBI_GP:AAW70923.1;Name=AAW70923.1;gbkey=CDS;locus_tag=Wbm0334;product=Ribosomal protein L16;protein_id=AAW70923.1;transl_table=11
AE017321.1	Genbank	gene	426665	427285	.	-	.	ID=gene-Wbm0335;Name=Wbm0335;gbkey=Gene;gene_biotype=protein_coding;locus_tag=Wbm0335
AE017321.1	Genbank	CDS	426665	427285	.	-	0	ID=cds-AAW70924.1;Parent=gene-Wbm0335;Dbxref=NCBI_GP:AAW70924.1;Name=AAW70924.1;gbkey=CDS;locus_tag=Wbm0335;product=Ribosomal protein S3;protein_id=AAW70924.1;transl_table=11
AE017321.1	Genbank	gene	427324	427674	.	-	.	ID=gene-Wbm0336;Name=Wbm0336;gbkey=Gene;gene_biotype=protein_coding;locus_tag=Wbm0336
AE017321.1	Genbank	CDS	427324	427674	.	-	0	ID=cds-AAW70925.1;Parent=gene-Wbm0336;Dbxref=NCBI_GP:AAW70925.1;Name=AAW70925.1;gbkey=CDS;locus_tag=Wbm0336;product=Ribosomal protein L22;protein_id=AAW70925.1;transl_table=11
AE017321.1	Genbank	gene	427680	427964	.	-	.	ID=gene-Wbm0337;Name=Wbm0337;gbkey=Gene;gene_biotype=protein_coding;locus_tag=Wbm0337
AE017321.1	Genbank	CDS	427680	427964	.	-	0	ID=cds-AAW70926.1;Parent=gene-Wbm0337;Dbxref=NCBI_GP:AAW70926.1;Name=AAW70926.1;gbkey=CDS;locus_tag=Wbm0337;product=Ribosomal protein S19;protein_id=AAW70926.1;transl_table=11
AE017321.1	Genbank	gene	427968	428792	.	-	.	ID=gene-Wbm0338;Name=Wbm0338;gbkey=Gene;gene_biotype=protein_coding;locus_tag=Wbm0338
AE017321.1	Genbank	CDS	427968	428792	.	-	0	ID=cds-AAW70927.1;Parent=gene-Wbm0338;Dbxref=NCBI_GP:AAW70927.1;Name=AAW70927.1;gbkey=CDS;locus_tag=Wbm0338;product=Ribosomal protein L2;protein_id=AAW70927.1;transl_table=11
AE017321.1	Genbank	gene	428794	429081	.	-	.	ID=gene-Wbm0339;Name=Wbm0339;gbkey=Gene;gene_biotype=protein_coding;locus_tag=Wbm0339
AE017321.1	Genbank	CDS	428794	429081	.	-	0	ID=cds-AAW70928.1;Parent=gene-Wbm0339;Dbxref=NCBI_GP:AAW70928.1;Name=AAW70928.1;gbkey=CDS;locus_tag=Wbm0339;product=Ribosomal protein L23;protein_id=AAW70928.1;transl_table=11
AE017321.1	Genbank	gene	429078	429692	.	-	.	ID=gene-Wbm0340;Name=Wbm0340;gbkey=Gene;gene_biotype=protein_coding;locus_tag=Wbm0340
AE017321.1	Genbank	CDS	429078	429692	.	-	0	ID=cds-AAW70929.1;Parent=gene-Wbm0340;Dbxref=NCBI_GP:AAW70929.1;Name=AAW70929.1;gbkey=CDS;locus_tag=Wbm0340;product=Ribosomal protein L4;protein_id=AAW70929.1;transl_table=11
AE017321.1	Genbank	gene	429695	430420	.	-	.	ID=gene-Wbm0341;Name=Wbm0341;gbkey=Gene;gene_biotype=protein_coding;locus_tag=Wbm0341
AE017321.1	Genbank	CDS	429695	430420	.	-	0	ID=cds-AAW70930.1;Parent=gene-Wbm0341;Dbxref=NCBI_GP:AAW70930.1;Name=AAW70930.1;gbkey=CDS;locus_tag=Wbm0341;product=Ribosomal protein L3;protein_id=AAW70930.1;transl_table=11
AE017321.1	Genbank	gene	430417	430782	.	-	.	ID=gene-Wbm0342;Name=Wbm0342;gbkey=Gene;gene_biotype=protein_coding;locus_tag=Wbm0342
AE017321.1	Genbank	CDS	430417	430782	.	-	0	ID=cds-AAW70931.1;Parent=gene-Wbm0342;Dbxref=NCBI_GP:AAW70931.1;Name=AAW70931.1;gbkey=CDS;locus_tag=Wbm0342;product=Ribosomal protein S10;protein_id=AAW70931.1;transl_table=11
AE017321.1	Genbank	gene	430782	431981	.	-	.	ID=gene-Wbm0343;Name=Wbm0343;gbkey=Gene;gene_biotype=protein_coding;locus_tag=Wbm0343
AE017321.1	Genbank	CDS	430782	431981	.	-	0	ID=cds-AAW70932.1;Parent=gene-Wbm0343;Dbxref=NCBI_GP:AAW70932.1;Name=AAW70932.1;gbkey=CDS;locus_tag=Wbm0343;product=Translation elongation factor EF-Tu%2C GTPase;protein_id=AAW70932.1;transl_table=11
AE017321.1	Genbank	gene	431993	434059	.	-	.	ID=gene-Wbm0344;Name=Wbm0344;gbkey=Gene;gene_biotype=protein_coding;locus_tag=Wbm0344
AE017321.1	Genbank	CDS	431993	434059	.	-	0	ID=cds-AAW70933.1;Parent=gene-Wbm0344;Dbxref=NCBI_GP:AAW70933.1;Name=AAW70933.1;gbkey=CDS;locus_tag=Wbm0344;product=Translation elongation factor FusA%2C GTPase;protein_id=AAW70933.1;transl_table=11
AE017321.1	Genbank	gene	434081	434560	.	-	.	ID=gene-Wbm0345;Name=Wbm0345;gbkey=Gene;gene_biotype=protein_coding;locus_tag=Wbm0345
AE017321.1	Genbank	CDS	434081	434560	.	-	0	ID=cds-AAW70934.1;Parent=gene-Wbm0345;Dbxref=NCBI_GP:AAW70934.1;Name=AAW70934.1;gbkey=CDS;locus_tag=Wbm0345;product=Ribosomal protein S7;protein_id=AAW70934.1;transl_table=11
AE017321.1	Genbank	gene	434567	434941	.	-	.	ID=gene-Wbm0346;Name=Wbm0346;gbkey=Gene;gene_biotype=protein_coding;locus_tag=Wbm0346
AE017321.1	Genbank	CDS	434567	434941	.	-	0	ID=cds-AAW70935.1;Parent=gene-Wbm0346;Dbxref=NCBI_GP:AAW70935.1;Name=AAW70935.1;gbkey=CDS;locus_tag=Wbm0346;product=Ribosomal protein S12;protein_id=AAW70935.1;transl_table=11
AE017321.1	Genbank	gene	437115	437297	.	-	.	ID=gene-Wbm0347;Name=Wbm0347;gbkey=Gene;gene_biotype=protein_coding;locus_tag=Wbm0347
AE017321.1	Genbank	CDS	437115	437297	.	-	0	ID=cds-AAW70936.1;Parent=gene-Wbm0347;Dbxref=NCBI_GP:AAW70936.1;Name=AAW70936.1;gbkey=CDS;locus_tag=Wbm0347;product=Predicted protein;protein_id=AAW70936.1;transl_table=11
AE017321.1	Genbank	gene	438092	438889	.	-	.	ID=gene-Wbm0348;Name=Wbm0348;gbkey=Gene;gene_biotype=protein_coding;locus_tag=Wbm0348
AE017321.1	Genbank	CDS	438092	438889	.	-	0	ID=cds-AAW70937.1;Parent=gene-Wbm0348;Dbxref=NCBI_GP:AAW70937.1;Name=AAW70937.1;gbkey=CDS;locus_tag=Wbm0348;product=Predicted aminomethyltransferase related to GcvT;protein_id=AAW70937.1;transl_table=11
AE017321.1	Genbank	gene	439037	439327	.	+	.	ID=gene-Wbm0349;Name=Wbm0349;gbkey=Gene;gene_biotype=protein_coding;locus_tag=Wbm0349
AE017321.1	Genbank	CDS	439037	439327	.	+	0	ID=cds-AAW70938.1;Parent=gene-Wbm0349;Dbxref=NCBI_GP:AAW70938.1;Name=AAW70938.1;gbkey=CDS;locus_tag=Wbm0349;product=Co-chaperonin GroES (HSP10);protein_id=AAW70938.1;transl_table=11
AE017321.1	Genbank	gene	439429	441081	.	+	.	ID=gene-Wbm0350;Name=Wbm0350;gbkey=Gene;gene_biotype=protein_coding;locus_tag=Wbm0350
AE017321.1	Genbank	CDS	439429	441081	.	+	0	ID=cds-AAW70939.1;Parent=gene-Wbm0350;Dbxref=NCBI_GP:AAW70939.1;Name=AAW70939.1;gbkey=CDS;locus_tag=Wbm0350;product=Chaperonin GroEL (HSP60 family);protein_id=AAW70939.1;transl_table=11
AE017321.1	Genbank	gene	441346	441849	.	+	.	ID=gene-Wbm0351;Name=Wbm0351;gbkey=Gene;gene_biotype=protein_coding;locus_tag=Wbm0351
AE017321.1	Genbank	CDS	441346	441849	.	+	0	ID=cds-AAW70940.1;Parent=gene-Wbm0351;Dbxref=NCBI_GP:AAW70940.1;Name=AAW70940.1;gbkey=CDS;locus_tag=Wbm0351;product=Uncharacterized protein predicted to be involved in C-type cytochrome biogenesis;protein_id=AAW70940.1;transl_table=11
AE017321.1	Genbank	repeat_region	441896	442954	.	-	.	ID=id-AE017321.1:441896..442954;Note=URR_74 (unclassified repeat region);gbkey=repeat_region
AE017321.1	Genbank	pseudogene	442034	442449	.	-	.	ID=gene-Wbm5040;Name=Wbm5040;Note=Phage-related protein (pseudogene region);gbkey=Gene;gene_biotype=pseudogene;locus_tag=Wbm5040;pseudo=true
AE017321.1	Genbank	pseudogene	442954	443199	.	-	.	ID=gene-Wbm5041;Name=Wbm5041;Note=Unchracterized conserved protein (pseudogene region);gbkey=Gene;gene_biotype=pseudogene;locus_tag=Wbm5041;pseudo=true
AE017321.1	Genbank	repeat_region	443199	443881	.	-	.	ID=id-AE017321.1:443199..443881;Note=URR_75 (unclassified repeat region);gbkey=repeat_region
AE017321.1	Genbank	gene	443923	445074	.	-	.	ID=gene-Wbm0352;Name=Wbm0352;gbkey=Gene;gene_biotype=protein_coding;locus_tag=Wbm0352
AE017321.1	Genbank	CDS	443923	445074	.	-	0	ID=cds-AAW70941.1;Parent=gene-Wbm0352;Dbxref=NCBI_GP:AAW70941.1;Name=AAW70941.1;gbkey=CDS;locus_tag=Wbm0352;product=Probable outer membrane protein;protein_id=AAW70941.1;transl_table=11
AE017321.1	Genbank	gene	445270	445476	.	-	.	ID=gene-Wbm0353;Name=Wbm0353;gbkey=Gene;gene_biotype=protein_coding;locus_tag=Wbm0353
AE017321.1	Genbank	CDS	445270	445476	.	-	0	ID=cds-AAW70942.1;Parent=gene-Wbm0353;Dbxref=NCBI_GP:AAW70942.1;Name=AAW70942.1;gbkey=CDS;locus_tag=Wbm0353;product=Predicted protein;protein_id=AAW70942.1;transl_table=11
AE017321.1	Genbank	pseudogene	446265	446639	.	-	.	ID=gene-Wbm5041.1;Name=Wbm5041.1;Note=Phospholipase of GDSL family (pseudogene region);gbkey=Gene;gene_biotype=pseudogene;locus_tag=Wbm5041.1;pseudo=true
AE017321.1	Genbank	gene	446963	447433	.	-	.	ID=gene-Wbm0355;Name=Wbm0355;gbkey=Gene;gene_biotype=protein_coding;locus_tag=Wbm0355
AE017321.1	Genbank	CDS	446963	447433	.	-	0	ID=cds-AAW70943.1;Parent=gene-Wbm0355;Dbxref=NCBI_GP:AAW70943.1;Name=AAW70943.1;gbkey=CDS;locus_tag=Wbm0355;product=dUTPase;protein_id=AAW70943.1;transl_table=11
AE017321.1	Genbank	gene	447500	448441	.	-	.	ID=gene-Wbm0356;Name=Wbm0356;gbkey=Gene;gene_biotype=protein_coding;locus_tag=Wbm0356
AE017321.1	Genbank	CDS	447500	448441	.	-	0	ID=cds-AAW70944.1;Parent=gene-Wbm0356;Dbxref=NCBI_GP:AAW70944.1;Name=AAW70944.1;gbkey=CDS;locus_tag=Wbm0356;product=Acetylglutamate kinase;protein_id=AAW70944.1;transl_table=11
AE017321.1	Genbank	gene	448416	448976	.	-	.	ID=gene-Wbm0357;Name=Wbm0357;gbkey=Gene;gene_biotype=protein_coding;locus_tag=Wbm0357
AE017321.1	Genbank	CDS	448416	448976	.	-	0	ID=cds-AAW70945.1;Parent=gene-Wbm0357;Dbxref=NCBI_GP:AAW70945.1;Name=AAW70945.1;gbkey=CDS;locus_tag=Wbm0357;product=Predicted GTPase;protein_id=AAW70945.1;transl_table=11
AE017321.1	Genbank	gene	449132	450211	.	+	.	ID=gene-Wbm0358;Name=Wbm0358;gbkey=Gene;gene_biotype=protein_coding;locus_tag=Wbm0358
AE017321.1	Genbank	CDS	449132	450211	.	+	0	ID=cds-AAW70946.1;Parent=gene-Wbm0358;Dbxref=NCBI_GP:AAW70946.1;Name=AAW70946.1;gbkey=CDS;locus_tag=Wbm0358;product=Protein chain release factor A;protein_id=AAW70946.1;transl_table=11
AE017321.1	Genbank	gene	450228	451394	.	-	.	ID=gene-Wbm0359;Name=Wbm0359;gbkey=Gene;gene_biotype=protein_coding;locus_tag=Wbm0359
AE017321.1	Genbank	CDS	450228	451394	.	-	0	ID=cds-AAW70947.1;Parent=gene-Wbm0359;Dbxref=NCBI_GP:AAW70947.1;Name=AAW70947.1;gbkey=CDS;locus_tag=Wbm0359;product=Permease of the major facilitator superfamily;protein_id=AAW70947.1;transl_table=11
AE017321.1	Genbank	repeat_region	451620	451743	.	-	.	ID=id-AE017321.1:451620..451743;Note=URR_76 (unclassified repeat region);gbkey=repeat_region
AE017321.1	Genbank	repeat_region	451818	451854	.	+	.	ID=id-AE017321.1:451818..451854;Note=URR_77 (unclassified repeat region);gbkey=repeat_region
AE017321.1	Genbank	gene	452600	452980	.	+	.	ID=gene-Wbm0360;Name=Wbm0360;gbkey=Gene;gene_biotype=protein_coding;locus_tag=Wbm0360
AE017321.1	Genbank	CDS	452600	452980	.	+	0	ID=cds-AAW70948.1;Parent=gene-Wbm0360;Dbxref=NCBI_GP:AAW70948.1;Name=AAW70948.1;gbkey=CDS;locus_tag=Wbm0360;product=Predicted protein;protein_id=AAW70948.1;transl_table=11
AE017321.1	Genbank	gene	453110	455737	.	+	.	ID=gene-Wbm0361;Name=Wbm0361;gbkey=Gene;gene_biotype=protein_coding;locus_tag=Wbm0361
AE017321.1	Genbank	CDS	453110	455737	.	+	0	ID=cds-AAW70949.1;Parent=gene-Wbm0361;Dbxref=NCBI_GP:AAW70949.1;Name=AAW70949.1;gbkey=CDS;locus_tag=Wbm0361;product=Alanyl-tRNA synthetase;protein_id=AAW70949.1;transl_table=11
AE017321.1	Genbank	repeat_region	454638	454669	.	+	.	ID=id-Wbm0361;Note=URR_78 (unclassified repeat region);gbkey=repeat_region;locus_tag=Wbm0361
AE017321.1	Genbank	gene	455742	458399	.	-	.	ID=gene-Wbm0362;Name=Wbm0362;gbkey=Gene;gene_biotype=protein_coding;locus_tag=Wbm0362
AE017321.1	Genbank	CDS	455742	458399	.	-	0	ID=cds-AAW70950.1;Parent=gene-Wbm0362;Dbxref=NCBI_GP:AAW70950.1;Name=AAW70950.1;gbkey=CDS;locus_tag=Wbm0362;product=Predicted membrane protein;protein_id=AAW70950.1;transl_table=11
AE017321.1	Genbank	gene	458460	461864	.	-	.	ID=gene-Wbm0363;Name=Wbm0363;gbkey=Gene;gene_biotype=protein_coding;locus_tag=Wbm0363
AE017321.1	Genbank	CDS	458460	461864	.	-	0	ID=cds-AAW70951.1;Parent=gene-Wbm0363;Dbxref=NCBI_GP:AAW70951.1;Name=AAW70951.1;gbkey=CDS;locus_tag=Wbm0363;product=Isoleucyl-tRNA synthetase;protein_id=AAW70951.1;transl_table=11
AE017321.1	Genbank	gene	461929	463275	.	-	.	ID=gene-Wbm0364;Name=Wbm0364;gbkey=Gene;gene_biotype=protein_coding;locus_tag=Wbm0364
AE017321.1	Genbank	CDS	461929	463275	.	-	0	ID=cds-AAW70952.1;Parent=gene-Wbm0364;Dbxref=NCBI_GP:AAW70952.1;Name=AAW70952.1;gbkey=CDS;locus_tag=Wbm0364;product=2-methylthioadenine synthetase;protein_id=AAW70952.1;transl_table=11
AE017321.1	Genbank	repeat_region	463421	463469	.	+	.	ID=id-AE017321.1:463421..463469;Note=URR_79 (unclassified repeat region);gbkey=repeat_region
AE017321.1	Genbank	repeat_region	463533	463573	.	-	.	ID=id-AE017321.1:463533..463573;Note=URR_80 (unclassified repeat region);gbkey=repeat_region
AE017321.1	Genbank	repeat_region	463583	463675	.	-	.	ID=id-AE017321.1:463583..463675;Note=URR_81 (unclassified repeat region);gbkey=repeat_region
AE017321.1	Genbank	gene	463878	464516	.	-	.	ID=gene-Wbm0365;Name=Wbm0365;gbkey=Gene;gene_biotype=protein_coding;locus_tag=Wbm0365
AE017321.1	Genbank	CDS	463878	464516	.	-	0	ID=cds-AAW70953.1;Parent=gene-Wbm0365;Dbxref=NCBI_GP:AAW70953.1;Name=AAW70953.1;gbkey=CDS;locus_tag=Wbm0365;product=Predicted EndoIII-related endonuclease;protein_id=AAW70953.1;transl_table=11
AE017321.1	Genbank	gene	464708	465211	.	-	.	ID=gene-Wbm0366;Name=Wbm0366;gbkey=Gene;gene_biotype=protein_coding;locus_tag=Wbm0366
AE017321.1	Genbank	CDS	464708	465211	.	-	0	ID=cds-AAW70954.1;Parent=gene-Wbm0366;Dbxref=NCBI_GP:AAW70954.1;Name=AAW70954.1;gbkey=CDS;locus_tag=Wbm0366;product=Predicted protein;protein_id=AAW70954.1;transl_table=11
AE017321.1	Genbank	gene	465918	467345	.	-	.	ID=gene-Wbm0367;Name=Wbm0367;gbkey=Gene;gene_biotype=protein_coding;locus_tag=Wbm0367
AE017321.1	Genbank	CDS	465918	467345	.	-	0	ID=cds-AAW70955.1;Parent=gene-Wbm0367;Dbxref=NCBI_GP:AAW70955.1;Name=AAW70955.1;gbkey=CDS;locus_tag=Wbm0367;product=Isocitrate/isopropylmalate dehydrogenase%2C LeuB;protein_id=AAW70955.1;transl_table=11
AE017321.1	Genbank	gene	467626	467856	.	+	.	ID=gene-Wbm0368;Name=Wbm0368;gbkey=Gene;gene_biotype=protein_coding;locus_tag=Wbm0368
AE017321.1	Genbank	CDS	467626	467856	.	+	0	ID=cds-AAW70956.1;Parent=gene-Wbm0368;Dbxref=NCBI_GP:AAW70956.1;Name=AAW70956.1;gbkey=CDS;locus_tag=Wbm0368;product=Predicted protein;protein_id=AAW70956.1;transl_table=11
AE017321.1	Genbank	gene	468086	468844	.	+	.	ID=gene-Wbm0369;Name=Wbm0369;gbkey=Gene;gene_biotype=protein_coding;locus_tag=Wbm0369
AE017321.1	Genbank	CDS	468086	468844	.	+	0	ID=cds-AAW70957.1;Parent=gene-Wbm0369;Dbxref=NCBI_GP:AAW70957.1;Name=AAW70957.1;gbkey=CDS;locus_tag=Wbm0369;product=Phosphatidylglycerophosphatase A%2C PgpA;protein_id=AAW70957.1;transl_table=11
AE017321.1	Genbank	gene	468889	469728	.	+	.	ID=gene-Wbm0370;Name=Wbm0370;gbkey=Gene;gene_biotype=protein_coding;locus_tag=Wbm0370
AE017321.1	Genbank	CDS	468889	469728	.	+	0	ID=cds-AAW70958.1;Parent=gene-Wbm0370;Dbxref=NCBI_GP:AAW70958.1;Name=AAW70958.1;gbkey=CDS;locus_tag=Wbm0370;product=Glycyl-tRNA synthetase%2C alpha subunit;protein_id=AAW70958.1;transl_table=11
AE017321.1	Genbank	gene	469732	471840	.	+	.	ID=gene-Wbm0371;Name=Wbm0371;gbkey=Gene;gene_biotype=protein_coding;locus_tag=Wbm0371
AE017321.1	Genbank	CDS	469732	471840	.	+	0	ID=cds-AAW70959.1;Parent=gene-Wbm0371;Dbxref=NCBI_GP:AAW70959.1;Name=AAW70959.1;gbkey=CDS;locus_tag=Wbm0371;product=Glycyl-tRNA synthetase%2C beta subunit;protein_id=AAW70959.1;transl_table=11
AE017321.1	Genbank	gene	471825	473645	.	+	.	ID=gene-Wbm0372;Name=Wbm0372;gbkey=Gene;gene_biotype=protein_coding;locus_tag=Wbm0372
AE017321.1	Genbank	CDS	471825	473645	.	+	0	ID=cds-AAW70960.1;Parent=gene-Wbm0372;Dbxref=NCBI_GP:AAW70960.1;Name=AAW70960.1;gbkey=CDS;locus_tag=Wbm0372;product=Nuclease subunit of the excinuclease complex%2C UvrC;protein_id=AAW70960.1;transl_table=11
AE017321.1	Genbank	pseudogene	474159	475232	.	-	.	ID=gene-Wbm5042;Name=Wbm5042;Note=DNA invertase (pseudogene region);gbkey=Gene;gene_biotype=pseudogene;locus_tag=Wbm5042;pseudo=true
AE017321.1	Genbank	repeat_region	475675	475725	.	-	.	ID=id-AE017321.1:475675..475725;Note=URR_82 (unclassified repeat region);gbkey=repeat_region
AE017321.1	Genbank	repeat_region	475739	475906	.	+	.	ID=id-AE017321.1:475739..475906;Note=URR_83 (unclassified repeat region);gbkey=repeat_region
AE017321.1	Genbank	gene	476052	477047	.	-	.	ID=gene-Wbm0373;Name=Wbm0373;gbkey=Gene;gene_biotype=protein_coding;locus_tag=Wbm0373
AE017321.1	Genbank	CDS	476052	477047	.	-	0	ID=cds-AAW70961.1;Parent=gene-Wbm0373;Dbxref=NCBI_GP:AAW70961.1;Name=AAW70961.1;gbkey=CDS;locus_tag=Wbm0373;product=Delta-aminolevulinic acid dehydratase;protein_id=AAW70961.1;transl_table=11
AE017321.1	Genbank	gene	477156	478109	.	-	.	ID=gene-Wbm0374;Name=Wbm0374;gbkey=Gene;gene_biotype=protein_coding;locus_tag=Wbm0374
AE017321.1	Genbank	CDS	477156	478109	.	-	0	ID=cds-AAW70962.1;Parent=gene-Wbm0374;Dbxref=NCBI_GP:AAW70962.1;Name=AAW70962.1;gbkey=CDS;locus_tag=Wbm0374;product=Uncharacterized conserved protein;protein_id=AAW70962.1;transl_table=11
AE017321.1	Genbank	gene	478197	479192	.	-	.	ID=gene-Wbm0375;Name=Wbm0375;gbkey=Gene;gene_biotype=protein_coding;locus_tag=Wbm0375
AE017321.1	Genbank	CDS	478197	479192	.	-	0	ID=cds-AAW70963.1;Parent=gene-Wbm0375;Dbxref=NCBI_GP:AAW70963.1;Name=AAW70963.1;gbkey=CDS;locus_tag=Wbm0375;product=NADH:ubiquinone oxidoreductase chain H;protein_id=AAW70963.1;transl_table=11
AE017321.1	Genbank	gene	479206	481254	.	-	.	ID=gene-Wbm0376;Name=Wbm0376;gbkey=Gene;gene_biotype=protein_coding;locus_tag=Wbm0376
AE017321.1	Genbank	CDS	479206	481254	.	-	0	ID=cds-AAW70964.1;Parent=gene-Wbm0376;Dbxref=NCBI_GP:AAW70964.1;Name=AAW70964.1;gbkey=CDS;locus_tag=Wbm0376;product=NADH:ubiquinone oxidoreductase chain G;protein_id=AAW70964.1;transl_table=11
AE017321.1	Genbank	gene	481268	481480	.	-	.	ID=gene-Wbm0377;Name=Wbm0377;gbkey=Gene;gene_biotype=protein_coding;locus_tag=Wbm0377
AE017321.1	Genbank	CDS	481268	481480	.	-	0	ID=cds-AAW70965.1;Parent=gene-Wbm0377;Dbxref=NCBI_GP:AAW70965.1;Name=AAW70965.1;gbkey=CDS;locus_tag=Wbm0377;product=Uncharacterized conserved protein;protein_id=AAW70965.1;transl_table=11
AE017321.1	Genbank	repeat_region	481567	481932	.	-	.	ID=id-AE017321.1:481567..481932;Note=URR_84 (unclassified repeat region);gbkey=repeat_region
AE017321.1	Genbank	repeat_region	481956	482050	.	+	.	ID=id-AE017321.1:481956..482050;Note=URR_85 (unclassified repeat region);gbkey=repeat_region
AE017321.1	Genbank	gene	482448	482711	.	-	.	ID=gene-Wbm0378;Name=Wbm0378;gbkey=Gene;gene_biotype=protein_coding;locus_tag=Wbm0378
AE017321.1	Genbank	CDS	482448	482711	.	-	0	ID=cds-AAW70966.1;Parent=gene-Wbm0378;Dbxref=NCBI_GP:AAW70966.1;Name=AAW70966.1;gbkey=CDS;locus_tag=Wbm0378;product=Predicted protein;protein_id=AAW70966.1;transl_table=11
AE017321.1	Genbank	gene	482819	483283	.	-	.	ID=gene-Wbm0379;Name=Wbm0379;gbkey=Gene;gene_biotype=protein_coding;locus_tag=Wbm0379
AE017321.1	Genbank	CDS	482819	483283	.	-	0	ID=cds-AAW70967.1;Parent=gene-Wbm0379;Dbxref=NCBI_GP:AAW70967.1;Name=AAW70967.1;gbkey=CDS;locus_tag=Wbm0379;product=Cardiolipin synthase family enzyme;protein_id=AAW70967.1;transl_table=11
AE017321.1	Genbank	gene	483387	484874	.	-	.	ID=gene-Wbm0380;Name=Wbm0380;gbkey=Gene;gene_biotype=protein_coding;locus_tag=Wbm0380
AE017321.1	Genbank	CDS	483387	484874	.	-	0	ID=cds-AAW70968.1;Parent=gene-Wbm0380;Dbxref=NCBI_GP:AAW70968.1;Name=AAW70968.1;gbkey=CDS;locus_tag=Wbm0380;product=3-polyprenyl-4-hydroxybenzoate decarboxylase%2C UbiD;protein_id=AAW70968.1;transl_table=11
AE017321.1	Genbank	gene	484901	485242	.	-	.	ID=gene-Wbm0381;Name=Wbm0381;gbkey=Gene;gene_biotype=protein_coding;locus_tag=Wbm0381
AE017321.1	Genbank	CDS	484901	485242	.	-	0	ID=cds-AAW70969.1;Parent=gene-Wbm0381;Dbxref=NCBI_GP:AAW70969.1;Name=AAW70969.1;gbkey=CDS;locus_tag=Wbm0381;product=Predicted protein;protein_id=AAW70969.1;transl_table=11
AE017321.1	Genbank	pseudogene	485542	486279	.	-	.	ID=gene-Wbm5043;Name=Wbm5043;Note=Predicted ATPase%2C AAA+ superfamily (pseudogene region);gbkey=Gene;gene_biotype=pseudogene;locus_tag=Wbm5043;pseudo=true
AE017321.1	Genbank	gene	486677	487435	.	+	.	ID=gene-Wbm0382;Name=Wbm0382;gbkey=Gene;gene_biotype=protein_coding;locus_tag=Wbm0382
AE017321.1	Genbank	CDS	486677	487435	.	+	0	ID=cds-AAW70970.1;Parent=gene-Wbm0382;Dbxref=NCBI_GP:AAW70970.1;Name=AAW70970.1;gbkey=CDS;locus_tag=Wbm0382;product=Protein-disulfide isomerase;protein_id=AAW70970.1;transl_table=11
AE017321.1	Genbank	pseudogene	487928	488083	.	+	.	ID=gene-Wbm5044;Name=Wbm5044;Note=Possible phage related protein (pseudogene region);gbkey=Gene;gene_biotype=pseudogene;locus_tag=Wbm5044;pseudo=true
AE017321.1	Genbank	pseudogene	488361	489024	.	-	.	ID=gene-Wbm5045;Name=Wbm5045;Note=Unchracterized conserved protein (pseudogene region);gbkey=Gene;gene_biotype=pseudogene;locus_tag=Wbm5045;pseudo=true
AE017321.1	Genbank	repeat_region	488397	488624	.	-	.	ID=id-Wbm5045;Note=URR_86 (unclassified repeat region);gbkey=repeat_region;locus_tag=Wbm5045;pseudo=true
AE017321.1	Genbank	pseudogene	489142	489831	.	-	.	ID=gene-Wbm5046;Name=Wbm5046;Note=2-oxoglutarate dehydrogenase complex%2C E1 component (pseudogene region);gbkey=Gene;gene_biotype=pseudogene;locus_tag=Wbm5046;pseudo=true
AE017321.1	Genbank	repeat_region	489833	490026	.	-	.	ID=id-AE017321.1:489833..490026;Note=URR_87 (unclassified repeat region);gbkey=repeat_region
AE017321.1	Genbank	repeat_region	490036	490188	.	-	.	ID=id-AE017321.1:490036..490188;Note=URR_88 (unclassified repeat region);gbkey=repeat_region
AE017321.1	Genbank	gene	490219	491115	.	-	.	ID=gene-Wbm0383;Name=Wbm0383;gbkey=Gene;gene_biotype=protein_coding;locus_tag=Wbm0383
AE017321.1	Genbank	CDS	490219	491115	.	-	0	ID=cds-AAW70971.1;Parent=gene-Wbm0383;Dbxref=NCBI_GP:AAW70971.1;Name=AAW70971.1;gbkey=CDS;locus_tag=Wbm0383;product=Co/Zn/Cd efflux system component;protein_id=AAW70971.1;transl_table=11
AE017321.1	Genbank	gene	491143	491215	.	-	.	ID=gene-Wbm7010;Name=Wbm7010;gbkey=Gene;gene_biotype=tRNA;locus_tag=Wbm7010
AE017321.1	Genbank	tRNA	491143	491215	.	-	.	ID=rna-Wbm7010;Parent=gene-Wbm7010;codons=49;gbkey=tRNA;locus_tag=Wbm7010;product=tRNA-Val
AE017321.1	Genbank	exon	491143	491215	.	-	.	ID=exon-Wbm7010-1;Parent=rna-Wbm7010;codons=49;gbkey=tRNA;locus_tag=Wbm7010;product=tRNA-Val
AE017321.1	Genbank	gene	491487	493928	.	+	.	ID=gene-Wbm0384;Name=Wbm0384;gbkey=Gene;gene_biotype=protein_coding;locus_tag=Wbm0384
AE017321.1	Genbank	CDS	491487	493928	.	+	0	ID=cds-AAW70972.1;Parent=gene-Wbm0384;Dbxref=NCBI_GP:AAW70972.1;Name=AAW70972.1;gbkey=CDS;locus_tag=Wbm0384;product=Probable extracellular metallopeptidase;protein_id=AAW70972.1;transl_table=11
AE017321.1	Genbank	gene	494038	494934	.	-	.	ID=gene-Wbm0385;Name=Wbm0385;gbkey=Gene;gene_biotype=protein_coding;locus_tag=Wbm0385
AE017321.1	Genbank	CDS	494038	494934	.	-	0	ID=cds-AAW70973.1;Parent=gene-Wbm0385;Dbxref=NCBI_GP:AAW70973.1;Name=AAW70973.1;gbkey=CDS;locus_tag=Wbm0385;product=Aspartate carbamoyltransferase%2C catalytic chain;protein_id=AAW70973.1;transl_table=11
AE017321.1	Genbank	repeat_region	495720	496132	.	-	.	ID=id-AE017321.1:495720..496132;Note=URR_89 (unclassified repeat region);gbkey=repeat_region
AE017321.1	Genbank	gene	496430	496729	.	+	.	ID=gene-Wbm0386;Name=Wbm0386;gbkey=Gene;gene_biotype=protein_coding;locus_tag=Wbm0386
AE017321.1	Genbank	CDS	496430	496729	.	+	0	ID=cds-AAW70974.1;Parent=gene-Wbm0386;Dbxref=NCBI_GP:AAW70974.1;Name=AAW70974.1;gbkey=CDS;locus_tag=Wbm0386;product=Transcriptional regulator of HTH-type%2C xre family;protein_id=AAW70974.1;transl_table=11
AE017321.1	Genbank	gene	496792	497220	.	+	.	ID=gene-Wbm0387;Name=Wbm0387;gbkey=Gene;gene_biotype=protein_coding;locus_tag=Wbm0387
AE017321.1	Genbank	CDS	496792	497220	.	+	0	ID=cds-AAW70975.1;Parent=gene-Wbm0387;Dbxref=NCBI_GP:AAW70975.1;Name=AAW70975.1;gbkey=CDS;locus_tag=Wbm0387;product=DNA-directed RNA polymerase subunit omega%2C RpoZ;protein_id=AAW70975.1;transl_table=11
AE017321.1	Genbank	gene	497258	497500	.	+	.	ID=gene-Wbm0388;Name=Wbm0388;gbkey=Gene;gene_biotype=protein_coding;locus_tag=Wbm0388
AE017321.1	Genbank	CDS	497258	497500	.	+	0	ID=cds-AAW70976.1;Parent=gene-Wbm0388;Dbxref=NCBI_GP:AAW70976.1;Name=AAW70976.1;gbkey=CDS;locus_tag=Wbm0388;product=Predicted protein;protein_id=AAW70976.1;transl_table=11
AE017321.1	Genbank	gene	497507	497794	.	+	.	ID=gene-Wbm0389;Name=Wbm0389;gbkey=Gene;gene_biotype=protein_coding;locus_tag=Wbm0389
AE017321.1	Genbank	CDS	497507	497794	.	+	0	ID=cds-AAW70977.1;Parent=gene-Wbm0389;Dbxref=NCBI_GP:AAW70977.1;Name=AAW70977.1;gbkey=CDS;locus_tag=Wbm0389;product=Multisubunit Na+/H+ antiporter%2C MnhG subunit;protein_id=AAW70977.1;transl_table=11
AE017321.1	Genbank	gene	497796	498323	.	+	.	ID=gene-Wbm0390;Name=Wbm0390;gbkey=Gene;gene_biotype=protein_coding;locus_tag=Wbm0390
AE017321.1	Genbank	CDS	497796	498323	.	+	0	ID=cds-AAW70978.1;Parent=gene-Wbm0390;Dbxref=NCBI_GP:AAW70978.1;Name=AAW70978.1;gbkey=CDS;locus_tag=Wbm0390;product=Multisubunit Na+/H+ antiporter%2C MnhB subunit;protein_id=AAW70978.1;transl_table=11
AE017321.1	Genbank	gene	498316	498732	.	+	.	ID=gene-Wbm0391;Name=Wbm0391;gbkey=Gene;gene_biotype=protein_coding;locus_tag=Wbm0391
AE017321.1	Genbank	CDS	498316	498732	.	+	0	ID=cds-AAW70979.1;Parent=gene-Wbm0391;Dbxref=NCBI_GP:AAW70979.1;Name=AAW70979.1;gbkey=CDS;locus_tag=Wbm0391;product=Multisubunit Na+/H+ antiporter%2C MnhB subunit;protein_id=AAW70979.1;transl_table=11
AE017321.1	Genbank	gene	498732	499058	.	+	.	ID=gene-Wbm0392;Name=Wbm0392;gbkey=Gene;gene_biotype=protein_coding;locus_tag=Wbm0392
AE017321.1	Genbank	CDS	498732	499058	.	+	0	ID=cds-AAW70980.1;Parent=gene-Wbm0392;Dbxref=NCBI_GP:AAW70980.1;Name=AAW70980.1;gbkey=CDS;locus_tag=Wbm0392;product=Multisubunit Na+/H+ antiporter%2C MnhC subunit;protein_id=AAW70980.1;transl_table=11
AE017321.1	Genbank	gene	499181	501130	.	+	.	ID=gene-Wbm0393;Name=Wbm0393;gbkey=Gene;gene_biotype=protein_coding;locus_tag=Wbm0393
AE017321.1	Genbank	CDS	499181	501130	.	+	0	ID=cds-AAW70981.1;Parent=gene-Wbm0393;Dbxref=NCBI_GP:AAW70981.1;Name=AAW70981.1;gbkey=CDS;locus_tag=Wbm0393;product=DNA-directed RNA polymerase sigma 70 subunit%2C RpoD;protein_id=AAW70981.1;transl_table=11
AE017321.1	Genbank	gene	501555	502013	.	-	.	ID=gene-Wbm0394;Name=Wbm0394;gbkey=Gene;gene_biotype=protein_coding;locus_tag=Wbm0394
AE017321.1	Genbank	CDS	501555	502013	.	-	0	ID=cds-AAW70982.1;Parent=gene-Wbm0394;Dbxref=NCBI_GP:AAW70982.1;Name=AAW70982.1;gbkey=CDS;locus_tag=Wbm0394;product=Ankyrin repeat-containing protein;protein_id=AAW70982.1;transl_table=11
AE017321.1	Genbank	repeat_region	502621	502940	.	-	.	ID=id-AE017321.1:502621..502940;Note=URR_90 (unclassified repeat region);gbkey=repeat_region
AE017321.1	Genbank	repeat_region	503002	503316	.	-	.	ID=id-AE017321.1:503002..503316;Note=URR_91 (unclassified repeat region);gbkey=repeat_region
AE017321.1	Genbank	gene	503366	506029	.	-	.	ID=gene-Wbm0395;Name=Wbm0395;gbkey=Gene;gene_biotype=protein_coding;locus_tag=Wbm0395
AE017321.1	Genbank	CDS	503366	506029	.	-	0	ID=cds-AAW70983.1;Parent=gene-Wbm0395;Dbxref=NCBI_GP:AAW70983.1;Name=AAW70983.1;gbkey=CDS;locus_tag=Wbm0395;product=2-oxoglutarate dehydrogenase complex%2C E1 component;protein_id=AAW70983.1;transl_table=11
AE017321.1	Genbank	pseudogene	506511	506777	.	-	.	ID=gene-Wbm5047;Name=Wbm5047;Note=Ankyrin repeat containing protein (pseudogene region);gbkey=Gene;gene_biotype=pseudogene;locus_tag=Wbm5047;pseudo=true
AE017321.1	Genbank	repeat_region	506944	506975	.	-	.	ID=id-AE017321.1:506944..506975;Note=URR_92 (unclassified repeat region);gbkey=repeat_region
AE017321.1	Genbank	repeat_region	507353	507594	.	-	.	ID=id-AE017321.1:507353..507594;Note=URR_93 (unclassified repeat region);gbkey=repeat_region
AE017321.1	Genbank	gene	507716	509602	.	-	.	ID=gene-Wbm0396;Name=Wbm0396;gbkey=Gene;gene_biotype=protein_coding;locus_tag=Wbm0396
AE017321.1	Genbank	CDS	507716	509602	.	-	0	ID=cds-AAW70984.1;Parent=gene-Wbm0396;Dbxref=NCBI_GP:AAW70984.1;Name=AAW70984.1;gbkey=CDS;locus_tag=Wbm0396;product=DNA mismatch repair enzyme MutL%2C predicted ATPase;protein_id=AAW70984.1;transl_table=11
AE017321.1	Genbank	gene	509607	510110	.	-	.	ID=gene-Wbm0397;Name=Wbm0397;gbkey=Gene;gene_biotype=protein_coding;locus_tag=Wbm0397
AE017321.1	Genbank	CDS	509607	510110	.	-	0	ID=cds-AAW70985.1;Parent=gene-Wbm0397;Dbxref=NCBI_GP:AAW70985.1;Name=AAW70985.1;gbkey=CDS;locus_tag=Wbm0397;product=Phosphoribosylcarboxyaminoimidazole (NCAIR) mutase%2C PurE;protein_id=AAW70985.1;transl_table=11
AE017321.1	Genbank	repeat_region	510274	510914	.	-	.	ID=id-AE017321.1:510274..510914;Note=URR_94 (unclassified repeat region);gbkey=repeat_region
AE017321.1	Genbank	gene	511094	512125	.	-	.	ID=gene-Wbm0398;Name=Wbm0398;gbkey=Gene;gene_biotype=protein_coding;locus_tag=Wbm0398
AE017321.1	Genbank	CDS	511094	512125	.	-	0	ID=cds-AAW70986.1;Parent=gene-Wbm0398;Dbxref=NCBI_GP:AAW70986.1;Name=AAW70986.1;gbkey=CDS;locus_tag=Wbm0398;product=ABC-type Fe3+ transport system%2C periplasmic component;protein_id=AAW70986.1;transl_table=11
AE017321.1	Genbank	gene	512255	513532	.	-	.	ID=gene-Wbm0399;Name=Wbm0399;gbkey=Gene;gene_biotype=protein_coding;locus_tag=Wbm0399
AE017321.1	Genbank	CDS	512255	513532	.	-	0	ID=cds-AAW70987.1;Parent=gene-Wbm0399;Dbxref=NCBI_GP:AAW70987.1;Name=AAW70987.1;gbkey=CDS;locus_tag=Wbm0399;product=Predicted protein;protein_id=AAW70987.1;transl_table=11
AE017321.1	Genbank	gene	513628	514422	.	-	.	ID=gene-Wbm0400;Name=Wbm0400;gbkey=Gene;gene_biotype=protein_coding;locus_tag=Wbm0400
AE017321.1	Genbank	CDS	513628	514422	.	-	0	ID=cds-AAW70988.1;Parent=gene-Wbm0400;Dbxref=NCBI_GP:AAW70988.1;Name=AAW70988.1;gbkey=CDS;locus_tag=Wbm0400;product=ATP-NAD kinase;protein_id=AAW70988.1;transl_table=11
AE017321.1	Genbank	gene	514454	514666	.	-	.	ID=gene-Wbm0401;Name=Wbm0401;gbkey=Gene;gene_biotype=protein_coding;locus_tag=Wbm0401
AE017321.1	Genbank	CDS	514454	514666	.	-	0	ID=cds-AAW70989.1;Parent=gene-Wbm0401;Dbxref=NCBI_GP:AAW70989.1;Name=AAW70989.1;gbkey=CDS;locus_tag=Wbm0401;product=Ribosomal protein L31;protein_id=AAW70989.1;transl_table=11
AE017321.1	Genbank	gene	514795	515775	.	+	.	ID=gene-Wbm0402;Name=Wbm0402;gbkey=Gene;gene_biotype=protein_coding;locus_tag=Wbm0402
AE017321.1	Genbank	CDS	514795	515775	.	+	0	ID=cds-AAW70990.1;Parent=gene-Wbm0402;Dbxref=NCBI_GP:AAW70990.1;Name=AAW70990.1;gbkey=CDS;locus_tag=Wbm0402;product=(acyl-carrier-protein) S-malonyltransferase%2C FabD;protein_id=AAW70990.1;transl_table=11
AE017321.1	Genbank	gene	515831	517336	.	-	.	ID=gene-Wbm0403;Name=Wbm0403;gbkey=Gene;gene_biotype=protein_coding;locus_tag=Wbm0403
AE017321.1	Genbank	CDS	515831	517336	.	-	0	ID=cds-AAW70991.1;Parent=gene-Wbm0403;Dbxref=NCBI_GP:AAW70991.1;Name=AAW70991.1;gbkey=CDS;locus_tag=Wbm0403;product=Phosphoglyceromutase;protein_id=AAW70991.1;transl_table=11
AE017321.1	Genbank	gene	517358	517429	.	-	.	ID=gene-Wbm7011;Name=Wbm7011;gbkey=Gene;gene_biotype=tRNA;locus_tag=Wbm7011
AE017321.1	Genbank	tRNA	517358	517429	.	-	.	ID=rna-Wbm7011;Parent=gene-Wbm7011;codons=41;gbkey=tRNA;locus_tag=Wbm7011;product=tRNA-Asn
AE017321.1	Genbank	exon	517358	517429	.	-	.	ID=exon-Wbm7011-1;Parent=rna-Wbm7011;codons=41;gbkey=tRNA;locus_tag=Wbm7011;product=tRNA-Asn
AE017321.1	Genbank	repeat_region	517565	517605	.	-	.	ID=id-AE017321.1:517565..517605;Note=URR_95 (unclassified repeat region);gbkey=repeat_region
AE017321.1	Genbank	repeat_region	517624	517904	.	-	.	ID=id-AE017321.1:517624..517904;Note=URR_96 (unclassified repeat region);gbkey=repeat_region
AE017321.1	Genbank	repeat_region	517920	518010	.	-	.	ID=id-AE017321.1:517920..518010;Note=URR_97 (unclassified repeat region);gbkey=repeat_region
AE017321.1	Genbank	repeat_region	518027	518104	.	-	.	ID=id-AE017321.1:518027..518104;Note=URR_98 (unclassified repeat region);gbkey=repeat_region
AE017321.1	Genbank	pseudogene	518549	519848	.	-	.	ID=gene-Wbm5048;Name=Wbm5048;Note=Ankyrin repeats containing protein (pseudogene region);gbkey=Gene;gene_biotype=pseudogene;locus_tag=Wbm5048;pseudo=true
AE017321.1	Genbank	gene	520933	521256	.	+	.	ID=gene-Wbm0404;Name=Wbm0404;gbkey=Gene;gene_biotype=protein_coding;locus_tag=Wbm0404
AE017321.1	Genbank	CDS	520933	521256	.	+	0	ID=cds-AAW70992.1;Parent=gene-Wbm0404;Dbxref=NCBI_GP:AAW70992.1;Name=AAW70992.1;gbkey=CDS;locus_tag=Wbm0404;product=Predicted protein%2C WF-1;protein_id=AAW70992.1;transl_table=11
AE017321.1	Genbank	gene	523698	523770	.	-	.	ID=gene-Wbm7012;Name=Wbm7012;gbkey=Gene;gene_biotype=tRNA;locus_tag=Wbm7012
AE017321.1	Genbank	tRNA	523698	523770	.	-	.	ID=rna-Wbm7012;Parent=gene-Wbm7012;codons=50;gbkey=tRNA;locus_tag=Wbm7012;product=tRNA-Val
AE017321.1	Genbank	exon	523698	523770	.	-	.	ID=exon-Wbm7012-1;Parent=rna-Wbm7012;codons=50;gbkey=tRNA;locus_tag=Wbm7012;product=tRNA-Val
AE017321.1	Genbank	gene	523904	526606	.	+	.	ID=gene-Wbm0405;Name=Wbm0405;gbkey=Gene;gene_biotype=protein_coding;locus_tag=Wbm0405
AE017321.1	Genbank	CDS	523904	526606	.	+	0	ID=cds-AAW70993.1;Parent=gene-Wbm0405;Dbxref=NCBI_GP:AAW70993.1;Name=AAW70993.1;gbkey=CDS;locus_tag=Wbm0405;product=DNA gyrase%2C topoisomerase II A subunit%2C GyrA;protein_id=AAW70993.1;transl_table=11
AE017321.1	Genbank	gene	526711	527313	.	+	.	ID=gene-Wbm0406;Name=Wbm0406;gbkey=Gene;gene_biotype=protein_coding;locus_tag=Wbm0406
AE017321.1	Genbank	CDS	526711	527313	.	+	0	ID=cds-AAW70994.1;Parent=gene-Wbm0406;Dbxref=NCBI_GP:AAW70994.1;Name=AAW70994.1;gbkey=CDS;locus_tag=Wbm0406;product=Rieske Fe-S protein;protein_id=AAW70994.1;transl_table=11
AE017321.1	Genbank	repeat_region	527403	527740	.	-	.	ID=id-AE017321.1:527403..527740;Note=URR_99 (unclassified repeat region);gbkey=repeat_region
AE017321.1	Genbank	gene	527841	528626	.	-	.	ID=gene-Wbm0407;Name=Wbm0407;gbkey=Gene;gene_biotype=protein_coding;locus_tag=Wbm0407
AE017321.1	Genbank	CDS	527841	528626	.	-	0	ID=cds-AAW70995.1;Parent=gene-Wbm0407;Dbxref=NCBI_GP:AAW70995.1;Name=AAW70995.1;gbkey=CDS;locus_tag=Wbm0407;product=Dimethyladenosine transferase;protein_id=AAW70995.1;transl_table=11
AE017321.1	Genbank	gene	528712	528784	.	+	.	ID=gene-Wbm7013;Name=Wbm7013;gbkey=Gene;gene_biotype=tRNA;locus_tag=Wbm7013
AE017321.1	Genbank	tRNA	528712	528784	.	+	.	ID=rna-Wbm7013;Parent=gene-Wbm7013;codons=38;gbkey=tRNA;locus_tag=Wbm7013;product=tRNA-Thr
AE017321.1	Genbank	exon	528712	528784	.	+	.	ID=exon-Wbm7013-1;Parent=rna-Wbm7013;codons=38;gbkey=tRNA;locus_tag=Wbm7013;product=tRNA-Thr
AE017321.1	Genbank	repeat_region	528835	529148	.	-	.	ID=id-AE017321.1:528835..529148;Note=URR_100 (unclassified repeat region);gbkey=repeat_region
AE017321.1	Genbank	gene	529449	530150	.	+	.	ID=gene-Wbm0408;Name=Wbm0408;gbkey=Gene;gene_biotype=protein_coding;locus_tag=Wbm0408
AE017321.1	Genbank	CDS	529449	530150	.	+	0	ID=cds-AAW70996.1;Parent=gene-Wbm0408;Dbxref=NCBI_GP:AAW70996.1;Name=AAW70996.1;gbkey=CDS;locus_tag=Wbm0408;product=Triosephosphate isomerase;protein_id=AAW70996.1;transl_table=11
AE017321.1	Genbank	gene	530282	531499	.	+	.	ID=gene-Wbm0409;Name=Wbm0409;gbkey=Gene;gene_biotype=protein_coding;locus_tag=Wbm0409
AE017321.1	Genbank	CDS	530282	531499	.	+	0	ID=cds-AAW70997.1;Parent=gene-Wbm0409;Dbxref=NCBI_GP:AAW70997.1;Name=AAW70997.1;gbkey=CDS;locus_tag=Wbm0409;product=2C-methyl-D-erythritol 2%2C4-cyclodiphosphate synthase;protein_id=AAW70997.1;transl_table=11
AE017321.1	Genbank	pseudogene	531581	534645	.	-	.	ID=gene-Wbm5049;Name=Wbm5049;Note=ABC-type multidrug transport system%2C ATPase and permease components (pseudogene region);gbkey=Gene;gene_biotype=pseudogene;locus_tag=Wbm5049;pseudo=true
AE017321.1	Genbank	repeat_region	533387	533456	.	+	.	ID=id-AE017321.1:533387..533456;Note=URR_101 (unclassified repeat region);gbkey=repeat_region
AE017321.1	Genbank	gene	534696	535193	.	-	.	ID=gene-Wbm0410;Name=Wbm0410;gbkey=Gene;gene_biotype=protein_coding;locus_tag=Wbm0410
AE017321.1	Genbank	CDS	534696	535193	.	-	0	ID=cds-AAW70998.1;Parent=gene-Wbm0410;Dbxref=NCBI_GP:AAW70998.1;Name=AAW70998.1;gbkey=CDS;locus_tag=Wbm0410;product=Predicted protein;protein_id=AAW70998.1;transl_table=11
AE017321.1	Genbank	pseudogene	536125	536394	.	+	.	ID=gene-Wbm5050;Name=Wbm5050;Note=Unchracterized conserved protein (pseudogene region);gbkey=Gene;gene_biotype=pseudogene;locus_tag=Wbm5050;pseudo=true
AE017321.1	Genbank	repeat_region	536610	536673	.	-	.	ID=id-AE017321.1:536610..536673;Note=URR_102 (unclassified repeat region);gbkey=repeat_region
AE017321.1	Genbank	repeat_region	536723	537043	.	-	.	ID=id-AE017321.1:536723..537043;Note=URR_103 (unclassified repeat region);gbkey=repeat_region
AE017321.1	Genbank	repeat_region	537128	537165	.	+	.	ID=id-AE017321.1:537128..537165;Note=URR_104 (unclassified repeat region);gbkey=repeat_region
AE017321.1	Genbank	gene	537214	538767	.	-	.	ID=gene-Wbm0411;Name=Wbm0411;gbkey=Gene;gene_biotype=protein_coding;locus_tag=Wbm0411
AE017321.1	Genbank	CDS	537214	538767	.	-	0	ID=cds-AAW70999.1;Parent=gene-Wbm0411;Dbxref=NCBI_GP:AAW70999.1;Name=AAW70999.1;gbkey=CDS;locus_tag=Wbm0411;product=AICAR transformylase/IMP cyclohydrolase PurH;protein_id=AAW70999.1;transl_table=11
AE017321.1	Genbank	gene	538874	540115	.	-	.	ID=gene-Wbm0412;Name=Wbm0412;gbkey=Gene;gene_biotype=protein_coding;locus_tag=Wbm0412
AE017321.1	Genbank	CDS	538874	540115	.	-	0	ID=cds-AAW71000.1;Parent=gene-Wbm0412;Dbxref=NCBI_GP:AAW71000.1;Name=AAW71000.1;gbkey=CDS;locus_tag=Wbm0412;product=Histidyl-tRNA synthetase;protein_id=AAW71000.1;transl_table=11
AE017321.1	Genbank	gene	540112	540684	.	-	.	ID=gene-Wbm0413;Name=Wbm0413;gbkey=Gene;gene_biotype=protein_coding;locus_tag=Wbm0413
AE017321.1	Genbank	CDS	540112	540684	.	-	0	ID=cds-AAW71001.1;Parent=gene-Wbm0413;Dbxref=NCBI_GP:AAW71001.1;Name=AAW71001.1;gbkey=CDS;locus_tag=Wbm0413;product=NifU family protein containing thioredoxin-like domain;protein_id=AAW71001.1;transl_table=11
AE017321.1	Genbank	pseudogene	540850	541008	.	+	.	ID=gene-Wbm5051;Name=Wbm5051;Note=DnaJ-related protein (pseudogene region);gbkey=Gene;gene_biotype=pseudogene;locus_tag=Wbm5051;pseudo=true
AE017321.1	Genbank	repeat_region	541099	541128	.	+	.	ID=id-AE017321.1:541099..541128;Note=URR_105 (unclassified repeat region);gbkey=repeat_region
AE017321.1	Genbank	gene	541171	542052	.	-	.	ID=gene-Wbm0414;Name=Wbm0414;gbkey=Gene;gene_biotype=protein_coding;locus_tag=Wbm0414
AE017321.1	Genbank	CDS	541171	542052	.	-	0	ID=cds-AAW71002.1;Parent=gene-Wbm0414;Dbxref=NCBI_GP:AAW71002.1;Name=AAW71002.1;gbkey=CDS;locus_tag=Wbm0414;product=Predicted protein;protein_id=AAW71002.1;transl_table=11
AE017321.1	Genbank	gene	542160	542528	.	-	.	ID=gene-Wbm0415;Name=Wbm0415;gbkey=Gene;gene_biotype=protein_coding;locus_tag=Wbm0415
AE017321.1	Genbank	CDS	542160	542528	.	-	0	ID=cds-AAW71003.1;Parent=gene-Wbm0415;Dbxref=NCBI_GP:AAW71003.1;Name=AAW71003.1;gbkey=CDS;locus_tag=Wbm0415;product=Glutaredoxin;protein_id=AAW71003.1;transl_table=11
AE017321.1	Genbank	gene	542599	543627	.	+	.	ID=gene-Wbm0416;Name=Wbm0416;gbkey=Gene;gene_biotype=protein_coding;locus_tag=Wbm0416
AE017321.1	Genbank	CDS	542599	543627	.	+	0	ID=cds-AAW71004.1;Parent=gene-Wbm0416;Dbxref=NCBI_GP:AAW71004.1;Name=AAW71004.1;gbkey=CDS;locus_tag=Wbm0416;product=FAD synthase;protein_id=AAW71004.1;transl_table=11
AE017321.1	Genbank	gene	543624	544088	.	+	.	ID=gene-Wbm0417;Name=Wbm0417;gbkey=Gene;gene_biotype=protein_coding;locus_tag=Wbm0417
AE017321.1	Genbank	CDS	543624	544088	.	+	0	ID=cds-AAW71005.1;Parent=gene-Wbm0417;Dbxref=NCBI_GP:AAW71005.1;Name=AAW71005.1;gbkey=CDS;locus_tag=Wbm0417;product=Lipoprotein signal peptidase;protein_id=AAW71005.1;transl_table=11
AE017321.1	Genbank	gene	544137	545477	.	+	.	ID=gene-Wbm0418;Name=Wbm0418;gbkey=Gene;gene_biotype=protein_coding;locus_tag=Wbm0418
AE017321.1	Genbank	CDS	544137	545477	.	+	0	ID=cds-AAW71006.1;Parent=gene-Wbm0418;Dbxref=NCBI_GP:AAW71006.1;Name=AAW71006.1;gbkey=CDS;locus_tag=Wbm0418;product=Zn-dependent peptidase;protein_id=AAW71006.1;transl_table=11
AE017321.1	Genbank	gene	545464	546774	.	+	.	ID=gene-Wbm0419;Name=Wbm0419;gbkey=Gene;gene_biotype=protein_coding;locus_tag=Wbm0419
AE017321.1	Genbank	CDS	545464	546774	.	+	0	ID=cds-AAW71007.1;Parent=gene-Wbm0419;Dbxref=NCBI_GP:AAW71007.1;Name=AAW71007.1;gbkey=CDS;locus_tag=Wbm0419;product=Zn-dependent peptidase;protein_id=AAW71007.1;transl_table=11
AE017321.1	Genbank	gene	547672	548253	.	-	.	ID=gene-Wbm0420;Name=Wbm0420;gbkey=Gene;gene_biotype=protein_coding;locus_tag=Wbm0420
AE017321.1	Genbank	CDS	547672	548253	.	-	0	ID=cds-AAW71008.1;Parent=gene-Wbm0420;Dbxref=NCBI_GP:AAW71008.1;Name=AAW71008.1;gbkey=CDS;locus_tag=Wbm0420;product=Folate-dependent phosphoribosylglycinamide formyltransferase PurN;protein_id=AAW71008.1;transl_table=11
AE017321.1	Genbank	gene	549239	549610	.	-	.	ID=gene-Wbm0421;Name=Wbm0421;gbkey=Gene;gene_biotype=protein_coding;locus_tag=Wbm0421
AE017321.1	Genbank	CDS	549239	549610	.	-	0	ID=cds-AAW71009.1;Parent=gene-Wbm0421;Dbxref=NCBI_GP:AAW71009.1;Name=AAW71009.1;gbkey=CDS;locus_tag=Wbm0421;product=Multisubunit Na+/H+ antiporter%2C MnhE subunit;protein_id=AAW71009.1;transl_table=11
AE017321.1	Genbank	gene	551266	551535	.	+	.	ID=gene-Wbm0422;Name=Wbm0422;gbkey=Gene;gene_biotype=protein_coding;locus_tag=Wbm0422
AE017321.1	Genbank	CDS	551266	551535	.	+	0	ID=cds-AAW71010.1;Parent=gene-Wbm0422;Dbxref=NCBI_GP:AAW71010.1;Name=AAW71010.1;gbkey=CDS;locus_tag=Wbm0422;product=Predicted protein;protein_id=AAW71010.1;transl_table=11
AE017321.1	Genbank	gene	551761	552336	.	-	.	ID=gene-Wbm0423;Name=Wbm0423;gbkey=Gene;gene_biotype=protein_coding;locus_tag=Wbm0423
AE017321.1	Genbank	CDS	551761	552336	.	-	0	ID=cds-AAW71011.1;Parent=gene-Wbm0423;Dbxref=NCBI_GP:AAW71011.1;Name=AAW71011.1;gbkey=CDS;locus_tag=Wbm0423;product=Uncharacterized conserved membrane protein%2C YgiH family;protein_id=AAW71011.1;transl_table=11
AE017321.1	Genbank	gene	552576	553952	.	-	.	ID=gene-Wbm0424;Name=Wbm0424;gbkey=Gene;gene_biotype=protein_coding;locus_tag=Wbm0424
AE017321.1	Genbank	CDS	552576	553952	.	-	0	ID=cds-AAW71012.1;Parent=gene-Wbm0424;Dbxref=NCBI_GP:AAW71012.1;Name=AAW71012.1;gbkey=CDS;locus_tag=Wbm0424;product=Na+/alanine symporter;protein_id=AAW71012.1;transl_table=11
AE017321.1	Genbank	pseudogene	554981	555250	.	-	.	ID=gene-Wbm5052;Name=Wbm5052;Note=Na+/alanine symporter (pseudogene region);gbkey=Gene;gene_biotype=pseudogene;locus_tag=Wbm5052;pseudo=true
AE017321.1	Genbank	gene	555379	556149	.	-	.	ID=gene-Wbm0425;Name=Wbm0425;gbkey=Gene;gene_biotype=protein_coding;locus_tag=Wbm0425
AE017321.1	Genbank	CDS	555379	556149	.	-	0	ID=cds-AAW71013.1;Parent=gene-Wbm0425;Dbxref=NCBI_GP:AAW71013.1;Name=AAW71013.1;gbkey=CDS;locus_tag=Wbm0425;product=Phosphatidylserine synthase;protein_id=AAW71013.1;transl_table=11
AE017321.1	Genbank	gene	556146	556799	.	-	.	ID=gene-Wbm0426;Name=Wbm0426;gbkey=Gene;gene_biotype=protein_coding;locus_tag=Wbm0426
AE017321.1	Genbank	CDS	556146	556799	.	-	0	ID=cds-AAW71014.1;Parent=gene-Wbm0426;Dbxref=NCBI_GP:AAW71014.1;Name=AAW71014.1;gbkey=CDS;locus_tag=Wbm0426;product=Phosphatidylserine decarboxylase;protein_id=AAW71014.1;transl_table=11
AE017321.1	Genbank	gene	557080	558147	.	-	.	ID=gene-Wbm0427;Name=Wbm0427;gbkey=Gene;gene_biotype=protein_coding;locus_tag=Wbm0427
AE017321.1	Genbank	CDS	557080	558147	.	-	0	ID=cds-AAW71015.1;Parent=gene-Wbm0427;Dbxref=NCBI_GP:AAW71015.1;Name=AAW71015.1;gbkey=CDS;locus_tag=Wbm0427;product=RecA recombinase;protein_id=AAW71015.1;transl_table=11
AE017321.1	Genbank	gene	558367	559116	.	+	.	ID=gene-Wbm0428;Name=Wbm0428;gbkey=Gene;gene_biotype=protein_coding;locus_tag=Wbm0428
AE017321.1	Genbank	CDS	558367	559116	.	+	0	ID=cds-AAW71016.1;Parent=gene-Wbm0428;Dbxref=NCBI_GP:AAW71016.1;Name=AAW71016.1;gbkey=CDS;locus_tag=Wbm0428;product=Pseudouridylate synthase (tRNA psi55);protein_id=AAW71016.1;transl_table=11
AE017321.1	Genbank	gene	559126	560307	.	-	.	ID=gene-Wbm0429;Name=Wbm0429;gbkey=Gene;gene_biotype=protein_coding;locus_tag=Wbm0429
AE017321.1	Genbank	CDS	559126	560307	.	-	0	ID=cds-AAW71017.1;Parent=gene-Wbm0429;Dbxref=NCBI_GP:AAW71017.1;Name=AAW71017.1;gbkey=CDS;locus_tag=Wbm0429;product=DNA polymerase III beta clamp subunit;protein_id=AAW71017.1;transl_table=11
AE017321.1	Genbank	gene	560403	560900	.	-	.	ID=gene-Wbm0430;Name=Wbm0430;gbkey=Gene;gene_biotype=protein_coding;locus_tag=Wbm0430
AE017321.1	Genbank	CDS	560403	560900	.	-	0	ID=cds-AAW71018.1;Parent=gene-Wbm0430;Dbxref=NCBI_GP:AAW71018.1;Name=AAW71018.1;gbkey=CDS;locus_tag=Wbm0430;product=Uncharacterized homolog of invasion-associated protein B;protein_id=AAW71018.1;transl_table=11
AE017321.1	Genbank	gene	560893	561786	.	-	.	ID=gene-Wbm0431;Name=Wbm0431;gbkey=Gene;gene_biotype=protein_coding;locus_tag=Wbm0431
AE017321.1	Genbank	CDS	560893	561786	.	-	0	ID=cds-AAW71019.1;Parent=gene-Wbm0431;Dbxref=NCBI_GP:AAW71019.1;Name=AAW71019.1;gbkey=CDS;locus_tag=Wbm0431;product=DNA-directed RNA polymerase sigma 32 subunit%2C RpoH subfamily;protein_id=AAW71019.1;transl_table=11
AE017321.1	Genbank	gene	562071	562793	.	-	.	ID=gene-Wbm0432;Name=Wbm0432;gbkey=Gene;gene_biotype=protein_coding;locus_tag=Wbm0432
AE017321.1	Genbank	CDS	562071	562793	.	-	0	ID=cds-AAW71020.1;Parent=gene-Wbm0432;Dbxref=NCBI_GP:AAW71020.1;Name=AAW71020.1;gbkey=CDS;locus_tag=Wbm0432;product=Outer surface protein Wsp;protein_id=AAW71020.1;transl_table=11
AE017321.1	Genbank	repeat_region	562991	563410	.	+	.	ID=id-AE017321.1:562991..563410;Note=UIS_W2_4 (transposon region);gbkey=repeat_region
AE017321.1	Genbank	gene	563623	563955	.	-	.	ID=gene-Wbm0433;Name=Wbm0433;gbkey=Gene;gene_biotype=protein_coding;locus_tag=Wbm0433
AE017321.1	Genbank	CDS	563623	563955	.	-	0	ID=cds-AAW71021.1;Parent=gene-Wbm0433;Dbxref=NCBI_GP:AAW71021.1;Name=AAW71021.1;gbkey=CDS;locus_tag=Wbm0433;product=Uncharacterized protein conserved in bacteria%2C YbaB family;protein_id=AAW71021.1;transl_table=11
AE017321.1	Genbank	gene	563959	565443	.	-	.	ID=gene-Wbm0434;Name=Wbm0434;gbkey=Gene;gene_biotype=protein_coding;locus_tag=Wbm0434
AE017321.1	Genbank	CDS	563959	565443	.	-	0	ID=cds-AAW71022.1;Parent=gene-Wbm0434;Dbxref=NCBI_GP:AAW71022.1;Name=AAW71022.1;gbkey=CDS;locus_tag=Wbm0434;product=DNA polymerase III%2C gamma/tau subunit;protein_id=AAW71022.1;transl_table=11
AE017321.1	Genbank	repeat_region	565708	565732	.	-	.	ID=id-AE017321.1:565708..565732;Note=URR_106 (unclassified repeat region);gbkey=repeat_region
AE017321.1	Genbank	gene	565886	566539	.	+	.	ID=gene-Wbm0435;Name=Wbm0435;gbkey=Gene;gene_biotype=protein_coding;locus_tag=Wbm0435
AE017321.1	Genbank	CDS	565886	566539	.	+	0	ID=cds-AAW71023.1;Parent=gene-Wbm0435;Dbxref=NCBI_GP:AAW71023.1;Name=AAW71023.1;gbkey=CDS;locus_tag=Wbm0435;product=Glutathione S-transferase;protein_id=AAW71023.1;transl_table=11
AE017321.1	Genbank	gene	566541	567191	.	-	.	ID=gene-Wbm0436;Name=Wbm0436;gbkey=Gene;gene_biotype=protein_coding;locus_tag=Wbm0436
AE017321.1	Genbank	CDS	566541	567191	.	-	0	ID=cds-AAW71024.1;Parent=gene-Wbm0436;Dbxref=NCBI_GP:AAW71024.1;Name=AAW71024.1;gbkey=CDS;locus_tag=Wbm0436;product=Predicted O-methyltransferase;protein_id=AAW71024.1;transl_table=11
AE017321.1	Genbank	gene	567441	567719	.	+	.	ID=gene-Wbm0437;Name=Wbm0437;gbkey=Gene;gene_biotype=protein_coding;locus_tag=Wbm0437
AE017321.1	Genbank	CDS	567441	567719	.	+	0	ID=cds-AAW71025.1;Parent=gene-Wbm0437;Dbxref=NCBI_GP:AAW71025.1;Name=AAW71025.1;gbkey=CDS;locus_tag=Wbm0437;product=Predicted protein;protein_id=AAW71025.1;transl_table=11
AE017321.1	Genbank	gene	567748	568452	.	-	.	ID=gene-Wbm0438;Name=Wbm0438;gbkey=Gene;gene_biotype=protein_coding;locus_tag=Wbm0438
AE017321.1	Genbank	CDS	567748	568452	.	-	0	ID=cds-AAW71026.1;Parent=gene-Wbm0438;Dbxref=NCBI_GP:AAW71026.1;Name=AAW71026.1;gbkey=CDS;locus_tag=Wbm0438;product=Protein-disulfide isomerase;protein_id=AAW71026.1;transl_table=11
AE017321.1	Genbank	gene	568502	569077	.	-	.	ID=gene-Wbm0439;Name=Wbm0439;gbkey=Gene;gene_biotype=protein_coding;locus_tag=Wbm0439
AE017321.1	Genbank	CDS	568502	569077	.	-	0	ID=cds-AAW71027.1;Parent=gene-Wbm0439;Dbxref=NCBI_GP:AAW71027.1;Name=AAW71027.1;gbkey=CDS;locus_tag=Wbm0439;product=Oligoketide cyclase/lipid transport protein;protein_id=AAW71027.1;transl_table=11
AE017321.1	Genbank	gene	569265	569855	.	+	.	ID=gene-Wbm0440;Name=Wbm0440;gbkey=Gene;gene_biotype=protein_coding;locus_tag=Wbm0440
AE017321.1	Genbank	CDS	569265	569855	.	+	0	ID=cds-AAW71028.1;Parent=gene-Wbm0440;Dbxref=NCBI_GP:AAW71028.1;Name=AAW71028.1;gbkey=CDS;locus_tag=Wbm0440;product=ABC-type transport system involved in resistance to organic solvents%2C auxiliary component;protein_id=AAW71028.1;transl_table=11
AE017321.1	Genbank	pseudogene	569956	570857	.	+	.	ID=gene-Wbm5053;Name=Wbm5053;Note=Folylpolyglutamate synthase (pseudogene region);gbkey=Gene;gene_biotype=pseudogene;locus_tag=Wbm5053;pseudo=true
AE017321.1	Genbank	gene	571117	572322	.	+	.	ID=gene-Wbm0441;Name=Wbm0441;gbkey=Gene;gene_biotype=protein_coding;locus_tag=Wbm0441
AE017321.1	Genbank	CDS	571117	572322	.	+	0	ID=cds-AAW71029.1;Parent=gene-Wbm0441;Dbxref=NCBI_GP:AAW71029.1;Name=AAW71029.1;gbkey=CDS;locus_tag=Wbm0441;product=Aspartokinase;protein_id=AAW71029.1;transl_table=11
AE017321.1	Genbank	repeat_region	572462	572510	.	-	.	ID=id-AE017321.1:572462..572510;Note=URR_107 (unclassified repeat region);gbkey=repeat_region
AE017321.1	Genbank	repeat_region	572481	572546	.	+	.	ID=id-AE017321.1:572481..572546;Note=URR_108 (unclassified repeat region);gbkey=repeat_region
AE017321.1	Genbank	pseudogene	572547	573213	.	+	.	ID=gene-Wbm5054;Name=Wbm5054;Note=Unchracterized conserved protein (pseudogene region);gbkey=Gene;gene_biotype=pseudogene;locus_tag=Wbm5054;pseudo=true
AE017321.1	Genbank	repeat_region	572583	572635	.	-	.	ID=id-AE017321.1:572583..572635;Note=URR_109 (unclassified repeat region);gbkey=repeat_region
AE017321.1	Genbank	repeat_region	573443	573563	.	-	.	ID=id-AE017321.1:573443..573563;Note=URR_110 (unclassified repeat region);gbkey=repeat_region
AE017321.1	Genbank	gene	573673	574389	.	+	.	ID=gene-Wbm0442;Name=Wbm0442;gbkey=Gene;gene_biotype=protein_coding;locus_tag=Wbm0442
AE017321.1	Genbank	CDS	573673	574389	.	+	0	ID=cds-AAW71030.1;Parent=gene-Wbm0442;Dbxref=NCBI_GP:AAW71030.1;Name=AAW71030.1;gbkey=CDS;locus_tag=Wbm0442;product=Membrane protein TerC%2C possibly involved in tellurium resistance;protein_id=AAW71030.1;transl_table=11
AE017321.1	Genbank	gene	574391	575953	.	-	.	ID=gene-Wbm0443;Name=Wbm0443;gbkey=Gene;gene_biotype=protein_coding;locus_tag=Wbm0443
AE017321.1	Genbank	CDS	574391	575953	.	-	0	ID=cds-AAW71031.1;Parent=gene-Wbm0443;Dbxref=NCBI_GP:AAW71031.1;Name=AAW71031.1;gbkey=CDS;locus_tag=Wbm0443;product=GMP synthase;protein_id=AAW71031.1;transl_table=11
AE017321.1	Genbank	gene	576293	576484	.	-	.	ID=gene-Wbm0444;Name=Wbm0444;gbkey=Gene;gene_biotype=protein_coding;locus_tag=Wbm0444
AE017321.1	Genbank	CDS	576293	576484	.	-	0	ID=cds-AAW71032.1;Parent=gene-Wbm0444;Dbxref=NCBI_GP:AAW71032.1;Name=AAW71032.1;gbkey=CDS;locus_tag=Wbm0444;product=Predicted protein;protein_id=AAW71032.1;transl_table=11
AE017321.1	Genbank	repeat_region	576840	577169	.	-	.	ID=id-AE017321.1:576840..577169;Note=URR_111 (unclassified repeat region);gbkey=repeat_region
AE017321.1	Genbank	gene	577277	578599	.	+	.	ID=gene-Wbm0445;Name=Wbm0445;gbkey=Gene;gene_biotype=protein_coding;locus_tag=Wbm0445
AE017321.1	Genbank	CDS	577277	578599	.	+	0	ID=cds-AAW71033.1;Parent=gene-Wbm0445;Dbxref=NCBI_GP:AAW71033.1;Name=AAW71033.1;gbkey=CDS;locus_tag=Wbm0445;product=Glutamyl- and glutaminyl-tRNA synthetase;protein_id=AAW71033.1;transl_table=11
AE017321.1	Genbank	pseudogene	579364	579750	.	+	.	ID=gene-Wbm5055;Name=Wbm5055;Note=Uncharacterized conserved phage related protein (pseudogene region);gbkey=Gene;gene_biotype=pseudogene;locus_tag=Wbm5055;pseudo=true
AE017321.1	Genbank	gene	579764	581095	.	-	.	ID=gene-Wbm0446;Name=Wbm0446;gbkey=Gene;gene_biotype=protein_coding;locus_tag=Wbm0446
AE017321.1	Genbank	CDS	579764	581095	.	-	0	ID=cds-AAW71034.1;Parent=gene-Wbm0446;Dbxref=NCBI_GP:AAW71034.1;Name=AAW71034.1;gbkey=CDS;locus_tag=Wbm0446;product=Dihydroorotase%2C PyrC;protein_id=AAW71034.1;transl_table=11
AE017321.1	Genbank	gene	581536	584862	.	+	.	ID=gene-Wbm0447;Name=Wbm0447;gbkey=Gene;gene_biotype=protein_coding;locus_tag=Wbm0447
AE017321.1	Genbank	CDS	581536	584862	.	+	0	ID=cds-AAW71035.1;Parent=gene-Wbm0447;Dbxref=NCBI_GP:AAW71035.1;Name=AAW71035.1;gbkey=CDS;locus_tag=Wbm0447;product=Ankyrin repeat-containing protein and possible domain WF-3;protein_id=AAW71035.1;transl_table=11
AE017321.1	Genbank	gene	584834	586639	.	-	.	ID=gene-Wbm0448;Name=Wbm0448;gbkey=Gene;gene_biotype=protein_coding;locus_tag=Wbm0448
AE017321.1	Genbank	CDS	584834	586639	.	-	0	ID=cds-AAW71036.1;Parent=gene-Wbm0448;Dbxref=NCBI_GP:AAW71036.1;Name=AAW71036.1;gbkey=CDS;locus_tag=Wbm0448;product=Succinate dehydrogenase flavoprotein subunit%2C SdhA;protein_id=AAW71036.1;transl_table=11
AE017321.1	Genbank	gene	587290	588120	.	+	.	ID=gene-Wbm0449;Name=Wbm0449;gbkey=Gene;gene_biotype=protein_coding;locus_tag=Wbm0449
AE017321.1	Genbank	CDS	587290	588120	.	+	0	ID=cds-AAW71037.1;Parent=gene-Wbm0449;Dbxref=NCBI_GP:AAW71037.1;Name=AAW71037.1;gbkey=CDS;locus_tag=Wbm0449;product=Tetrahydrodipicolinate N-succinyltransferase;protein_id=AAW71037.1;transl_table=11
AE017321.1	Genbank	gene	588141	588413	.	-	.	ID=gene-Wbm0450;Name=Wbm0450;gbkey=Gene;gene_biotype=protein_coding;locus_tag=Wbm0450
AE017321.1	Genbank	CDS	588141	588413	.	-	0	ID=cds-AAW71038.1;Parent=gene-Wbm0450;Dbxref=NCBI_GP:AAW71038.1;Name=AAW71038.1;gbkey=CDS;locus_tag=Wbm0450;product=Uncharacterized conserved protein;protein_id=AAW71038.1;transl_table=11
AE017321.1	Genbank	gene	588414	588797	.	-	.	ID=gene-Wbm0451;Name=Wbm0451;gbkey=Gene;gene_biotype=protein_coding;locus_tag=Wbm0451
AE017321.1	Genbank	CDS	588414	588797	.	-	0	ID=cds-AAW71039.1;Parent=gene-Wbm0451;Dbxref=NCBI_GP:AAW71039.1;Name=AAW71039.1;gbkey=CDS;locus_tag=Wbm0451;product=Predicted protein;protein_id=AAW71039.1;transl_table=11
AE017321.1	Genbank	gene	588943	590109	.	+	.	ID=gene-Wbm0452;Name=Wbm0452;gbkey=Gene;gene_biotype=protein_coding;locus_tag=Wbm0452
AE017321.1	Genbank	CDS	588943	590109	.	+	0	ID=cds-AAW71040.1;Parent=gene-Wbm0452;Dbxref=NCBI_GP:AAW71040.1;Name=AAW71040.1;gbkey=CDS;locus_tag=Wbm0452;product=Predicted SAM-dependent methyltransferase;protein_id=AAW71040.1;transl_table=11
AE017321.1	Genbank	repeat_region	589566	589665	.	-	.	ID=id-AE017321.1:589566..589665;Note=URR_112 (unclassified repeat region);gbkey=repeat_region
AE017321.1	Genbank	repeat_region	590128	590286	.	-	.	ID=id-AE017321.1:590128..590286;Note=URR_113 (unclassified repeat region);gbkey=repeat_region
AE017321.1	Genbank	repeat_region	590290	590439	.	-	.	ID=id-AE017321.1:590290..590439;Note=URR_114 (unclassified repeat region);gbkey=repeat_region
AE017321.1	Genbank	gene	590443	591804	.	-	.	ID=gene-Wbm0453;Name=Wbm0453;gbkey=Gene;gene_biotype=protein_coding;locus_tag=Wbm0453
AE017321.1	Genbank	CDS	590443	591804	.	-	0	ID=cds-AAW71041.1;Parent=gene-Wbm0453;Dbxref=NCBI_GP:AAW71041.1;Name=AAW71041.1;gbkey=CDS;locus_tag=Wbm0453;product=Glutamyl- and glutaminyl-tRNA synthetase;protein_id=AAW71041.1;transl_table=11
AE017321.1	Genbank	gene	591965	592702	.	+	.	ID=gene-Wbm0454;Name=Wbm0454;gbkey=Gene;gene_biotype=protein_coding;locus_tag=Wbm0454
AE017321.1	Genbank	CDS	591965	592702	.	+	0	ID=cds-AAW71042.1;Parent=gene-Wbm0454;Dbxref=NCBI_GP:AAW71042.1;Name=AAW71042.1;gbkey=CDS;locus_tag=Wbm0454;product=Predicted protein;protein_id=AAW71042.1;transl_table=11
AE017321.1	Genbank	gene	592751	594730	.	+	.	ID=gene-Wbm0455;Name=Wbm0455;gbkey=Gene;gene_biotype=protein_coding;locus_tag=Wbm0455
AE017321.1	Genbank	CDS	592751	594730	.	+	0	ID=cds-AAW71043.1;Parent=gene-Wbm0455;Dbxref=NCBI_GP:AAW71043.1;Name=AAW71043.1;gbkey=CDS;locus_tag=Wbm0455;product=Acetyl/propionyl-CoA carboxylase%2C alpha subunit;protein_id=AAW71043.1;transl_table=11
AE017321.1	Genbank	gene	594713	595720	.	-	.	ID=gene-Wbm0456;Name=Wbm0456;gbkey=Gene;gene_biotype=protein_coding;locus_tag=Wbm0456
AE017321.1	Genbank	CDS	594713	595720	.	-	0	ID=cds-AAW71044.1;Parent=gene-Wbm0456;Dbxref=NCBI_GP:AAW71044.1;Name=AAW71044.1;gbkey=CDS;locus_tag=Wbm0456;product=Uncharacterized protein required for cytochrome oxidase assembly;protein_id=AAW71044.1;transl_table=11
AE017321.1	Genbank	pseudogene	595702	596801	.	-	.	ID=gene-Wbm5056;Name=Wbm5056;Note=Glycosyltransferase%2C probably involved in cell wall biogenesis (pseudogene region);gbkey=Gene;gene_biotype=pseudogene;locus_tag=Wbm5056;pseudo=true
AE017321.1	Genbank	gene	597316	597792	.	-	.	ID=gene-Wbm0457;Name=Wbm0457;gbkey=Gene;gene_biotype=protein_coding;locus_tag=Wbm0457
AE017321.1	Genbank	CDS	597316	597792	.	-	0	ID=cds-AAW71045.1;Parent=gene-Wbm0457;Dbxref=NCBI_GP:AAW71045.1;Name=AAW71045.1;gbkey=CDS;locus_tag=Wbm0457;product=F0F1-type ATP synthase%2C subunit b;protein_id=AAW71045.1;transl_table=11
AE017321.1	Genbank	gene	597801	598280	.	-	.	ID=gene-Wbm0458;Name=Wbm0458;gbkey=Gene;gene_biotype=protein_coding;locus_tag=Wbm0458
AE017321.1	Genbank	CDS	597801	598280	.	-	0	ID=cds-AAW71046.1;Parent=gene-Wbm0458;Dbxref=NCBI_GP:AAW71046.1;Name=AAW71046.1;gbkey=CDS;locus_tag=Wbm0458;product=F0F1-type ATP synthase%2C subunit b;protein_id=AAW71046.1;transl_table=11
AE017321.1	Genbank	gene	598284	598511	.	-	.	ID=gene-Wbm0459;Name=Wbm0459;gbkey=Gene;gene_biotype=protein_coding;locus_tag=Wbm0459
AE017321.1	Genbank	CDS	598284	598511	.	-	0	ID=cds-AAW71047.1;Parent=gene-Wbm0459;Dbxref=NCBI_GP:AAW71047.1;Name=AAW71047.1;gbkey=CDS;locus_tag=Wbm0459;product=F0F1-type ATP synthase%2C subunit c;protein_id=AAW71047.1;transl_table=11
AE017321.1	Genbank	gene	598572	599297	.	-	.	ID=gene-Wbm0460;Name=Wbm0460;gbkey=Gene;gene_biotype=protein_coding;locus_tag=Wbm0460
AE017321.1	Genbank	CDS	598572	599297	.	-	0	ID=cds-AAW71048.1;Parent=gene-Wbm0460;Dbxref=NCBI_GP:AAW71048.1;Name=AAW71048.1;gbkey=CDS;locus_tag=Wbm0460;product=F0F1-type ATP synthase%2C subunit a;protein_id=AAW71048.1;transl_table=11
AE017321.1	Genbank	repeat_region	599393	599838	.	-	.	ID=id-AE017321.1:599393..599838;Note=URR_115 (unclassified repeat region);gbkey=repeat_region
AE017321.1	Genbank	gene	600381	602759	.	+	.	ID=gene-Wbm0461;Name=Wbm0461;gbkey=Gene;gene_biotype=protein_coding;locus_tag=Wbm0461
AE017321.1	Genbank	CDS	600381	602759	.	+	0	ID=cds-AAW71049.1;Parent=gene-Wbm0461;Dbxref=NCBI_GP:AAW71049.1;Name=AAW71049.1;gbkey=CDS;locus_tag=Wbm0461;product=Phenylalanyl-tRNA synthetase beta subunit;protein_id=AAW71049.1;transl_table=11
AE017321.1	Genbank	gene	602761	603693	.	-	.	ID=gene-Wbm0462;Name=Wbm0462;gbkey=Gene;gene_biotype=protein_coding;locus_tag=Wbm0462
AE017321.1	Genbank	CDS	602761	603693	.	-	0	ID=cds-AAW71050.1;Parent=gene-Wbm0462;Dbxref=NCBI_GP:AAW71050.1;Name=AAW71050.1;gbkey=CDS;locus_tag=Wbm0462;product=tRNA-dihydrouridine synthase;protein_id=AAW71050.1;transl_table=11
AE017321.1	Genbank	gene	603702	605033	.	-	.	ID=gene-Wbm0463;Name=Wbm0463;gbkey=Gene;gene_biotype=protein_coding;locus_tag=Wbm0463
AE017321.1	Genbank	CDS	603702	605033	.	-	0	ID=cds-AAW71051.1;Parent=gene-Wbm0463;Dbxref=NCBI_GP:AAW71051.1;Name=AAW71051.1;gbkey=CDS;locus_tag=Wbm0463;product=Predicted membrane-associated or secreted protein;protein_id=AAW71051.1;transl_table=11
AE017321.1	Genbank	gene	605187	606464	.	+	.	ID=gene-Wbm0464;Name=Wbm0464;gbkey=Gene;gene_biotype=protein_coding;locus_tag=Wbm0464
AE017321.1	Genbank	CDS	605187	606464	.	+	0	ID=cds-AAW71052.1;Parent=gene-Wbm0464;Dbxref=NCBI_GP:AAW71052.1;Name=AAW71052.1;gbkey=CDS;locus_tag=Wbm0464;product=Seryl-tRNA synthetase;protein_id=AAW71052.1;transl_table=11
AE017321.1	Genbank	gene	606499	607770	.	+	.	ID=gene-Wbm0465;Name=Wbm0465;gbkey=Gene;gene_biotype=protein_coding;locus_tag=Wbm0465
AE017321.1	Genbank	CDS	606499	607770	.	+	0	ID=cds-AAW71053.1;Parent=gene-Wbm0465;Dbxref=NCBI_GP:AAW71053.1;Name=AAW71053.1;gbkey=CDS;locus_tag=Wbm0465;product=Phosphoribosylamine-glycine ligase;protein_id=AAW71053.1;transl_table=11
AE017321.1	Genbank	repeat_region	607808	607943	.	-	.	ID=id-AE017321.1:607808..607943;Note=URR_116 (unclassified repeat region);gbkey=repeat_region
AE017321.1	Genbank	repeat_region	608076	608114	.	-	.	ID=id-AE017321.1:608076..608114;Note=URR_117 (unclassified repeat region);gbkey=repeat_region
AE017321.1	Genbank	gene	609123	609308	.	+	.	ID=gene-Wbm0466;Name=Wbm0466;gbkey=Gene;gene_biotype=protein_coding;locus_tag=Wbm0466
AE017321.1	Genbank	CDS	609123	609308	.	+	0	ID=cds-AAW71054.1;Parent=gene-Wbm0466;Dbxref=NCBI_GP:AAW71054.1;Name=AAW71054.1;gbkey=CDS;locus_tag=Wbm0466;product=Predicted protein;protein_id=AAW71054.1;transl_table=11
AE017321.1	Genbank	gene	609641	609826	.	+	.	ID=gene-Wbm0467;Name=Wbm0467;gbkey=Gene;gene_biotype=protein_coding;locus_tag=Wbm0467
AE017321.1	Genbank	CDS	609641	609826	.	+	0	ID=cds-AAW71055.1;Parent=gene-Wbm0467;Dbxref=NCBI_GP:AAW71055.1;Name=AAW71055.1;gbkey=CDS;locus_tag=Wbm0467;product=Predicted protein;protein_id=AAW71055.1;transl_table=11
AE017321.1	Genbank	gene	609828	610034	.	-	.	ID=gene-Wbm0468;Name=Wbm0468;gbkey=Gene;gene_biotype=protein_coding;locus_tag=Wbm0468
AE017321.1	Genbank	CDS	609828	610034	.	-	0	ID=cds-AAW71056.1;Parent=gene-Wbm0468;Dbxref=NCBI_GP:AAW71056.1;Name=AAW71056.1;gbkey=CDS;locus_tag=Wbm0468;product=Predicted protein;protein_id=AAW71056.1;transl_table=11
AE017321.1	Genbank	pseudogene	610076	610834	.	-	.	ID=gene-Wbm5057;Name=Wbm5057;Note=Periplasmic component of the Tol biopolymer transport system (pseudogene region);gbkey=Gene;gene_biotype=pseudogene;locus_tag=Wbm5057;pseudo=true
AE017321.1	Genbank	repeat_region	611316	611360	.	-	.	ID=id-AE017321.1:611316..611360;Note=URR_118 (unclassified repeat region);gbkey=repeat_region
AE017321.1	Genbank	gene	611489	613123	.	-	.	ID=gene-Wbm0469;Name=Wbm0469;gbkey=Gene;gene_biotype=protein_coding;locus_tag=Wbm0469
AE017321.1	Genbank	CDS	611489	613123	.	-	0	ID=cds-AAW71057.1;Parent=gene-Wbm0469;Dbxref=NCBI_GP:AAW71057.1;Name=AAW71057.1;gbkey=CDS;locus_tag=Wbm0469;product=Predicted hydrolase of the metallo-beta-lactamase superfamily;protein_id=AAW71057.1;transl_table=11
AE017321.1	Genbank	gene	613360	614172	.	+	.	ID=gene-Wbm0470;Name=Wbm0470;gbkey=Gene;gene_biotype=protein_coding;locus_tag=Wbm0470
AE017321.1	Genbank	CDS	613360	614172	.	+	0	ID=cds-AAW71058.1;Parent=gene-Wbm0470;Dbxref=NCBI_GP:AAW71058.1;Name=AAW71058.1;gbkey=CDS;locus_tag=Wbm0470;product=Enoyl-[acyl-carrier-protein] reductase (NADH);protein_id=AAW71058.1;transl_table=11
AE017321.1	Genbank	gene	614250	614732	.	+	.	ID=gene-Wbm0471;Name=Wbm0471;gbkey=Gene;gene_biotype=protein_coding;locus_tag=Wbm0471
AE017321.1	Genbank	CDS	614250	614732	.	+	0	ID=cds-AAW71059.1;Parent=gene-Wbm0471;Dbxref=NCBI_GP:AAW71059.1;Name=AAW71059.1;gbkey=CDS;locus_tag=Wbm0471;product=NADH:ubiquinone oxidoreductase chain I;protein_id=AAW71059.1;transl_table=11
AE017321.1	Genbank	repeat_region	614781	614816	.	-	.	ID=id-AE017321.1:614781..614816;Note=URR_119 (unclassified repeat region);gbkey=repeat_region
AE017321.1	Genbank	gene	614874	616772	.	+	.	ID=gene-Wbm0472;Name=Wbm0472;gbkey=Gene;gene_biotype=protein_coding;locus_tag=Wbm0472
AE017321.1	Genbank	CDS	614874	616772	.	+	0	ID=cds-AAW71060.1;Parent=gene-Wbm0472;Dbxref=NCBI_GP:AAW71060.1;Name=AAW71060.1;gbkey=CDS;locus_tag=Wbm0472;product=Threonyl-tRNA synthetase;protein_id=AAW71060.1;transl_table=11
AE017321.1	Genbank	gene	616790	617299	.	+	.	ID=gene-Wbm0473;Name=Wbm0473;gbkey=Gene;gene_biotype=protein_coding;locus_tag=Wbm0473
AE017321.1	Genbank	CDS	616790	617299	.	+	0	ID=cds-AAW71061.1;Parent=gene-Wbm0473;Dbxref=NCBI_GP:AAW71061.1;Name=AAW71061.1;gbkey=CDS;locus_tag=Wbm0473;product=Translation initiation factor 3%2C IF-3;protein_id=AAW71061.1;transl_table=11
AE017321.1	Genbank	repeat_region	617480	617623	.	+	.	ID=id-AE017321.1:617480..617623;Note=URR_120 (unclassified repeat region);gbkey=repeat_region
AE017321.1	Genbank	pseudogene	617623	618367	.	+	.	ID=gene-Wbm5058;Name=Wbm5058;Note=Unchracterized conserved protein (pseudogene region);gbkey=Gene;gene_biotype=pseudogene;locus_tag=Wbm5058;pseudo=true
AE017321.1	Genbank	gene	618412	619686	.	-	.	ID=gene-Wbm0474;Name=Wbm0474;gbkey=Gene;gene_biotype=protein_coding;locus_tag=Wbm0474
AE017321.1	Genbank	CDS	618412	619686	.	-	0	ID=cds-AAW71062.1;Parent=gene-Wbm0474;Dbxref=NCBI_GP:AAW71062.1;Name=AAW71062.1;gbkey=CDS;locus_tag=Wbm0474;product=NADH:ubiquinone oxidoreductase%2C NADH-binding%2C chain F;protein_id=AAW71062.1;transl_table=11
AE017321.1	Genbank	gene	619707	619779	.	-	.	ID=gene-Wbm7014;Name=Wbm7014;gbkey=Gene;gene_biotype=tRNA;locus_tag=Wbm7014
AE017321.1	Genbank	tRNA	619707	619779	.	-	.	ID=rna-Wbm7014;Parent=gene-Wbm7014;codons=42;gbkey=tRNA;locus_tag=Wbm7014;product=tRNA-Lys
AE017321.1	Genbank	exon	619707	619779	.	-	.	ID=exon-Wbm7014-1;Parent=rna-Wbm7014;codons=42;gbkey=tRNA;locus_tag=Wbm7014;product=tRNA-Lys
AE017321.1	Genbank	repeat_region	619945	620614	.	+	.	ID=id-AE017321.1:619945..620614;Note=UIS_W2_5 (transposon region);gbkey=repeat_region
AE017321.1	Genbank	pseudogene	620614	621376	.	-	.	ID=gene-Wbm5059;Name=Wbm5059;Note=Transposase and inactivated derivatives (pseudogene region);gbkey=Gene;gene_biotype=pseudogene;locus_tag=Wbm5059;pseudo=true
AE017321.1	Genbank	gene	622220	622993	.	-	.	ID=gene-Wbm0475;Name=Wbm0475;gbkey=Gene;gene_biotype=protein_coding;locus_tag=Wbm0475
AE017321.1	Genbank	CDS	622220	622993	.	-	0	ID=cds-AAW71063.1;Parent=gene-Wbm0475;Dbxref=NCBI_GP:AAW71063.1;Name=AAW71063.1;gbkey=CDS;locus_tag=Wbm0475;product=Short-chain alcohol dehydrogenase family enzyme;protein_id=AAW71063.1;transl_table=11
AE017321.1	Genbank	gene	622980	623804	.	-	.	ID=gene-Wbm0476;Name=Wbm0476;gbkey=Gene;gene_biotype=protein_coding;locus_tag=Wbm0476
AE017321.1	Genbank	CDS	622980	623804	.	-	0	ID=cds-AAW71064.1;Parent=gene-Wbm0476;Dbxref=NCBI_GP:AAW71064.1;Name=AAW71064.1;gbkey=CDS;locus_tag=Wbm0476;product=tRNA processing exoribonuclease BN;protein_id=AAW71064.1;transl_table=11
AE017321.1	Genbank	gene	625051	625239	.	-	.	ID=gene-Wbm0477;Name=Wbm0477;gbkey=Gene;gene_biotype=protein_coding;locus_tag=Wbm0477
AE017321.1	Genbank	CDS	625051	625239	.	-	0	ID=cds-AAW71065.1;Parent=gene-Wbm0477;Dbxref=NCBI_GP:AAW71065.1;Name=AAW71065.1;gbkey=CDS;locus_tag=Wbm0477;product=Predicted protein;protein_id=AAW71065.1;transl_table=11
AE017321.1	Genbank	gene	625266	625514	.	-	.	ID=gene-Wbm0478;Name=Wbm0478;gbkey=Gene;gene_biotype=protein_coding;locus_tag=Wbm0478
AE017321.1	Genbank	CDS	625266	625514	.	-	0	ID=cds-AAW71066.1;Parent=gene-Wbm0478;Dbxref=NCBI_GP:AAW71066.1;Name=AAW71066.1;gbkey=CDS;locus_tag=Wbm0478;product=Predicted protein;protein_id=AAW71066.1;transl_table=11
AE017321.1	Genbank	gene	625612	625836	.	-	.	ID=gene-Wbm0479;Name=Wbm0479;gbkey=Gene;gene_biotype=protein_coding;locus_tag=Wbm0479
AE017321.1	Genbank	CDS	625612	625836	.	-	0	ID=cds-AAW71067.1;Parent=gene-Wbm0479;Dbxref=NCBI_GP:AAW71067.1;Name=AAW71067.1;gbkey=CDS;locus_tag=Wbm0479;product=Predicted protein;protein_id=AAW71067.1;transl_table=11
AE017321.1	Genbank	gene	626162	627517	.	+	.	ID=gene-Wbm0480;Name=Wbm0480;gbkey=Gene;gene_biotype=protein_coding;locus_tag=Wbm0480
AE017321.1	Genbank	CDS	626162	627517	.	+	0	ID=cds-AAW71068.1;Parent=gene-Wbm0480;Dbxref=NCBI_GP:AAW71068.1;Name=AAW71068.1;gbkey=CDS;locus_tag=Wbm0480;product=Phosphomannomutase;protein_id=AAW71068.1;transl_table=11
AE017321.1	Genbank	gene	627663	628826	.	-	.	ID=gene-Wbm0481;Name=Wbm0481;gbkey=Gene;gene_biotype=protein_coding;locus_tag=Wbm0481
AE017321.1	Genbank	CDS	627663	628826	.	-	0	ID=cds-AAW71069.1;Parent=gene-Wbm0481;Dbxref=NCBI_GP:AAW71069.1;Name=AAW71069.1;gbkey=CDS;locus_tag=Wbm0481;product=Membrane-bound protoheme IX biogenesis protein%2C HemY;protein_id=AAW71069.1;transl_table=11
AE017321.1	Genbank	gene	628877	629611	.	-	.	ID=gene-Wbm0482;Name=Wbm0482;gbkey=Gene;gene_biotype=protein_coding;locus_tag=Wbm0482
AE017321.1	Genbank	CDS	628877	629611	.	-	0	ID=cds-AAW71070.1;Parent=gene-Wbm0482;Dbxref=NCBI_GP:AAW71070.1;Name=AAW71070.1;gbkey=CDS;locus_tag=Wbm0482;product=Predicted protein;protein_id=AAW71070.1;transl_table=11
AE017321.1	Genbank	gene	629604	630761	.	-	.	ID=gene-Wbm0483;Name=Wbm0483;gbkey=Gene;gene_biotype=protein_coding;locus_tag=Wbm0483
AE017321.1	Genbank	CDS	629604	630761	.	-	0	ID=cds-AAW71071.1;Parent=gene-Wbm0483;Dbxref=NCBI_GP:AAW71071.1;Name=AAW71071.1;gbkey=CDS;locus_tag=Wbm0483;product=ABC-type transport system%2C involved in lipoprotein release%2C permease component;protein_id=AAW71071.1;transl_table=11
AE017321.1	Genbank	pseudogene	630950	632261	.	-	.	ID=gene-Wbm5060;Name=Wbm5060;Note=Mannose-6-phosphate isomerase/Mannose-1-phosphate guanylyltransferase (pseudogene region);gbkey=Gene;gene_biotype=pseudogene;locus_tag=Wbm5060;pseudo=true
AE017321.1	Genbank	gene	632376	633641	.	-	.	ID=gene-Wbm0484;Name=Wbm0484;gbkey=Gene;gene_biotype=protein_coding;locus_tag=Wbm0484
AE017321.1	Genbank	CDS	632376	633641	.	-	0	ID=cds-AAW71072.1;Parent=gene-Wbm0484;Dbxref=NCBI_GP:AAW71072.1;Name=AAW71072.1;gbkey=CDS;locus_tag=Wbm0484;product=Predicted protein;protein_id=AAW71072.1;transl_table=11
AE017321.1	Genbank	gene	633727	634092	.	-	.	ID=gene-Wbm0485;Name=Wbm0485;gbkey=Gene;gene_biotype=protein_coding;locus_tag=Wbm0485
AE017321.1	Genbank	CDS	633727	634092	.	-	0	ID=cds-AAW71073.1;Parent=gene-Wbm0485;Dbxref=NCBI_GP:AAW71073.1;Name=AAW71073.1;gbkey=CDS;locus_tag=Wbm0485;product=Succinate dehydrogenase subunit D sdhD%2C hydrophobic membrane anchor protein;protein_id=AAW71073.1;transl_table=11
AE017321.1	Genbank	gene	634089	634466	.	-	.	ID=gene-Wbm0486;Name=Wbm0486;gbkey=Gene;gene_biotype=protein_coding;locus_tag=Wbm0486
AE017321.1	Genbank	CDS	634089	634466	.	-	0	ID=cds-AAW71074.1;Parent=gene-Wbm0486;Dbxref=NCBI_GP:AAW71074.1;Name=AAW71074.1;gbkey=CDS;locus_tag=Wbm0486;product=Succinate dehydrogenase subunit C sdhC;protein_id=AAW71074.1;transl_table=11
AE017321.1	Genbank	gene	634569	636083	.	-	.	ID=gene-Wbm9003;Name=Wbm9003;gbkey=Gene;gene_biotype=rRNA;locus_tag=Wbm9003
AE017321.1	Genbank	rRNA	634569	636083	.	-	.	ID=rna-Wbm9003;Parent=gene-Wbm9003;gbkey=rRNA;locus_tag=Wbm9003;product=16S ribosomal RNA
AE017321.1	Genbank	exon	634569	636083	.	-	.	ID=exon-Wbm9003-1;Parent=rna-Wbm9003;gbkey=rRNA;locus_tag=Wbm9003;product=16S ribosomal RNA
AE017321.1	Genbank	gene	636292	636837	.	+	.	ID=gene-Wbm0487;Name=Wbm0487;gbkey=Gene;gene_biotype=protein_coding;locus_tag=Wbm0487
AE017321.1	Genbank	CDS	636292	636837	.	+	0	ID=cds-AAW71075.1;Parent=gene-Wbm0487;Dbxref=NCBI_GP:AAW71075.1;Name=AAW71075.1;gbkey=CDS;locus_tag=Wbm0487;product=Predicted protein;protein_id=AAW71075.1;transl_table=11
AE017321.1	Genbank	repeat_region	636924	637080	.	-	.	ID=id-AE017321.1:636924..637080;Note=URR_121 (unclassified repeat region);gbkey=repeat_region
AE017321.1	Genbank	repeat_region	637148	637320	.	-	.	ID=id-AE017321.1:637148..637320;Note=URR_122 (unclassified repeat region);gbkey=repeat_region
AE017321.1	Genbank	gene	637371	637871	.	-	.	ID=gene-Wbm0488;Name=Wbm0488;gbkey=Gene;gene_biotype=protein_coding;locus_tag=Wbm0488
AE017321.1	Genbank	CDS	637371	637871	.	-	0	ID=cds-AAW71076.1;Parent=gene-Wbm0488;Dbxref=NCBI_GP:AAW71076.1;Name=AAW71076.1;gbkey=CDS;locus_tag=Wbm0488;product=Smr/mutS family protein;protein_id=AAW71076.1;transl_table=11
AE017321.1	Genbank	gene	637964	638740	.	+	.	ID=gene-Wbm0489;Name=Wbm0489;gbkey=Gene;gene_biotype=protein_coding;locus_tag=Wbm0489
AE017321.1	Genbank	CDS	637964	638740	.	+	0	ID=cds-AAW71077.1;Parent=gene-Wbm0489;Dbxref=NCBI_GP:AAW71077.1;Name=AAW71077.1;gbkey=CDS;locus_tag=Wbm0489;product=rRNA methylases;protein_id=AAW71077.1;transl_table=11
AE017321.1	Genbank	gene	638808	639530	.	+	.	ID=gene-Wbm0490;Name=Wbm0490;gbkey=Gene;gene_biotype=protein_coding;locus_tag=Wbm0490
AE017321.1	Genbank	CDS	638808	639530	.	+	0	ID=cds-AAW71078.1;Parent=gene-Wbm0490;Dbxref=NCBI_GP:AAW71078.1;Name=AAW71078.1;gbkey=CDS;locus_tag=Wbm0490;product=Integral membrane protein%2C interacts with FtsH;protein_id=AAW71078.1;transl_table=11
AE017321.1	Genbank	gene	639531	640070	.	+	.	ID=gene-Wbm0491;Name=Wbm0491;gbkey=Gene;gene_biotype=protein_coding;locus_tag=Wbm0491
AE017321.1	Genbank	CDS	639531	640070	.	+	0	ID=cds-AAW71079.1;Parent=gene-Wbm0491;Dbxref=NCBI_GP:AAW71079.1;Name=AAW71079.1;gbkey=CDS;locus_tag=Wbm0491;product=Cytochrome oxidase assembly factor;protein_id=AAW71079.1;transl_table=11
AE017321.1	Genbank	gene	640843	642333	.	-	.	ID=gene-Wbm0492;Name=Wbm0492;gbkey=Gene;gene_biotype=protein_coding;locus_tag=Wbm0492
AE017321.1	Genbank	CDS	640843	642333	.	-	0	ID=cds-AAW71080.1;Parent=gene-Wbm0492;Dbxref=NCBI_GP:AAW71080.1;Name=AAW71080.1;gbkey=CDS;locus_tag=Wbm0492;product=UDP-N-acetylmuramyl tripeptide synthase;protein_id=AAW71080.1;transl_table=11
AE017321.1	Genbank	gene	642308	643549	.	-	.	ID=gene-Wbm0493;Name=Wbm0493;gbkey=Gene;gene_biotype=protein_coding;locus_tag=Wbm0493
AE017321.1	Genbank	CDS	642308	643549	.	-	0	ID=cds-AAW71081.1;Parent=gene-Wbm0493;Dbxref=NCBI_GP:AAW71081.1;Name=AAW71081.1;gbkey=CDS;locus_tag=Wbm0493;product=Cystathionine beta-lyase;protein_id=AAW71081.1;transl_table=11
AE017321.1	Genbank	gene	643556	643840	.	-	.	ID=gene-Wbm0494;Name=Wbm0494;gbkey=Gene;gene_biotype=protein_coding;locus_tag=Wbm0494
AE017321.1	Genbank	CDS	643556	643840	.	-	0	ID=cds-AAW71082.1;Parent=gene-Wbm0494;Dbxref=NCBI_GP:AAW71082.1;Name=AAW71082.1;gbkey=CDS;locus_tag=Wbm0494;product=Stress-induced morphogen%2C BolA;protein_id=AAW71082.1;transl_table=11
AE017321.1	Genbank	gene	643913	645820	.	-	.	ID=gene-Wbm0495;Name=Wbm0495;gbkey=Gene;gene_biotype=protein_coding;locus_tag=Wbm0495
AE017321.1	Genbank	CDS	643913	645820	.	-	0	ID=cds-AAW71083.1;Parent=gene-Wbm0495;Dbxref=NCBI_GP:AAW71083.1;Name=AAW71083.1;gbkey=CDS;locus_tag=Wbm0495;product=Molecular chaperone%2C DnaK;protein_id=AAW71083.1;transl_table=11
AE017321.1	Genbank	gene	645908	647680	.	-	.	ID=gene-Wbm0496;Name=Wbm0496;gbkey=Gene;gene_biotype=protein_coding;locus_tag=Wbm0496
AE017321.1	Genbank	CDS	645908	647680	.	-	0	ID=cds-AAW71084.1;Parent=gene-Wbm0496;Dbxref=NCBI_GP:AAW71084.1;Name=AAW71084.1;gbkey=CDS;locus_tag=Wbm0496;product=Ribonucleases G and E;protein_id=AAW71084.1;transl_table=11
AE017321.1	Genbank	gene	647842	648042	.	+	.	ID=gene-Wbm0497;Name=Wbm0497;gbkey=Gene;gene_biotype=protein_coding;locus_tag=Wbm0497
AE017321.1	Genbank	CDS	647842	648042	.	+	0	ID=cds-AAW71085.1;Parent=gene-Wbm0497;Dbxref=NCBI_GP:AAW71085.1;Name=AAW71085.1;gbkey=CDS;locus_tag=Wbm0497;product=Ribosomal protein L33;protein_id=AAW71085.1;transl_table=11
AE017321.1	Genbank	gene	648067	648348	.	+	.	ID=gene-Wbm0498;Name=Wbm0498;gbkey=Gene;gene_biotype=protein_coding;locus_tag=Wbm0498
AE017321.1	Genbank	CDS	648067	648348	.	+	0	ID=cds-AAW71086.1;Parent=gene-Wbm0498;Dbxref=NCBI_GP:AAW71086.1;Name=AAW71086.1;gbkey=CDS;locus_tag=Wbm0498;product=Predicted transcriptional regulator%2C XRE family;protein_id=AAW71086.1;transl_table=11
AE017321.1	Genbank	repeat_region	649382	649678	.	-	.	ID=id-AE017321.1:649382..649678;Note=URR_123 (unclassified repeat region);gbkey=repeat_region
AE017321.1	Genbank	gene	649784	653122	.	+	.	ID=gene-Wbm0499;Name=Wbm0499;gbkey=Gene;gene_biotype=protein_coding;locus_tag=Wbm0499
AE017321.1	Genbank	CDS	649784	653122	.	+	0	ID=cds-AAW71087.1;Parent=gene-Wbm0499;Dbxref=NCBI_GP:AAW71087.1;Name=AAW71087.1;gbkey=CDS;locus_tag=Wbm0499;product=DNA polymerase III alpha subunit;protein_id=AAW71087.1;transl_table=11
AE017321.1	Genbank	gene	653171	653953	.	+	.	ID=gene-Wbm0500;Name=Wbm0500;gbkey=Gene;gene_biotype=protein_coding;locus_tag=Wbm0500
AE017321.1	Genbank	CDS	653171	653953	.	+	0	ID=cds-AAW71088.1;Parent=gene-Wbm0500;Dbxref=NCBI_GP:AAW71088.1;Name=AAW71088.1;gbkey=CDS;locus_tag=Wbm0500;product=Ribosomal protein S6;protein_id=AAW71088.1;transl_table=11
AE017321.1	Genbank	gene	653953	654228	.	+	.	ID=gene-Wbm0501;Name=Wbm0501;gbkey=Gene;gene_biotype=protein_coding;locus_tag=Wbm0501
AE017321.1	Genbank	CDS	653953	654228	.	+	0	ID=cds-AAW71089.1;Parent=gene-Wbm0501;Dbxref=NCBI_GP:AAW71089.1;Name=AAW71089.1;gbkey=CDS;locus_tag=Wbm0501;product=Ribosomal protein S18;protein_id=AAW71089.1;transl_table=11
AE017321.1	Genbank	gene	654236	654796	.	+	.	ID=gene-Wbm0502;Name=Wbm0502;gbkey=Gene;gene_biotype=protein_coding;locus_tag=Wbm0502
AE017321.1	Genbank	CDS	654236	654796	.	+	0	ID=cds-AAW71090.1;Parent=gene-Wbm0502;Dbxref=NCBI_GP:AAW71090.1;Name=AAW71090.1;gbkey=CDS;locus_tag=Wbm0502;product=Ribosomal protein L9;protein_id=AAW71090.1;transl_table=11
AE017321.1	Genbank	gene	654903	656195	.	+	.	ID=gene-Wbm0503;Name=Wbm0503;gbkey=Gene;gene_biotype=protein_coding;locus_tag=Wbm0503
AE017321.1	Genbank	CDS	654903	656195	.	+	0	ID=cds-AAW71091.1;Parent=gene-Wbm0503;Dbxref=NCBI_GP:AAW71091.1;Name=AAW71091.1;gbkey=CDS;locus_tag=Wbm0503;product=Adenylosuccinate lyase;protein_id=AAW71091.1;transl_table=11
AE017321.1	Genbank	gene	656195	656267	.	+	.	ID=gene-Wbm7015;Name=Wbm7015;gbkey=Gene;gene_biotype=tRNA;locus_tag=Wbm7015
AE017321.1	Genbank	tRNA	656195	656267	.	+	.	ID=rna-Wbm7015;Parent=gene-Wbm7015;codons=35;gbkey=tRNA;locus_tag=Wbm7015;product=tRNA-Met
AE017321.1	Genbank	exon	656195	656267	.	+	.	ID=exon-Wbm7015-1;Parent=rna-Wbm7015;codons=35;gbkey=tRNA;locus_tag=Wbm7015;product=tRNA-Met
AE017321.1	Genbank	pseudogene	657052	657354	.	+	.	ID=gene-Wbm5061;Name=Wbm5061;Note=Ankyrin repeats containing protein (pseudogene region);gbkey=Gene;gene_biotype=pseudogene;locus_tag=Wbm5061;pseudo=true
AE017321.1	Genbank	repeat_region	657711	658150	.	+	.	ID=id-AE017321.1:657711..658150;Note=UIS_W2_6 (transposon region);gbkey=repeat_region
AE017321.1	Genbank	repeat_region	658150	658297	.	-	.	ID=id-AE017321.1:658150..658297;Note=URR_124 (unclassified repeat region);gbkey=repeat_region
AE017321.1	Genbank	gene	658457	659848	.	+	.	ID=gene-Wbm0504;Name=Wbm0504;gbkey=Gene;gene_biotype=protein_coding;locus_tag=Wbm0504
AE017321.1	Genbank	CDS	658457	659848	.	+	0	ID=cds-AAW71092.1;Parent=gene-Wbm0504;Dbxref=NCBI_GP:AAW71092.1;Name=AAW71092.1;gbkey=CDS;locus_tag=Wbm0504;product=Fumarase;protein_id=AAW71092.1;transl_table=11
AE017321.1	Genbank	gene	660161	660538	.	-	.	ID=gene-Wbm0505;Name=Wbm0505;gbkey=Gene;gene_biotype=protein_coding;locus_tag=Wbm0505
AE017321.1	Genbank	CDS	660161	660538	.	-	0	ID=cds-AAW71093.1;Parent=gene-Wbm0505;Dbxref=NCBI_GP:AAW71093.1;Name=AAW71093.1;gbkey=CDS;locus_tag=Wbm0505;product=Uncharacterized protein involved in biosynthesis of c-type cytochromes;protein_id=AAW71093.1;transl_table=11
AE017321.1	Genbank	gene	660522	661571	.	-	.	ID=gene-Wbm0506;Name=Wbm0506;gbkey=Gene;gene_biotype=protein_coding;locus_tag=Wbm0506
AE017321.1	Genbank	CDS	660522	661571	.	-	0	ID=cds-AAW71094.1;Parent=gene-Wbm0506;Dbxref=NCBI_GP:AAW71094.1;Name=AAW71094.1;gbkey=CDS;locus_tag=Wbm0506;product=Probable outer membrane protein;protein_id=AAW71094.1;transl_table=11
AE017321.1	Genbank	gene	661575	661934	.	-	.	ID=gene-Wbm0507;Name=Wbm0507;gbkey=Gene;gene_biotype=protein_coding;locus_tag=Wbm0507
AE017321.1	Genbank	CDS	661575	661934	.	-	0	ID=cds-AAW71095.1;Parent=gene-Wbm0507;Dbxref=NCBI_GP:AAW71095.1;Name=AAW71095.1;gbkey=CDS;locus_tag=Wbm0507;product=Ferredoxin;protein_id=AAW71095.1;transl_table=11
AE017321.1	Genbank	gene	662055	663551	.	+	.	ID=gene-Wbm0508;Name=Wbm0508;gbkey=Gene;gene_biotype=protein_coding;locus_tag=Wbm0508
AE017321.1	Genbank	CDS	662055	663551	.	+	0	ID=cds-AAW71096.1;Parent=gene-Wbm0508;Dbxref=NCBI_GP:AAW71096.1;Name=AAW71096.1;gbkey=CDS;locus_tag=Wbm0508;product=UDP-N-acetylmuramoylalanine-D-glutamate ligase;protein_id=AAW71096.1;transl_table=11
AE017321.1	Genbank	gene	663564	664163	.	+	.	ID=gene-Wbm0509;Name=Wbm0509;gbkey=Gene;gene_biotype=protein_coding;locus_tag=Wbm0509
AE017321.1	Genbank	CDS	663564	664163	.	+	0	ID=cds-AAW71097.1;Parent=gene-Wbm0509;Dbxref=NCBI_GP:AAW71097.1;Name=AAW71097.1;gbkey=CDS;locus_tag=Wbm0509;product=Transcriptional regulator%2C tetR family;protein_id=AAW71097.1;transl_table=11
AE017321.1	Genbank	gene	664252	664494	.	+	.	ID=gene-Wbm0510;Name=Wbm0510;gbkey=Gene;gene_biotype=protein_coding;locus_tag=Wbm0510
AE017321.1	Genbank	CDS	664252	664494	.	+	0	ID=cds-AAW71098.1;Parent=gene-Wbm0510;Dbxref=NCBI_GP:AAW71098.1;Name=AAW71098.1;gbkey=CDS;locus_tag=Wbm0510;product=Predicted protein;protein_id=AAW71098.1;transl_table=11
AE017321.1	Genbank	gene	664926	665135	.	+	.	ID=gene-Wbm0511;Name=Wbm0511;gbkey=Gene;gene_biotype=protein_coding;locus_tag=Wbm0511
AE017321.1	Genbank	CDS	664926	665135	.	+	0	ID=cds-AAW71099.1;Parent=gene-Wbm0511;Dbxref=NCBI_GP:AAW71099.1;Name=AAW71099.1;gbkey=CDS;locus_tag=Wbm0511;product=Predicted protein;protein_id=AAW71099.1;transl_table=11
AE017321.1	Genbank	repeat_region	665442	666702	.	+	.	ID=id-AE017321.1:665442..666702;Note=UIS_W4_2 (transposon region);gbkey=repeat_region
AE017321.1	Genbank	repeat_region	666702	666951	.	-	.	ID=id-AE017321.1:666702..666951;Note=URR_125 (unclassified repeat region);gbkey=repeat_region
AE017321.1	Genbank	gene	667148	670438	.	-	.	ID=gene-Wbm0512;Name=Wbm0512;gbkey=Gene;gene_biotype=protein_coding;locus_tag=Wbm0512
AE017321.1	Genbank	CDS	667148	670438	.	-	0	ID=cds-AAW71100.1;Parent=gene-Wbm0512;Dbxref=NCBI_GP:AAW71100.1;Name=AAW71100.1;gbkey=CDS;locus_tag=Wbm0512;product=Carbamoylphosphate synthase large subunit;protein_id=AAW71100.1;transl_table=11
AE017321.1	Genbank	repeat_region	670548	671219	.	+	.	ID=id-AE017321.1:670548..671219;Note=UIS_W2_7 (transposon region);gbkey=repeat_region
AE017321.1	Genbank	repeat_region	671219	671297	.	+	.	ID=id-AE017321.1:671219..671297;Note=URR_126 (unclassified repeat region);gbkey=repeat_region
AE017321.1	Genbank	gene	672461	672643	.	-	.	ID=gene-Wbm0513;Name=Wbm0513;gbkey=Gene;gene_biotype=protein_coding;locus_tag=Wbm0513
AE017321.1	Genbank	CDS	672461	672643	.	-	0	ID=cds-AAW71101.1;Parent=gene-Wbm0513;Dbxref=NCBI_GP:AAW71101.1;Name=AAW71101.1;gbkey=CDS;locus_tag=Wbm0513;product=Predicted protein;protein_id=AAW71101.1;transl_table=11
AE017321.1	Genbank	gene	672846	673055	.	+	.	ID=gene-Wbm0514;Name=Wbm0514;gbkey=Gene;gene_biotype=protein_coding;locus_tag=Wbm0514
AE017321.1	Genbank	CDS	672846	673055	.	+	0	ID=cds-AAW71102.1;Parent=gene-Wbm0514;Dbxref=NCBI_GP:AAW71102.1;Name=AAW71102.1;gbkey=CDS;locus_tag=Wbm0514;product=Predicted protein;protein_id=AAW71102.1;transl_table=11
AE017321.1	Genbank	gene	673098	673283	.	+	.	ID=gene-Wbm0515;Name=Wbm0515;gbkey=Gene;gene_biotype=protein_coding;locus_tag=Wbm0515
AE017321.1	Genbank	CDS	673098	673283	.	+	0	ID=cds-AAW71103.1;Parent=gene-Wbm0515;Dbxref=NCBI_GP:AAW71103.1;Name=AAW71103.1;gbkey=CDS;locus_tag=Wbm0515;product=Predicted protein;protein_id=AAW71103.1;transl_table=11
AE017321.1	Genbank	pseudogene	673831	674177	.	-	.	ID=gene-Wbm5062;Name=Wbm5062;Note=Predicted metal-binding protein (pseudogene region);gbkey=Gene;gene_biotype=pseudogene;locus_tag=Wbm5062;pseudo=true
AE017321.1	Genbank	gene	674181	674717	.	-	.	ID=gene-Wbm0516;Name=Wbm0516;gbkey=Gene;gene_biotype=protein_coding;locus_tag=Wbm0516
AE017321.1	Genbank	CDS	674181	674717	.	-	0	ID=cds-AAW71104.1;Parent=gene-Wbm0516;Dbxref=NCBI_GP:AAW71104.1;Name=AAW71104.1;gbkey=CDS;locus_tag=Wbm0516;product=Uncharacterized conserved protein;protein_id=AAW71104.1;transl_table=11
AE017321.1	Genbank	gene	674882	675331	.	+	.	ID=gene-Wbm0517;Name=Wbm0517;gbkey=Gene;gene_biotype=protein_coding;locus_tag=Wbm0517
AE017321.1	Genbank	CDS	674882	675331	.	+	0	ID=cds-AAW71105.1;Parent=gene-Wbm0517;Dbxref=NCBI_GP:AAW71105.1;Name=AAW71105.1;gbkey=CDS;locus_tag=Wbm0517;product=Nitroreductase;protein_id=AAW71105.1;transl_table=11
AE017321.1	Genbank	gene	675417	676196	.	+	.	ID=gene-Wbm0518;Name=Wbm0518;gbkey=Gene;gene_biotype=protein_coding;locus_tag=Wbm0518
AE017321.1	Genbank	CDS	675417	676196	.	+	0	ID=cds-AAW71106.1;Parent=gene-Wbm0518;Dbxref=NCBI_GP:AAW71106.1;Name=AAW71106.1;gbkey=CDS;locus_tag=Wbm0518;product=Diaminopimelate epimerase;protein_id=AAW71106.1;transl_table=11
AE017321.1	Genbank	gene	676204	677091	.	-	.	ID=gene-Wbm0519;Name=Wbm0519;gbkey=Gene;gene_biotype=protein_coding;locus_tag=Wbm0519
AE017321.1	Genbank	CDS	676204	677091	.	-	0	ID=cds-AAW71107.1;Parent=gene-Wbm0519;Dbxref=NCBI_GP:AAW71107.1;Name=AAW71107.1;gbkey=CDS;locus_tag=Wbm0519;product=Succinyl-CoA synthetase%2C alpha subunit;protein_id=AAW71107.1;transl_table=11
AE017321.1	Genbank	gene	677095	678255	.	-	.	ID=gene-Wbm0520;Name=Wbm0520;gbkey=Gene;gene_biotype=protein_coding;locus_tag=Wbm0520
AE017321.1	Genbank	CDS	677095	678255	.	-	0	ID=cds-AAW71108.1;Parent=gene-Wbm0520;Dbxref=NCBI_GP:AAW71108.1;Name=AAW71108.1;gbkey=CDS;locus_tag=Wbm0520;product=Succinyl-CoA synthetase%2C beta subunit;protein_id=AAW71108.1;transl_table=11
AE017321.1	Genbank	gene	678284	678484	.	-	.	ID=gene-Wbm0521;Name=Wbm0521;gbkey=Gene;gene_biotype=protein_coding;locus_tag=Wbm0521
AE017321.1	Genbank	CDS	678284	678484	.	-	0	ID=cds-AAW71109.1;Parent=gene-Wbm0521;Dbxref=NCBI_GP:AAW71109.1;Name=AAW71109.1;gbkey=CDS;locus_tag=Wbm0521;product=Ribosomal protein S21;protein_id=AAW71109.1;transl_table=11
AE017321.1	Genbank	gene	678622	678695	.	-	.	ID=gene-Wbm7016;Name=Wbm7016;gbkey=Gene;gene_biotype=tRNA;locus_tag=Wbm7016
AE017321.1	Genbank	tRNA	678622	678695	.	-	.	ID=rna-Wbm7016;Parent=gene-Wbm7016;codons=22;gbkey=tRNA;locus_tag=Wbm7016;product=tRNA-Pro
AE017321.1	Genbank	exon	678622	678695	.	-	.	ID=exon-Wbm7016-1;Parent=rna-Wbm7016;codons=22;gbkey=tRNA;locus_tag=Wbm7016;product=tRNA-Pro
AE017321.1	Genbank	pseudogene	678922	679856	.	+	.	ID=gene-Wbm5063;Name=Wbm5063;Note=Drug resistance transporter%2C Bcr/CflA family protein (pseudogene region);gbkey=Gene;gene_biotype=pseudogene;locus_tag=Wbm5063;pseudo=true
AE017321.1	Genbank	gene	680323	680541	.	-	.	ID=gene-Wbm0522;Name=Wbm0522;gbkey=Gene;gene_biotype=protein_coding;locus_tag=Wbm0522
AE017321.1	Genbank	CDS	680323	680541	.	-	0	ID=cds-AAW71110.1;Parent=gene-Wbm0522;Dbxref=NCBI_GP:AAW71110.1;Name=AAW71110.1;gbkey=CDS;locus_tag=Wbm0522;product=Predicted protein;protein_id=AAW71110.1;transl_table=11
AE017321.1	Genbank	gene	681027	681251	.	-	.	ID=gene-Wbm0523;Name=Wbm0523;gbkey=Gene;gene_biotype=protein_coding;locus_tag=Wbm0523
AE017321.1	Genbank	CDS	681027	681251	.	-	0	ID=cds-AAW71111.1;Parent=gene-Wbm0523;Dbxref=NCBI_GP:AAW71111.1;Name=AAW71111.1;gbkey=CDS;locus_tag=Wbm0523;product=Predicted protein;protein_id=AAW71111.1;transl_table=11
AE017321.1	Genbank	gene	681437	681628	.	-	.	ID=gene-Wbm0524;Name=Wbm0524;gbkey=Gene;gene_biotype=protein_coding;locus_tag=Wbm0524
AE017321.1	Genbank	CDS	681437	681628	.	-	0	ID=cds-AAW71112.1;Parent=gene-Wbm0524;Dbxref=NCBI_GP:AAW71112.1;Name=AAW71112.1;gbkey=CDS;locus_tag=Wbm0524;product=Predicted protein;protein_id=AAW71112.1;transl_table=11
AE017321.1	Genbank	gene	681709	682023	.	-	.	ID=gene-Wbm0525;Name=Wbm0525;gbkey=Gene;gene_biotype=protein_coding;locus_tag=Wbm0525
AE017321.1	Genbank	CDS	681709	682023	.	-	0	ID=cds-AAW71113.1;Parent=gene-Wbm0525;Dbxref=NCBI_GP:AAW71113.1;Name=AAW71113.1;gbkey=CDS;locus_tag=Wbm0525;product=Predicted protein;protein_id=AAW71113.1;transl_table=11
AE017321.1	Genbank	gene	682180	682389	.	-	.	ID=gene-Wbm0526;Name=Wbm0526;gbkey=Gene;gene_biotype=protein_coding;locus_tag=Wbm0526
AE017321.1	Genbank	CDS	682180	682389	.	-	0	ID=cds-AAW71114.1;Parent=gene-Wbm0526;Dbxref=NCBI_GP:AAW71114.1;Name=AAW71114.1;gbkey=CDS;locus_tag=Wbm0526;product=Predicted protein;protein_id=AAW71114.1;transl_table=11
AE017321.1	Genbank	gene	683292	684788	.	-	.	ID=gene-Wbm0527;Name=Wbm0527;gbkey=Gene;gene_biotype=protein_coding;locus_tag=Wbm0527
AE017321.1	Genbank	CDS	683292	684788	.	-	0	ID=cds-AAW71115.1;Parent=gene-Wbm0527;Dbxref=NCBI_GP:AAW71115.1;Name=AAW71115.1;gbkey=CDS;locus_tag=Wbm0527;product=IMP dehydrogenase%2C GuaB;protein_id=AAW71115.1;transl_table=11
AE017321.1	Genbank	repeat_region	684905	685250	.	-	.	ID=id-AE017321.1:684905..685250;Note=URR_127 (unclassified repeat region);gbkey=repeat_region
AE017321.1	Genbank	repeat_region	685252	685524	.	-	.	ID=id-AE017321.1:685252..685524;Note=URR_128 (unclassified repeat region);gbkey=repeat_region
AE017321.1	Genbank	gene	685594	687009	.	-	.	ID=gene-Wbm0528;Name=Wbm0528;gbkey=Gene;gene_biotype=protein_coding;locus_tag=Wbm0528
AE017321.1	Genbank	CDS	685594	687009	.	-	0	ID=cds-AAW71116.1;Parent=gene-Wbm0528;Dbxref=NCBI_GP:AAW71116.1;Name=AAW71116.1;gbkey=CDS;locus_tag=Wbm0528;product=Transcription termination factor%2C rho;protein_id=AAW71116.1;transl_table=11
AE017321.1	Genbank	gene	687216	687806	.	-	.	ID=gene-Wbm0529;Name=Wbm0529;gbkey=Gene;gene_biotype=protein_coding;locus_tag=Wbm0529
AE017321.1	Genbank	CDS	687216	687806	.	-	0	ID=cds-AAW71117.1;Parent=gene-Wbm0529;Dbxref=NCBI_GP:AAW71117.1;Name=AAW71117.1;gbkey=CDS;locus_tag=Wbm0529;product=Uncharacterized protein conserved in bacteria;protein_id=AAW71117.1;transl_table=11
AE017321.1	Genbank	gene	688142	689950	.	+	.	ID=gene-Wbm0530;Name=Wbm0530;gbkey=Gene;gene_biotype=protein_coding;locus_tag=Wbm0530
AE017321.1	Genbank	CDS	688142	689950	.	+	0	ID=cds-AAW71118.1;Parent=gene-Wbm0530;Dbxref=NCBI_GP:AAW71118.1;Name=AAW71118.1;gbkey=CDS;locus_tag=Wbm0530;product=Parvulin-like peptidyl-prolyl isomerase%2C PPID;protein_id=AAW71118.1;transl_table=11
AE017321.1	Genbank	gene	690087	690407	.	+	.	ID=gene-Wbm0531;Name=Wbm0531;gbkey=Gene;gene_biotype=protein_coding;locus_tag=Wbm0531
AE017321.1	Genbank	CDS	690087	690407	.	+	0	ID=cds-AAW71119.1;Parent=gene-Wbm0531;Dbxref=NCBI_GP:AAW71119.1;Name=AAW71119.1;gbkey=CDS;locus_tag=Wbm0531;product=Ribosomal protein S16;protein_id=AAW71119.1;transl_table=11
AE017321.1	Genbank	gene	690417	691403	.	+	.	ID=gene-Wbm0532;Name=Wbm0532;gbkey=Gene;gene_biotype=protein_coding;locus_tag=Wbm0532
AE017321.1	Genbank	CDS	690417	691403	.	+	0	ID=cds-AAW71120.1;Parent=gene-Wbm0532;Dbxref=NCBI_GP:AAW71120.1;Name=AAW71120.1;gbkey=CDS;locus_tag=Wbm0532;product=Geranylgeranyl pyrophosphate synthase;protein_id=AAW71120.1;transl_table=11
AE017321.1	Genbank	gene	691465	692013	.	+	.	ID=gene-Wbm0533;Name=Wbm0533;gbkey=Gene;gene_biotype=protein_coding;locus_tag=Wbm0533
AE017321.1	Genbank	CDS	691465	692013	.	+	0	ID=cds-AAW71121.1;Parent=gene-Wbm0533;Dbxref=NCBI_GP:AAW71121.1;Name=AAW71121.1;gbkey=CDS;locus_tag=Wbm0533;product=Molecular chaperone GrpE (heat shock protein);protein_id=AAW71121.1;transl_table=11
AE017321.1	Genbank	gene	692059	693057	.	+	.	ID=gene-Wbm0534;Name=Wbm0534;gbkey=Gene;gene_biotype=protein_coding;locus_tag=Wbm0534
AE017321.1	Genbank	CDS	692059	693057	.	+	0	ID=cds-AAW71122.1;Parent=gene-Wbm0534;Dbxref=NCBI_GP:AAW71122.1;Name=AAW71122.1;gbkey=CDS;locus_tag=Wbm0534;product=Tryptophanyl-tRNA synthetase;protein_id=AAW71122.1;transl_table=11
AE017321.1	Genbank	gene	694736	695602	.	-	.	ID=gene-Wbm0535;Name=Wbm0535;gbkey=Gene;gene_biotype=protein_coding;locus_tag=Wbm0535
AE017321.1	Genbank	CDS	694736	695602	.	-	0	ID=cds-AAW71123.1;Parent=gene-Wbm0535;Dbxref=NCBI_GP:AAW71123.1;Name=AAW71123.1;gbkey=CDS;locus_tag=Wbm0535;product=4-hydroxybenzoate polyprenyltransferase;protein_id=AAW71123.1;transl_table=11
AE017321.1	Genbank	gene	695606	695950	.	-	.	ID=gene-Wbm0536;Name=Wbm0536;gbkey=Gene;gene_biotype=protein_coding;locus_tag=Wbm0536
AE017321.1	Genbank	CDS	695606	695950	.	-	0	ID=cds-AAW71124.1;Parent=gene-Wbm0536;Dbxref=NCBI_GP:AAW71124.1;Name=AAW71124.1;gbkey=CDS;locus_tag=Wbm0536;product=Ribosome-binding factor A;protein_id=AAW71124.1;transl_table=11
AE017321.1	Genbank	gene	695960	698293	.	-	.	ID=gene-Wbm0537;Name=Wbm0537;gbkey=Gene;gene_biotype=protein_coding;locus_tag=Wbm0537
AE017321.1	Genbank	CDS	695960	698293	.	-	0	ID=cds-AAW71125.1;Parent=gene-Wbm0537;Dbxref=NCBI_GP:AAW71125.1;Name=AAW71125.1;gbkey=CDS;locus_tag=Wbm0537;product=Translation initiation factor 2%2C IF-2%2C GTPase;protein_id=AAW71125.1;transl_table=11
AE017321.1	Genbank	gene	698295	699857	.	-	.	ID=gene-Wbm0538;Name=Wbm0538;gbkey=Gene;gene_biotype=protein_coding;locus_tag=Wbm0538
AE017321.1	Genbank	CDS	698295	699857	.	-	0	ID=cds-AAW71126.1;Parent=gene-Wbm0538;Dbxref=NCBI_GP:AAW71126.1;Name=AAW71126.1;gbkey=CDS;locus_tag=Wbm0538;product=Transcription elongation factor%2C NusA;protein_id=AAW71126.1;transl_table=11
AE017321.1	Genbank	pseudogene	699949	703602	.	-	.	ID=gene-Wbm5064;Name=Wbm5064;Note=cation/multidrug efflux pump (pseudogene region);gbkey=Gene;gene_biotype=pseudogene;locus_tag=Wbm5064;pseudo=true
AE017321.1	Genbank	gene	703747	706887	.	-	.	ID=gene-Wbm0539;Name=Wbm0539;gbkey=Gene;gene_biotype=protein_coding;locus_tag=Wbm0539
AE017321.1	Genbank	CDS	703747	706887	.	-	0	ID=cds-AAW71127.1;Parent=gene-Wbm0539;Dbxref=NCBI_GP:AAW71127.1;Name=AAW71127.1;gbkey=CDS;locus_tag=Wbm0539;product=Proline dehydrogenase%2C P5C dehydrogenase%2C PutA ortholog;protein_id=AAW71127.1;transl_table=11
AE017321.1	Genbank	gene	707027	709630	.	-	.	ID=gene-Wbm0540;Name=Wbm0540;gbkey=Gene;gene_biotype=protein_coding;locus_tag=Wbm0540
AE017321.1	Genbank	CDS	707027	709630	.	-	0	ID=cds-AAW71128.1;Parent=gene-Wbm0540;Dbxref=NCBI_GP:AAW71128.1;Name=AAW71128.1;gbkey=CDS;locus_tag=Wbm0540;product=Aconitase A;protein_id=AAW71128.1;transl_table=11
AE017321.1	Genbank	gene	709789	710292	.	-	.	ID=gene-Wbm0541;Name=Wbm0541;gbkey=Gene;gene_biotype=protein_coding;locus_tag=Wbm0541
AE017321.1	Genbank	CDS	709789	710292	.	-	0	ID=cds-AAW71129.1;Parent=gene-Wbm0541;Dbxref=NCBI_GP:AAW71129.1;Name=AAW71129.1;gbkey=CDS;locus_tag=Wbm0541;product=Preprotein translocase subunit SecB;protein_id=AAW71129.1;transl_table=11
AE017321.1	Genbank	gene	710451	711107	.	+	.	ID=gene-Wbm0542;Name=Wbm0542;gbkey=Gene;gene_biotype=protein_coding;locus_tag=Wbm0542
AE017321.1	Genbank	CDS	710451	711107	.	+	0	ID=cds-AAW71130.1;Parent=gene-Wbm0542;Dbxref=NCBI_GP:AAW71130.1;Name=AAW71130.1;gbkey=CDS;locus_tag=Wbm0542;product=Uncharacterized conserved protein related to eukaryotic translocase of inner mitochondrial membrane;protein_id=AAW71130.1;transl_table=11
AE017321.1	Genbank	gene	711120	711815	.	+	.	ID=gene-Wbm0543;Name=Wbm0543;gbkey=Gene;gene_biotype=protein_coding;locus_tag=Wbm0543
AE017321.1	Genbank	CDS	711120	711815	.	+	0	ID=cds-AAW71131.1;Parent=gene-Wbm0543;Dbxref=NCBI_GP:AAW71131.1;Name=AAW71131.1;gbkey=CDS;locus_tag=Wbm0543;product=DNA polymerase III epsilon subunit;protein_id=AAW71131.1;transl_table=11
AE017321.1	Genbank	gene	711860	712474	.	+	.	ID=gene-Wbm0544;Name=Wbm0544;gbkey=Gene;gene_biotype=protein_coding;locus_tag=Wbm0544
AE017321.1	Genbank	CDS	711860	712474	.	+	0	ID=cds-AAW71132.1;Parent=gene-Wbm0544;Dbxref=NCBI_GP:AAW71132.1;Name=AAW71132.1;gbkey=CDS;locus_tag=Wbm0544;product=Uncharacterized protein of SCO1/SenC/PrrC family%2C involved in biogenesis of respiratory system;protein_id=AAW71132.1;transl_table=11
AE017321.1	Genbank	pseudogene	712552	713376	.	-	.	ID=gene-Wbm5065;Name=Wbm5065;Note=Uncharacterized conserved protein (pseudogene region);gbkey=Gene;gene_biotype=pseudogene;locus_tag=Wbm5065;pseudo=true
AE017321.1	Genbank	repeat_region	713395	713443	.	-	.	ID=id-AE017321.1:713395..713443;Note=URR_129 (unclassified repeat region);gbkey=repeat_region
AE017321.1	Genbank	repeat_region	713554	713866	.	+	.	ID=id-AE017321.1:713554..713866;Note=URR_130 (unclassified repeat region);gbkey=repeat_region
AE017321.1	Genbank	gene	713917	714216	.	-	.	ID=gene-Wbm0545;Name=Wbm0545;gbkey=Gene;gene_biotype=protein_coding;locus_tag=Wbm0545
AE017321.1	Genbank	CDS	713917	714216	.	-	0	ID=cds-AAW71133.1;Parent=gene-Wbm0545;Dbxref=NCBI_GP:AAW71133.1;Name=AAW71133.1;gbkey=CDS;locus_tag=Wbm0545;product=NADH:ubiquinone oxidoreductase 18 kDa subunit;protein_id=AAW71133.1;transl_table=11
AE017321.1	Genbank	gene	714334	715014	.	+	.	ID=gene-Wbm0546;Name=Wbm0546;gbkey=Gene;gene_biotype=protein_coding;locus_tag=Wbm0546
AE017321.1	Genbank	CDS	714334	715014	.	+	0	ID=cds-AAW71134.1;Parent=gene-Wbm0546;Dbxref=NCBI_GP:AAW71134.1;Name=AAW71134.1;gbkey=CDS;locus_tag=Wbm0546;product=Predicted esterase;protein_id=AAW71134.1;transl_table=11
AE017321.1	Genbank	gene	715020	715841	.	+	.	ID=gene-Wbm0547;Name=Wbm0547;gbkey=Gene;gene_biotype=protein_coding;locus_tag=Wbm0547
AE017321.1	Genbank	CDS	715020	715841	.	+	0	ID=cds-AAW71135.1;Parent=gene-Wbm0547;Dbxref=NCBI_GP:AAW71135.1;Name=AAW71135.1;gbkey=CDS;locus_tag=Wbm0547;product=Nucleoside-diphosphate-sugar epimerase;protein_id=AAW71135.1;transl_table=11
AE017321.1	Genbank	pseudogene	715869	716316	.	-	.	ID=gene-Wbm5066;Name=Wbm5066;Note=Uncharacterized conserved protein (pseudogene region);gbkey=Gene;gene_biotype=pseudogene;locus_tag=Wbm5066;pseudo=true
AE017321.1	Genbank	pseudogene	716322	717835	.	-	.	ID=gene-Wbm5067;Name=Wbm5067;Note=Dihydropteroate synthase (pseudogene region);gbkey=Gene;gene_biotype=pseudogene;locus_tag=Wbm5067;pseudo=true
AE017321.1	Genbank	pseudogene	718485	718880	.	-	.	ID=gene-Wbm5068;Name=Wbm5068;Note=coenzyme pqq synthesis protein c (pseudogene region);gbkey=Gene;gene_biotype=pseudogene;locus_tag=Wbm5068;pseudo=true
AE017321.1	Genbank	repeat_region	720353	720404	.	-	.	ID=id-AE017321.1:720353..720404;Note=URR_131 (unclassified repeat region);gbkey=repeat_region
AE017321.1	Genbank	repeat_region	720413	720504	.	-	.	ID=id-AE017321.1:720413..720504;Note=URR_132 (unclassified repeat region);gbkey=repeat_region
AE017321.1	Genbank	repeat_region	720514	720614	.	-	.	ID=id-AE017321.1:720514..720614;Note=URR_133 (unclassified repeat region);gbkey=repeat_region
AE017321.1	Genbank	gene	720893	722944	.	-	.	ID=gene-Wbm0548;Name=Wbm0548;gbkey=Gene;gene_biotype=protein_coding;locus_tag=Wbm0548
AE017321.1	Genbank	CDS	720893	722944	.	-	0	ID=cds-AAW71136.1;Parent=gene-Wbm0548;Dbxref=NCBI_GP:AAW71136.1;Name=AAW71136.1;gbkey=CDS;locus_tag=Wbm0548;product=NAD-dependent DNA ligase%2C Lig;protein_id=AAW71136.1;transl_table=11
AE017321.1	Genbank	gene	723146	723898	.	+	.	ID=gene-Wbm0549;Name=Wbm0549;gbkey=Gene;gene_biotype=protein_coding;locus_tag=Wbm0549
AE017321.1	Genbank	CDS	723146	723898	.	+	0	ID=cds-AAW71137.1;Parent=gene-Wbm0549;Dbxref=NCBI_GP:AAW71137.1;Name=AAW71137.1;gbkey=CDS;locus_tag=Wbm0549;product=Predicted acid phosphatase;protein_id=AAW71137.1;transl_table=11
AE017321.1	Genbank	gene	724141	724350	.	-	.	ID=gene-Wbm0550;Name=Wbm0550;gbkey=Gene;gene_biotype=protein_coding;locus_tag=Wbm0550
AE017321.1	Genbank	CDS	724141	724350	.	-	0	ID=cds-AAW71138.1;Parent=gene-Wbm0550;Dbxref=NCBI_GP:AAW71138.1;Name=AAW71138.1;gbkey=CDS;locus_tag=Wbm0550;product=Predicted protein;protein_id=AAW71138.1;transl_table=11
AE017321.1	Genbank	gene	724848	727259	.	-	.	ID=gene-Wbm0551;Name=Wbm0551;gbkey=Gene;gene_biotype=protein_coding;locus_tag=Wbm0551
AE017321.1	Genbank	CDS	724848	727259	.	-	0	ID=cds-AAW71139.1;Parent=gene-Wbm0551;Dbxref=NCBI_GP:AAW71139.1;Name=AAW71139.1;gbkey=CDS;locus_tag=Wbm0551;product=ATP-dependent Lon protease;protein_id=AAW71139.1;transl_table=11
AE017321.1	Genbank	gene	727275	728555	.	-	.	ID=gene-Wbm0552;Name=Wbm0552;gbkey=Gene;gene_biotype=protein_coding;locus_tag=Wbm0552
AE017321.1	Genbank	CDS	727275	728555	.	-	0	ID=cds-AAW71140.1;Parent=gene-Wbm0552;Dbxref=NCBI_GP:AAW71140.1;Name=AAW71140.1;gbkey=CDS;locus_tag=Wbm0552;product=ATP-dependent protease Clp%2C ATPase subunit;protein_id=AAW71140.1;transl_table=11
AE017321.1	Genbank	gene	728555	729181	.	-	.	ID=gene-Wbm0553;Name=Wbm0553;gbkey=Gene;gene_biotype=protein_coding;locus_tag=Wbm0553
AE017321.1	Genbank	CDS	728555	729181	.	-	0	ID=cds-AAW71141.1;Parent=gene-Wbm0553;Dbxref=NCBI_GP:AAW71141.1;Name=AAW71141.1;gbkey=CDS;locus_tag=Wbm0553;product=Protease subunit of ATP-dependent Clp protease;protein_id=AAW71141.1;transl_table=11
AE017321.1	Genbank	gene	729193	730536	.	-	.	ID=gene-Wbm0554;Name=Wbm0554;gbkey=Gene;gene_biotype=protein_coding;locus_tag=Wbm0554
AE017321.1	Genbank	CDS	729193	730536	.	-	0	ID=cds-AAW71142.1;Parent=gene-Wbm0554;Dbxref=NCBI_GP:AAW71142.1;Name=AAW71142.1;gbkey=CDS;locus_tag=Wbm0554;product=FKBP-type peptidyl-prolyl cis-trans isomerase%2C tig;protein_id=AAW71142.1;transl_table=11
AE017321.1	Genbank	gene	730696	730777	.	-	.	ID=gene-Wbm7017;Name=Wbm7017;gbkey=Gene;gene_biotype=tRNA;locus_tag=Wbm7017
AE017321.1	Genbank	tRNA	730696	730777	.	-	.	ID=rna-Wbm7017;Parent=gene-Wbm7017;codons=18;gbkey=tRNA;locus_tag=Wbm7017;product=tRNA-Leu
AE017321.1	Genbank	exon	730696	730777	.	-	.	ID=exon-Wbm7017-1;Parent=rna-Wbm7017;codons=18;gbkey=tRNA;locus_tag=Wbm7017;product=tRNA-Leu
AE017321.1	Genbank	gene	730917	731507	.	+	.	ID=gene-Wbm0555;Name=Wbm0555;gbkey=Gene;gene_biotype=protein_coding;locus_tag=Wbm0555
AE017321.1	Genbank	CDS	730917	731507	.	+	0	ID=cds-AAW71143.1;Parent=gene-Wbm0555;Dbxref=NCBI_GP:AAW71143.1;Name=AAW71143.1;gbkey=CDS;locus_tag=Wbm0555;product=Predicted lipoprotein%2C OsmY ortholog;protein_id=AAW71143.1;transl_table=11
AE017321.1	Genbank	gene	731584	732501	.	+	.	ID=gene-Wbm0556;Name=Wbm0556;gbkey=Gene;gene_biotype=protein_coding;locus_tag=Wbm0556
AE017321.1	Genbank	CDS	731584	732501	.	+	0	ID=cds-AAW71144.1;Parent=gene-Wbm0556;Dbxref=NCBI_GP:AAW71144.1;Name=AAW71144.1;gbkey=CDS;locus_tag=Wbm0556;product=Glutathione synthase;protein_id=AAW71144.1;transl_table=11
AE017321.1	Genbank	gene	732486	733517	.	-	.	ID=gene-Wbm0557;Name=Wbm0557;gbkey=Gene;gene_biotype=protein_coding;locus_tag=Wbm0557
AE017321.1	Genbank	CDS	732486	733517	.	-	0	ID=cds-AAW71145.1;Parent=gene-Wbm0557;Dbxref=NCBI_GP:AAW71145.1;Name=AAW71145.1;gbkey=CDS;locus_tag=Wbm0557;product=UDP-N-acetylglucosamine:LPS N-acetylglucosamine transferase;protein_id=AAW71145.1;transl_table=11
AE017321.1	Genbank	gene	733769	733981	.	+	.	ID=gene-Wbm0558;Name=Wbm0558;gbkey=Gene;gene_biotype=protein_coding;locus_tag=Wbm0558
AE017321.1	Genbank	CDS	733769	733981	.	+	0	ID=cds-AAW71146.1;Parent=gene-Wbm0558;Dbxref=NCBI_GP:AAW71146.1;Name=AAW71146.1;gbkey=CDS;locus_tag=Wbm0558;product=Predicted protein;protein_id=AAW71146.1;transl_table=11
AE017321.1	Genbank	gene	733983	735422	.	-	.	ID=gene-Wbm0559;Name=Wbm0559;gbkey=Gene;gene_biotype=protein_coding;locus_tag=Wbm0559
AE017321.1	Genbank	CDS	733983	735422	.	-	0	ID=cds-AAW71147.1;Parent=gene-Wbm0559;Dbxref=NCBI_GP:AAW71147.1;Name=AAW71147.1;gbkey=CDS;locus_tag=Wbm0559;product=Dihydrolipoamide dehydrogenase E3 component;protein_id=AAW71147.1;transl_table=11
AE017321.1	Genbank	repeat_region	735485	735515	.	+	.	ID=id-AE017321.1:735485..735515;Note=URR_134 (unclassified repeat region);gbkey=repeat_region
AE017321.1	Genbank	repeat_region	735543	735787	.	+	.	ID=id-AE017321.1:735543..735787;Note=URR_135 (unclassified repeat region);gbkey=repeat_region
AE017321.1	Genbank	gene	736435	737106	.	+	.	ID=gene-Wbm0560;Name=Wbm0560;gbkey=Gene;gene_biotype=protein_coding;locus_tag=Wbm0560
AE017321.1	Genbank	CDS	736435	737106	.	+	0	ID=cds-AAW71148.1;Parent=gene-Wbm0560;Dbxref=NCBI_GP:AAW71148.1;Name=AAW71148.1;gbkey=CDS;locus_tag=Wbm0560;product=PQQ-like beta-propeller repeat-containing protein;protein_id=AAW71148.1;transl_table=11
AE017321.1	Genbank	gene	737099	738487	.	+	.	ID=gene-Wbm0561;Name=Wbm0561;gbkey=Gene;gene_biotype=protein_coding;locus_tag=Wbm0561
AE017321.1	Genbank	CDS	737099	738487	.	+	0	ID=cds-AAW71149.1;Parent=gene-Wbm0561;Dbxref=NCBI_GP:AAW71149.1;Name=AAW71149.1;gbkey=CDS;locus_tag=Wbm0561;product=Dihydrolipoamide dehydrogenase E3 component;protein_id=AAW71149.1;transl_table=11
AE017321.1	Genbank	gene	738490	739668	.	+	.	ID=gene-Wbm0562;Name=Wbm0562;gbkey=Gene;gene_biotype=protein_coding;locus_tag=Wbm0562
AE017321.1	Genbank	CDS	738490	739668	.	+	0	ID=cds-AAW71150.1;Parent=gene-Wbm0562;Dbxref=NCBI_GP:AAW71150.1;Name=AAW71150.1;gbkey=CDS;locus_tag=Wbm0562;product=Integrase;protein_id=AAW71150.1;transl_table=11
AE017321.1	Genbank	gene	740335	740574	.	-	.	ID=gene-Wbm0563;Name=Wbm0563;gbkey=Gene;gene_biotype=protein_coding;locus_tag=Wbm0563
AE017321.1	Genbank	CDS	740335	740574	.	-	0	ID=cds-AAW71151.1;Parent=gene-Wbm0563;Dbxref=NCBI_GP:AAW71151.1;Name=AAW71151.1;gbkey=CDS;locus_tag=Wbm0563;product=Predicted protein;protein_id=AAW71151.1;transl_table=11
AE017321.1	Genbank	gene	740740	740970	.	-	.	ID=gene-Wbm0564;Name=Wbm0564;gbkey=Gene;gene_biotype=protein_coding;locus_tag=Wbm0564
AE017321.1	Genbank	CDS	740740	740970	.	-	0	ID=cds-AAW71152.1;Parent=gene-Wbm0564;Dbxref=NCBI_GP:AAW71152.1;Name=AAW71152.1;gbkey=CDS;locus_tag=Wbm0564;product=Predicted protein;protein_id=AAW71152.1;transl_table=11
AE017321.1	Genbank	gene	740994	741335	.	-	.	ID=gene-Wbm0565;Name=Wbm0565;gbkey=Gene;gene_biotype=protein_coding;locus_tag=Wbm0565
AE017321.1	Genbank	CDS	740994	741335	.	-	0	ID=cds-AAW71153.1;Parent=gene-Wbm0565;Dbxref=NCBI_GP:AAW71153.1;Name=AAW71153.1;gbkey=CDS;locus_tag=Wbm0565;product=Predicted protein;protein_id=AAW71153.1;transl_table=11
AE017321.1	Genbank	gene	741449	742405	.	-	.	ID=gene-Wbm0566;Name=Wbm0566;gbkey=Gene;gene_biotype=protein_coding;locus_tag=Wbm0566
AE017321.1	Genbank	CDS	741449	742405	.	-	0	ID=cds-AAW71154.1;Parent=gene-Wbm0566;Dbxref=NCBI_GP:AAW71154.1;Name=AAW71154.1;gbkey=CDS;locus_tag=Wbm0566;product=Thioredoxin reductase;protein_id=AAW71154.1;transl_table=11
AE017321.1	Genbank	gene	742392	743006	.	-	.	ID=gene-Wbm0567;Name=Wbm0567;gbkey=Gene;gene_biotype=protein_coding;locus_tag=Wbm0567
AE017321.1	Genbank	CDS	742392	743006	.	-	0	ID=cds-AAW71155.1;Parent=gene-Wbm0567;Dbxref=NCBI_GP:AAW71155.1;Name=AAW71155.1;gbkey=CDS;locus_tag=Wbm0567;product=Peroxiredoxin;protein_id=AAW71155.1;transl_table=11
AE017321.1	Genbank	gene	743117	744322	.	-	.	ID=gene-Wbm0568;Name=Wbm0568;gbkey=Gene;gene_biotype=protein_coding;locus_tag=Wbm0568
AE017321.1	Genbank	CDS	743117	744322	.	-	0	ID=cds-AAW71156.1;Parent=gene-Wbm0568;Dbxref=NCBI_GP:AAW71156.1;Name=AAW71156.1;gbkey=CDS;locus_tag=Wbm0568;product=Acetylornithine deacetylase/Succinyl-diaminopimelate desuccinylase;protein_id=AAW71156.1;transl_table=11
AE017321.1	Genbank	pseudogene	744559	745153	.	-	.	ID=gene-Wbm5069;Name=Wbm5069;Note=sn-glycerol-1-phosphate dehydrogenase (pseudogene region);gbkey=Gene;gene_biotype=pseudogene;locus_tag=Wbm5069;pseudo=true
AE017321.1	Genbank	pseudogene	745573	746425	.	-	.	ID=gene-Wbm5070;Name=Wbm5070;Note=Predicted Rossmann fold nucleotide-binding protein involved in DNA uptake (pseudogene region);gbkey=Gene;gene_biotype=pseudogene;locus_tag=Wbm5070;pseudo=true
AE017321.1	Genbank	gene	746774	747148	.	+	.	ID=gene-Wbm0569;Name=Wbm0569;gbkey=Gene;gene_biotype=protein_coding;locus_tag=Wbm0569
AE017321.1	Genbank	CDS	746774	747148	.	+	0	ID=cds-AAW71157.1;Parent=gene-Wbm0569;Dbxref=NCBI_GP:AAW71157.1;Name=AAW71157.1;gbkey=CDS;locus_tag=Wbm0569;product=Ferredoxin;protein_id=AAW71157.1;transl_table=11
AE017321.1	Genbank	repeat_region	747811	747845	.	+	.	ID=id-AE017321.1:747811..747845;Note=URR_136 (unclassified repeat region);gbkey=repeat_region
AE017321.1	Genbank	gene	748388	749407	.	+	.	ID=gene-Wbm0570;Name=Wbm0570;gbkey=Gene;gene_biotype=protein_coding;locus_tag=Wbm0570
AE017321.1	Genbank	CDS	748388	749407	.	+	0	ID=cds-AAW71158.1;Parent=gene-Wbm0570;Dbxref=NCBI_GP:AAW71158.1;Name=AAW71158.1;gbkey=CDS;locus_tag=Wbm0570;product=D-alanine-D-alanine ligase;protein_id=AAW71158.1;transl_table=11
AE017321.1	Genbank	gene	749408	750166	.	+	.	ID=gene-Wbm0571;Name=Wbm0571;gbkey=Gene;gene_biotype=protein_coding;locus_tag=Wbm0571
AE017321.1	Genbank	CDS	749408	750166	.	+	0	ID=cds-AAW71159.1;Parent=gene-Wbm0571;Dbxref=NCBI_GP:AAW71159.1;Name=AAW71159.1;gbkey=CDS;locus_tag=Wbm0571;product=Cell division septal protein;protein_id=AAW71159.1;transl_table=11
AE017321.1	Genbank	repeat_region	750338	750387	.	+	.	ID=id-AE017321.1:750338..750387;Note=URR_137 (unclassified repeat region);gbkey=repeat_region
AE017321.1	Genbank	pseudogene	750548	751171	.	+	.	ID=gene-Wbm5071;Name=Wbm5071;Note=Pyridoxal phosphate biosynthetic protein PdxJ (pseudogene region);gbkey=Gene;gene_biotype=pseudogene;locus_tag=Wbm5071;pseudo=true
AE017321.1	Genbank	gene	751170	751481	.	-	.	ID=gene-Wbm0572;Name=Wbm0572;gbkey=Gene;gene_biotype=protein_coding;locus_tag=Wbm0572
AE017321.1	Genbank	CDS	751170	751481	.	-	0	ID=cds-AAW71160.1;Parent=gene-Wbm0572;Dbxref=NCBI_GP:AAW71160.1;Name=AAW71160.1;gbkey=CDS;locus_tag=Wbm0572;product=Bacterial nucleoid DNA-binding protein%2C HupA family;protein_id=AAW71160.1;transl_table=11
AE017321.1	Genbank	gene	751629	752075	.	-	.	ID=gene-Wbm0573;Name=Wbm0573;gbkey=Gene;gene_biotype=protein_coding;locus_tag=Wbm0573
AE017321.1	Genbank	CDS	751629	752075	.	-	0	ID=cds-AAW71161.1;Parent=gene-Wbm0573;Dbxref=NCBI_GP:AAW71161.1;Name=AAW71161.1;gbkey=CDS;locus_tag=Wbm0573;product=Ribosomal protein S9;protein_id=AAW71161.1;transl_table=11
AE017321.1	Genbank	gene	752085	752543	.	-	.	ID=gene-Wbm0574;Name=Wbm0574;gbkey=Gene;gene_biotype=protein_coding;locus_tag=Wbm0574
AE017321.1	Genbank	CDS	752085	752543	.	-	0	ID=cds-AAW71162.1;Parent=gene-Wbm0574;Dbxref=NCBI_GP:AAW71162.1;Name=AAW71162.1;gbkey=CDS;locus_tag=Wbm0574;product=Ribosomal protein L13;protein_id=AAW71162.1;transl_table=11
AE017321.1	Genbank	gene	752673	753908	.	+	.	ID=gene-Wbm0575;Name=Wbm0575;gbkey=Gene;gene_biotype=protein_coding;locus_tag=Wbm0575
AE017321.1	Genbank	CDS	752673	753908	.	+	0	ID=cds-AAW71163.1;Parent=gene-Wbm0575;Dbxref=NCBI_GP:AAW71163.1;Name=AAW71163.1;gbkey=CDS;locus_tag=Wbm0575;product=Outer membrane protein;protein_id=AAW71163.1;transl_table=11
AE017321.1	Genbank	gene	753928	754296	.	+	.	ID=gene-Wbm0576;Name=Wbm0576;gbkey=Gene;gene_biotype=protein_coding;locus_tag=Wbm0576
AE017321.1	Genbank	CDS	753928	754296	.	+	0	ID=cds-AAW71164.1;Parent=gene-Wbm0576;Dbxref=NCBI_GP:AAW71164.1;Name=AAW71164.1;gbkey=CDS;locus_tag=Wbm0576;product=Predicted protein;protein_id=AAW71164.1;transl_table=11
AE017321.1	Genbank	pseudogene	754309	754509	.	+	.	ID=gene-Wbm5072;Name=Wbm5072;Note=Uncharacterized conserved protein (pseudogene region);gbkey=Gene;gene_biotype=pseudogene;locus_tag=Wbm5072;pseudo=true
AE017321.1	Genbank	gene	754520	755170	.	+	.	ID=gene-Wbm0577;Name=Wbm0577;gbkey=Gene;gene_biotype=protein_coding;locus_tag=Wbm0577
AE017321.1	Genbank	CDS	754520	755170	.	+	0	ID=cds-AAW71165.1;Parent=gene-Wbm0577;Dbxref=NCBI_GP:AAW71165.1;Name=AAW71165.1;gbkey=CDS;locus_tag=Wbm0577;product=23S rRNA methylase;protein_id=AAW71165.1;transl_table=11
AE017321.1	Genbank	gene	755188	755835	.	-	.	ID=gene-Wbm0578;Name=Wbm0578;gbkey=Gene;gene_biotype=protein_coding;locus_tag=Wbm0578
AE017321.1	Genbank	CDS	755188	755835	.	-	0	ID=cds-AAW71166.1;Parent=gene-Wbm0578;Dbxref=NCBI_GP:AAW71166.1;Name=AAW71166.1;gbkey=CDS;locus_tag=Wbm0578;product=ABC-type transport system involved in cytochrome c biogenesis%2C permease component;protein_id=AAW71166.1;transl_table=11
AE017321.1	Genbank	gene	755942	756325	.	+	.	ID=gene-Wbm0579;Name=Wbm0579;gbkey=Gene;gene_biotype=protein_coding;locus_tag=Wbm0579
AE017321.1	Genbank	CDS	755942	756325	.	+	0	ID=cds-AAW71167.1;Parent=gene-Wbm0579;Dbxref=NCBI_GP:AAW71167.1;Name=AAW71167.1;gbkey=CDS;locus_tag=Wbm0579;product=DnaK suppressor protein;protein_id=AAW71167.1;transl_table=11
AE017321.1	Genbank	gene	756340	756927	.	-	.	ID=gene-Wbm0580;Name=Wbm0580;gbkey=Gene;gene_biotype=protein_coding;locus_tag=Wbm0580
AE017321.1	Genbank	CDS	756340	756927	.	-	0	ID=cds-AAW71168.1;Parent=gene-Wbm0580;Dbxref=NCBI_GP:AAW71168.1;Name=AAW71168.1;gbkey=CDS;locus_tag=Wbm0580;product=Guanylate kinase;protein_id=AAW71168.1;transl_table=11
AE017321.1	Genbank	gene	756979	758799	.	-	.	ID=gene-Wbm0581;Name=Wbm0581;gbkey=Gene;gene_biotype=protein_coding;locus_tag=Wbm0581
AE017321.1	Genbank	CDS	756979	758799	.	-	0	ID=cds-AAW71169.1;Parent=gene-Wbm0581;Dbxref=NCBI_GP:AAW71169.1;Name=AAW71169.1;gbkey=CDS;locus_tag=Wbm0581;product=Uncharacterized secreted protein containing pentapeptide repeats;protein_id=AAW71169.1;transl_table=11
AE017321.1	Genbank	gene	758774	760114	.	-	.	ID=gene-Wbm0582;Name=Wbm0582;gbkey=Gene;gene_biotype=protein_coding;locus_tag=Wbm0582
AE017321.1	Genbank	CDS	758774	760114	.	-	0	ID=cds-AAW71170.1;Parent=gene-Wbm0582;Dbxref=NCBI_GP:AAW71170.1;Name=AAW71170.1;gbkey=CDS;locus_tag=Wbm0582;product=Ankyrin repeat-containing protein;protein_id=AAW71170.1;transl_table=11
AE017321.1	Genbank	gene	760371	760460	.	-	.	ID=gene-Wbm7018;Name=Wbm7018;gbkey=Gene;gene_biotype=tRNA;locus_tag=Wbm7018
AE017321.1	Genbank	tRNA	760371	760460	.	-	.	ID=rna-Wbm7018;Parent=gene-Wbm7018;codons=45;gbkey=tRNA;locus_tag=Wbm7018;product=tRNA-Ser
AE017321.1	Genbank	exon	760371	760460	.	-	.	ID=exon-Wbm7018-1;Parent=rna-Wbm7018;codons=45;gbkey=tRNA;locus_tag=Wbm7018;product=tRNA-Ser
AE017321.1	Genbank	gene	760611	761126	.	-	.	ID=gene-Wbm0583;Name=Wbm0583;gbkey=Gene;gene_biotype=protein_coding;locus_tag=Wbm0583
AE017321.1	Genbank	CDS	760611	761126	.	-	0	ID=cds-AAW71171.1;Parent=gene-Wbm0583;Dbxref=NCBI_GP:AAW71171.1;Name=AAW71171.1;gbkey=CDS;locus_tag=Wbm0583;product=Inorganic pyrophosphatase;protein_id=AAW71171.1;transl_table=11
AE017321.1	Genbank	repeat_region	761163	761301	.	-	.	ID=id-AE017321.1:761163..761301;Note=URR_138 (unclassified repeat region);gbkey=repeat_region
AE017321.1	Genbank	repeat_region	761364	761547	.	-	.	ID=id-AE017321.1:761364..761547;Note=URR_139 (unclassified repeat region);gbkey=repeat_region
AE017321.1	Genbank	gene	761701	762192	.	-	.	ID=gene-Wbm0584;Name=Wbm0584;gbkey=Gene;gene_biotype=protein_coding;locus_tag=Wbm0584
AE017321.1	Genbank	CDS	761701	762192	.	-	0	ID=cds-AAW71172.1;Parent=gene-Wbm0584;Dbxref=NCBI_GP:AAW71172.1;Name=AAW71172.1;gbkey=CDS;locus_tag=Wbm0584;product=Ubiquinone biosynthesis protein COQ7;protein_id=AAW71172.1;transl_table=11
AE017321.1	Genbank	gene	762206	762718	.	-	.	ID=gene-Wbm0585;Name=Wbm0585;gbkey=Gene;gene_biotype=protein_coding;locus_tag=Wbm0585
AE017321.1	Genbank	CDS	762206	762718	.	-	0	ID=cds-AAW71173.1;Parent=gene-Wbm0585;Dbxref=NCBI_GP:AAW71173.1;Name=AAW71173.1;gbkey=CDS;locus_tag=Wbm0585;product=Disulfide bond formation protein DsbB;protein_id=AAW71173.1;transl_table=11
AE017321.1	Genbank	gene	762744	764156	.	-	.	ID=gene-Wbm0586;Name=Wbm0586;gbkey=Gene;gene_biotype=protein_coding;locus_tag=Wbm0586
AE017321.1	Genbank	CDS	762744	764156	.	-	0	ID=cds-AAW71174.1;Parent=gene-Wbm0586;Dbxref=NCBI_GP:AAW71174.1;Name=AAW71174.1;gbkey=CDS;locus_tag=Wbm0586;product=Predicted GTPase;protein_id=AAW71174.1;transl_table=11
AE017321.1	Genbank	gene	764294	765346	.	+	.	ID=gene-Wbm0587;Name=Wbm0587;gbkey=Gene;gene_biotype=protein_coding;locus_tag=Wbm0587
AE017321.1	Genbank	CDS	764294	765346	.	+	0	ID=cds-AAW71175.1;Parent=gene-Wbm0587;Dbxref=NCBI_GP:AAW71175.1;Name=AAW71175.1;gbkey=CDS;locus_tag=Wbm0587;product=Predicted protein;protein_id=AAW71175.1;transl_table=11
AE017321.1	Genbank	gene	765454	766980	.	+	.	ID=gene-Wbm0588;Name=Wbm0588;gbkey=Gene;gene_biotype=protein_coding;locus_tag=Wbm0588
AE017321.1	Genbank	CDS	765454	766980	.	+	0	ID=cds-AAW71176.1;Parent=gene-Wbm0588;Dbxref=NCBI_GP:AAW71176.1;Name=AAW71176.1;gbkey=CDS;locus_tag=Wbm0588;product=Acetyl-CoA carboxylase%2C carboxyltransferase component;protein_id=AAW71176.1;transl_table=11
AE017321.1	Genbank	gene	767034	767106	.	-	.	ID=gene-Wbm7019;Name=Wbm7019;gbkey=Gene;gene_biotype=tRNA;locus_tag=Wbm7019
AE017321.1	Genbank	tRNA	767034	767106	.	-	.	ID=rna-Wbm7019;Parent=gene-Wbm7019;codons=37;gbkey=tRNA;locus_tag=Wbm7019;product=tRNA-Thr
AE017321.1	Genbank	exon	767034	767106	.	-	.	ID=exon-Wbm7019-1;Parent=rna-Wbm7019;codons=37;gbkey=tRNA;locus_tag=Wbm7019;product=tRNA-Thr
AE017321.1	Genbank	gene	767236	768051	.	+	.	ID=gene-Wbm0589;Name=Wbm0589;gbkey=Gene;gene_biotype=protein_coding;locus_tag=Wbm0589
AE017321.1	Genbank	CDS	767236	768051	.	+	0	ID=cds-AAW71177.1;Parent=gene-Wbm0589;Dbxref=NCBI_GP:AAW71177.1;Name=AAW71177.1;gbkey=CDS;locus_tag=Wbm0589;product=Formamidopyrimidine-DNA glycosylase;protein_id=AAW71177.1;transl_table=11
AE017321.1	Genbank	pseudogene	768085	768660	.	+	.	ID=gene-Wbm5073;Name=Wbm5073;Note=Pyridoxamine-phosphate oxidase (pseudogene region);gbkey=Gene;gene_biotype=pseudogene;locus_tag=Wbm5073;pseudo=true
AE017321.1	Genbank	gene	768732	769190	.	-	.	ID=gene-Wbm0590;Name=Wbm0590;gbkey=Gene;gene_biotype=protein_coding;locus_tag=Wbm0590
AE017321.1	Genbank	CDS	768732	769190	.	-	0	ID=cds-AAW71178.1;Parent=gene-Wbm0590;Dbxref=NCBI_GP:AAW71178.1;Name=AAW71178.1;gbkey=CDS;locus_tag=Wbm0590;product=Predicted protein WF-5;protein_id=AAW71178.1;transl_table=11
AE017321.1	Genbank	gene	769450	769523	.	-	.	ID=gene-Wbm7020;Name=Wbm7020;gbkey=Gene;gene_biotype=tRNA;locus_tag=Wbm7020
AE017321.1	Genbank	tRNA	769450	769523	.	-	.	ID=rna-Wbm7020;Parent=gene-Wbm7020;codons=35;gbkey=tRNA;locus_tag=Wbm7020;product=tRNA-Met
AE017321.1	Genbank	exon	769450	769523	.	-	.	ID=exon-Wbm7020-1;Parent=rna-Wbm7020;codons=35;gbkey=tRNA;locus_tag=Wbm7020;product=tRNA-Met
AE017321.1	Genbank	pseudogene	770123	770978	.	+	.	ID=gene-Wbm5074;Name=Wbm5074;Note=Predicted membrane metal-binding protein%2C ComEC/Rec2 family (pseudogene region);gbkey=Gene;gene_biotype=pseudogene;locus_tag=Wbm5074;pseudo=true
AE017321.1	Genbank	pseudogene	772017	772737	.	+	.	ID=gene-Wbm5075;Name=Wbm5075;Note=Pseudouridylate synthases%2C 23S RNA-specific (pseudogene region);gbkey=Gene;gene_biotype=pseudogene;locus_tag=Wbm5075;pseudo=true
AE017321.1	Genbank	gene	772818	773606	.	+	.	ID=gene-Wbm0591;Name=Wbm0591;gbkey=Gene;gene_biotype=protein_coding;locus_tag=Wbm0591
AE017321.1	Genbank	CDS	772818	773606	.	+	0	ID=cds-AAW71179.1;Parent=gene-Wbm0591;Dbxref=NCBI_GP:AAW71179.1;Name=AAW71179.1;gbkey=CDS;locus_tag=Wbm0591;product=Type IV secretory pathway%2C VirB9 component;protein_id=AAW71179.1;transl_table=11
AE017321.1	Genbank	gene	773630	775135	.	-	.	ID=gene-Wbm0592;Name=Wbm0592;gbkey=Gene;gene_biotype=protein_coding;locus_tag=Wbm0592
AE017321.1	Genbank	CDS	773630	775135	.	-	0	ID=cds-AAW71180.1;Parent=gene-Wbm0592;Dbxref=NCBI_GP:AAW71180.1;Name=AAW71180.1;gbkey=CDS;locus_tag=Wbm0592;product=Multisubunit Na+/H+ antiporter%2C MnhD subunit;protein_id=AAW71180.1;transl_table=11
AE017321.1	Genbank	gene	775225	776415	.	-	.	ID=gene-Wbm0593;Name=Wbm0593;gbkey=Gene;gene_biotype=protein_coding;locus_tag=Wbm0593
AE017321.1	Genbank	CDS	775225	776415	.	-	0	ID=cds-AAW71181.1;Parent=gene-Wbm0593;Dbxref=NCBI_GP:AAW71181.1;Name=AAW71181.1;gbkey=CDS;locus_tag=Wbm0593;product=Queuine/archaeosine tRNA-ribosyltransferase;protein_id=AAW71181.1;transl_table=11
AE017321.1	Genbank	gene	776416	776916	.	-	.	ID=gene-Wbm0594;Name=Wbm0594;gbkey=Gene;gene_biotype=protein_coding;locus_tag=Wbm0594
AE017321.1	Genbank	CDS	776416	776916	.	-	0	ID=cds-AAW71182.1;Parent=gene-Wbm0594;Dbxref=NCBI_GP:AAW71182.1;Name=AAW71182.1;gbkey=CDS;locus_tag=Wbm0594;product=NADH:ubiquinone oxidoreductase chain E;protein_id=AAW71182.1;transl_table=11
AE017321.1	Genbank	repeat_region	778112	778591	.	-	.	ID=id-AE017321.1:778112..778591;Note=URR_140 (unclassified repeat region);gbkey=repeat_region
AE017321.1	Genbank	gene	779421	779753	.	+	.	ID=gene-Wbm0595;Name=Wbm0595;gbkey=Gene;gene_biotype=protein_coding;locus_tag=Wbm0595
AE017321.1	Genbank	CDS	779421	779753	.	+	0	ID=cds-AAW71183.1;Parent=gene-Wbm0595;Dbxref=NCBI_GP:AAW71183.1;Name=AAW71183.1;gbkey=CDS;locus_tag=Wbm0595;product=Predicted protein;protein_id=AAW71183.1;transl_table=11
AE017321.1	Genbank	gene	781215	781985	.	-	.	ID=gene-Wbm0596;Name=Wbm0596;gbkey=Gene;gene_biotype=protein_coding;locus_tag=Wbm0596
AE017321.1	Genbank	CDS	781215	781985	.	-	0	ID=cds-AAW71184.1;Parent=gene-Wbm0596;Dbxref=NCBI_GP:AAW71184.1;Name=AAW71184.1;gbkey=CDS;locus_tag=Wbm0596;product=Response regulator consisting of a CheY-like receiver domain and wHTH-type DNA-binding domain;protein_id=AAW71184.1;transl_table=11
AE017321.1	Genbank	gene	782308	783291	.	+	.	ID=gene-Wbm0597;Name=Wbm0597;gbkey=Gene;gene_biotype=protein_coding;locus_tag=Wbm0597
AE017321.1	Genbank	CDS	782308	783291	.	+	0	ID=cds-AAW71185.1;Parent=gene-Wbm0597;Dbxref=NCBI_GP:AAW71185.1;Name=AAW71185.1;gbkey=CDS;locus_tag=Wbm0597;product=Glycerol-3-phosphate dehydrogenase;protein_id=AAW71185.1;transl_table=11
AE017321.1	Genbank	pseudogene	783533	783793	.	+	.	ID=gene-Wbm5076;Name=Wbm5076;Note=Phosphatidylglycerophosphatase A (pseudogene region);gbkey=Gene;gene_biotype=pseudogene;locus_tag=Wbm5076;pseudo=true
AE017321.1	Genbank	gene	783873	784562	.	+	.	ID=gene-Wbm0598;Name=Wbm0598;gbkey=Gene;gene_biotype=protein_coding;locus_tag=Wbm0598
AE017321.1	Genbank	CDS	783873	784562	.	+	0	ID=cds-AAW71186.1;Parent=gene-Wbm0598;Dbxref=NCBI_GP:AAW71186.1;Name=AAW71186.1;gbkey=CDS;locus_tag=Wbm0598;product=Protein containing GNAT family acetyltransferase domain;protein_id=AAW71186.1;transl_table=11
AE017321.1	Genbank	gene	784618	785754	.	+	.	ID=gene-Wbm0599;Name=Wbm0599;gbkey=Gene;gene_biotype=protein_coding;locus_tag=Wbm0599
AE017321.1	Genbank	CDS	784618	785754	.	+	0	ID=cds-AAW71187.1;Parent=gene-Wbm0599;Dbxref=NCBI_GP:AAW71187.1;Name=AAW71187.1;gbkey=CDS;locus_tag=Wbm0599;product=Probably membrane associated protein containing PAS/PAC domain;protein_id=AAW71187.1;transl_table=11
AE017321.1	Genbank	gene	785758	786546	.	-	.	ID=gene-Wbm0600;Name=Wbm0600;gbkey=Gene;gene_biotype=protein_coding;locus_tag=Wbm0600
AE017321.1	Genbank	CDS	785758	786546	.	-	0	ID=cds-AAW71188.1;Parent=gene-Wbm0600;Dbxref=NCBI_GP:AAW71188.1;Name=AAW71188.1;gbkey=CDS;locus_tag=Wbm0600;product=Succinate dehydrogenase Fe-S protein%2C SdhB;protein_id=AAW71188.1;transl_table=11
AE017321.1	Genbank	gene	786640	787155	.	-	.	ID=gene-Wbm0601;Name=Wbm0601;gbkey=Gene;gene_biotype=protein_coding;locus_tag=Wbm0601
AE017321.1	Genbank	CDS	786640	787155	.	-	0	ID=cds-AAW71189.1;Parent=gene-Wbm0601;Dbxref=NCBI_GP:AAW71189.1;Name=AAW71189.1;gbkey=CDS;locus_tag=Wbm0601;product=Predicted metal-dependent hydrolase;protein_id=AAW71189.1;transl_table=11
AE017321.1	Genbank	pseudogene	787251	787445	.	-	.	ID=gene-Wbm5077;Name=Wbm5077;Note=Uncharacterized conserved protein%2C homolog of eukaryotic cThy28 (pseudogene region);gbkey=Gene;gene_biotype=pseudogene;locus_tag=Wbm5077;pseudo=true
AE017321.1	Genbank	gene	787556	788746	.	-	.	ID=gene-Wbm0602;Name=Wbm0602;gbkey=Gene;gene_biotype=protein_coding;locus_tag=Wbm0602
AE017321.1	Genbank	CDS	787556	788746	.	-	0	ID=cds-AAW71190.1;Parent=gene-Wbm0602;Dbxref=NCBI_GP:AAW71190.1;Name=AAW71190.1;gbkey=CDS;locus_tag=Wbm0602;product=Cell division GTPase%2C FtsZ;protein_id=AAW71190.1;transl_table=11
AE017321.1	Genbank	repeat_region	788998	789326	.	-	.	ID=id-AE017321.1:788998..789326;Note=URR_141 (unclassified repeat region);gbkey=repeat_region
AE017321.1	Genbank	gene	789436	789936	.	-	.	ID=gene-Wbm0603;Name=Wbm0603;gbkey=Gene;gene_biotype=protein_coding;locus_tag=Wbm0603
AE017321.1	Genbank	CDS	789436	789936	.	-	0	ID=cds-AAW71191.1;Parent=gene-Wbm0603;Dbxref=NCBI_GP:AAW71191.1;Name=AAW71191.1;gbkey=CDS;locus_tag=Wbm0603;product=Predicted protein;protein_id=AAW71191.1;transl_table=11
AE017321.1	Genbank	pseudogene	790033	791511	.	-	.	ID=gene-Wbm5078;Name=Wbm5078;Note=Predicted ATPase with chaperone activity (pseudogene region);gbkey=Gene;gene_biotype=pseudogene;locus_tag=Wbm5078;pseudo=true
AE017321.1	Genbank	repeat_region	791669	791922	.	+	.	ID=id-AE017321.1:791669..791922;Note=URR_142 (unclassified repeat region);gbkey=repeat_region
AE017321.1	Genbank	gene	792082	792351	.	-	.	ID=gene-Wbm0604;Name=Wbm0604;gbkey=Gene;gene_biotype=protein_coding;locus_tag=Wbm0604
AE017321.1	Genbank	CDS	792082	792351	.	-	0	ID=cds-AAW71192.1;Parent=gene-Wbm0604;Dbxref=NCBI_GP:AAW71192.1;Name=AAW71192.1;gbkey=CDS;locus_tag=Wbm0604;product=Predicted protein;protein_id=AAW71192.1;transl_table=11
AE017321.1	Genbank	gene	792705	795302	.	-	.	ID=gene-Wbm0605;Name=Wbm0605;gbkey=Gene;gene_biotype=protein_coding;locus_tag=Wbm0605
AE017321.1	Genbank	CDS	792705	795302	.	-	0	ID=cds-AAW71193.1;Parent=gene-Wbm0605;Dbxref=NCBI_GP:AAW71193.1;Name=AAW71193.1;gbkey=CDS;locus_tag=Wbm0605;product=Leucyl-tRNA synthetase;protein_id=AAW71193.1;transl_table=11
AE017321.1	Genbank	gene	795315	795932	.	-	.	ID=gene-Wbm0606;Name=Wbm0606;gbkey=Gene;gene_biotype=protein_coding;locus_tag=Wbm0606
AE017321.1	Genbank	CDS	795315	795932	.	-	0	ID=cds-AAW71194.1;Parent=gene-Wbm0606;Dbxref=NCBI_GP:AAW71194.1;Name=AAW71194.1;gbkey=CDS;locus_tag=Wbm0606;product=Membrane protein related to metalloendopeptidase;protein_id=AAW71194.1;transl_table=11
AE017321.1	Genbank	gene	796794	797051	.	+	.	ID=gene-Wbm0607;Name=Wbm0607;gbkey=Gene;gene_biotype=protein_coding;locus_tag=Wbm0607
AE017321.1	Genbank	CDS	796794	797051	.	+	0	ID=cds-AAW71195.1;Parent=gene-Wbm0607;Dbxref=NCBI_GP:AAW71195.1;Name=AAW71195.1;gbkey=CDS;locus_tag=Wbm0607;product=Predicted protein;protein_id=AAW71195.1;transl_table=11
AE017321.1	Genbank	gene	798110	798183	.	-	.	ID=gene-Wbm7021;Name=Wbm7021;gbkey=Gene;gene_biotype=tRNA;locus_tag=Wbm7021
AE017321.1	Genbank	tRNA	798110	798183	.	-	.	ID=rna-Wbm7021;Parent=gene-Wbm7021;Note=undergoes RNA editing%3B recognized by specific enzyme tRNA(Ile)-lysidine synthetase;gbkey=tRNA;locus_tag=Wbm7021;product=tRNA-Ile
AE017321.1	Genbank	exon	798110	798183	.	-	.	ID=exon-Wbm7021-1;Parent=rna-Wbm7021;Note=undergoes RNA editing%3B recognized by specific enzyme tRNA(Ile)-lysidine synthetase;gbkey=tRNA;locus_tag=Wbm7021;product=tRNA-Ile
AE017321.1	Genbank	gene	798226	798549	.	-	.	ID=gene-Wbm0608;Name=Wbm0608;gbkey=Gene;gene_biotype=protein_coding;locus_tag=Wbm0608
AE017321.1	Genbank	CDS	798226	798549	.	-	0	ID=cds-AAW71196.1;Parent=gene-Wbm0608;Dbxref=NCBI_GP:AAW71196.1;Name=AAW71196.1;gbkey=CDS;locus_tag=Wbm0608;product=Thioredoxin%2C trx;protein_id=AAW71196.1;transl_table=11
AE017321.1	Genbank	gene	798673	799293	.	-	.	ID=gene-Wbm0609;Name=Wbm0609;gbkey=Gene;gene_biotype=protein_coding;locus_tag=Wbm0609
AE017321.1	Genbank	CDS	798673	799293	.	-	0	ID=cds-AAW71197.1;Parent=gene-Wbm0609;Dbxref=NCBI_GP:AAW71197.1;Name=AAW71197.1;gbkey=CDS;locus_tag=Wbm0609;product=Ribonuclease D;protein_id=AAW71197.1;transl_table=11
AE017321.1	Genbank	gene	799444	799516	.	+	.	ID=gene-Wbm7022;Name=Wbm7022;gbkey=Gene;gene_biotype=tRNA;locus_tag=Wbm7022
AE017321.1	Genbank	tRNA	799444	799516	.	+	.	ID=rna-Wbm7022;Parent=gene-Wbm7022;codons=61;gbkey=tRNA;locus_tag=Wbm7022;product=tRNA-Gly
AE017321.1	Genbank	exon	799444	799516	.	+	.	ID=exon-Wbm7022-1;Parent=rna-Wbm7022;codons=61;gbkey=tRNA;locus_tag=Wbm7022;product=tRNA-Gly
AE017321.1	Genbank	gene	799640	800083	.	+	.	ID=gene-Wbm0610;Name=Wbm0610;gbkey=Gene;gene_biotype=protein_coding;locus_tag=Wbm0610
AE017321.1	Genbank	CDS	799640	800083	.	+	0	ID=cds-AAW71198.1;Parent=gene-Wbm0610;Dbxref=NCBI_GP:AAW71198.1;Name=AAW71198.1;gbkey=CDS;locus_tag=Wbm0610;product=Predicted protein;protein_id=AAW71198.1;transl_table=11
AE017321.1	Genbank	gene	800227	802260	.	+	.	ID=gene-Wbm0611;Name=Wbm0611;gbkey=Gene;gene_biotype=protein_coding;locus_tag=Wbm0611
AE017321.1	Genbank	CDS	800227	802260	.	+	0	ID=cds-AAW71199.1;Parent=gene-Wbm0611;Dbxref=NCBI_GP:AAW71199.1;Name=AAW71199.1;gbkey=CDS;locus_tag=Wbm0611;product=NAD/FAD-utilizing enzyme apparently involved in cell division%2C GidA;protein_id=AAW71199.1;transl_table=11
AE017321.1	Genbank	gene	802269	803936	.	+	.	ID=gene-Wbm0612;Name=Wbm0612;gbkey=Gene;gene_biotype=protein_coding;locus_tag=Wbm0612
AE017321.1	Genbank	CDS	802269	803936	.	+	0	ID=cds-AAW71200.1;Parent=gene-Wbm0612;Dbxref=NCBI_GP:AAW71200.1;Name=AAW71200.1;gbkey=CDS;locus_tag=Wbm0612;product=Xaa-Pro aminopeptidase;protein_id=AAW71200.1;transl_table=11
AE017321.1	Genbank	gene	804060	804428	.	+	.	ID=gene-Wbm0613;Name=Wbm0613;gbkey=Gene;gene_biotype=protein_coding;locus_tag=Wbm0613
AE017321.1	Genbank	CDS	804060	804428	.	+	0	ID=cds-AAW71201.1;Parent=gene-Wbm0613;Dbxref=NCBI_GP:AAW71201.1;Name=AAW71201.1;gbkey=CDS;locus_tag=Wbm0613;product=Predicted protein;protein_id=AAW71201.1;transl_table=11
AE017321.1	Genbank	gene	804446	805426	.	-	.	ID=gene-Wbm0614;Name=Wbm0614;gbkey=Gene;gene_biotype=protein_coding;locus_tag=Wbm0614
AE017321.1	Genbank	CDS	804446	805426	.	-	0	ID=cds-AAW71202.1;Parent=gene-Wbm0614;Dbxref=NCBI_GP:AAW71202.1;Name=AAW71202.1;gbkey=CDS;locus_tag=Wbm0614;product=3-oxoacyl-[acyl-carrier-protein] synthase III;protein_id=AAW71202.1;transl_table=11
AE017321.1	Genbank	gene	805419	806456	.	-	.	ID=gene-Wbm0615;Name=Wbm0615;gbkey=Gene;gene_biotype=protein_coding;locus_tag=Wbm0615
AE017321.1	Genbank	CDS	805419	806456	.	-	0	ID=cds-AAW71203.1;Parent=gene-Wbm0615;Dbxref=NCBI_GP:AAW71203.1;Name=AAW71203.1;gbkey=CDS;locus_tag=Wbm0615;product=Fatty acid/phospholipid biosynthesis enzyme;protein_id=AAW71203.1;transl_table=11
AE017321.1	Genbank	gene	806467	806661	.	-	.	ID=gene-Wbm0616;Name=Wbm0616;gbkey=Gene;gene_biotype=protein_coding;locus_tag=Wbm0616
AE017321.1	Genbank	CDS	806467	806661	.	-	0	ID=cds-AAW71204.1;Parent=gene-Wbm0616;Dbxref=NCBI_GP:AAW71204.1;Name=AAW71204.1;gbkey=CDS;locus_tag=Wbm0616;product=Ribosomal protein L32;protein_id=AAW71204.1;transl_table=11
AE017321.1	Genbank	gene	806891	807673	.	+	.	ID=gene-Wbm0617;Name=Wbm0617;gbkey=Gene;gene_biotype=protein_coding;locus_tag=Wbm0617
AE017321.1	Genbank	CDS	806891	807673	.	+	0	ID=cds-AAW71205.1;Parent=gene-Wbm0617;Dbxref=NCBI_GP:AAW71205.1;Name=AAW71205.1;gbkey=CDS;locus_tag=Wbm0617;product=ABC-type transport system involved in resistance to organic solvents%2C permease component;protein_id=AAW71205.1;transl_table=11
AE017321.1	Genbank	gene	807666	808376	.	+	.	ID=gene-Wbm0618;Name=Wbm0618;gbkey=Gene;gene_biotype=protein_coding;locus_tag=Wbm0618
AE017321.1	Genbank	CDS	807666	808376	.	+	0	ID=cds-AAW71206.1;Parent=gene-Wbm0618;Dbxref=NCBI_GP:AAW71206.1;Name=AAW71206.1;gbkey=CDS;locus_tag=Wbm0618;product=ABC-type transport system involved in resistance to organic solvents%2C ATPase component;protein_id=AAW71206.1;transl_table=11
AE017321.1	Genbank	gene	808398	808784	.	-	.	ID=gene-Wbm0619;Name=Wbm0619;gbkey=Gene;gene_biotype=protein_coding;locus_tag=Wbm0619
AE017321.1	Genbank	CDS	808398	808784	.	-	0	ID=cds-AAW71207.1;Parent=gene-Wbm0619;Dbxref=NCBI_GP:AAW71207.1;Name=AAW71207.1;gbkey=CDS;locus_tag=Wbm0619;product=Cytochrome c-type biogenesis protein CcmE;protein_id=AAW71207.1;transl_table=11
AE017321.1	Genbank	gene	808902	809813	.	-	.	ID=gene-Wbm0620;Name=Wbm0620;gbkey=Gene;gene_biotype=protein_coding;locus_tag=Wbm0620
AE017321.1	Genbank	CDS	808902	809813	.	-	0	ID=cds-AAW71208.1;Parent=gene-Wbm0620;Dbxref=NCBI_GP:AAW71208.1;Name=AAW71208.1;gbkey=CDS;locus_tag=Wbm0620;product=Biotin-(acetyl-CoA carboxylase) ligase;protein_id=AAW71208.1;transl_table=11
AE017321.1	Genbank	gene	809815	811212	.	-	.	ID=gene-Wbm0621;Name=Wbm0621;gbkey=Gene;gene_biotype=protein_coding;locus_tag=Wbm0621
AE017321.1	Genbank	CDS	809815	811212	.	-	0	ID=cds-AAW71209.1;Parent=gene-Wbm0621;Dbxref=NCBI_GP:AAW71209.1;Name=AAW71209.1;gbkey=CDS;locus_tag=Wbm0621;product=NADH:ubiquinone oxidoreductase chain N;protein_id=AAW71209.1;transl_table=11
AE017321.1	Genbank	gene	811209	812651	.	-	.	ID=gene-Wbm0622;Name=Wbm0622;gbkey=Gene;gene_biotype=protein_coding;locus_tag=Wbm0622
AE017321.1	Genbank	CDS	811209	812651	.	-	0	ID=cds-AAW71210.1;Parent=gene-Wbm0622;Dbxref=NCBI_GP:AAW71210.1;Name=AAW71210.1;gbkey=CDS;locus_tag=Wbm0622;product=NADH:ubiquinone oxidoreductase chain M;protein_id=AAW71210.1;transl_table=11
AE017321.1	Genbank	gene	812655	814511	.	-	.	ID=gene-Wbm0623;Name=Wbm0623;gbkey=Gene;gene_biotype=protein_coding;locus_tag=Wbm0623
AE017321.1	Genbank	CDS	812655	814511	.	-	0	ID=cds-AAW71211.1;Parent=gene-Wbm0623;Dbxref=NCBI_GP:AAW71211.1;Name=AAW71211.1;gbkey=CDS;locus_tag=Wbm0623;product=NADH:ubiquinone oxidoreductase chain L;protein_id=AAW71211.1;transl_table=11
AE017321.1	Genbank	gene	814516	814824	.	-	.	ID=gene-Wbm0624;Name=Wbm0624;gbkey=Gene;gene_biotype=protein_coding;locus_tag=Wbm0624
AE017321.1	Genbank	CDS	814516	814824	.	-	0	ID=cds-AAW71212.1;Parent=gene-Wbm0624;Dbxref=NCBI_GP:AAW71212.1;Name=AAW71212.1;gbkey=CDS;locus_tag=Wbm0624;product=NADH:ubiquinone oxidoreductase chain K;protein_id=AAW71212.1;transl_table=11
AE017321.1	Genbank	gene	814815	815348	.	-	.	ID=gene-Wbm0625;Name=Wbm0625;gbkey=Gene;gene_biotype=protein_coding;locus_tag=Wbm0625
AE017321.1	Genbank	CDS	814815	815348	.	-	0	ID=cds-AAW71213.1;Parent=gene-Wbm0625;Dbxref=NCBI_GP:AAW71213.1;Name=AAW71213.1;gbkey=CDS;locus_tag=Wbm0625;product=NADH:ubiquinone oxidoreductase chain J;protein_id=AAW71213.1;transl_table=11
AE017321.1	Genbank	repeat_region	815496	815753	.	-	.	ID=id-AE017321.1:815496..815753;Note=URR_143 (unclassified repeat region);gbkey=repeat_region
AE017321.1	Genbank	gene	816014	816331	.	+	.	ID=gene-Wbm0626;Name=Wbm0626;gbkey=Gene;gene_biotype=protein_coding;locus_tag=Wbm0626
AE017321.1	Genbank	CDS	816014	816331	.	+	0	ID=cds-AAW71214.1;Parent=gene-Wbm0626;Dbxref=NCBI_GP:AAW71214.1;Name=AAW71214.1;gbkey=CDS;locus_tag=Wbm0626;product=Predicted protein;protein_id=AAW71214.1;transl_table=11
AE017321.1	Genbank	gene	816754	816948	.	+	.	ID=gene-Wbm0627;Name=Wbm0627;gbkey=Gene;gene_biotype=protein_coding;locus_tag=Wbm0627
AE017321.1	Genbank	CDS	816754	816948	.	+	0	ID=cds-AAW71215.1;Parent=gene-Wbm0627;Dbxref=NCBI_GP:AAW71215.1;Name=AAW71215.1;gbkey=CDS;locus_tag=Wbm0627;product=Predicted protein WF-5;protein_id=AAW71215.1;transl_table=11
AE017321.1	Genbank	gene	817133	819049	.	+	.	ID=gene-Wbm0628;Name=Wbm0628;gbkey=Gene;gene_biotype=protein_coding;locus_tag=Wbm0628
AE017321.1	Genbank	CDS	817133	819049	.	+	0	ID=cds-AAW71216.1;Parent=gene-Wbm0628;Dbxref=NCBI_GP:AAW71216.1;Name=AAW71216.1;gbkey=CDS;locus_tag=Wbm0628;product=Superfamily I DNA and RNA helicase%2C UvrD;protein_id=AAW71216.1;transl_table=11
AE017321.1	Genbank	repeat_region	819148	819316	.	-	.	ID=id-AE017321.1:819148..819316;Note=URR_144 (unclassified repeat region);gbkey=repeat_region
AE017321.1	Genbank	repeat_region	819384	819430	.	-	.	ID=id-AE017321.1:819384..819430;Note=URR_145 (unclassified repeat region);gbkey=repeat_region
AE017321.1	Genbank	gene	819501	820478	.	-	.	ID=gene-Wbm0629;Name=Wbm0629;gbkey=Gene;gene_biotype=protein_coding;locus_tag=Wbm0629
AE017321.1	Genbank	CDS	819501	820478	.	-	0	ID=cds-AAW71217.1;Parent=gene-Wbm0629;Dbxref=NCBI_GP:AAW71217.1;Name=AAW71217.1;gbkey=CDS;locus_tag=Wbm0629;product=NADPH:quinone reductase;protein_id=AAW71217.1;transl_table=11
AE017321.1	Genbank	pseudogene	821580	822314	.	+	.	ID=gene-Wbm5079;Name=Wbm5079;Note=Unchracterized conserved protein (pseudogene region);gbkey=Gene;gene_biotype=pseudogene;locus_tag=Wbm5079;pseudo=true
AE017321.1	Genbank	repeat_region	821625	821683	.	-	.	ID=id-AE017321.1:821625..821683;Note=URR_146 (unclassified repeat region);gbkey=repeat_region
AE017321.1	Genbank	gene	822762	824228	.	-	.	ID=gene-Wbm0630;Name=Wbm0630;gbkey=Gene;gene_biotype=protein_coding;locus_tag=Wbm0630
AE017321.1	Genbank	CDS	822762	824228	.	-	0	ID=cds-AAW71218.1;Parent=gene-Wbm0630;Dbxref=NCBI_GP:AAW71218.1;Name=AAW71218.1;gbkey=CDS;locus_tag=Wbm0630;product=Leucyl aminopeptidase;protein_id=AAW71218.1;transl_table=11
AE017321.1	Genbank	gene	824287	824937	.	-	.	ID=gene-Wbm0631;Name=Wbm0631;gbkey=Gene;gene_biotype=protein_coding;locus_tag=Wbm0631
AE017321.1	Genbank	CDS	824287	824937	.	-	0	ID=cds-AAW71219.1;Parent=gene-Wbm0631;Dbxref=NCBI_GP:AAW71219.1;Name=AAW71219.1;gbkey=CDS;locus_tag=Wbm0631;product=Protocatechuate 3%2C4-dioxygenase beta subunit;protein_id=AAW71219.1;transl_table=11
AE017321.1	Genbank	gene	825475	825603	.	-	.	ID=gene-Wbm0632;Name=Wbm0632;gbkey=Gene;gene_biotype=protein_coding;locus_tag=Wbm0632
AE017321.1	Genbank	CDS	825475	825603	.	-	0	ID=cds-AAW71220.1;Parent=gene-Wbm0632;Dbxref=NCBI_GP:AAW71220.1;Name=AAW71220.1;gbkey=CDS;locus_tag=Wbm0632;product=Ribosomal protein L36;protein_id=AAW71220.1;transl_table=11
AE017321.1	Genbank	gene	825671	826489	.	-	.	ID=gene-Wbm0633;Name=Wbm0633;gbkey=Gene;gene_biotype=protein_coding;locus_tag=Wbm0633
AE017321.1	Genbank	CDS	825671	826489	.	-	0	ID=cds-AAW71221.1;Parent=gene-Wbm0633;Dbxref=NCBI_GP:AAW71221.1;Name=AAW71221.1;gbkey=CDS;locus_tag=Wbm0633;product=Predicted nucleotide kinase%2C YdiA family;protein_id=AAW71221.1;transl_table=11
AE017321.1	Genbank	repeat_region	826579	826916	.	-	.	ID=id-AE017321.1:826579..826916;Note=URR_147 (unclassified repeat region);gbkey=repeat_region
AE017321.1	Genbank	gene	827123	827833	.	+	.	ID=gene-Wbm0634;Name=Wbm0634;gbkey=Gene;gene_biotype=protein_coding;locus_tag=Wbm0634
AE017321.1	Genbank	CDS	827123	827833	.	+	0	ID=cds-AAW71222.1;Parent=gene-Wbm0634;Dbxref=NCBI_GP:AAW71222.1;Name=AAW71222.1;gbkey=CDS;locus_tag=Wbm0634;product=ABC-type transport system involved in cytochrome c biogenesis%2C permease component;protein_id=AAW71222.1;transl_table=11
AE017321.1	Genbank	gene	828913	830961	.	-	.	ID=gene-Wbm0635;Name=Wbm0635;gbkey=Gene;gene_biotype=protein_coding;locus_tag=Wbm0635
AE017321.1	Genbank	CDS	828913	830961	.	-	0	ID=cds-AAW71223.1;Parent=gene-Wbm0635;Dbxref=NCBI_GP:AAW71223.1;Name=AAW71223.1;gbkey=CDS;locus_tag=Wbm0635;product=RecG-like helicase;protein_id=AAW71223.1;transl_table=11
AE017321.1	Genbank	repeat_region	831576	831606	.	+	.	ID=id-AE017321.1:831576..831606;Note=URR_148 (unclassified repeat region);gbkey=repeat_region
AE017321.1	Genbank	gene	832084	832977	.	-	.	ID=gene-Wbm0636;Name=Wbm0636;gbkey=Gene;gene_biotype=protein_coding;locus_tag=Wbm0636
AE017321.1	Genbank	CDS	832084	832977	.	-	0	ID=cds-AAW71224.1;Parent=gene-Wbm0636;Dbxref=NCBI_GP:AAW71224.1;Name=AAW71224.1;gbkey=CDS;locus_tag=Wbm0636;product=tRNA delta(2)-isopentenylpyrophosphate transferase;protein_id=AAW71224.1;transl_table=11
AE017321.1	Genbank	gene	833053	833523	.	+	.	ID=gene-Wbm0637;Name=Wbm0637;gbkey=Gene;gene_biotype=protein_coding;locus_tag=Wbm0637
AE017321.1	Genbank	CDS	833053	833523	.	+	0	ID=cds-AAW71225.1;Parent=gene-Wbm0637;Dbxref=NCBI_GP:AAW71225.1;Name=AAW71225.1;gbkey=CDS;locus_tag=Wbm0637;product=Predicted protein;protein_id=AAW71225.1;transl_table=11
AE017321.1	Genbank	gene	833639	834265	.	+	.	ID=gene-Wbm0638;Name=Wbm0638;gbkey=Gene;gene_biotype=protein_coding;locus_tag=Wbm0638
AE017321.1	Genbank	CDS	833639	834265	.	+	0	ID=cds-AAW71226.1;Parent=gene-Wbm0638;Dbxref=NCBI_GP:AAW71226.1;Name=AAW71226.1;gbkey=CDS;locus_tag=Wbm0638;product=Putative translation factor%2C SUA5;protein_id=AAW71226.1;transl_table=11
AE017321.1	Genbank	gene	834243	835079	.	+	.	ID=gene-Wbm0639;Name=Wbm0639;gbkey=Gene;gene_biotype=protein_coding;locus_tag=Wbm0639
AE017321.1	Genbank	CDS	834243	835079	.	+	0	ID=cds-AAW71227.1;Parent=gene-Wbm0639;Dbxref=NCBI_GP:AAW71227.1;Name=AAW71227.1;gbkey=CDS;locus_tag=Wbm0639;product=ATPase involved in DNA replication%2C HolB;protein_id=AAW71227.1;transl_table=11
AE017321.1	Genbank	gene	835680	835934	.	+	.	ID=gene-Wbm0640;Name=Wbm0640;gbkey=Gene;gene_biotype=protein_coding;locus_tag=Wbm0640
AE017321.1	Genbank	CDS	835680	835934	.	+	0	ID=cds-AAW71228.1;Parent=gene-Wbm0640;Dbxref=NCBI_GP:AAW71228.1;Name=AAW71228.1;gbkey=CDS;locus_tag=Wbm0640;product=Predicted protein;protein_id=AAW71228.1;transl_table=11
AE017321.1	Genbank	gene	835982	836650	.	+	.	ID=gene-Wbm0641;Name=Wbm0641;gbkey=Gene;gene_biotype=protein_coding;locus_tag=Wbm0641
AE017321.1	Genbank	CDS	835982	836650	.	+	0	ID=cds-AAW71229.1;Parent=gene-Wbm0641;Dbxref=NCBI_GP:AAW71229.1;Name=AAW71229.1;gbkey=CDS;locus_tag=Wbm0641;product=Type IV secretory pathway%2C component VirB8;protein_id=AAW71229.1;transl_table=11
AE017321.1	Genbank	gene	836656	837267	.	-	.	ID=gene-Wbm0642;Name=Wbm0642;gbkey=Gene;gene_biotype=protein_coding;locus_tag=Wbm0642
AE017321.1	Genbank	CDS	836656	837267	.	-	0	ID=cds-AAW71230.1;Parent=gene-Wbm0642;Dbxref=NCBI_GP:AAW71230.1;Name=AAW71230.1;gbkey=CDS;locus_tag=Wbm0642;product=Ribonuclease HII;protein_id=AAW71230.1;transl_table=11
AE017321.1	Genbank	gene	837274	838254	.	-	.	ID=gene-Wbm0643;Name=Wbm0643;gbkey=Gene;gene_biotype=protein_coding;locus_tag=Wbm0643
AE017321.1	Genbank	CDS	837274	838254	.	-	0	ID=cds-AAW71231.1;Parent=gene-Wbm0643;Dbxref=NCBI_GP:AAW71231.1;Name=AAW71231.1;gbkey=CDS;locus_tag=Wbm0643;product=UDP-N-acetylmuramyl pentapeptide phosphotransferase;protein_id=AAW71231.1;transl_table=11
AE017321.1	Genbank	gene	838330	840453	.	-	.	ID=gene-Wbm0644;Name=Wbm0644;gbkey=Gene;gene_biotype=protein_coding;locus_tag=Wbm0644
AE017321.1	Genbank	CDS	838330	840453	.	-	0	ID=cds-AAW71232.1;Parent=gene-Wbm0644;Dbxref=NCBI_GP:AAW71232.1;Name=AAW71232.1;gbkey=CDS;locus_tag=Wbm0644;product=DNA segregation ATPase FtsK;protein_id=AAW71232.1;transl_table=11
AE017321.1	Genbank	gene	840454	840732	.	-	.	ID=gene-Wbm0645;Name=Wbm0645;gbkey=Gene;gene_biotype=protein_coding;locus_tag=Wbm0645
AE017321.1	Genbank	CDS	840454	840732	.	-	0	ID=cds-AAW71233.1;Parent=gene-Wbm0645;Dbxref=NCBI_GP:AAW71233.1;Name=AAW71233.1;gbkey=CDS;locus_tag=Wbm0645;product=YggT family membrane protein;protein_id=AAW71233.1;transl_table=11
AE017321.1	Genbank	gene	840948	841385	.	-	.	ID=gene-Wbm0646;Name=Wbm0646;gbkey=Gene;gene_biotype=protein_coding;locus_tag=Wbm0646
AE017321.1	Genbank	CDS	840948	841385	.	-	0	ID=cds-AAW71234.1;Parent=gene-Wbm0646;Dbxref=NCBI_GP:AAW71234.1;Name=AAW71234.1;gbkey=CDS;locus_tag=Wbm0646;product=Uncharacterized protein conserved in bacteria;protein_id=AAW71234.1;transl_table=11
AE017321.1	Genbank	gene	842029	850548	.	-	.	ID=gene-Wbm0647;Name=Wbm0647;gbkey=Gene;gene_biotype=protein_coding;locus_tag=Wbm0647
AE017321.1	Genbank	CDS	842029	850548	.	-	0	ID=cds-AAW71235.1;Parent=gene-Wbm0647;Dbxref=NCBI_GP:AAW71235.1;Name=AAW71235.1;gbkey=CDS;locus_tag=Wbm0647;product=DNA-directed RNA polymerase%2C fusion of beta and beta' subunits. RpoB/RpoC;protein_id=AAW71235.1;transl_table=11
AE017321.1	Genbank	gene	850616	851017	.	-	.	ID=gene-Wbm0648;Name=Wbm0648;gbkey=Gene;gene_biotype=protein_coding;locus_tag=Wbm0648
AE017321.1	Genbank	CDS	850616	851017	.	-	0	ID=cds-AAW71236.1;Parent=gene-Wbm0648;Dbxref=NCBI_GP:AAW71236.1;Name=AAW71236.1;gbkey=CDS;locus_tag=Wbm0648;product=Ribosomal protein L7/L12;protein_id=AAW71236.1;transl_table=11
AE017321.1	Genbank	gene	851043	851561	.	-	.	ID=gene-Wbm0649;Name=Wbm0649;gbkey=Gene;gene_biotype=protein_coding;locus_tag=Wbm0649
AE017321.1	Genbank	CDS	851043	851561	.	-	0	ID=cds-AAW71237.1;Parent=gene-Wbm0649;Dbxref=NCBI_GP:AAW71237.1;Name=AAW71237.1;gbkey=CDS;locus_tag=Wbm0649;product=Ribosomal protein L10;protein_id=AAW71237.1;transl_table=11
AE017321.1	Genbank	gene	851573	852226	.	-	.	ID=gene-Wbm0650;Name=Wbm0650;gbkey=Gene;gene_biotype=protein_coding;locus_tag=Wbm0650
AE017321.1	Genbank	CDS	851573	852226	.	-	0	ID=cds-AAW71238.1;Parent=gene-Wbm0650;Dbxref=NCBI_GP:AAW71238.1;Name=AAW71238.1;gbkey=CDS;locus_tag=Wbm0650;product=Ribosomal protein L1;protein_id=AAW71238.1;transl_table=11
AE017321.1	Genbank	gene	852231	852671	.	-	.	ID=gene-Wbm0651;Name=Wbm0651;gbkey=Gene;gene_biotype=protein_coding;locus_tag=Wbm0651
AE017321.1	Genbank	CDS	852231	852671	.	-	0	ID=cds-AAW71239.1;Parent=gene-Wbm0651;Dbxref=NCBI_GP:AAW71239.1;Name=AAW71239.1;gbkey=CDS;locus_tag=Wbm0651;product=Ribosomal protein L11;protein_id=AAW71239.1;transl_table=11
AE017321.1	Genbank	gene	852674	853510	.	-	.	ID=gene-Wbm0652;Name=Wbm0652;gbkey=Gene;gene_biotype=protein_coding;locus_tag=Wbm0652
AE017321.1	Genbank	CDS	852674	853510	.	-	0	ID=cds-AAW71240.1;Parent=gene-Wbm0652;Dbxref=NCBI_GP:AAW71240.1;Name=AAW71240.1;gbkey=CDS;locus_tag=Wbm0652;product=Transcription antiterminator;protein_id=AAW71240.1;transl_table=11
AE017321.1	Genbank	gene	853720	853792	.	-	.	ID=gene-Wbm7023;Name=Wbm7023;gbkey=Gene;gene_biotype=tRNA;locus_tag=Wbm7023
AE017321.1	Genbank	tRNA	853720	853792	.	-	.	ID=rna-Wbm7023;Parent=gene-Wbm7023;codons=15;gbkey=tRNA;locus_tag=Wbm7023;product=tRNA-Trp
AE017321.1	Genbank	exon	853720	853792	.	-	.	ID=exon-Wbm7023-1;Parent=rna-Wbm7023;codons=15;gbkey=tRNA;locus_tag=Wbm7023;product=tRNA-Trp
AE017321.1	Genbank	gene	853808	854980	.	-	.	ID=gene-Wbm0653;Name=Wbm0653;gbkey=Gene;gene_biotype=protein_coding;locus_tag=Wbm0653
AE017321.1	Genbank	CDS	853808	854980	.	-	0	ID=cds-AAW71241.1;Parent=gene-Wbm0653;Dbxref=NCBI_GP:AAW71241.1;Name=AAW71241.1;gbkey=CDS;locus_tag=Wbm0653;product=Translation elongation factor EF-Tu%2C GTPase;protein_id=AAW71241.1;transl_table=11
AE017321.1	Genbank	gene	855059	855130	.	-	.	ID=gene-Wbm7024;Name=Wbm7024;gbkey=Gene;gene_biotype=tRNA;locus_tag=Wbm7024
AE017321.1	Genbank	tRNA	855059	855130	.	-	.	ID=rna-Wbm7024;Parent=gene-Wbm7024;codons=62;gbkey=tRNA;locus_tag=Wbm7024;product=tRNA-Gly
AE017321.1	Genbank	exon	855059	855130	.	-	.	ID=exon-Wbm7024-1;Parent=rna-Wbm7024;codons=62;gbkey=tRNA;locus_tag=Wbm7024;product=tRNA-Gly
AE017321.1	Genbank	gene	855135	855216	.	-	.	ID=gene-Wbm7025;Name=Wbm7025;gbkey=Gene;gene_biotype=tRNA;locus_tag=Wbm7025
AE017321.1	Genbank	tRNA	855135	855216	.	-	.	ID=rna-Wbm7025;Parent=gene-Wbm7025;codons=9;gbkey=tRNA;locus_tag=Wbm7025;product=tRNA-Tyr
AE017321.1	Genbank	exon	855135	855216	.	-	.	ID=exon-Wbm7025-1;Parent=rna-Wbm7025;codons=9;gbkey=tRNA;locus_tag=Wbm7025;product=tRNA-Tyr
AE017321.1	Genbank	gene	855331	856482	.	-	.	ID=gene-Wbm0654;Name=Wbm0654;gbkey=Gene;gene_biotype=protein_coding;locus_tag=Wbm0654
AE017321.1	Genbank	CDS	855331	856482	.	-	0	ID=cds-AAW71242.1;Parent=gene-Wbm0654;Dbxref=NCBI_GP:AAW71242.1;Name=AAW71242.1;gbkey=CDS;locus_tag=Wbm0654;product=Carbamoylphosphate synthase small subunit;protein_id=AAW71242.1;transl_table=11
AE017321.1	Genbank	gene	856685	857191	.	+	.	ID=gene-Wbm0655;Name=Wbm0655;gbkey=Gene;gene_biotype=protein_coding;locus_tag=Wbm0655
AE017321.1	Genbank	CDS	856685	857191	.	+	0	ID=cds-AAW71243.1;Parent=gene-Wbm0655;Dbxref=NCBI_GP:AAW71243.1;Name=AAW71243.1;gbkey=CDS;locus_tag=Wbm0655;product=Predicted protein;protein_id=AAW71243.1;transl_table=11
AE017321.1	Genbank	gene	857276	858169	.	-	.	ID=gene-Wbm0656;Name=Wbm0656;gbkey=Gene;gene_biotype=protein_coding;locus_tag=Wbm0656
AE017321.1	Genbank	CDS	857276	858169	.	-	0	ID=cds-AAW71244.1;Parent=gene-Wbm0656;Dbxref=NCBI_GP:AAW71244.1;Name=AAW71244.1;gbkey=CDS;locus_tag=Wbm0656;product=Methionyl-tRNA formyltransferase;protein_id=AAW71244.1;transl_table=11
AE017321.1	Genbank	gene	858212	858577	.	-	.	ID=gene-Wbm0657;Name=Wbm0657;gbkey=Gene;gene_biotype=protein_coding;locus_tag=Wbm0657
AE017321.1	Genbank	CDS	858212	858577	.	-	0	ID=cds-AAW71245.1;Parent=gene-Wbm0657;Dbxref=NCBI_GP:AAW71245.1;Name=AAW71245.1;gbkey=CDS;locus_tag=Wbm0657;product=Ribosomal protein L20;protein_id=AAW71245.1;transl_table=11
AE017321.1	Genbank	gene	858598	858795	.	-	.	ID=gene-Wbm0658;Name=Wbm0658;gbkey=Gene;gene_biotype=protein_coding;locus_tag=Wbm0658
AE017321.1	Genbank	CDS	858598	858795	.	-	0	ID=cds-AAW71246.1;Parent=gene-Wbm0658;Dbxref=NCBI_GP:AAW71246.1;Name=AAW71246.1;gbkey=CDS;locus_tag=Wbm0658;product=Ribosomal protein L35;protein_id=AAW71246.1;transl_table=11
AE017321.1	Genbank	gene	858918	859373	.	-	.	ID=gene-Wbm0659;Name=Wbm0659;gbkey=Gene;gene_biotype=protein_coding;locus_tag=Wbm0659
AE017321.1	Genbank	CDS	858918	859373	.	-	0	ID=cds-AAW71247.1;Parent=gene-Wbm0659;Dbxref=NCBI_GP:AAW71247.1;Name=AAW71247.1;gbkey=CDS;locus_tag=Wbm0659;product=Predicted protein;protein_id=AAW71247.1;transl_table=11
AE017321.1	Genbank	gene	859569	859904	.	-	.	ID=gene-Wbm0660;Name=Wbm0660;gbkey=Gene;gene_biotype=protein_coding;locus_tag=Wbm0660
AE017321.1	Genbank	CDS	859569	859904	.	-	0	ID=cds-AAW71248.1;Parent=gene-Wbm0660;Dbxref=NCBI_GP:AAW71248.1;Name=AAW71248.1;gbkey=CDS;locus_tag=Wbm0660;product=Predicted transcriptional regulator;protein_id=AAW71248.1;transl_table=11
AE017321.1	Genbank	gene	859901	860209	.	-	.	ID=gene-Wbm0661;Name=Wbm0661;gbkey=Gene;gene_biotype=protein_coding;locus_tag=Wbm0661
AE017321.1	Genbank	CDS	859901	860209	.	-	0	ID=cds-AAW71249.1;Parent=gene-Wbm0661;Dbxref=NCBI_GP:AAW71249.1;Name=AAW71249.1;gbkey=CDS;locus_tag=Wbm0661;product=Bacterial nucleoid DNA-binding protein%2C HupA family;protein_id=AAW71249.1;transl_table=11
AE017321.1	Genbank	repeat_region	861545	863427	.	-	.	ID=id-AE017321.1:861545..863427;Note=URR_149 (unclassified repeat region);gbkey=repeat_region
AE017321.1	Genbank	pseudogene	861605	862749	.	-	.	ID=gene-Wbm5080;Name=Wbm5080;Note=Phage-related protein (pseudogene region);gbkey=Gene;gene_biotype=pseudogene;locus_tag=Wbm5080;pseudo=true
AE017321.1	Genbank	gene	863466	863660	.	-	.	ID=gene-Wbm0662;Name=Wbm0662;gbkey=Gene;gene_biotype=protein_coding;locus_tag=Wbm0662
AE017321.1	Genbank	CDS	863466	863660	.	-	0	ID=cds-AAW71250.1;Parent=gene-Wbm0662;Dbxref=NCBI_GP:AAW71250.1;Name=AAW71250.1;gbkey=CDS;locus_tag=Wbm0662;product=Uncharacterized protein conserved in bacteria;protein_id=AAW71250.1;transl_table=11
AE017321.1	Genbank	gene	863691	863774	.	-	.	ID=gene-Wbm7026;Name=Wbm7026;gbkey=Gene;gene_biotype=tRNA;locus_tag=Wbm7026
AE017321.1	Genbank	tRNA	863691	863774	.	-	.	ID=rna-Wbm7026;Parent=gene-Wbm7026;codons=2;gbkey=tRNA;locus_tag=Wbm7026;product=tRNA-Leu
AE017321.1	Genbank	exon	863691	863774	.	-	.	ID=exon-Wbm7026-1;Parent=rna-Wbm7026;codons=2;gbkey=tRNA;locus_tag=Wbm7026;product=tRNA-Leu
AE017321.1	Genbank	gene	863784	864398	.	-	.	ID=gene-Wbm0663;Name=Wbm0663;gbkey=Gene;gene_biotype=protein_coding;locus_tag=Wbm0663
AE017321.1	Genbank	CDS	863784	864398	.	-	0	ID=cds-AAW71251.1;Parent=gene-Wbm0663;Dbxref=NCBI_GP:AAW71251.1;Name=AAW71251.1;gbkey=CDS;locus_tag=Wbm0663;product=Ribosomal protein S4;protein_id=AAW71251.1;transl_table=11
AE017321.1	Genbank	gene	864536	866500	.	+	.	ID=gene-Wbm0664;Name=Wbm0664;gbkey=Gene;gene_biotype=protein_coding;locus_tag=Wbm0664
AE017321.1	Genbank	CDS	864536	866500	.	+	0	ID=cds-AAW71252.1;Parent=gene-Wbm0664;Dbxref=NCBI_GP:AAW71252.1;Name=AAW71252.1;gbkey=CDS;locus_tag=Wbm0664;product=Transketolase;protein_id=AAW71252.1;transl_table=11
AE017321.1	Genbank	repeat_region	866504	866644	.	-	.	ID=id-AE017321.1:866504..866644;Note=URR_150 (unclassified repeat region);gbkey=repeat_region
AE017321.1	Genbank	repeat_region	866648	866751	.	-	.	ID=id-AE017321.1:866648..866751;Note=URR_151 (unclassified repeat region);gbkey=repeat_region
AE017321.1	Genbank	gene	867240	867572	.	+	.	ID=gene-Wbm0665;Name=Wbm0665;gbkey=Gene;gene_biotype=protein_coding;locus_tag=Wbm0665
AE017321.1	Genbank	CDS	867240	867572	.	+	0	ID=cds-AAW71253.1;Parent=gene-Wbm0665;Dbxref=NCBI_GP:AAW71253.1;Name=AAW71253.1;gbkey=CDS;locus_tag=Wbm0665;product=Predicted protein;protein_id=AAW71253.1;transl_table=11
AE017321.1	Genbank	gene	868527	869525	.	+	.	ID=gene-Wbm0666;Name=Wbm0666;gbkey=Gene;gene_biotype=protein_coding;locus_tag=Wbm0666
AE017321.1	Genbank	CDS	868527	869525	.	+	0	ID=cds-AAW71254.1;Parent=gene-Wbm0666;Dbxref=NCBI_GP:AAW71254.1;Name=AAW71254.1;gbkey=CDS;locus_tag=Wbm0666;product=Pyruvate/2-oxoglutarate dehydrogenase complex%2C dehydrogenase E1 component%2C eukaryotic type%2C beta subunit;protein_id=AAW71254.1;transl_table=11
AE017321.1	Genbank	gene	870048	871844	.	-	.	ID=gene-Wbm0667;Name=Wbm0667;gbkey=Gene;gene_biotype=protein_coding;locus_tag=Wbm0667
AE017321.1	Genbank	CDS	870048	871844	.	-	0	ID=cds-AAW71255.1;Parent=gene-Wbm0667;Dbxref=NCBI_GP:AAW71255.1;Name=AAW71255.1;gbkey=CDS;locus_tag=Wbm0667;product=Membrane GTPase LepA;protein_id=AAW71255.1;transl_table=11
AE017321.1	Genbank	gene	871925	873295	.	-	.	ID=gene-Wbm0668;Name=Wbm0668;gbkey=Gene;gene_biotype=protein_coding;locus_tag=Wbm0668
AE017321.1	Genbank	CDS	871925	873295	.	-	0	ID=cds-AAW71256.1;Parent=gene-Wbm0668;Dbxref=NCBI_GP:AAW71256.1;Name=AAW71256.1;gbkey=CDS;locus_tag=Wbm0668;product=Malonyl-CoA decarboxylase;protein_id=AAW71256.1;transl_table=11
AE017321.1	Genbank	pseudogene	874796	875206	.	-	.	ID=gene-Wbm5081;Name=Wbm5081;Note=Thiamine pyrophosphokinase (pseudogene region);gbkey=Gene;gene_biotype=pseudogene;locus_tag=Wbm5081;pseudo=true
AE017321.1	Genbank	pseudogene	875562	875925	.	-	.	ID=gene-Wbm5082;Name=Wbm5082;Note=Membrane protease subunit%2C stomatin/prohibitin homolog (pseudogene region);gbkey=Gene;gene_biotype=pseudogene;locus_tag=Wbm5082;pseudo=true
AE017321.1	Genbank	pseudogene	876242	876641	.	-	.	ID=gene-Wbm5083;Name=Wbm5083;Note=Membrane proteins related to metalloendopeptidase (pseudogene region);gbkey=Gene;gene_biotype=pseudogene;locus_tag=Wbm5083;pseudo=true
AE017321.1	Genbank	gene	876928	877245	.	-	.	ID=gene-Wbm0669;Name=Wbm0669;gbkey=Gene;gene_biotype=protein_coding;locus_tag=Wbm0669
AE017321.1	Genbank	CDS	876928	877245	.	-	0	ID=cds-AAW71257.1;Parent=gene-Wbm0669;Dbxref=NCBI_GP:AAW71257.1;Name=AAW71257.1;gbkey=CDS;locus_tag=Wbm0669;product=Predicted protein;protein_id=AAW71257.1;transl_table=11
AE017321.1	Genbank	gene	877313	878062	.	-	.	ID=gene-Wbm0670;Name=Wbm0670;gbkey=Gene;gene_biotype=protein_coding;locus_tag=Wbm0670
AE017321.1	Genbank	CDS	877313	878062	.	-	0	ID=cds-AAW71258.1;Parent=gene-Wbm0670;Dbxref=NCBI_GP:AAW71258.1;Name=AAW71258.1;gbkey=CDS;locus_tag=Wbm0670;product=Uncharacterized conserved protein%2C YebC family;protein_id=AAW71258.1;transl_table=11
AE017321.1	Genbank	gene	878128	878841	.	-	.	ID=gene-Wbm0671;Name=Wbm0671;gbkey=Gene;gene_biotype=protein_coding;locus_tag=Wbm0671
AE017321.1	Genbank	CDS	878128	878841	.	-	0	ID=cds-AAW71259.1;Parent=gene-Wbm0671;Dbxref=NCBI_GP:AAW71259.1;Name=AAW71259.1;gbkey=CDS;locus_tag=Wbm0671;product=DNA uptake lipoprotein;protein_id=AAW71259.1;transl_table=11
AE017321.1	Genbank	repeat_region	878987	879353	.	-	.	ID=id-AE017321.1:878987..879353;Note=URR_152 (unclassified repeat region);gbkey=repeat_region
AE017321.1	Genbank	gene	879419	880402	.	-	.	ID=gene-Wbm0672;Name=Wbm0672;gbkey=Gene;gene_biotype=protein_coding;locus_tag=Wbm0672
AE017321.1	Genbank	CDS	879419	880402	.	-	0	ID=cds-AAW71260.1;Parent=gene-Wbm0672;Dbxref=NCBI_GP:AAW71260.1;Name=AAW71260.1;gbkey=CDS;locus_tag=Wbm0672;product=Predicted protein;protein_id=AAW71260.1;transl_table=11
AE017321.1	Genbank	gene	880511	881053	.	-	.	ID=gene-Wbm0673;Name=Wbm0673;gbkey=Gene;gene_biotype=protein_coding;locus_tag=Wbm0673
AE017321.1	Genbank	CDS	880511	881053	.	-	0	ID=cds-AAW71261.1;Parent=gene-Wbm0673;Dbxref=NCBI_GP:AAW71261.1;Name=AAW71261.1;gbkey=CDS;locus_tag=Wbm0673;product=Phosphatidylglycerophosphate synthase;protein_id=AAW71261.1;transl_table=11
AE017321.1	Genbank	gene	881171	882520	.	+	.	ID=gene-Wbm0674;Name=Wbm0674;gbkey=Gene;gene_biotype=protein_coding;locus_tag=Wbm0674
AE017321.1	Genbank	CDS	881171	882520	.	+	0	ID=cds-AAW71262.1;Parent=gene-Wbm0674;Dbxref=NCBI_GP:AAW71262.1;Name=AAW71262.1;gbkey=CDS;locus_tag=Wbm0674;product=Malic enzyme;protein_id=AAW71262.1;transl_table=11
AE017321.1	Genbank	gene	882599	882817	.	+	.	ID=gene-Wbm0675;Name=Wbm0675;gbkey=Gene;gene_biotype=protein_coding;locus_tag=Wbm0675
AE017321.1	Genbank	CDS	882599	882817	.	+	0	ID=cds-AAW71263.1;Parent=gene-Wbm0675;Dbxref=NCBI_GP:AAW71263.1;Name=AAW71263.1;gbkey=CDS;locus_tag=Wbm0675;product=Stress-induced morphogen%2C BolA;protein_id=AAW71263.1;transl_table=11
AE017321.1	Genbank	gene	882834	883154	.	+	.	ID=gene-Wbm0676;Name=Wbm0676;gbkey=Gene;gene_biotype=protein_coding;locus_tag=Wbm0676
AE017321.1	Genbank	CDS	882834	883154	.	+	0	ID=cds-AAW71264.1;Parent=gene-Wbm0676;Dbxref=NCBI_GP:AAW71264.1;Name=AAW71264.1;gbkey=CDS;locus_tag=Wbm0676;product=Glutaredoxin-related protein;protein_id=AAW71264.1;transl_table=11
AE017321.1	Genbank	pseudogene	883388	884021	.	-	.	ID=gene-Wbm5084;Name=Wbm5084;Note=HlyD family secretion protein (pseudogene region);gbkey=Gene;gene_biotype=pseudogene;locus_tag=Wbm5084;pseudo=true
AE017321.1	Genbank	gene	884350	884423	.	-	.	ID=gene-Wbm7027;Name=Wbm7027;gbkey=Gene;gene_biotype=tRNA;locus_tag=Wbm7027
AE017321.1	Genbank	tRNA	884350	884423	.	-	.	ID=rna-Wbm7027;Parent=gene-Wbm7027;codons=47;gbkey=tRNA;locus_tag=Wbm7027;product=tRNA-Arg
AE017321.1	Genbank	exon	884350	884423	.	-	.	ID=exon-Wbm7027-1;Parent=rna-Wbm7027;codons=47;gbkey=tRNA;locus_tag=Wbm7027;product=tRNA-Arg
AE017321.1	Genbank	gene	884576	885352	.	+	.	ID=gene-Wbm0677;Name=Wbm0677;gbkey=Gene;gene_biotype=protein_coding;locus_tag=Wbm0677
AE017321.1	Genbank	CDS	884576	885352	.	+	0	ID=cds-AAW71265.1;Parent=gene-Wbm0677;Dbxref=NCBI_GP:AAW71265.1;Name=AAW71265.1;gbkey=CDS;locus_tag=Wbm0677;product=ABC-type spermidine/putrescine transport system%2C ATPase component;protein_id=AAW71265.1;transl_table=11
AE017321.1	Genbank	gene	885487	885654	.	+	.	ID=gene-Wbm0678;Name=Wbm0678;gbkey=Gene;gene_biotype=protein_coding;locus_tag=Wbm0678
AE017321.1	Genbank	CDS	885487	885654	.	+	0	ID=cds-AAW71266.1;Parent=gene-Wbm0678;Dbxref=NCBI_GP:AAW71266.1;Name=AAW71266.1;gbkey=CDS;locus_tag=Wbm0678;product=Sec-independent protein secretion pathway component%2C TatA;protein_id=AAW71266.1;transl_table=11
AE017321.1	Genbank	gene	885803	886459	.	+	.	ID=gene-Wbm0679;Name=Wbm0679;gbkey=Gene;gene_biotype=protein_coding;locus_tag=Wbm0679
AE017321.1	Genbank	CDS	885803	886459	.	+	0	ID=cds-AAW71267.1;Parent=gene-Wbm0679;Dbxref=NCBI_GP:AAW71267.1;Name=AAW71267.1;gbkey=CDS;locus_tag=Wbm0679;product=Uncharacterized ABC-type transport system%2C permease component;protein_id=AAW71267.1;transl_table=11
AE017321.1	Genbank	gene	886523	887824	.	+	.	ID=gene-Wbm0680;Name=Wbm0680;gbkey=Gene;gene_biotype=protein_coding;locus_tag=Wbm0680
AE017321.1	Genbank	CDS	886523	887824	.	+	0	ID=cds-AAW71268.1;Parent=gene-Wbm0680;Dbxref=NCBI_GP:AAW71268.1;Name=AAW71268.1;gbkey=CDS;locus_tag=Wbm0680;product=Cysteinyl-tRNA synthetase;protein_id=AAW71268.1;transl_table=11
AE017321.1	Genbank	gene	887831	888247	.	+	.	ID=gene-Wbm0681;Name=Wbm0681;gbkey=Gene;gene_biotype=protein_coding;locus_tag=Wbm0681
AE017321.1	Genbank	CDS	887831	888247	.	+	0	ID=cds-AAW71269.1;Parent=gene-Wbm0681;Dbxref=NCBI_GP:AAW71269.1;Name=AAW71269.1;gbkey=CDS;locus_tag=Wbm0681;product=Uncharacterized conserved membrane protein;protein_id=AAW71269.1;transl_table=11
AE017321.1	Genbank	gene	888311	888625	.	-	.	ID=gene-Wbm0682;Name=Wbm0682;gbkey=Gene;gene_biotype=protein_coding;locus_tag=Wbm0682
AE017321.1	Genbank	CDS	888311	888625	.	-	0	ID=cds-AAW71270.1;Parent=gene-Wbm0682;Dbxref=NCBI_GP:AAW71270.1;Name=AAW71270.1;gbkey=CDS;locus_tag=Wbm0682;product=Predicted protein;protein_id=AAW71270.1;transl_table=11
AE017321.1	Genbank	pseudogene	889198	889479	.	-	.	ID=gene-Wbm5085;Name=Wbm5085;Note=N-acetyl-anhydromuramyl-L-alanine amidase (pseudogene region);gbkey=Gene;gene_biotype=pseudogene;locus_tag=Wbm5085;pseudo=true
AE017321.1	Genbank	gene	890024	890239	.	-	.	ID=gene-Wbm0683;Name=Wbm0683;gbkey=Gene;gene_biotype=protein_coding;locus_tag=Wbm0683
AE017321.1	Genbank	CDS	890024	890239	.	-	0	ID=cds-AAW71271.1;Parent=gene-Wbm0683;Dbxref=NCBI_GP:AAW71271.1;Name=AAW71271.1;gbkey=CDS;locus_tag=Wbm0683;product=Predicted protein;protein_id=AAW71271.1;transl_table=11
AE017321.1	Genbank	gene	890764	891963	.	-	.	ID=gene-Wbm0684;Name=Wbm0684;gbkey=Gene;gene_biotype=protein_coding;locus_tag=Wbm0684
AE017321.1	Genbank	CDS	890764	891963	.	-	0	ID=cds-AAW71272.1;Parent=gene-Wbm0684;Dbxref=NCBI_GP:AAW71272.1;Name=AAW71272.1;gbkey=CDS;locus_tag=Wbm0684;product=3-phosphoglycerate kinase;protein_id=AAW71272.1;transl_table=11
AE017321.1	Genbank	gene	892002	893021	.	-	.	ID=gene-Wbm0685;Name=Wbm0685;gbkey=Gene;gene_biotype=protein_coding;locus_tag=Wbm0685
AE017321.1	Genbank	CDS	892002	893021	.	-	0	ID=cds-AAW71273.1;Parent=gene-Wbm0685;Dbxref=NCBI_GP:AAW71273.1;Name=AAW71273.1;gbkey=CDS;locus_tag=Wbm0685;product=Thioredoxin reductase;protein_id=AAW71273.1;transl_table=11
AE017321.1	Genbank	repeat_region	893112	893136	.	-	.	ID=id-AE017321.1:893112..893136;Note=URR_153 (unclassified repeat region);gbkey=repeat_region
AE017321.1	Genbank	repeat_region	893145	893363	.	+	.	ID=id-AE017321.1:893145..893363;Note=URR_154 (unclassified repeat region);gbkey=repeat_region
AE017321.1	Genbank	repeat_region	893475	893527	.	+	.	ID=id-AE017321.1:893475..893527;Note=URR_155 (unclassified repeat region);gbkey=repeat_region
AE017321.1	Genbank	gene	893933	894577	.	-	.	ID=gene-Wbm0686;Name=Wbm0686;gbkey=Gene;gene_biotype=protein_coding;locus_tag=Wbm0686
AE017321.1	Genbank	CDS	893933	894577	.	-	0	ID=cds-AAW71274.1;Parent=gene-Wbm0686;Dbxref=NCBI_GP:AAW71274.1;Name=AAW71274.1;gbkey=CDS;locus_tag=Wbm0686;product=Transaldolase;protein_id=AAW71274.1;transl_table=11
AE017321.1	Genbank	gene	894579	894839	.	-	.	ID=gene-Wbm0687;Name=Wbm0687;gbkey=Gene;gene_biotype=protein_coding;locus_tag=Wbm0687
AE017321.1	Genbank	CDS	894579	894839	.	-	0	ID=cds-AAW71275.1;Parent=gene-Wbm0687;Dbxref=NCBI_GP:AAW71275.1;Name=AAW71275.1;gbkey=CDS;locus_tag=Wbm0687;product=Predicted protein;protein_id=AAW71275.1;transl_table=11
AE017321.1	Genbank	repeat_region	894896	894927	.	+	.	ID=id-AE017321.1:894896..894927;Note=URR_156 (unclassified repeat region);gbkey=repeat_region
AE017321.1	Genbank	repeat_region	895196	895222	.	+	.	ID=id-AE017321.1:895196..895222;Note=URR_157 (unclassified repeat region);gbkey=repeat_region
AE017321.1	Genbank	gene	895333	895668	.	-	.	ID=gene-Wbm0688;Name=Wbm0688;gbkey=Gene;gene_biotype=protein_coding;locus_tag=Wbm0688
AE017321.1	Genbank	CDS	895333	895668	.	-	0	ID=cds-AAW71276.1;Parent=gene-Wbm0688;Dbxref=NCBI_GP:AAW71276.1;Name=AAW71276.1;gbkey=CDS;locus_tag=Wbm0688;product=F0F1-type ATP synthase%2C epsilon subunit;protein_id=AAW71276.1;transl_table=11
AE017321.1	Genbank	gene	895674	897140	.	-	.	ID=gene-Wbm0689;Name=Wbm0689;gbkey=Gene;gene_biotype=protein_coding;locus_tag=Wbm0689
AE017321.1	Genbank	CDS	895674	897140	.	-	0	ID=cds-AAW71277.1;Parent=gene-Wbm0689;Dbxref=NCBI_GP:AAW71277.1;Name=AAW71277.1;gbkey=CDS;locus_tag=Wbm0689;product=F0F1-type ATP synthase%2C beta subunit;protein_id=AAW71277.1;transl_table=11
AE017321.1	Genbank	gene	897224	898075	.	-	.	ID=gene-Wbm0690;Name=Wbm0690;gbkey=Gene;gene_biotype=protein_coding;locus_tag=Wbm0690
AE017321.1	Genbank	CDS	897224	898075	.	-	0	ID=cds-AAW71278.1;Parent=gene-Wbm0690;Dbxref=NCBI_GP:AAW71278.1;Name=AAW71278.1;gbkey=CDS;locus_tag=Wbm0690;product=ABC-type phosphate transport system%2C permease component;protein_id=AAW71278.1;transl_table=11
AE017321.1	Genbank	gene	898448	898582	.	+	.	ID=gene-Wbm0691;Name=Wbm0691;gbkey=Gene;gene_biotype=protein_coding;locus_tag=Wbm0691
AE017321.1	Genbank	CDS	898448	898582	.	+	0	ID=cds-AAW71279.1;Parent=gene-Wbm0691;Dbxref=NCBI_GP:AAW71279.1;Name=AAW71279.1;gbkey=CDS;locus_tag=Wbm0691;product=Ribosomal protein L34;protein_id=AAW71279.1;transl_table=11
AE017321.1	Genbank	gene	898575	898934	.	+	.	ID=gene-Wbm0692;Name=Wbm0692;gbkey=Gene;gene_biotype=protein_coding;locus_tag=Wbm0692
AE017321.1	Genbank	CDS	898575	898934	.	+	0	ID=cds-AAW71280.1;Parent=gene-Wbm0692;Dbxref=NCBI_GP:AAW71280.1;Name=AAW71280.1;gbkey=CDS;locus_tag=Wbm0692;product=RNase P protein component;protein_id=AAW71280.1;transl_table=11
AE017321.1	Genbank	gene	899021	899299	.	+	.	ID=gene-Wbm0693;Name=Wbm0693;gbkey=Gene;gene_biotype=protein_coding;locus_tag=Wbm0693
AE017321.1	Genbank	CDS	899021	899299	.	+	0	ID=cds-AAW71281.1;Parent=gene-Wbm0693;Dbxref=NCBI_GP:AAW71281.1;Name=AAW71281.1;gbkey=CDS;locus_tag=Wbm0693;product=Predicted protein;protein_id=AAW71281.1;transl_table=11
AE017321.1	Genbank	gene	899374	899498	.	-	.	ID=gene-Wbm9002;Name=Wbm9002;gbkey=Gene;gene_biotype=rRNA;locus_tag=Wbm9002
AE017321.1	Genbank	rRNA	899374	899498	.	-	.	ID=rna-Wbm9002;Parent=gene-Wbm9002;gbkey=rRNA;locus_tag=Wbm9002;product=5S ribosomal RNA
AE017321.1	Genbank	exon	899374	899498	.	-	.	ID=exon-Wbm9002-1;Parent=rna-Wbm9002;gbkey=rRNA;locus_tag=Wbm9002;product=5S ribosomal RNA
AE017321.1	Genbank	gene	899547	902342	.	-	.	ID=gene-Wbm9001;Name=Wbm9001;gbkey=Gene;gene_biotype=rRNA;locus_tag=Wbm9001
AE017321.1	Genbank	rRNA	899547	902342	.	-	.	ID=rna-Wbm9001;Parent=gene-Wbm9001;gbkey=rRNA;locus_tag=Wbm9001;product=23S ribosomal RNA
AE017321.1	Genbank	exon	899547	902342	.	-	.	ID=exon-Wbm9001-1;Parent=rna-Wbm9001;gbkey=rRNA;locus_tag=Wbm9001;product=23S ribosomal RNA
AE017321.1	Genbank	gene	902744	903757	.	+	.	ID=gene-Wbm0694;Name=Wbm0694;gbkey=Gene;gene_biotype=protein_coding;locus_tag=Wbm0694
AE017321.1	Genbank	CDS	902744	903757	.	+	0	ID=cds-AAW71282.1;Parent=gene-Wbm0694;Dbxref=NCBI_GP:AAW71282.1;Name=AAW71282.1;gbkey=CDS;locus_tag=Wbm0694;product=Predicted methyltransferase%2C contains N-terminal TPR repeats;protein_id=AAW71282.1;transl_table=11
AE017321.1	Genbank	gene	903812	905596	.	+	.	ID=gene-Wbm0695;Name=Wbm0695;gbkey=Gene;gene_biotype=protein_coding;locus_tag=Wbm0695
AE017321.1	Genbank	CDS	903812	905596	.	+	0	ID=cds-AAW71283.1;Parent=gene-Wbm0695;Dbxref=NCBI_GP:AAW71283.1;Name=AAW71283.1;gbkey=CDS;locus_tag=Wbm0695;product=Ribonucleotide reductase%2C alpha subunit;protein_id=AAW71283.1;transl_table=11
AE017321.1	Genbank	gene	905597	906064	.	+	.	ID=gene-Wbm0696;Name=Wbm0696;gbkey=Gene;gene_biotype=protein_coding;locus_tag=Wbm0696
AE017321.1	Genbank	CDS	905597	906064	.	+	0	ID=cds-AAW71284.1;Parent=gene-Wbm0696;Dbxref=NCBI_GP:AAW71284.1;Name=AAW71284.1;gbkey=CDS;locus_tag=Wbm0696;product=Predicted endonuclease involved in recombination%2C RNase H fold%2C yqgF family;protein_id=AAW71284.1;transl_table=11
AE017321.1	Genbank	gene	906111	906599	.	-	.	ID=gene-Wbm0697;Name=Wbm0697;gbkey=Gene;gene_biotype=protein_coding;locus_tag=Wbm0697
AE017321.1	Genbank	CDS	906111	906599	.	-	0	ID=cds-AAW71285.1;Parent=gene-Wbm0697;Dbxref=NCBI_GP:AAW71285.1;Name=AAW71285.1;gbkey=CDS;locus_tag=Wbm0697;product=Holliday junction resolvasome%2C endonuclease subunit%2C RuvC;protein_id=AAW71285.1;transl_table=11
AE017321.1	Genbank	gene	906600	907418	.	-	.	ID=gene-Wbm0698;Name=Wbm0698;gbkey=Gene;gene_biotype=protein_coding;locus_tag=Wbm0698
AE017321.1	Genbank	CDS	906600	907418	.	-	0	ID=cds-AAW71286.1;Parent=gene-Wbm0698;Dbxref=NCBI_GP:AAW71286.1;Name=AAW71286.1;gbkey=CDS;locus_tag=Wbm0698;product=Cytochrome c oxidase%2C subunit 3;protein_id=AAW71286.1;transl_table=11
AE017321.1	Genbank	pseudogene	908191	908757	.	-	.	ID=gene-Wbm5086;Name=Wbm5086;Note=Transcriptional activator%2C tenA (pseudogene region);gbkey=Gene;gene_biotype=pseudogene;locus_tag=Wbm5086;pseudo=true
AE017321.1	Genbank	gene	908951	910123	.	-	.	ID=gene-Wbm0699;Name=Wbm0699;gbkey=Gene;gene_biotype=protein_coding;locus_tag=Wbm0699
AE017321.1	Genbank	CDS	908951	910123	.	-	0	ID=cds-AAW71287.1;Parent=gene-Wbm0699;Dbxref=NCBI_GP:AAW71287.1;Name=AAW71287.1;gbkey=CDS;locus_tag=Wbm0699;product=S-adenosylmethionine synthetase;protein_id=AAW71287.1;transl_table=11
AE017321.1	Genbank	gene	910187	910260	.	-	.	ID=gene-Wbm7028;Name=Wbm7028;gbkey=Gene;gene_biotype=tRNA;locus_tag=Wbm7028
AE017321.1	Genbank	tRNA	910187	910260	.	-	.	ID=rna-Wbm7028;Parent=gene-Wbm7028;codons=33;gbkey=tRNA;locus_tag=Wbm7028;product=tRNA-Ile
AE017321.1	Genbank	exon	910187	910260	.	-	.	ID=exon-Wbm7028-1;Parent=rna-Wbm7028;codons=33;gbkey=tRNA;locus_tag=Wbm7028;product=tRNA-Ile
AE017321.1	Genbank	gene	910282	910539	.	-	.	ID=gene-Wbm0700;Name=Wbm0700;gbkey=Gene;gene_biotype=protein_coding;locus_tag=Wbm0700
AE017321.1	Genbank	CDS	910282	910539	.	-	0	ID=cds-AAW71288.1;Parent=gene-Wbm0700;Dbxref=NCBI_GP:AAW71288.1;Name=AAW71288.1;gbkey=CDS;locus_tag=Wbm0700;product=Ribosomal protein L27;protein_id=AAW71288.1;transl_table=11
AE017321.1	Genbank	gene	910550	910852	.	-	.	ID=gene-Wbm0701;Name=Wbm0701;gbkey=Gene;gene_biotype=protein_coding;locus_tag=Wbm0701
AE017321.1	Genbank	CDS	910550	910852	.	-	0	ID=cds-AAW71289.1;Parent=gene-Wbm0701;Dbxref=NCBI_GP:AAW71289.1;Name=AAW71289.1;gbkey=CDS;locus_tag=Wbm0701;product=Ribosomal protein L21;protein_id=AAW71289.1;transl_table=11
AE017321.1	Genbank	pseudogene	911100	911679	.	-	.	ID=gene-Wbm5087;Name=Wbm5087;Note=Ankyrin repeat containing protein (pseudogene region);gbkey=Gene;gene_biotype=pseudogene;locus_tag=Wbm5087;pseudo=true
AE017321.1	Genbank	gene	912546	912791	.	-	.	ID=gene-Wbm0702;Name=Wbm0702;gbkey=Gene;gene_biotype=protein_coding;locus_tag=Wbm0702
AE017321.1	Genbank	CDS	912546	912791	.	-	0	ID=cds-AAW71290.1;Parent=gene-Wbm0702;Dbxref=NCBI_GP:AAW71290.1;Name=AAW71290.1;gbkey=CDS;locus_tag=Wbm0702;product=Predicted protein;protein_id=AAW71290.1;transl_table=11
AE017321.1	Genbank	gene	913430	913651	.	-	.	ID=gene-Wbm0703;Name=Wbm0703;gbkey=Gene;gene_biotype=protein_coding;locus_tag=Wbm0703
AE017321.1	Genbank	CDS	913430	913651	.	-	0	ID=cds-AAW71291.1;Parent=gene-Wbm0703;Dbxref=NCBI_GP:AAW71291.1;Name=AAW71291.1;gbkey=CDS;locus_tag=Wbm0703;product=Predicted protein;protein_id=AAW71291.1;transl_table=11
AE017321.1	Genbank	gene	914478	915902	.	-	.	ID=gene-Wbm0704;Name=Wbm0704;gbkey=Gene;gene_biotype=protein_coding;locus_tag=Wbm0704
AE017321.1	Genbank	CDS	914478	915902	.	-	0	ID=cds-AAW71292.1;Parent=gene-Wbm0704;Dbxref=NCBI_GP:AAW71292.1;Name=AAW71292.1;gbkey=CDS;locus_tag=Wbm0704;product=Asp-tRNAAsn/Glu-tRNAGln amidotransferase B subunit;protein_id=AAW71292.1;transl_table=11
AE017321.1	Genbank	repeat_region	916026	916321	.	-	.	ID=id-AE017321.1:916026..916321;Note=URR_158 (unclassified repeat region);gbkey=repeat_region
AE017321.1	Genbank	gene	916600	917472	.	+	.	ID=gene-Wbm0705;Name=Wbm0705;gbkey=Gene;gene_biotype=protein_coding;locus_tag=Wbm0705
AE017321.1	Genbank	CDS	916600	917472	.	+	0	ID=cds-AAW71293.1;Parent=gene-Wbm0705;Dbxref=NCBI_GP:AAW71293.1;Name=AAW71293.1;gbkey=CDS;locus_tag=Wbm0705;product=F0F1-type ATP synthase%2C gamma subunit;protein_id=AAW71293.1;transl_table=11
AE017321.1	Genbank	gene	917490	918824	.	+	.	ID=gene-Wbm0706;Name=Wbm0706;gbkey=Gene;gene_biotype=protein_coding;locus_tag=Wbm0706
AE017321.1	Genbank	CDS	917490	918824	.	+	0	ID=cds-AAW71294.1;Parent=gene-Wbm0706;Dbxref=NCBI_GP:AAW71294.1;Name=AAW71294.1;gbkey=CDS;locus_tag=Wbm0706;product=Inactivated homolog of predicted Zn-dependent protease%2C PmbA;protein_id=AAW71294.1;transl_table=11
AE017321.1	Genbank	gene	919000	919254	.	+	.	ID=gene-Wbm0707;Name=Wbm0707;gbkey=Gene;gene_biotype=protein_coding;locus_tag=Wbm0707
AE017321.1	Genbank	CDS	919000	919254	.	+	0	ID=cds-AAW71295.1;Parent=gene-Wbm0707;Dbxref=NCBI_GP:AAW71295.1;Name=AAW71295.1;gbkey=CDS;locus_tag=Wbm0707;product=Cold shock protein;protein_id=AAW71295.1;transl_table=11
AE017321.1	Genbank	gene	919298	920524	.	+	.	ID=gene-Wbm0708;Name=Wbm0708;gbkey=Gene;gene_biotype=protein_coding;locus_tag=Wbm0708
AE017321.1	Genbank	CDS	919298	920524	.	+	0	ID=cds-AAW71296.1;Parent=gene-Wbm0708;Dbxref=NCBI_GP:AAW71296.1;Name=AAW71296.1;gbkey=CDS;locus_tag=Wbm0708;product=Superfamily II DNA/RNA helicase;protein_id=AAW71296.1;transl_table=11
AE017321.1	Genbank	pseudogene	920867	921094	.	-	.	ID=gene-Wbm5088;Name=Wbm5088;Note=Uncharacterized conserved protein (pseudogene region);gbkey=Gene;gene_biotype=pseudogene;locus_tag=Wbm5088;pseudo=true
AE017321.1	Genbank	gene	921230	921301	.	-	.	ID=gene-Wbm7029;Name=Wbm7029;gbkey=Gene;gene_biotype=tRNA;locus_tag=Wbm7029
AE017321.1	Genbank	tRNA	921230	921301	.	-	.	ID=rna-Wbm7029;Parent=gene-Wbm7029;codons=58;gbkey=tRNA;locus_tag=Wbm7029;product=tRNA-Glu
AE017321.1	Genbank	exon	921230	921301	.	-	.	ID=exon-Wbm7029-1;Parent=rna-Wbm7029;codons=58;gbkey=tRNA;locus_tag=Wbm7029;product=tRNA-Glu
AE017321.1	Genbank	gene	922687	923511	.	-	.	ID=gene-Wbm0709;Name=Wbm0709;gbkey=Gene;gene_biotype=protein_coding;locus_tag=Wbm0709
AE017321.1	Genbank	CDS	922687	923511	.	-	0	ID=cds-AAW71297.1;Parent=gene-Wbm0709;Dbxref=NCBI_GP:AAW71297.1;Name=AAW71297.1;gbkey=CDS;locus_tag=Wbm0709;product=Coproporphyrinogen III oxidase;protein_id=AAW71297.1;transl_table=11
AE017321.1	Genbank	gene	923625	926105	.	+	.	ID=gene-Wbm0710;Name=Wbm0710;gbkey=Gene;gene_biotype=protein_coding;locus_tag=Wbm0710
AE017321.1	Genbank	CDS	923625	926105	.	+	0	ID=cds-AAW71298.1;Parent=gene-Wbm0710;Dbxref=NCBI_GP:AAW71298.1;Name=AAW71298.1;gbkey=CDS;locus_tag=Wbm0710;product=Membrane associated signal transduction histidine kinase and receiver domain;protein_id=AAW71298.1;transl_table=11
AE017321.1	Genbank	pseudogene	926192	926981	.	+	.	ID=gene-Wbm5089;Name=Wbm5089;Note=ATPases involved in chromosome partitioning%2C parA (pseudogene region);gbkey=Gene;gene_biotype=pseudogene;locus_tag=Wbm5089;pseudo=true
AE017321.1	Genbank	pseudogene	927026	927856	.	+	.	ID=gene-Wbm5090;Name=Wbm5090;gbkey=Gene;gene_biotype=pseudogene;locus_tag=Wbm5090;pseudo=true
AE017321.1	Genbank	repeat_region	927934	928107	.	+	.	ID=id-AE017321.1:927934..928107;Note=URR_159 (unclassified repeat region);gbkey=repeat_region
AE017321.1	Genbank	repeat_region	928155	928258	.	-	.	ID=id-AE017321.1:928155..928258;Note=URR_160 (unclassified repeat region);gbkey=repeat_region
AE017321.1	Genbank	repeat_region	928648	928753	.	+	.	ID=id-AE017321.1:928648..928753;Note=URR_161 (unclassified repeat region);gbkey=repeat_region
AE017321.1	Genbank	gene	929501	929575	.	+	.	ID=gene-Wbm7030;Name=Wbm7030;gbkey=Gene;gene_biotype=tRNA;locus_tag=Wbm7030
AE017321.1	Genbank	tRNA	929501	929575	.	+	.	ID=rna-Wbm7030;Parent=gene-Wbm7030;codons=28;gbkey=tRNA;locus_tag=Wbm7030;product=tRNA-Arg
AE017321.1	Genbank	exon	929501	929575	.	+	.	ID=exon-Wbm7030-1;Parent=rna-Wbm7030;codons=28;gbkey=tRNA;locus_tag=Wbm7030;product=tRNA-Arg
AE017321.1	Genbank	gene	929613	930962	.	-	.	ID=gene-Wbm0711;Name=Wbm0711;gbkey=Gene;gene_biotype=protein_coding;locus_tag=Wbm0711
AE017321.1	Genbank	CDS	929613	930962	.	-	0	ID=cds-AAW71299.1;Parent=gene-Wbm0711;Dbxref=NCBI_GP:AAW71299.1;Name=AAW71299.1;gbkey=CDS;locus_tag=Wbm0711;product=DNA recombination protein rmuC homolog;protein_id=AAW71299.1;transl_table=11
AE017321.1	Genbank	gene	930994	931398	.	-	.	ID=gene-Wbm0712;Name=Wbm0712;gbkey=Gene;gene_biotype=protein_coding;locus_tag=Wbm0712
AE017321.1	Genbank	CDS	930994	931398	.	-	0	ID=cds-AAW71300.1;Parent=gene-Wbm0712;Dbxref=NCBI_GP:AAW71300.1;Name=AAW71300.1;gbkey=CDS;locus_tag=Wbm0712;product=Predicted protein;protein_id=AAW71300.1;transl_table=11
AE017321.1	Genbank	pseudogene	931750	932341	.	-	.	ID=gene-Wbm5091;Name=Wbm5091;Note=Major capsid protein precursor (pseudogene region);gbkey=Gene;gene_biotype=pseudogene;locus_tag=Wbm5091;pseudo=true
AE017321.1	Genbank	repeat_region	932702	933326	.	-	.	ID=id-AE017321.1:932702..933326;Note=UIS_W3_1 (transposon region);gbkey=repeat_region
AE017321.1	Genbank	repeat_region	934064	934159	.	+	.	ID=id-AE017321.1:934064..934159;Note=URR_162 (unclassified repeat region);gbkey=repeat_region
AE017321.1	Genbank	gene	934248	934529	.	+	.	ID=gene-Wbm0713;Name=Wbm0713;gbkey=Gene;gene_biotype=protein_coding;locus_tag=Wbm0713
AE017321.1	Genbank	CDS	934248	934529	.	+	0	ID=cds-AAW71301.1;Parent=gene-Wbm0713;Dbxref=NCBI_GP:AAW71301.1;Name=AAW71301.1;gbkey=CDS;locus_tag=Wbm0713;product=Predicted protein WF-4;protein_id=AAW71301.1;transl_table=11
AE017321.1	Genbank	pseudogene	935267	936057	.	-	.	ID=gene-Wbm5092;Name=Wbm5092;Note=Aminoglycoside phosphotransferase (pseudogene region);gbkey=Gene;gene_biotype=pseudogene;locus_tag=Wbm5092;pseudo=true
AE017321.1	Genbank	gene	936355	937788	.	-	.	ID=gene-Wbm0714;Name=Wbm0714;gbkey=Gene;gene_biotype=protein_coding;locus_tag=Wbm0714
AE017321.1	Genbank	CDS	936355	937788	.	-	0	ID=cds-AAW71302.1;Parent=gene-Wbm0714;Dbxref=NCBI_GP:AAW71302.1;Name=AAW71302.1;gbkey=CDS;locus_tag=Wbm0714;product=Predicted protein kinase%2C AarF;protein_id=AAW71302.1;transl_table=11
AE017321.1	Genbank	gene	937785	938525	.	-	.	ID=gene-Wbm0715;Name=Wbm0715;gbkey=Gene;gene_biotype=protein_coding;locus_tag=Wbm0715
AE017321.1	Genbank	CDS	937785	938525	.	-	0	ID=cds-AAW71303.1;Parent=gene-Wbm0715;Dbxref=NCBI_GP:AAW71303.1;Name=AAW71303.1;gbkey=CDS;locus_tag=Wbm0715;product=ABC-type Zn2+ transport systems%2C ATPase component;protein_id=AAW71303.1;transl_table=11
AE017321.1	Genbank	gene	938664	939404	.	+	.	ID=gene-Wbm0716;Name=Wbm0716;gbkey=Gene;gene_biotype=protein_coding;locus_tag=Wbm0716
AE017321.1	Genbank	CDS	938664	939404	.	+	0	ID=cds-AAW71304.1;Parent=gene-Wbm0716;Dbxref=NCBI_GP:AAW71304.1;Name=AAW71304.1;gbkey=CDS;locus_tag=Wbm0716;product=ABC-type Zn2+ transport system%2C periplasmic component;protein_id=AAW71304.1;transl_table=11
AE017321.1	Genbank	gene	939444	939863	.	-	.	ID=gene-Wbm0717;Name=Wbm0717;gbkey=Gene;gene_biotype=protein_coding;locus_tag=Wbm0717
AE017321.1	Genbank	CDS	939444	939863	.	-	0	ID=cds-AAW71305.1;Parent=gene-Wbm0717;Dbxref=NCBI_GP:AAW71305.1;Name=AAW71305.1;gbkey=CDS;locus_tag=Wbm0717;product=Nucleoside diphosphate kinase;protein_id=AAW71305.1;transl_table=11
AE017321.1	Genbank	gene	939974	940726	.	+	.	ID=gene-Wbm0718;Name=Wbm0718;gbkey=Gene;gene_biotype=protein_coding;locus_tag=Wbm0718
AE017321.1	Genbank	CDS	939974	940726	.	+	0	ID=cds-AAW71306.1;Parent=gene-Wbm0718;Dbxref=NCBI_GP:AAW71306.1;Name=AAW71306.1;gbkey=CDS;locus_tag=Wbm0718;product=Predicted protein;protein_id=AAW71306.1;transl_table=11
AE017321.1	Genbank	gene	940727	941749	.	+	.	ID=gene-Wbm0719;Name=Wbm0719;gbkey=Gene;gene_biotype=protein_coding;locus_tag=Wbm0719
AE017321.1	Genbank	CDS	940727	941749	.	+	0	ID=cds-AAW71307.1;Parent=gene-Wbm0719;Dbxref=NCBI_GP:AAW71307.1;Name=AAW71307.1;gbkey=CDS;locus_tag=Wbm0719;product=Protoheme ferro-lyase (ferrochelatase);protein_id=AAW71307.1;transl_table=11
AE017321.1	Genbank	gene	941827	942681	.	+	.	ID=gene-Wbm0720;Name=Wbm0720;gbkey=Gene;gene_biotype=protein_coding;locus_tag=Wbm0720
AE017321.1	Genbank	CDS	941827	942681	.	+	0	ID=cds-AAW71308.1;Parent=gene-Wbm0720;Dbxref=NCBI_GP:AAW71308.1;Name=AAW71308.1;gbkey=CDS;locus_tag=Wbm0720;product=Predicted protein;protein_id=AAW71308.1;transl_table=11
AE017321.1	Genbank	gene	942691	943851	.	-	.	ID=gene-Wbm0721;Name=Wbm0721;gbkey=Gene;gene_biotype=protein_coding;locus_tag=Wbm0721
AE017321.1	Genbank	CDS	942691	943851	.	-	0	ID=cds-AAW71309.1;Parent=gene-Wbm0721;Dbxref=NCBI_GP:AAW71309.1;Name=AAW71309.1;gbkey=CDS;locus_tag=Wbm0721;product=Glutamate-cysteine ligase;protein_id=AAW71309.1;transl_table=11
AE017321.1	Genbank	gene	943982	944512	.	+	.	ID=gene-Wbm0722;Name=Wbm0722;gbkey=Gene;gene_biotype=protein_coding;locus_tag=Wbm0722
AE017321.1	Genbank	CDS	943982	944512	.	+	0	ID=cds-AAW71310.1;Parent=gene-Wbm0722;Dbxref=NCBI_GP:AAW71310.1;Name=AAW71310.1;gbkey=CDS;locus_tag=Wbm0722;product=ATP-dependent protease HslV%2C peptidase subunit;protein_id=AAW71310.1;transl_table=11
AE017321.1	Genbank	gene	944514	946004	.	+	.	ID=gene-Wbm0723;Name=Wbm0723;gbkey=Gene;gene_biotype=protein_coding;locus_tag=Wbm0723
AE017321.1	Genbank	CDS	944514	946004	.	+	0	ID=cds-AAW71311.1;Parent=gene-Wbm0723;Dbxref=NCBI_GP:AAW71311.1;Name=AAW71311.1;gbkey=CDS;locus_tag=Wbm0723;product=ATP-dependent protease HslU%2C ATPase subunit;protein_id=AAW71311.1;transl_table=11
AE017321.1	Genbank	gene	947379	947669	.	-	.	ID=gene-Wbm0724;Name=Wbm0724;gbkey=Gene;gene_biotype=protein_coding;locus_tag=Wbm0724
AE017321.1	Genbank	CDS	947379	947669	.	-	0	ID=cds-AAW71312.1;Parent=gene-Wbm0724;Dbxref=NCBI_GP:AAW71312.1;Name=AAW71312.1;gbkey=CDS;locus_tag=Wbm0724;product=Predicted protein;protein_id=AAW71312.1;transl_table=11
AE017321.1	Genbank	gene	948160	950709	.	+	.	ID=gene-Wbm0725;Name=Wbm0725;gbkey=Gene;gene_biotype=protein_coding;locus_tag=Wbm0725
AE017321.1	Genbank	CDS	948160	950709	.	+	0	ID=cds-AAW71313.1;Parent=gene-Wbm0725;Dbxref=NCBI_GP:AAW71313.1;Name=AAW71313.1;gbkey=CDS;locus_tag=Wbm0725;product=DNA polymerase I%2C PolA;protein_id=AAW71313.1;transl_table=11
AE017321.1	Genbank	repeat_region	950748	951180	.	-	.	ID=id-AE017321.1:950748..951180;Note=URR_163 (unclassified repeat region);gbkey=repeat_region
AE017321.1	Genbank	gene	951311	952390	.	+	.	ID=gene-Wbm0726;Name=Wbm0726;gbkey=Gene;gene_biotype=protein_coding;locus_tag=Wbm0726
AE017321.1	Genbank	CDS	951311	952390	.	+	0	ID=cds-AAW71314.1;Parent=gene-Wbm0726;Dbxref=NCBI_GP:AAW71314.1;Name=AAW71314.1;gbkey=CDS;locus_tag=Wbm0726;product=Predicted protein;protein_id=AAW71314.1;transl_table=11
AE017321.1	Genbank	gene	952385	953812	.	-	.	ID=gene-Wbm0727;Name=Wbm0727;gbkey=Gene;gene_biotype=protein_coding;locus_tag=Wbm0727
AE017321.1	Genbank	CDS	952385	953812	.	-	0	ID=cds-AAW71315.1;Parent=gene-Wbm0727;Dbxref=NCBI_GP:AAW71315.1;Name=AAW71315.1;gbkey=CDS;locus_tag=Wbm0727;product=Predicted Zn-dependent protease%2C TldD ortholog;protein_id=AAW71315.1;transl_table=11
AE017321.1	Genbank	gene	953875	953959	.	+	.	ID=gene-Wbm7031;Name=Wbm7031;gbkey=Gene;gene_biotype=tRNA;locus_tag=Wbm7031
AE017321.1	Genbank	tRNA	953875	953959	.	+	.	ID=rna-Wbm7031;Parent=gene-Wbm7031;codons=19;gbkey=tRNA;locus_tag=Wbm7031;product=tRNA-Leu
AE017321.1	Genbank	exon	953875	953959	.	+	.	ID=exon-Wbm7031-1;Parent=rna-Wbm7031;codons=19;gbkey=tRNA;locus_tag=Wbm7031;product=tRNA-Leu
AE017321.1	Genbank	pseudogene	955512	955753	.	+	.	ID=gene-Wbm5093;Name=Wbm5093;Note=Na+/H+-dicarboxylate symporter (pseudogene region);gbkey=Gene;gene_biotype=pseudogene;locus_tag=Wbm5093;pseudo=true
AE017321.1	Genbank	gene	956642	957349	.	+	.	ID=gene-Wbm0728;Name=Wbm0728;gbkey=Gene;gene_biotype=protein_coding;locus_tag=Wbm0728
AE017321.1	Genbank	CDS	956642	957349	.	+	0	ID=cds-AAW71316.1;Parent=gene-Wbm0728;Dbxref=NCBI_GP:AAW71316.1;Name=AAW71316.1;gbkey=CDS;locus_tag=Wbm0728;product=Uroporphyrinogen-III synthase;protein_id=AAW71316.1;transl_table=11
AE017321.1	Genbank	gene	957349	958131	.	+	.	ID=gene-Wbm0729;Name=Wbm0729;gbkey=Gene;gene_biotype=protein_coding;locus_tag=Wbm0729
AE017321.1	Genbank	CDS	957349	958131	.	+	0	ID=cds-AAW71317.1;Parent=gene-Wbm0729;Dbxref=NCBI_GP:AAW71317.1;Name=AAW71317.1;gbkey=CDS;locus_tag=Wbm0729;product=Exonuclease III;protein_id=AAW71317.1;transl_table=11
AE017321.1	Genbank	repeat_region	958364	958671	.	-	.	ID=id-AE017321.1:958364..958671;Note=URR_164 (unclassified repeat region);gbkey=repeat_region
AE017321.1	Genbank	gene	958816	959817	.	+	.	ID=gene-Wbm0730;Name=Wbm0730;gbkey=Gene;gene_biotype=protein_coding;locus_tag=Wbm0730
AE017321.1	Genbank	CDS	958816	959817	.	+	0	ID=cds-AAW71318.1;Parent=gene-Wbm0730;Dbxref=NCBI_GP:AAW71318.1;Name=AAW71318.1;gbkey=CDS;locus_tag=Wbm0730;product=Predicted permease;protein_id=AAW71318.1;transl_table=11
AE017321.1	Genbank	gene	959940	960575	.	+	.	ID=gene-Wbm0731;Name=Wbm0731;gbkey=Gene;gene_biotype=protein_coding;locus_tag=Wbm0731
AE017321.1	Genbank	CDS	959940	960575	.	+	0	ID=cds-AAW71319.1;Parent=gene-Wbm0731;Dbxref=NCBI_GP:AAW71319.1;Name=AAW71319.1;gbkey=CDS;locus_tag=Wbm0731;product=Possible ATPase involved in DNA replication initiation%2C DnaA paralog;protein_id=AAW71319.1;transl_table=11
AE017321.1	Genbank	gene	960947	961933	.	+	.	ID=gene-Wbm0732;Name=Wbm0732;gbkey=Gene;gene_biotype=protein_coding;locus_tag=Wbm0732
AE017321.1	Genbank	CDS	960947	961933	.	+	0	ID=cds-AAW71320.1;Parent=gene-Wbm0732;Dbxref=NCBI_GP:AAW71320.1;Name=AAW71320.1;gbkey=CDS;locus_tag=Wbm0732;product=Site-specific recombinase XerD;protein_id=AAW71320.1;transl_table=11
AE017321.1	Genbank	gene	962136	962711	.	+	.	ID=gene-Wbm0733;Name=Wbm0733;gbkey=Gene;gene_biotype=protein_coding;locus_tag=Wbm0733
AE017321.1	Genbank	CDS	962136	962711	.	+	0	ID=cds-AAW71321.1;Parent=gene-Wbm0733;Dbxref=NCBI_GP:AAW71321.1;Name=AAW71321.1;gbkey=CDS;locus_tag=Wbm0733;product=1-acyl-sn-glycerol-3-phosphate acyltransferase;protein_id=AAW71321.1;transl_table=11
AE017321.1	Genbank	gene	962775	963044	.	+	.	ID=gene-Wbm0734;Name=Wbm0734;gbkey=Gene;gene_biotype=protein_coding;locus_tag=Wbm0734
AE017321.1	Genbank	CDS	962775	963044	.	+	0	ID=cds-AAW71322.1;Parent=gene-Wbm0734;Dbxref=NCBI_GP:AAW71322.1;Name=AAW71322.1;gbkey=CDS;locus_tag=Wbm0734;product=Ribosomal protein S20;protein_id=AAW71322.1;transl_table=11
AE017321.1	Genbank	gene	963110	964360	.	+	.	ID=gene-Wbm0735;Name=Wbm0735;gbkey=Gene;gene_biotype=protein_coding;locus_tag=Wbm0735
AE017321.1	Genbank	CDS	963110	964360	.	+	0	ID=cds-AAW71323.1;Parent=gene-Wbm0735;Dbxref=NCBI_GP:AAW71323.1;Name=AAW71323.1;gbkey=CDS;locus_tag=Wbm0735;product=Citrate synthase;protein_id=AAW71323.1;transl_table=11
AE017321.1	Genbank	repeat_region	964478	964918	.	+	.	ID=id-AE017321.1:964478..964918;Note=UIS_W2_8 (transposon region);gbkey=repeat_region
AE017321.1	Genbank	repeat_region	964913	965024	.	-	.	ID=id-AE017321.1:964913..965024;Note=URR_165 (unclassified repeat region);gbkey=repeat_region
AE017321.1	Genbank	gene	965180	966118	.	-	.	ID=gene-Wbm0736;Name=Wbm0736;gbkey=Gene;gene_biotype=protein_coding;locus_tag=Wbm0736
AE017321.1	Genbank	CDS	965180	966118	.	-	0	ID=cds-AAW71324.1;Parent=gene-Wbm0736;Dbxref=NCBI_GP:AAW71324.1;Name=AAW71324.1;gbkey=CDS;locus_tag=Wbm0736;product=Secreted or membrane protein containg FKBP-type peptidyl-prolyl cis-trans isomerase domain;protein_id=AAW71324.1;transl_table=11
AE017321.1	Genbank	gene	966111	967028	.	-	.	ID=gene-Wbm0737;Name=Wbm0737;gbkey=Gene;gene_biotype=protein_coding;locus_tag=Wbm0737
AE017321.1	Genbank	CDS	966111	967028	.	-	0	ID=cds-AAW71325.1;Parent=gene-Wbm0737;Dbxref=NCBI_GP:AAW71325.1;Name=AAW71325.1;gbkey=CDS;locus_tag=Wbm0737;product=Geranylgeranyl pyrophosphate synthase;protein_id=AAW71325.1;transl_table=11
AE017321.1	Genbank	gene	967179	967445	.	+	.	ID=gene-Wbm0738;Name=Wbm0738;gbkey=Gene;gene_biotype=protein_coding;locus_tag=Wbm0738
AE017321.1	Genbank	CDS	967179	967445	.	+	0	ID=cds-AAW71326.1;Parent=gene-Wbm0738;Dbxref=NCBI_GP:AAW71326.1;Name=AAW71326.1;gbkey=CDS;locus_tag=Wbm0738;product=Acyl carrier protein;protein_id=AAW71326.1;transl_table=11
AE017321.1	Genbank	gene	967452	968720	.	+	.	ID=gene-Wbm0739;Name=Wbm0739;gbkey=Gene;gene_biotype=protein_coding;locus_tag=Wbm0739
AE017321.1	Genbank	CDS	967452	968720	.	+	0	ID=cds-AAW71327.1;Parent=gene-Wbm0739;Dbxref=NCBI_GP:AAW71327.1;Name=AAW71327.1;gbkey=CDS;locus_tag=Wbm0739;product=3-oxoacyl-(acyl-carrier-protein) synthase;protein_id=AAW71327.1;transl_table=11
AE017321.1	Genbank	gene	968818	970095	.	+	.	ID=gene-Wbm0740;Name=Wbm0740;gbkey=Gene;gene_biotype=protein_coding;locus_tag=Wbm0740
AE017321.1	Genbank	CDS	968818	970095	.	+	0	ID=cds-AAW71328.1;Parent=gene-Wbm0740;Dbxref=NCBI_GP:AAW71328.1;Name=AAW71328.1;gbkey=CDS;locus_tag=Wbm0740;product=UDP-N-acetylglucosamine enolpyruvyl transferase;protein_id=AAW71328.1;transl_table=11
AE017321.1	Genbank	gene	970105	970974	.	+	.	ID=gene-Wbm0741;Name=Wbm0741;gbkey=Gene;gene_biotype=protein_coding;locus_tag=Wbm0741
AE017321.1	Genbank	CDS	970105	970974	.	+	0	ID=cds-AAW71329.1;Parent=gene-Wbm0741;Dbxref=NCBI_GP:AAW71329.1;Name=AAW71329.1;gbkey=CDS;locus_tag=Wbm0741;product=Predicted alternative thymidylate synthase;protein_id=AAW71329.1;transl_table=11
AE017321.1	Genbank	gene	971041	973131	.	-	.	ID=gene-Wbm0742;Name=Wbm0742;gbkey=Gene;gene_biotype=protein_coding;locus_tag=Wbm0742
AE017321.1	Genbank	CDS	971041	973131	.	-	0	ID=cds-AAW71330.1;Parent=gene-Wbm0742;Dbxref=NCBI_GP:AAW71330.1;Name=AAW71330.1;gbkey=CDS;locus_tag=Wbm0742;product=Probable extracellular metallopeptidase;protein_id=AAW71330.1;transl_table=11
AE017321.1	Genbank	gene	973934	974122	.	-	.	ID=gene-Wbm0743;Name=Wbm0743;gbkey=Gene;gene_biotype=protein_coding;locus_tag=Wbm0743
AE017321.1	Genbank	CDS	973934	974122	.	-	0	ID=cds-AAW71331.1;Parent=gene-Wbm0743;Dbxref=NCBI_GP:AAW71331.1;Name=AAW71331.1;gbkey=CDS;locus_tag=Wbm0743;product=Predicted protein;protein_id=AAW71331.1;transl_table=11
AE017321.1	Genbank	gene	974465	974749	.	+	.	ID=gene-Wbm0744;Name=Wbm0744;gbkey=Gene;gene_biotype=protein_coding;locus_tag=Wbm0744
AE017321.1	Genbank	CDS	974465	974749	.	+	0	ID=cds-AAW71332.1;Parent=gene-Wbm0744;Dbxref=NCBI_GP:AAW71332.1;Name=AAW71332.1;gbkey=CDS;locus_tag=Wbm0744;product=Predicted protein;protein_id=AAW71332.1;transl_table=11
AE017321.1	Genbank	gene	976010	978370	.	+	.	ID=gene-Wbm0745;Name=Wbm0745;gbkey=Gene;gene_biotype=protein_coding;locus_tag=Wbm0745
AE017321.1	Genbank	CDS	976010	978370	.	+	0	ID=cds-AAW71333.1;Parent=gene-Wbm0745;Dbxref=NCBI_GP:AAW71333.1;Name=AAW71333.1;gbkey=CDS;locus_tag=Wbm0745;product=Primosomal protein N'%2C superfamily II helicase%2C PriA;protein_id=AAW71333.1;transl_table=11
AE017321.1	Genbank	repeat_region	978546	978769	.	+	.	ID=id-AE017321.1:978546..978769;Note=URR_166 (unclassified repeat region);gbkey=repeat_region
AE017321.1	Genbank	repeat_region	978775	978810	.	-	.	ID=id-AE017321.1:978775..978810;Note=URR_167 (unclassified repeat region);gbkey=repeat_region
AE017321.1	Genbank	gene	978928	979533	.	+	.	ID=gene-Wbm0746;Name=Wbm0746;gbkey=Gene;gene_biotype=protein_coding;locus_tag=Wbm0746
AE017321.1	Genbank	CDS	978928	979533	.	+	0	ID=cds-AAW71334.1;Parent=gene-Wbm0746;Dbxref=NCBI_GP:AAW71334.1;Name=AAW71334.1;gbkey=CDS;locus_tag=Wbm0746;product=Recombinational DNA repair protein RecR;protein_id=AAW71334.1;transl_table=11
AE017321.1	Genbank	gene	981613	982884	.	-	.	ID=gene-Wbm0747;Name=Wbm0747;gbkey=Gene;gene_biotype=protein_coding;locus_tag=Wbm0747
AE017321.1	Genbank	CDS	981613	982884	.	-	0	ID=cds-AAW71335.1;Parent=gene-Wbm0747;Dbxref=NCBI_GP:AAW71335.1;Name=AAW71335.1;gbkey=CDS;locus_tag=Wbm0747;product=Dihydrolipoamide acyltransferase E2 component;protein_id=AAW71335.1;transl_table=11
AE017321.1	Genbank	gene	983225	983653	.	-	.	ID=gene-Wbm0748;Name=Wbm0748;gbkey=Gene;gene_biotype=protein_coding;locus_tag=Wbm0748
AE017321.1	Genbank	CDS	983225	983653	.	-	0	ID=cds-AAW71336.1;Parent=gene-Wbm0748;Dbxref=NCBI_GP:AAW71336.1;Name=AAW71336.1;gbkey=CDS;locus_tag=Wbm0748;product=Predicted protein;protein_id=AAW71336.1;transl_table=11
AE017321.1	Genbank	gene	983877	986672	.	-	.	ID=gene-Wbm0749;Name=Wbm0749;gbkey=Gene;gene_biotype=protein_coding;locus_tag=Wbm0749
AE017321.1	Genbank	CDS	983877	986672	.	-	0	ID=cds-AAW71337.1;Parent=gene-Wbm0749;Dbxref=NCBI_GP:AAW71337.1;Name=AAW71337.1;gbkey=CDS;locus_tag=Wbm0749;product=Predicted protein;protein_id=AAW71337.1;transl_table=11
AE017321.1	Genbank	gene	986653	989007	.	-	.	ID=gene-Wbm0750;Name=Wbm0750;gbkey=Gene;gene_biotype=protein_coding;locus_tag=Wbm0750
AE017321.1	Genbank	CDS	986653	989007	.	-	0	ID=cds-AAW71338.1;Parent=gene-Wbm0750;Dbxref=NCBI_GP:AAW71338.1;Name=AAW71338.1;gbkey=CDS;locus_tag=Wbm0750;product=Type IV secretory pathway%2C VirB4 components;protein_id=AAW71338.1;transl_table=11
AE017321.1	Genbank	gene	989038	989415	.	-	.	ID=gene-Wbm0751;Name=Wbm0751;gbkey=Gene;gene_biotype=protein_coding;locus_tag=Wbm0751
AE017321.1	Genbank	CDS	989038	989415	.	-	0	ID=cds-AAW71339.1;Parent=gene-Wbm0751;Dbxref=NCBI_GP:AAW71339.1;Name=AAW71339.1;gbkey=CDS;locus_tag=Wbm0751;product=Predicted protein;protein_id=AAW71339.1;transl_table=11
AE017321.1	Genbank	gene	989526	990761	.	-	.	ID=gene-Wbm0752;Name=Wbm0752;gbkey=Gene;gene_biotype=protein_coding;locus_tag=Wbm0752
AE017321.1	Genbank	CDS	989526	990761	.	-	0	ID=cds-AAW71340.1;Parent=gene-Wbm0752;Dbxref=NCBI_GP:AAW71340.1;Name=AAW71340.1;gbkey=CDS;locus_tag=Wbm0752;product=Predicted protein WF-3;protein_id=AAW71340.1;transl_table=11
AE017321.1	Genbank	gene	990873	991913	.	-	.	ID=gene-Wbm0753;Name=Wbm0753;gbkey=Gene;gene_biotype=protein_coding;locus_tag=Wbm0753
AE017321.1	Genbank	CDS	990873	991913	.	-	0	ID=cds-AAW71341.1;Parent=gene-Wbm0753;Dbxref=NCBI_GP:AAW71341.1;Name=AAW71341.1;gbkey=CDS;locus_tag=Wbm0753;product=Probable trans-2-enoyl-ACP reductase%2C FabK;protein_id=AAW71341.1;transl_table=11
AE017321.1	Genbank	gene	991919	992392	.	-	.	ID=gene-Wbm0754;Name=Wbm0754;gbkey=Gene;gene_biotype=protein_coding;locus_tag=Wbm0754
AE017321.1	Genbank	CDS	991919	992392	.	-	0	ID=cds-AAW71342.1;Parent=gene-Wbm0754;Dbxref=NCBI_GP:AAW71342.1;Name=AAW71342.1;gbkey=CDS;locus_tag=Wbm0754;product=Cytochrome B561;protein_id=AAW71342.1;transl_table=11
AE017321.1	Genbank	repeat_region	992610	992925	.	-	.	ID=id-AE017321.1:992610..992925;Note=URR_168 (unclassified repeat region);gbkey=repeat_region
AE017321.1	Genbank	pseudogene	993260	994046	.	+	.	ID=gene-Wbm5094;Name=Wbm5094;Note=Predicted ATP-dependent serine protease (pseudogene region);gbkey=Gene;gene_biotype=pseudogene;locus_tag=Wbm5094;pseudo=true
AE017321.1	Genbank	gene	994435	995340	.	-	.	ID=gene-Wbm0755;Name=Wbm0755;gbkey=Gene;gene_biotype=protein_coding;locus_tag=Wbm0755
AE017321.1	Genbank	CDS	994435	995340	.	-	0	ID=cds-AAW71343.1;Parent=gene-Wbm0755;Dbxref=NCBI_GP:AAW71343.1;Name=AAW71343.1;gbkey=CDS;locus_tag=Wbm0755;product=Signal recognition particle GTPase;protein_id=AAW71343.1;transl_table=11
AE017321.1	Genbank	gene	995525	995917	.	+	.	ID=gene-Wbm0756;Name=Wbm0756;gbkey=Gene;gene_biotype=protein_coding;locus_tag=Wbm0756
AE017321.1	Genbank	CDS	995525	995917	.	+	0	ID=cds-AAW71344.1;Parent=gene-Wbm0756;Dbxref=NCBI_GP:AAW71344.1;Name=AAW71344.1;gbkey=CDS;locus_tag=Wbm0756;product=NifU homolog involved in Fe-S cluster formation;protein_id=AAW71344.1;transl_table=11
AE017321.1	Genbank	gene	995924	996328	.	+	.	ID=gene-Wbm0757;Name=Wbm0757;gbkey=Gene;gene_biotype=protein_coding;locus_tag=Wbm0757
AE017321.1	Genbank	CDS	995924	996328	.	+	0	ID=cds-AAW71345.1;Parent=gene-Wbm0757;Dbxref=NCBI_GP:AAW71345.1;Name=AAW71345.1;gbkey=CDS;locus_tag=Wbm0757;product=HesB/YadR/YfhF family protein;protein_id=AAW71345.1;transl_table=11
AE017321.1	Genbank	gene	996321	996776	.	+	.	ID=gene-Wbm0758;Name=Wbm0758;gbkey=Gene;gene_biotype=protein_coding;locus_tag=Wbm0758
AE017321.1	Genbank	CDS	996321	996776	.	+	0	ID=cds-AAW71346.1;Parent=gene-Wbm0758;Dbxref=NCBI_GP:AAW71346.1;Name=AAW71346.1;gbkey=CDS;locus_tag=Wbm0758;product=DnaJ-domain-containing protein;protein_id=AAW71346.1;transl_table=11
AE017321.1	Genbank	gene	996754	998511	.	+	.	ID=gene-Wbm0759;Name=Wbm0759;gbkey=Gene;gene_biotype=protein_coding;locus_tag=Wbm0759
AE017321.1	Genbank	CDS	996754	998511	.	+	0	ID=cds-AAW71347.1;Parent=gene-Wbm0759;Dbxref=NCBI_GP:AAW71347.1;Name=AAW71347.1;gbkey=CDS;locus_tag=Wbm0759;product=Molecular chaperone%2C DnaK;protein_id=AAW71347.1;transl_table=11
AE017321.1	Genbank	gene	998514	999131	.	-	.	ID=gene-Wbm0760;Name=Wbm0760;gbkey=Gene;gene_biotype=protein_coding;locus_tag=Wbm0760
AE017321.1	Genbank	CDS	998514	999131	.	-	0	ID=cds-AAW71348.1;Parent=gene-Wbm0760;Dbxref=NCBI_GP:AAW71348.1;Name=AAW71348.1;gbkey=CDS;locus_tag=Wbm0760;product=Signal peptidase I;protein_id=AAW71348.1;transl_table=11
AE017321.1	Genbank	gene	999169	999480	.	-	.	ID=gene-Wbm0761;Name=Wbm0761;gbkey=Gene;gene_biotype=protein_coding;locus_tag=Wbm0761
AE017321.1	Genbank	CDS	999169	999480	.	-	0	ID=cds-AAW71349.1;Parent=gene-Wbm0761;Dbxref=NCBI_GP:AAW71349.1;Name=AAW71349.1;gbkey=CDS;locus_tag=Wbm0761;product=Predicted protein;protein_id=AAW71349.1;transl_table=11
AE017321.1	Genbank	gene	999707	1000636	.	+	.	ID=gene-Wbm0762;Name=Wbm0762;gbkey=Gene;gene_biotype=protein_coding;locus_tag=Wbm0762
AE017321.1	Genbank	CDS	999707	1000636	.	+	0	ID=cds-AAW71350.1;Parent=gene-Wbm0762;Dbxref=NCBI_GP:AAW71350.1;Name=AAW71350.1;gbkey=CDS;locus_tag=Wbm0762;product=Predicted permease;protein_id=AAW71350.1;transl_table=11
AE017321.1	Genbank	gene	1000701	1002137	.	-	.	ID=gene-Wbm0763;Name=Wbm0763;gbkey=Gene;gene_biotype=protein_coding;locus_tag=Wbm0763
AE017321.1	Genbank	CDS	1000701	1002137	.	-	0	ID=cds-AAW71351.1;Parent=gene-Wbm0763;Dbxref=NCBI_GP:AAW71351.1;Name=AAW71351.1;gbkey=CDS;locus_tag=Wbm0763;product=Asp-tRNAAsn/Glu-tRNAGln amidotransferase A subunit;protein_id=AAW71351.1;transl_table=11
AE017321.1	Genbank	repeat_region	1002442	1002727	.	+	.	ID=id-AE017321.1:1002442..1002727;Note=URR_169 (unclassified repeat region);gbkey=repeat_region
AE017321.1	Genbank	gene	1002821	1005199	.	-	.	ID=gene-Wbm0764;Name=Wbm0764;gbkey=Gene;gene_biotype=protein_coding;locus_tag=Wbm0764
AE017321.1	Genbank	CDS	1002821	1005199	.	-	0	ID=cds-AAW71352.1;Parent=gene-Wbm0764;Dbxref=NCBI_GP:AAW71352.1;Name=AAW71352.1;gbkey=CDS;locus_tag=Wbm0764;product=DNA gyrase%2C topoisomerase II%2C B subunit%2C GyrB;protein_id=AAW71352.1;transl_table=11
AE017321.1	Genbank	repeat_region	1005350	1005791	.	+	.	ID=id-AE017321.1:1005350..1005791;Note=UIS_W2_9 (transposon region);gbkey=repeat_region
AE017321.1	Genbank	repeat_region	1005786	1005926	.	-	.	ID=id-AE017321.1:1005786..1005926;Note=URR_170 (unclassified repeat region);gbkey=repeat_region
AE017321.1	Genbank	gene	1006318	1006911	.	-	.	ID=gene-Wbm0765;Name=Wbm0765;gbkey=Gene;gene_biotype=protein_coding;locus_tag=Wbm0765
AE017321.1	Genbank	CDS	1006318	1006911	.	-	0	ID=cds-AAW71353.1;Parent=gene-Wbm0765;Dbxref=NCBI_GP:AAW71353.1;Name=AAW71353.1;gbkey=CDS;locus_tag=Wbm0765;product=Predicted protein;protein_id=AAW71353.1;transl_table=11
AE017321.1	Genbank	gene	1006937	1007008	.	-	.	ID=gene-Wbm7032;Name=Wbm7032;gbkey=Gene;gene_biotype=tRNA;locus_tag=Wbm7032
AE017321.1	Genbank	tRNA	1006937	1007008	.	-	.	ID=rna-Wbm7032;Parent=gene-Wbm7032;codons=26;gbkey=tRNA;locus_tag=Wbm7032;product=tRNA-Gln
AE017321.1	Genbank	exon	1006937	1007008	.	-	.	ID=exon-Wbm7032-1;Parent=rna-Wbm7032;codons=26;gbkey=tRNA;locus_tag=Wbm7032;product=tRNA-Gln
AE017321.1	Genbank	gene	1006999	1007334	.	-	.	ID=gene-Wbm0766;Name=Wbm0766;gbkey=Gene;gene_biotype=protein_coding;locus_tag=Wbm0766
AE017321.1	Genbank	CDS	1006999	1007334	.	-	0	ID=cds-AAW71354.1;Parent=gene-Wbm0766;Dbxref=NCBI_GP:AAW71354.1;Name=AAW71354.1;gbkey=CDS;locus_tag=Wbm0766;product=Uncharacterized protein involved in tolerance to divalent cations;protein_id=AAW71354.1;transl_table=11
AE017321.1	Genbank	gene	1007541	1009166	.	-	.	ID=gene-Wbm0767;Name=Wbm0767;gbkey=Gene;gene_biotype=protein_coding;locus_tag=Wbm0767
AE017321.1	Genbank	CDS	1007541	1009166	.	-	0	ID=cds-AAW71355.1;Parent=gene-Wbm0767;Dbxref=NCBI_GP:AAW71355.1;Name=AAW71355.1;gbkey=CDS;locus_tag=Wbm0767;product=Predicted protein;protein_id=AAW71355.1;transl_table=11
AE017321.1	Genbank	gene	1009621	1010658	.	+	.	ID=gene-Wbm0768;Name=Wbm0768;gbkey=Gene;gene_biotype=protein_coding;locus_tag=Wbm0768
AE017321.1	Genbank	CDS	1009621	1010658	.	+	0	ID=cds-AAW71356.1;Parent=gene-Wbm0768;Dbxref=NCBI_GP:AAW71356.1;Name=AAW71356.1;gbkey=CDS;locus_tag=Wbm0768;product=Membrane protease subunit%2C stomatin/prohibitin homolog;protein_id=AAW71356.1;transl_table=11
AE017321.1	Genbank	gene	1010661	1011533	.	+	.	ID=gene-Wbm0769;Name=Wbm0769;gbkey=Gene;gene_biotype=protein_coding;locus_tag=Wbm0769
AE017321.1	Genbank	CDS	1010661	1011533	.	+	0	ID=cds-AAW71357.1;Parent=gene-Wbm0769;Dbxref=NCBI_GP:AAW71357.1;Name=AAW71357.1;gbkey=CDS;locus_tag=Wbm0769;product=Membrane protease subunit%2C stomatin/prohibitin homolog;protein_id=AAW71357.1;transl_table=11
AE017321.1	Genbank	gene	1011537	1013027	.	+	.	ID=gene-Wbm0770;Name=Wbm0770;gbkey=Gene;gene_biotype=protein_coding;locus_tag=Wbm0770
AE017321.1	Genbank	CDS	1011537	1013027	.	+	0	ID=cds-AAW71358.1;Parent=gene-Wbm0770;Dbxref=NCBI_GP:AAW71358.1;Name=AAW71358.1;gbkey=CDS;locus_tag=Wbm0770;product=Trypsin-like serine protease;protein_id=AAW71358.1;transl_table=11
AE017321.1	Genbank	repeat_region	1013542	1013657	.	-	.	ID=id-AE017321.1:1013542..1013657;Note=URR_171 (unclassified repeat region);gbkey=repeat_region
AE017321.1	Genbank	gene	1013958	1016159	.	-	.	ID=gene-Wbm0771;Name=Wbm0771;gbkey=Gene;gene_biotype=protein_coding;locus_tag=Wbm0771
AE017321.1	Genbank	CDS	1013958	1016159	.	-	0	ID=cds-AAW71359.1;Parent=gene-Wbm0771;Dbxref=NCBI_GP:AAW71359.1;Name=AAW71359.1;gbkey=CDS;locus_tag=Wbm0771;product=Predicted protein;protein_id=AAW71359.1;transl_table=11
[truncated: 505,297 more rows]
