# Supplementary material for: Updated annotation and meta-analysis of Brugia malayi transcriptomics data reveals consistent transcriptional profiles across time and space with some study-specific differences in adult female worm transcriptional profiles
Source: PLoS Negl Trop Dis. 2024 Sep 26;18(9):e0012511. doi: 10.1371/journal.pntd.0012511 (PMC11460672; doi:10.1371/journal.pntd.0012511)
Supplement: S3 File — (XLSX) [file pntd.0012511.s003.xlsx]

## Sheet: Gene Numbers Per Cluster
Module	Invert	Gene Number
turquoise	FALSE	1551
turquoise	TRUE	287
blue	FALSE	1208
blue	TRUE	92
brown	FALSE	1147
brown	TRUE	38
midnightblue	FALSE	780
midnightblue	TRUE	23
green	FALSE	580
green	TRUE	10
red	FALSE	490
red	TRUE	34
black	FALSE	433
black	TRUE	19
pink	FALSE	406
pink	TRUE	27
purple	FALSE	376
purple	TRUE	8
darkturquoise	FALSE	336
darkturquoise	TRUE	0
greenyellow	FALSE	241
greenyellow	TRUE	1
tan	FALSE	234
tan	TRUE	2
salmon	FALSE	228
salmon	TRUE	0
cyan	FALSE	193
cyan	TRUE	0
grey60	FALSE	158
grey60	TRUE	4
lightgreen	FALSE	142
lightgreen	TRUE	0
lightyellow	FALSE	113
lightyellow	TRUE	0
royalblue	FALSE	78
royalblue	TRUE	25
darkred	FALSE	102
darkred	TRUE	0
darkgrey	FALSE	77
darkgrey	TRUE	0
orange	FALSE	75
orange	TRUE	0
darkorange	FALSE	64
darkorange	TRUE	0
white	FALSE	52
white	TRUE	0
skyblue	FALSE	37
skyblue	TRUE	0
saddlebrown	FALSE	34
saddlebrown	TRUE	0
steelblue	FALSE	13
steelblue	TRUE	0
paleturquoise	FALSE	9
paleturquoise	TRUE	0

## Sheet: All Clusters
gene	invert	module
WBGene00220262	FALSE	turquoise
WBGene00220280	FALSE	turquoise
WBGene00220281	FALSE	turquoise
WBGene00220317	FALSE	turquoise
WBGene00220328	FALSE	turquoise
WBGene00220335	FALSE	turquoise
WBGene00220346	FALSE	turquoise
WBGene00220390	FALSE	turquoise
WBGene00220398	FALSE	turquoise
WBGene00220406	FALSE	turquoise
WBGene00220434	FALSE	turquoise
WBGene00220480	FALSE	turquoise
WBGene00220481	FALSE	turquoise
WBGene00220507	FALSE	turquoise
WBGene00220516	FALSE	turquoise
WBGene00220524	FALSE	turquoise
WBGene00220531	FALSE	turquoise
WBGene00220533	FALSE	turquoise
WBGene00220537	FALSE	turquoise
WBGene00220544	FALSE	turquoise
WBGene00220554	FALSE	turquoise
WBGene00220566	FALSE	turquoise
WBGene00220568	FALSE	turquoise
WBGene00220589	FALSE	turquoise
WBGene00220596	FALSE	turquoise
WBGene00220601	FALSE	turquoise
WBGene00220608	FALSE	turquoise
WBGene00220617	FALSE	turquoise
WBGene00220618	FALSE	turquoise
WBGene00220636	FALSE	turquoise
WBGene00220638	FALSE	turquoise
WBGene00220649	FALSE	turquoise
WBGene00220676	FALSE	turquoise
WBGene00220696	FALSE	turquoise
WBGene00220698	FALSE	turquoise
WBGene00220714	FALSE	turquoise
WBGene00220748	FALSE	turquoise
WBGene00220750	FALSE	turquoise
WBGene00220751	FALSE	turquoise
WBGene00220763	FALSE	turquoise
WBGene00220770	FALSE	turquoise
WBGene00220794	FALSE	turquoise
WBGene00220809	FALSE	turquoise
WBGene00220812	FALSE	turquoise
WBGene00220819	FALSE	turquoise
WBGene00220820	FALSE	turquoise
WBGene00220835	FALSE	turquoise
WBGene00220851	FALSE	turquoise
WBGene00220853	FALSE	turquoise
WBGene00220854	FALSE	turquoise
WBGene00220877	FALSE	turquoise
WBGene00220879	FALSE	turquoise
WBGene00220885	FALSE	turquoise
WBGene00220887	FALSE	turquoise
WBGene00220890	FALSE	turquoise
WBGene00220898	FALSE	turquoise
WBGene00220914	FALSE	turquoise
WBGene00220920	FALSE	turquoise
WBGene00220935	FALSE	turquoise
WBGene00220981	FALSE	turquoise
WBGene00220992	FALSE	turquoise
WBGene00220996	FALSE	turquoise
WBGene00221057	FALSE	turquoise
WBGene00221080	FALSE	turquoise
WBGene00221093	FALSE	turquoise
WBGene00221095	FALSE	turquoise
WBGene00221097	FALSE	turquoise
WBGene00221119	FALSE	turquoise
WBGene00221125	FALSE	turquoise
WBGene00221137	FALSE	turquoise
WBGene00221162	FALSE	turquoise
WBGene00221169	FALSE	turquoise
WBGene00221205	FALSE	turquoise
WBGene00221212	FALSE	turquoise
WBGene00221239	FALSE	turquoise
WBGene00221255	FALSE	turquoise
WBGene00221272	FALSE	turquoise
WBGene00221284	FALSE	turquoise
WBGene00221286	FALSE	turquoise
WBGene00221290	FALSE	turquoise
WBGene00221296	FALSE	turquoise
WBGene00221306	FALSE	turquoise
WBGene00221310	FALSE	turquoise
WBGene00221324	FALSE	turquoise
WBGene00221328	FALSE	turquoise
WBGene00221329	FALSE	turquoise
WBGene00221332	FALSE	turquoise
WBGene00221334	FALSE	turquoise
WBGene00221336	FALSE	turquoise
WBGene00221337	FALSE	turquoise
WBGene00221338	FALSE	turquoise
WBGene00221339	FALSE	turquoise
WBGene00221342	FALSE	turquoise
WBGene00221344	FALSE	turquoise
WBGene00221347	FALSE	turquoise
WBGene00221348	FALSE	turquoise
WBGene00221349	FALSE	turquoise
WBGene00221350	FALSE	turquoise
WBGene00221353	FALSE	turquoise
WBGene00221355	FALSE	turquoise
WBGene00221360	FALSE	turquoise
WBGene00221361	FALSE	turquoise
WBGene00221362	FALSE	turquoise
WBGene00221366	FALSE	turquoise
WBGene00221367	FALSE	turquoise
WBGene00221373	FALSE	turquoise
WBGene00221374	FALSE	turquoise
WBGene00221376	FALSE	turquoise
WBGene00221381	FALSE	turquoise
WBGene00221383	FALSE	turquoise
WBGene00221385	FALSE	turquoise
WBGene00221388	FALSE	turquoise
WBGene00221399	FALSE	turquoise
WBGene00221404	FALSE	turquoise
WBGene00221406	FALSE	turquoise
WBGene00221407	FALSE	turquoise
WBGene00221408	FALSE	turquoise
WBGene00221409	FALSE	turquoise
WBGene00221411	FALSE	turquoise
WBGene00221412	FALSE	turquoise
WBGene00221414	FALSE	turquoise
WBGene00221415	FALSE	turquoise
WBGene00221421	FALSE	turquoise
WBGene00221424	FALSE	turquoise
WBGene00221425	FALSE	turquoise
WBGene00221427	FALSE	turquoise
WBGene00221437	FALSE	turquoise
WBGene00221442	FALSE	turquoise
WBGene00221446	FALSE	turquoise
WBGene00221448	FALSE	turquoise
WBGene00221453	FALSE	turquoise
WBGene00221455	FALSE	turquoise
WBGene00221460	FALSE	turquoise
WBGene00221465	FALSE	turquoise
WBGene00221469	FALSE	turquoise
WBGene00221476	FALSE	turquoise
WBGene00221480	FALSE	turquoise
WBGene00221489	FALSE	turquoise
WBGene00221492	FALSE	turquoise
WBGene00221495	FALSE	turquoise
WBGene00221496	FALSE	turquoise
WBGene00221501	FALSE	turquoise
WBGene00221507	FALSE	turquoise
WBGene00221509	FALSE	turquoise
WBGene00221531	FALSE	turquoise
WBGene00221533	FALSE	turquoise
WBGene00221550	FALSE	turquoise
WBGene00221552	FALSE	turquoise
WBGene00221554	FALSE	turquoise
WBGene00221556	FALSE	turquoise
WBGene00221558	FALSE	turquoise
WBGene00221569	FALSE	turquoise
WBGene00221572	FALSE	turquoise
WBGene00221575	FALSE	turquoise
WBGene00221595	FALSE	turquoise
WBGene00221598	FALSE	turquoise
WBGene00221602	FALSE	turquoise
WBGene00221606	FALSE	turquoise
WBGene00221607	FALSE	turquoise
WBGene00221609	FALSE	turquoise
WBGene00221610	FALSE	turquoise
WBGene00221615	FALSE	turquoise
WBGene00221624	FALSE	turquoise
WBGene00221626	FALSE	turquoise
WBGene00221627	FALSE	turquoise
WBGene00221629	FALSE	turquoise
WBGene00221641	FALSE	turquoise
WBGene00221645	FALSE	turquoise
WBGene00221646	FALSE	turquoise
WBGene00221647	FALSE	turquoise
WBGene00221654	FALSE	turquoise
WBGene00221656	FALSE	turquoise
WBGene00221657	FALSE	turquoise
WBGene00221658	FALSE	turquoise
WBGene00221659	FALSE	turquoise
WBGene00221669	FALSE	turquoise
WBGene00221673	FALSE	turquoise
WBGene00221674	FALSE	turquoise
WBGene00221677	FALSE	turquoise
WBGene00221684	FALSE	turquoise
WBGene00221686	FALSE	turquoise
WBGene00221693	FALSE	turquoise
WBGene00221699	FALSE	turquoise
WBGene00221701	FALSE	turquoise
WBGene00221705	FALSE	turquoise
WBGene00221706	FALSE	turquoise
WBGene00221707	FALSE	turquoise
WBGene00221708	FALSE	turquoise
WBGene00221713	FALSE	turquoise
WBGene00221720	FALSE	turquoise
WBGene00221722	FALSE	turquoise
WBGene00221727	FALSE	turquoise
WBGene00221746	FALSE	turquoise
WBGene00221747	FALSE	turquoise
WBGene00221767	FALSE	turquoise
WBGene00221780	FALSE	turquoise
WBGene00221784	FALSE	turquoise
WBGene00221790	FALSE	turquoise
WBGene00221795	FALSE	turquoise
WBGene00221796	FALSE	turquoise
WBGene00221798	FALSE	turquoise
WBGene00221809	FALSE	turquoise
WBGene00221812	FALSE	turquoise
WBGene00221813	FALSE	turquoise
WBGene00221814	FALSE	turquoise
WBGene00221817	FALSE	turquoise
WBGene00221820	FALSE	turquoise
WBGene00221821	FALSE	turquoise
WBGene00221822	FALSE	turquoise
WBGene00221823	FALSE	turquoise
WBGene00221829	FALSE	turquoise
WBGene00221830	FALSE	turquoise
WBGene00221835	FALSE	turquoise
WBGene00221838	FALSE	turquoise
WBGene00221842	FALSE	turquoise
WBGene00221848	FALSE	turquoise
WBGene00221849	FALSE	turquoise
WBGene00221851	FALSE	turquoise
WBGene00221853	FALSE	turquoise
WBGene00221859	FALSE	turquoise
WBGene00221870	FALSE	turquoise
WBGene00221872	FALSE	turquoise
WBGene00221883	FALSE	turquoise
WBGene00221885	FALSE	turquoise
WBGene00221889	FALSE	turquoise
WBGene00221899	FALSE	turquoise
WBGene00221906	FALSE	turquoise
WBGene00221907	FALSE	turquoise
WBGene00221916	FALSE	turquoise
WBGene00221920	FALSE	turquoise
WBGene00221923	FALSE	turquoise
WBGene00221929	FALSE	turquoise
WBGene00221932	FALSE	turquoise
WBGene00221934	FALSE	turquoise
WBGene00221960	FALSE	turquoise
WBGene00221970	FALSE	turquoise
WBGene00221981	FALSE	turquoise
WBGene00222000	FALSE	turquoise
WBGene00222005	FALSE	turquoise
WBGene00222006	FALSE	turquoise
WBGene00222030	FALSE	turquoise
WBGene00222046	FALSE	turquoise
WBGene00222057	FALSE	turquoise
WBGene00222061	FALSE	turquoise
WBGene00222070	FALSE	turquoise
WBGene00222093	FALSE	turquoise
WBGene00222138	FALSE	turquoise
WBGene00222160	FALSE	turquoise
WBGene00222168	FALSE	turquoise
WBGene00222179	FALSE	turquoise
WBGene00222193	FALSE	turquoise
WBGene00222210	FALSE	turquoise
WBGene00222230	FALSE	turquoise
WBGene00222264	FALSE	turquoise
WBGene00222275	FALSE	turquoise
WBGene00222289	FALSE	turquoise
WBGene00222295	FALSE	turquoise
WBGene00222309	FALSE	turquoise
WBGene00222336	FALSE	turquoise
WBGene00222338	FALSE	turquoise
WBGene00222351	FALSE	turquoise
WBGene00222355	FALSE	turquoise
WBGene00222366	FALSE	turquoise
WBGene00222378	FALSE	turquoise
WBGene00222384	FALSE	turquoise
WBGene00222406	FALSE	turquoise
WBGene00222412	FALSE	turquoise
WBGene00222427	FALSE	turquoise
WBGene00222437	FALSE	turquoise
WBGene00222442	FALSE	turquoise
WBGene00222445	FALSE	turquoise
WBGene00222482	FALSE	turquoise
WBGene00222516	FALSE	turquoise
WBGene00222518	FALSE	turquoise
WBGene00222524	FALSE	turquoise
WBGene00222536	FALSE	turquoise
WBGene00222542	FALSE	turquoise
WBGene00222543	FALSE	turquoise
WBGene00222547	FALSE	turquoise
WBGene00222573	FALSE	turquoise
WBGene00222592	FALSE	turquoise
WBGene00222596	FALSE	turquoise
WBGene00222601	FALSE	turquoise
WBGene00222608	FALSE	turquoise
WBGene00222625	FALSE	turquoise
WBGene00222626	FALSE	turquoise
WBGene00222628	FALSE	turquoise
WBGene00222632	FALSE	turquoise
WBGene00222636	FALSE	turquoise
WBGene00222641	FALSE	turquoise
WBGene00222642	FALSE	turquoise
WBGene00222644	FALSE	turquoise
WBGene00222657	FALSE	turquoise
WBGene00222684	FALSE	turquoise
WBGene00222692	FALSE	turquoise
WBGene00222696	FALSE	turquoise
WBGene00222710	FALSE	turquoise
WBGene00222723	FALSE	turquoise
WBGene00222740	FALSE	turquoise
WBGene00222744	FALSE	turquoise
WBGene00222773	FALSE	turquoise
WBGene00222779	FALSE	turquoise
WBGene00222790	FALSE	turquoise
WBGene00222791	FALSE	turquoise
WBGene00222793	FALSE	turquoise
WBGene00222795	FALSE	turquoise
WBGene00222818	FALSE	turquoise
WBGene00222843	FALSE	turquoise
WBGene00222861	FALSE	turquoise
WBGene00222864	FALSE	turquoise
WBGene00222873	FALSE	turquoise
WBGene00222875	FALSE	turquoise
WBGene00222876	FALSE	turquoise
WBGene00222877	FALSE	turquoise
WBGene00222886	FALSE	turquoise
WBGene00222895	FALSE	turquoise
WBGene00222900	FALSE	turquoise
WBGene00222918	FALSE	turquoise
WBGene00222926	FALSE	turquoise
WBGene00222938	FALSE	turquoise
WBGene00222940	FALSE	turquoise
WBGene00222943	FALSE	turquoise
WBGene00222948	FALSE	turquoise
WBGene00222979	FALSE	turquoise
WBGene00222986	FALSE	turquoise
WBGene00223005	FALSE	turquoise
WBGene00223006	FALSE	turquoise
WBGene00223017	FALSE	turquoise
WBGene00223041	FALSE	turquoise
WBGene00223044	FALSE	turquoise
WBGene00223046	FALSE	turquoise
WBGene00223058	FALSE	turquoise
WBGene00223090	FALSE	turquoise
WBGene00223102	FALSE	turquoise
WBGene00223106	FALSE	turquoise
WBGene00223118	FALSE	turquoise
WBGene00223125	FALSE	turquoise
WBGene00223140	FALSE	turquoise
WBGene00223144	FALSE	turquoise
WBGene00223149	FALSE	turquoise
WBGene00223180	FALSE	turquoise
WBGene00223184	FALSE	turquoise
WBGene00223218	FALSE	turquoise
WBGene00223247	FALSE	turquoise
WBGene00223266	FALSE	turquoise
WBGene00223286	FALSE	turquoise
WBGene00223295	FALSE	turquoise
WBGene00223306	FALSE	turquoise
WBGene00223309	FALSE	turquoise
WBGene00223320	FALSE	turquoise
WBGene00223330	FALSE	turquoise
WBGene00223380	FALSE	turquoise
WBGene00223392	FALSE	turquoise
WBGene00223395	FALSE	turquoise
WBGene00223402	FALSE	turquoise
WBGene00223403	FALSE	turquoise
WBGene00223416	FALSE	turquoise
WBGene00223417	FALSE	turquoise
WBGene00223432	FALSE	turquoise
WBGene00223440	FALSE	turquoise
WBGene00223441	FALSE	turquoise
WBGene00223446	FALSE	turquoise
WBGene00223464	FALSE	turquoise
WBGene00223480	FALSE	turquoise
WBGene00223490	FALSE	turquoise
WBGene00223509	FALSE	turquoise
WBGene00223515	FALSE	turquoise
WBGene00223524	FALSE	turquoise
WBGene00223539	FALSE	turquoise
WBGene00223550	FALSE	turquoise
WBGene00223586	FALSE	turquoise
WBGene00223589	FALSE	turquoise
WBGene00223594	FALSE	turquoise
WBGene00223613	FALSE	turquoise
WBGene00223614	FALSE	turquoise
WBGene00223624	FALSE	turquoise
WBGene00223635	FALSE	turquoise
WBGene00223661	FALSE	turquoise
WBGene00223665	FALSE	turquoise
WBGene00223668	FALSE	turquoise
WBGene00223709	FALSE	turquoise
WBGene00223719	FALSE	turquoise
WBGene00223730	FALSE	turquoise
WBGene00223750	FALSE	turquoise
WBGene00223766	FALSE	turquoise
WBGene00223776	FALSE	turquoise
WBGene00223790	FALSE	turquoise
WBGene00223800	FALSE	turquoise
WBGene00223815	FALSE	turquoise
WBGene00223821	FALSE	turquoise
WBGene00223831	FALSE	turquoise
WBGene00223834	FALSE	turquoise
WBGene00223842	FALSE	turquoise
WBGene00223860	FALSE	turquoise
WBGene00223863	FALSE	turquoise
WBGene00223866	FALSE	turquoise
WBGene00223871	FALSE	turquoise
WBGene00223874	FALSE	turquoise
WBGene00223885	FALSE	turquoise
WBGene00223886	FALSE	turquoise
WBGene00223911	FALSE	turquoise
WBGene00223922	FALSE	turquoise
WBGene00223941	FALSE	turquoise
WBGene00223987	FALSE	turquoise
WBGene00224000	FALSE	turquoise
WBGene00224050	FALSE	turquoise
WBGene00224073	FALSE	turquoise
WBGene00224088	FALSE	turquoise
WBGene00224089	FALSE	turquoise
WBGene00224096	FALSE	turquoise
WBGene00224100	FALSE	turquoise
WBGene00224122	FALSE	turquoise
WBGene00224123	FALSE	turquoise
WBGene00224133	FALSE	turquoise
WBGene00224141	FALSE	turquoise
WBGene00224145	FALSE	turquoise
WBGene00224152	FALSE	turquoise
WBGene00224158	FALSE	turquoise
WBGene00224162	FALSE	turquoise
WBGene00224165	FALSE	turquoise
WBGene00224167	FALSE	turquoise
WBGene00224183	FALSE	turquoise
WBGene00224211	FALSE	turquoise
WBGene00224218	FALSE	turquoise
WBGene00224232	FALSE	turquoise
WBGene00224234	FALSE	turquoise
WBGene00224239	FALSE	turquoise
WBGene00224243	FALSE	turquoise
WBGene00224255	FALSE	turquoise
WBGene00224257	FALSE	turquoise
WBGene00224278	FALSE	turquoise
WBGene00224282	FALSE	turquoise
WBGene00224292	FALSE	turquoise
WBGene00224298	FALSE	turquoise
WBGene00224305	FALSE	turquoise
WBGene00224310	FALSE	turquoise
WBGene00224320	FALSE	turquoise
WBGene00224326	FALSE	turquoise
WBGene00224327	FALSE	turquoise
WBGene00224329	FALSE	turquoise
WBGene00224334	FALSE	turquoise
WBGene00224341	FALSE	turquoise
WBGene00224362	FALSE	turquoise
WBGene00224391	FALSE	turquoise
WBGene00224393	FALSE	turquoise
WBGene00224409	FALSE	turquoise
WBGene00224433	FALSE	turquoise
WBGene00224444	FALSE	turquoise
WBGene00224445	FALSE	turquoise
WBGene00224452	FALSE	turquoise
WBGene00224477	FALSE	turquoise
WBGene00224507	FALSE	turquoise
WBGene00224508	FALSE	turquoise
WBGene00224513	FALSE	turquoise
WBGene00224531	FALSE	turquoise
WBGene00224537	FALSE	turquoise
WBGene00224580	FALSE	turquoise
WBGene00224583	FALSE	turquoise
WBGene00224590	FALSE	turquoise
WBGene00224600	FALSE	turquoise
WBGene00224605	FALSE	turquoise
WBGene00224608	FALSE	turquoise
WBGene00224616	FALSE	turquoise
WBGene00224617	FALSE	turquoise
WBGene00224625	FALSE	turquoise
WBGene00224628	FALSE	turquoise
WBGene00224642	FALSE	turquoise
WBGene00224655	FALSE	turquoise
WBGene00224663	FALSE	turquoise
WBGene00224672	FALSE	turquoise
WBGene00224700	FALSE	turquoise
WBGene00224708	FALSE	turquoise
WBGene00224747	FALSE	turquoise
WBGene00224755	FALSE	turquoise
WBGene00224766	FALSE	turquoise
WBGene00224782	FALSE	turquoise
WBGene00224804	FALSE	turquoise
WBGene00224819	FALSE	turquoise
WBGene00224838	FALSE	turquoise
WBGene00224842	FALSE	turquoise
WBGene00224845	FALSE	turquoise
WBGene00224854	FALSE	turquoise
WBGene00224857	FALSE	turquoise
WBGene00224872	FALSE	turquoise
WBGene00224884	FALSE	turquoise
WBGene00224886	FALSE	turquoise
WBGene00224905	FALSE	turquoise
WBGene00224909	FALSE	turquoise
WBGene00224946	FALSE	turquoise
WBGene00224980	FALSE	turquoise
WBGene00224985	FALSE	turquoise
WBGene00225010	FALSE	turquoise
WBGene00225014	FALSE	turquoise
WBGene00225024	FALSE	turquoise
WBGene00225043	FALSE	turquoise
WBGene00225048	FALSE	turquoise
WBGene00225053	FALSE	turquoise
WBGene00225085	FALSE	turquoise
WBGene00225102	FALSE	turquoise
WBGene00225106	FALSE	turquoise
WBGene00225110	FALSE	turquoise
WBGene00225123	FALSE	turquoise
WBGene00225138	FALSE	turquoise
WBGene00225143	FALSE	turquoise
WBGene00225166	FALSE	turquoise
WBGene00225176	FALSE	turquoise
WBGene00225179	FALSE	turquoise
WBGene00225188	FALSE	turquoise
WBGene00225190	FALSE	turquoise
WBGene00225197	FALSE	turquoise
WBGene00225211	FALSE	turquoise
WBGene00225219	FALSE	turquoise
WBGene00225229	FALSE	turquoise
WBGene00225232	FALSE	turquoise
WBGene00225254	FALSE	turquoise
WBGene00225255	FALSE	turquoise
WBGene00225257	FALSE	turquoise
WBGene00225261	FALSE	turquoise
WBGene00225276	FALSE	turquoise
WBGene00225279	FALSE	turquoise
WBGene00225293	FALSE	turquoise
WBGene00225308	FALSE	turquoise
WBGene00225324	FALSE	turquoise
WBGene00225336	FALSE	turquoise
WBGene00225348	FALSE	turquoise
WBGene00225357	FALSE	turquoise
WBGene00225361	FALSE	turquoise
WBGene00225372	FALSE	turquoise
WBGene00225377	FALSE	turquoise
WBGene00225379	FALSE	turquoise
WBGene00225386	FALSE	turquoise
WBGene00225391	FALSE	turquoise
WBGene00225393	FALSE	turquoise
WBGene00225396	FALSE	turquoise
WBGene00225406	FALSE	turquoise
WBGene00225427	FALSE	turquoise
WBGene00225437	FALSE	turquoise
WBGene00225450	FALSE	turquoise
WBGene00225451	FALSE	turquoise
WBGene00225455	FALSE	turquoise
WBGene00225462	FALSE	turquoise
WBGene00225463	FALSE	turquoise
WBGene00225464	FALSE	turquoise
WBGene00225467	FALSE	turquoise
WBGene00225490	FALSE	turquoise
WBGene00225491	FALSE	turquoise
WBGene00225514	FALSE	turquoise
WBGene00225529	FALSE	turquoise
WBGene00225531	FALSE	turquoise
WBGene00225552	FALSE	turquoise
WBGene00225556	FALSE	turquoise
WBGene00225561	FALSE	turquoise
WBGene00225574	FALSE	turquoise
WBGene00225583	FALSE	turquoise
WBGene00225592	FALSE	turquoise
WBGene00225607	FALSE	turquoise
WBGene00225611	FALSE	turquoise
WBGene00225622	FALSE	turquoise
WBGene00225624	FALSE	turquoise
WBGene00225654	FALSE	turquoise
WBGene00225655	FALSE	turquoise
WBGene00225692	FALSE	turquoise
WBGene00225711	FALSE	turquoise
WBGene00225714	FALSE	turquoise
WBGene00225733	FALSE	turquoise
WBGene00225745	FALSE	turquoise
WBGene00225767	FALSE	turquoise
WBGene00225769	FALSE	turquoise
WBGene00225770	FALSE	turquoise
WBGene00225812	FALSE	turquoise
WBGene00225816	FALSE	turquoise
WBGene00225824	FALSE	turquoise
WBGene00225827	FALSE	turquoise
WBGene00225830	FALSE	turquoise
WBGene00225837	FALSE	turquoise
WBGene00225871	FALSE	turquoise
WBGene00225903	FALSE	turquoise
WBGene00225927	FALSE	turquoise
WBGene00225937	FALSE	turquoise
WBGene00225950	FALSE	turquoise
WBGene00225957	FALSE	turquoise
WBGene00225972	FALSE	turquoise
WBGene00225979	FALSE	turquoise
WBGene00225987	FALSE	turquoise
WBGene00225996	FALSE	turquoise
WBGene00226009	FALSE	turquoise
WBGene00226018	FALSE	turquoise
WBGene00226025	FALSE	turquoise
WBGene00226033	FALSE	turquoise
WBGene00226034	FALSE	turquoise
WBGene00226048	FALSE	turquoise
WBGene00226067	FALSE	turquoise
WBGene00226068	FALSE	turquoise
WBGene00226073	FALSE	turquoise
WBGene00226083	FALSE	turquoise
WBGene00226100	FALSE	turquoise
WBGene00226109	FALSE	turquoise
WBGene00226113	FALSE	turquoise
WBGene00226119	FALSE	turquoise
WBGene00226121	FALSE	turquoise
WBGene00226124	FALSE	turquoise
WBGene00226130	FALSE	turquoise
WBGene00226141	FALSE	turquoise
WBGene00226152	FALSE	turquoise
WBGene00226157	FALSE	turquoise
WBGene00226160	FALSE	turquoise
WBGene00226171	FALSE	turquoise
WBGene00226178	FALSE	turquoise
WBGene00226180	FALSE	turquoise
WBGene00226198	FALSE	turquoise
WBGene00226213	FALSE	turquoise
WBGene00226217	FALSE	turquoise
WBGene00226219	FALSE	turquoise
WBGene00226222	FALSE	turquoise
WBGene00226256	FALSE	turquoise
WBGene00226268	FALSE	turquoise
WBGene00226291	FALSE	turquoise
WBGene00226294	FALSE	turquoise
WBGene00226304	FALSE	turquoise
WBGene00226318	FALSE	turquoise
WBGene00226324	FALSE	turquoise
WBGene00226359	FALSE	turquoise
WBGene00226368	FALSE	turquoise
WBGene00226376	FALSE	turquoise
WBGene00226381	FALSE	turquoise
WBGene00226390	FALSE	turquoise
WBGene00226397	FALSE	turquoise
WBGene00226403	FALSE	turquoise
WBGene00226412	FALSE	turquoise
WBGene00226418	FALSE	turquoise
WBGene00226419	FALSE	turquoise
WBGene00226421	FALSE	turquoise
WBGene00226432	FALSE	turquoise
WBGene00226455	FALSE	turquoise
WBGene00226458	FALSE	turquoise
WBGene00226469	FALSE	turquoise
WBGene00226474	FALSE	turquoise
WBGene00226489	FALSE	turquoise
WBGene00226498	FALSE	turquoise
WBGene00226508	FALSE	turquoise
WBGene00226514	FALSE	turquoise
WBGene00226519	FALSE	turquoise
WBGene00226521	FALSE	turquoise
WBGene00226525	FALSE	turquoise
WBGene00226541	FALSE	turquoise
WBGene00226548	FALSE	turquoise
WBGene00226561	FALSE	turquoise
WBGene00226566	FALSE	turquoise
WBGene00226568	FALSE	turquoise
WBGene00226575	FALSE	turquoise
WBGene00226583	FALSE	turquoise
WBGene00226593	FALSE	turquoise
WBGene00226596	FALSE	turquoise
WBGene00226602	FALSE	turquoise
WBGene00226603	FALSE	turquoise
WBGene00226614	FALSE	turquoise
WBGene00226617	FALSE	turquoise
WBGene00226661	FALSE	turquoise
WBGene00226665	FALSE	turquoise
WBGene00226671	FALSE	turquoise
WBGene00226674	FALSE	turquoise
WBGene00226710	FALSE	turquoise
WBGene00226718	FALSE	turquoise
WBGene00226721	FALSE	turquoise
WBGene00226735	FALSE	turquoise
WBGene00226737	FALSE	turquoise
WBGene00226772	FALSE	turquoise
WBGene00226786	FALSE	turquoise
WBGene00226812	FALSE	turquoise
WBGene00226824	FALSE	turquoise
WBGene00226829	FALSE	turquoise
WBGene00226841	FALSE	turquoise
WBGene00226853	FALSE	turquoise
WBGene00226856	FALSE	turquoise
WBGene00226860	FALSE	turquoise
WBGene00226867	FALSE	turquoise
WBGene00226870	FALSE	turquoise
WBGene00226878	FALSE	turquoise
WBGene00226905	FALSE	turquoise
WBGene00226913	FALSE	turquoise
WBGene00226914	FALSE	turquoise
WBGene00226929	FALSE	turquoise
WBGene00226950	FALSE	turquoise
WBGene00226951	FALSE	turquoise
WBGene00226958	FALSE	turquoise
WBGene00226966	FALSE	turquoise
WBGene00226994	FALSE	turquoise
WBGene00227006	FALSE	turquoise
WBGene00227012	FALSE	turquoise
WBGene00227013	FALSE	turquoise
WBGene00227016	FALSE	turquoise
WBGene00227017	FALSE	turquoise
WBGene00227024	FALSE	turquoise
WBGene00227025	FALSE	turquoise
WBGene00227043	FALSE	turquoise
WBGene00227073	FALSE	turquoise
WBGene00227074	FALSE	turquoise
WBGene00227078	FALSE	turquoise
WBGene00227103	FALSE	turquoise
WBGene00227104	FALSE	turquoise
WBGene00227180	FALSE	turquoise
WBGene00227198	FALSE	turquoise
WBGene00227202	FALSE	turquoise
WBGene00227215	FALSE	turquoise
WBGene00227227	FALSE	turquoise
WBGene00227251	FALSE	turquoise
WBGene00227280	FALSE	turquoise
WBGene00227292	FALSE	turquoise
WBGene00227300	FALSE	turquoise
WBGene00227329	FALSE	turquoise
WBGene00227330	FALSE	turquoise
WBGene00227342	FALSE	turquoise
WBGene00227350	FALSE	turquoise
WBGene00227358	FALSE	turquoise
WBGene00227359	FALSE	turquoise
WBGene00227366	FALSE	turquoise
WBGene00227374	FALSE	turquoise
WBGene00227376	FALSE	turquoise
WBGene00227382	FALSE	turquoise
WBGene00227392	FALSE	turquoise
WBGene00227405	FALSE	turquoise
WBGene00227407	FALSE	turquoise
WBGene00227414	FALSE	turquoise
WBGene00227452	FALSE	turquoise
WBGene00227468	FALSE	turquoise
WBGene00227497	FALSE	turquoise
WBGene00227527	FALSE	turquoise
WBGene00227529	FALSE	turquoise
WBGene00227551	FALSE	turquoise
WBGene00227557	FALSE	turquoise
WBGene00227574	FALSE	turquoise
WBGene00227575	FALSE	turquoise
WBGene00227583	FALSE	turquoise
WBGene00227587	FALSE	turquoise
WBGene00227597	FALSE	turquoise
WBGene00227614	FALSE	turquoise
WBGene00227631	FALSE	turquoise
WBGene00227635	FALSE	turquoise
WBGene00227648	FALSE	turquoise
WBGene00227655	FALSE	turquoise
WBGene00227663	FALSE	turquoise
WBGene00227673	FALSE	turquoise
WBGene00227674	FALSE	turquoise
WBGene00227697	FALSE	turquoise
WBGene00227699	FALSE	turquoise
WBGene00227702	FALSE	turquoise
WBGene00227705	FALSE	turquoise
WBGene00227708	FALSE	turquoise
WBGene00227710	FALSE	turquoise
WBGene00227729	FALSE	turquoise
WBGene00227748	FALSE	turquoise
WBGene00227772	FALSE	turquoise
WBGene00227790	FALSE	turquoise
WBGene00227798	FALSE	turquoise
WBGene00227808	FALSE	turquoise
WBGene00227814	FALSE	turquoise
WBGene00227823	FALSE	turquoise
WBGene00227830	FALSE	turquoise
WBGene00227840	FALSE	turquoise
WBGene00227856	FALSE	turquoise
WBGene00227863	FALSE	turquoise
WBGene00227873	FALSE	turquoise
WBGene00227876	FALSE	turquoise
WBGene00227910	FALSE	turquoise
WBGene00227921	FALSE	turquoise
WBGene00227930	FALSE	turquoise
WBGene00227944	FALSE	turquoise
WBGene00227946	FALSE	turquoise
WBGene00227947	FALSE	turquoise
WBGene00227948	FALSE	turquoise
WBGene00227950	FALSE	turquoise
WBGene00227951	FALSE	turquoise
WBGene00227952	FALSE	turquoise
WBGene00227955	FALSE	turquoise
WBGene00227989	FALSE	turquoise
WBGene00228025	FALSE	turquoise
WBGene00228040	FALSE	turquoise
WBGene00228048	FALSE	turquoise
WBGene00228087	FALSE	turquoise
WBGene00228090	FALSE	turquoise
WBGene00228097	FALSE	turquoise
WBGene00228098	FALSE	turquoise
WBGene00228107	FALSE	turquoise
WBGene00228108	FALSE	turquoise
WBGene00228117	FALSE	turquoise
WBGene00228122	FALSE	turquoise
WBGene00228129	FALSE	turquoise
WBGene00228130	FALSE	turquoise
WBGene00228145	FALSE	turquoise
WBGene00228157	FALSE	turquoise
WBGene00228158	FALSE	turquoise
WBGene00228163	FALSE	turquoise
WBGene00228164	FALSE	turquoise
WBGene00228201	FALSE	turquoise
WBGene00228218	FALSE	turquoise
WBGene00228228	FALSE	turquoise
WBGene00228229	FALSE	turquoise
WBGene00228231	FALSE	turquoise
WBGene00228240	FALSE	turquoise
WBGene00228262	FALSE	turquoise
WBGene00228265	FALSE	turquoise
WBGene00228266	FALSE	turquoise
WBGene00228290	FALSE	turquoise
WBGene00228322	FALSE	turquoise
WBGene00228324	FALSE	turquoise
WBGene00228332	FALSE	turquoise
WBGene00228334	FALSE	turquoise
WBGene00228352	FALSE	turquoise
WBGene00228358	FALSE	turquoise
WBGene00228380	FALSE	turquoise
WBGene00228383	FALSE	turquoise
WBGene00228385	FALSE	turquoise
WBGene00228388	FALSE	turquoise
WBGene00228398	FALSE	turquoise
WBGene00228399	FALSE	turquoise
WBGene00228417	FALSE	turquoise
WBGene00228418	FALSE	turquoise
WBGene00228439	FALSE	turquoise
WBGene00228446	FALSE	turquoise
WBGene00228458	FALSE	turquoise
WBGene00228467	FALSE	turquoise
WBGene00228494	FALSE	turquoise
WBGene00228497	FALSE	turquoise
WBGene00228516	FALSE	turquoise
WBGene00228522	FALSE	turquoise
WBGene00228532	FALSE	turquoise
WBGene00228533	FALSE	turquoise
WBGene00228537	FALSE	turquoise
WBGene00228538	FALSE	turquoise
WBGene00228540	FALSE	turquoise
WBGene00228560	FALSE	turquoise
WBGene00228577	FALSE	turquoise
WBGene00228589	FALSE	turquoise
WBGene00228594	FALSE	turquoise
WBGene00228644	FALSE	turquoise
WBGene00228648	FALSE	turquoise
WBGene00228654	FALSE	turquoise
WBGene00228660	FALSE	turquoise
WBGene00228664	FALSE	turquoise
WBGene00228669	FALSE	turquoise
WBGene00228670	FALSE	turquoise
WBGene00228673	FALSE	turquoise
WBGene00228675	FALSE	turquoise
WBGene00228683	FALSE	turquoise
WBGene00228714	FALSE	turquoise
WBGene00228732	FALSE	turquoise
WBGene00228738	FALSE	turquoise
WBGene00228741	FALSE	turquoise
WBGene00228773	FALSE	turquoise
WBGene00228779	FALSE	turquoise
WBGene00228796	FALSE	turquoise
WBGene00228806	FALSE	turquoise
WBGene00228807	FALSE	turquoise
WBGene00228852	FALSE	turquoise
WBGene00228870	FALSE	turquoise
WBGene00228877	FALSE	turquoise
WBGene00228888	FALSE	turquoise
WBGene00228902	FALSE	turquoise
WBGene00228910	FALSE	turquoise
WBGene00228912	FALSE	turquoise
WBGene00228914	FALSE	turquoise
WBGene00228921	FALSE	turquoise
WBGene00228924	FALSE	turquoise
WBGene00228928	FALSE	turquoise
WBGene00228929	FALSE	turquoise
WBGene00228938	FALSE	turquoise
WBGene00228943	FALSE	turquoise
WBGene00228944	FALSE	turquoise
WBGene00228953	FALSE	turquoise
WBGene00228959	FALSE	turquoise
WBGene00228980	FALSE	turquoise
WBGene00228984	FALSE	turquoise
WBGene00228989	FALSE	turquoise
WBGene00228990	FALSE	turquoise
WBGene00228991	FALSE	turquoise
WBGene00228999	FALSE	turquoise
WBGene00229002	FALSE	turquoise
WBGene00229017	FALSE	turquoise
WBGene00229024	FALSE	turquoise
WBGene00229029	FALSE	turquoise
WBGene00229038	FALSE	turquoise
WBGene00229041	FALSE	turquoise
WBGene00229044	FALSE	turquoise
WBGene00229055	FALSE	turquoise
WBGene00229061	FALSE	turquoise
WBGene00229076	FALSE	turquoise
WBGene00229086	FALSE	turquoise
WBGene00229090	FALSE	turquoise
WBGene00229103	FALSE	turquoise
WBGene00229107	FALSE	turquoise
WBGene00229109	FALSE	turquoise
WBGene00229112	FALSE	turquoise
WBGene00229122	FALSE	turquoise
WBGene00229123	FALSE	turquoise
WBGene00229126	FALSE	turquoise
WBGene00229129	FALSE	turquoise
WBGene00229135	FALSE	turquoise
WBGene00229141	FALSE	turquoise
WBGene00229143	FALSE	turquoise
WBGene00229158	FALSE	turquoise
WBGene00229159	FALSE	turquoise
WBGene00229174	FALSE	turquoise
WBGene00229178	FALSE	turquoise
WBGene00229189	FALSE	turquoise
WBGene00229190	FALSE	turquoise
WBGene00229194	FALSE	turquoise
WBGene00229197	FALSE	turquoise
WBGene00229203	FALSE	turquoise
WBGene00229204	FALSE	turquoise
WBGene00229211	FALSE	turquoise
WBGene00229213	FALSE	turquoise
WBGene00229214	FALSE	turquoise
WBGene00229220	FALSE	turquoise
WBGene00229221	FALSE	turquoise
WBGene00229224	FALSE	turquoise
WBGene00229228	FALSE	turquoise
WBGene00229230	FALSE	turquoise
WBGene00229237	FALSE	turquoise
WBGene00229239	FALSE	turquoise
WBGene00229245	FALSE	turquoise
WBGene00229251	FALSE	turquoise
WBGene00229252	FALSE	turquoise
WBGene00229254	FALSE	turquoise
WBGene00229261	FALSE	turquoise
WBGene00229271	FALSE	turquoise
WBGene00229272	FALSE	turquoise
WBGene00229274	FALSE	turquoise
WBGene00229276	FALSE	turquoise
WBGene00229277	FALSE	turquoise
WBGene00229280	FALSE	turquoise
WBGene00229284	FALSE	turquoise
WBGene00229287	FALSE	turquoise
WBGene00229290	FALSE	turquoise
WBGene00229291	FALSE	turquoise
WBGene00229292	FALSE	turquoise
WBGene00229301	FALSE	turquoise
WBGene00229302	FALSE	turquoise
WBGene00229303	FALSE	turquoise
WBGene00229307	FALSE	turquoise
WBGene00229315	FALSE	turquoise
WBGene00229316	FALSE	turquoise
WBGene00229321	FALSE	turquoise
WBGene00229322	FALSE	turquoise
WBGene00229331	FALSE	turquoise
WBGene00229335	FALSE	turquoise
WBGene00229338	FALSE	turquoise
WBGene00229340	FALSE	turquoise
WBGene00229343	FALSE	turquoise
WBGene00229352	FALSE	turquoise
WBGene00229355	FALSE	turquoise
WBGene00229357	FALSE	turquoise
WBGene00229363	FALSE	turquoise
WBGene00229364	FALSE	turquoise
WBGene00229366	FALSE	turquoise
WBGene00229369	FALSE	turquoise
WBGene00229371	FALSE	turquoise
WBGene00229388	FALSE	turquoise
WBGene00229389	FALSE	turquoise
WBGene00229402	FALSE	turquoise
WBGene00229405	FALSE	turquoise
WBGene00229407	FALSE	turquoise
WBGene00229414	FALSE	turquoise
WBGene00229420	FALSE	turquoise
WBGene00229431	FALSE	turquoise
WBGene00229432	FALSE	turquoise
WBGene00229440	FALSE	turquoise
WBGene00229468	FALSE	turquoise
WBGene00229469	FALSE	turquoise
WBGene00229470	FALSE	turquoise
WBGene00229471	FALSE	turquoise
WBGene00229475	FALSE	turquoise
WBGene00229477	FALSE	turquoise
WBGene00229483	FALSE	turquoise
WBGene00229484	FALSE	turquoise
WBGene00229505	FALSE	turquoise
WBGene00229519	FALSE	turquoise
WBGene00229525	FALSE	turquoise
WBGene00229530	FALSE	turquoise
WBGene00229533	FALSE	turquoise
WBGene00229536	FALSE	turquoise
WBGene00229537	FALSE	turquoise
WBGene00229548	FALSE	turquoise
WBGene00229566	FALSE	turquoise
WBGene00229570	FALSE	turquoise
WBGene00229572	FALSE	turquoise
WBGene00229576	FALSE	turquoise
WBGene00229583	FALSE	turquoise
WBGene00229590	FALSE	turquoise
WBGene00229593	FALSE	turquoise
WBGene00229594	FALSE	turquoise
WBGene00229596	FALSE	turquoise
WBGene00229601	FALSE	turquoise
WBGene00229605	FALSE	turquoise
WBGene00229613	FALSE	turquoise
WBGene00229623	FALSE	turquoise
WBGene00229636	FALSE	turquoise
WBGene00229637	FALSE	turquoise
WBGene00229638	FALSE	turquoise
WBGene00229640	FALSE	turquoise
WBGene00229644	FALSE	turquoise
WBGene00229645	FALSE	turquoise
WBGene00229651	FALSE	turquoise
WBGene00229657	FALSE	turquoise
WBGene00229662	FALSE	turquoise
WBGene00229690	FALSE	turquoise
WBGene00229691	FALSE	turquoise
WBGene00229692	FALSE	turquoise
WBGene00229694	FALSE	turquoise
WBGene00229696	FALSE	turquoise
WBGene00229699	FALSE	turquoise
WBGene00229703	FALSE	turquoise
WBGene00229704	FALSE	turquoise
WBGene00229706	FALSE	turquoise
WBGene00229707	FALSE	turquoise
WBGene00229709	FALSE	turquoise
WBGene00229713	FALSE	turquoise
WBGene00229732	FALSE	turquoise
WBGene00229758	FALSE	turquoise
WBGene00229759	FALSE	turquoise
WBGene00229761	FALSE	turquoise
WBGene00229762	FALSE	turquoise
WBGene00229781	FALSE	turquoise
WBGene00229785	FALSE	turquoise
WBGene00229791	FALSE	turquoise
WBGene00229796	FALSE	turquoise
WBGene00229812	FALSE	turquoise
WBGene00229818	FALSE	turquoise
WBGene00229839	FALSE	turquoise
WBGene00229842	FALSE	turquoise
WBGene00229844	FALSE	turquoise
WBGene00229864	FALSE	turquoise
WBGene00229881	FALSE	turquoise
WBGene00229903	FALSE	turquoise
WBGene00229919	FALSE	turquoise
WBGene00229929	FALSE	turquoise
WBGene00229944	FALSE	turquoise
WBGene00229945	FALSE	turquoise
WBGene00229947	FALSE	turquoise
WBGene00229959	FALSE	turquoise
WBGene00229966	FALSE	turquoise
WBGene00229972	FALSE	turquoise
WBGene00229973	FALSE	turquoise
WBGene00229974	FALSE	turquoise
WBGene00229986	FALSE	turquoise
WBGene00229987	FALSE	turquoise
WBGene00229999	FALSE	turquoise
WBGene00230000	FALSE	turquoise
WBGene00230011	FALSE	turquoise
WBGene00230018	FALSE	turquoise
WBGene00230035	FALSE	turquoise
WBGene00230049	FALSE	turquoise
WBGene00230056	FALSE	turquoise
WBGene00230057	FALSE	turquoise
WBGene00230063	FALSE	turquoise
WBGene00230064	FALSE	turquoise
WBGene00230066	FALSE	turquoise
WBGene00230076	FALSE	turquoise
WBGene00230083	FALSE	turquoise
WBGene00230089	FALSE	turquoise
WBGene00230107	FALSE	turquoise
WBGene00230108	FALSE	turquoise
WBGene00230109	FALSE	turquoise
WBGene00230111	FALSE	turquoise
WBGene00230114	FALSE	turquoise
WBGene00230121	FALSE	turquoise
WBGene00230133	FALSE	turquoise
WBGene00230138	FALSE	turquoise
WBGene00230147	FALSE	turquoise
WBGene00230148	FALSE	turquoise
WBGene00230159	FALSE	turquoise
WBGene00230162	FALSE	turquoise
WBGene00230174	FALSE	turquoise
WBGene00230178	FALSE	turquoise
WBGene00230179	FALSE	turquoise
WBGene00230180	FALSE	turquoise
WBGene00230181	FALSE	turquoise
WBGene00230189	FALSE	turquoise
WBGene00230199	FALSE	turquoise
WBGene00230205	FALSE	turquoise
WBGene00230212	FALSE	turquoise
WBGene00230213	FALSE	turquoise
WBGene00230215	FALSE	turquoise
WBGene00230231	FALSE	turquoise
WBGene00230234	FALSE	turquoise
WBGene00230236	FALSE	turquoise
WBGene00230237	FALSE	turquoise
WBGene00230238	FALSE	turquoise
WBGene00230239	FALSE	turquoise
WBGene00230247	FALSE	turquoise
WBGene00230248	FALSE	turquoise
WBGene00230250	FALSE	turquoise
WBGene00230260	FALSE	turquoise
WBGene00230265	FALSE	turquoise
WBGene00230271	FALSE	turquoise
WBGene00230281	FALSE	turquoise
WBGene00230289	FALSE	turquoise
WBGene00230295	FALSE	turquoise
WBGene00230296	FALSE	turquoise
WBGene00230297	FALSE	turquoise
WBGene00230299	FALSE	turquoise
WBGene00230301	FALSE	turquoise
WBGene00230322	FALSE	turquoise
WBGene00230323	FALSE	turquoise
WBGene00230331	FALSE	turquoise
WBGene00230333	FALSE	turquoise
WBGene00230336	FALSE	turquoise
WBGene00230337	FALSE	turquoise
WBGene00230351	FALSE	turquoise
WBGene00230352	FALSE	turquoise
WBGene00230355	FALSE	turquoise
WBGene00230359	FALSE	turquoise
WBGene00230360	FALSE	turquoise
WBGene00230377	FALSE	turquoise
WBGene00230381	FALSE	turquoise
WBGene00230382	FALSE	turquoise
WBGene00230391	FALSE	turquoise
WBGene00230399	FALSE	turquoise
WBGene00230408	FALSE	turquoise
WBGene00230411	FALSE	turquoise
WBGene00230412	FALSE	turquoise
WBGene00230418	FALSE	turquoise
WBGene00230423	FALSE	turquoise
WBGene00230426	FALSE	turquoise
WBGene00230431	FALSE	turquoise
WBGene00230436	FALSE	turquoise
WBGene00230462	FALSE	turquoise
WBGene00230463	FALSE	turquoise
WBGene00230464	FALSE	turquoise
WBGene00230482	FALSE	turquoise
WBGene00230483	FALSE	turquoise
WBGene00230488	FALSE	turquoise
WBGene00230493	FALSE	turquoise
WBGene00230497	FALSE	turquoise
WBGene00230503	FALSE	turquoise
WBGene00230509	FALSE	turquoise
WBGene00230520	FALSE	turquoise
WBGene00230534	FALSE	turquoise
WBGene00230574	FALSE	turquoise
WBGene00230577	FALSE	turquoise
WBGene00230586	FALSE	turquoise
WBGene00230591	FALSE	turquoise
WBGene00230592	FALSE	turquoise
WBGene00230605	FALSE	turquoise
WBGene00230613	FALSE	turquoise
WBGene00230614	FALSE	turquoise
WBGene00230617	FALSE	turquoise
WBGene00230634	FALSE	turquoise
WBGene00230642	FALSE	turquoise
WBGene00230646	FALSE	turquoise
WBGene00230651	FALSE	turquoise
WBGene00230654	FALSE	turquoise
WBGene00230657	FALSE	turquoise
WBGene00230659	FALSE	turquoise
WBGene00230662	FALSE	turquoise
WBGene00230667	FALSE	turquoise
WBGene00230673	FALSE	turquoise
WBGene00230687	FALSE	turquoise
WBGene00230692	FALSE	turquoise
WBGene00230695	FALSE	turquoise
WBGene00230703	FALSE	turquoise
WBGene00230708	FALSE	turquoise
WBGene00230712	FALSE	turquoise
WBGene00230718	FALSE	turquoise
WBGene00230729	FALSE	turquoise
WBGene00230740	FALSE	turquoise
WBGene00230759	FALSE	turquoise
WBGene00230778	FALSE	turquoise
WBGene00230779	FALSE	turquoise
WBGene00230781	FALSE	turquoise
WBGene00230782	FALSE	turquoise
WBGene00230786	FALSE	turquoise
WBGene00230791	FALSE	turquoise
WBGene00230797	FALSE	turquoise
WBGene00230811	FALSE	turquoise
WBGene00230816	FALSE	turquoise
WBGene00230820	FALSE	turquoise
WBGene00230823	FALSE	turquoise
WBGene00230824	FALSE	turquoise
WBGene00230826	FALSE	turquoise
WBGene00230827	FALSE	turquoise
WBGene00230830	FALSE	turquoise
WBGene00230831	FALSE	turquoise
WBGene00230834	FALSE	turquoise
WBGene00230838	FALSE	turquoise
WBGene00230840	FALSE	turquoise
WBGene00230843	FALSE	turquoise
WBGene00230850	FALSE	turquoise
WBGene00230855	FALSE	turquoise
WBGene00230857	FALSE	turquoise
WBGene00230863	FALSE	turquoise
WBGene00230865	FALSE	turquoise
WBGene00230867	FALSE	turquoise
WBGene00230868	FALSE	turquoise
WBGene00230869	FALSE	turquoise
WBGene00230877	FALSE	turquoise
WBGene00230888	FALSE	turquoise
WBGene00230891	FALSE	turquoise
WBGene00230907	FALSE	turquoise
WBGene00230910	FALSE	turquoise
WBGene00230913	FALSE	turquoise
WBGene00230931	FALSE	turquoise
WBGene00230938	FALSE	turquoise
WBGene00230940	FALSE	turquoise
WBGene00230948	FALSE	turquoise
WBGene00230959	FALSE	turquoise
WBGene00230960	FALSE	turquoise
WBGene00230961	FALSE	turquoise
WBGene00230963	FALSE	turquoise
WBGene00230974	FALSE	turquoise
WBGene00230975	FALSE	turquoise
WBGene00230987	FALSE	turquoise
WBGene00230996	FALSE	turquoise
WBGene00231013	FALSE	turquoise
WBGene00231014	FALSE	turquoise
WBGene00231025	FALSE	turquoise
WBGene00231041	FALSE	turquoise
WBGene00231042	FALSE	turquoise
WBGene00231044	FALSE	turquoise
WBGene00231051	FALSE	turquoise
WBGene00231056	FALSE	turquoise
WBGene00231063	FALSE	turquoise
WBGene00231067	FALSE	turquoise
WBGene00231076	FALSE	turquoise
WBGene00231077	FALSE	turquoise
WBGene00231078	FALSE	turquoise
WBGene00231080	FALSE	turquoise
WBGene00231084	FALSE	turquoise
WBGene00231087	FALSE	turquoise
WBGene00231096	FALSE	turquoise
WBGene00231099	FALSE	turquoise
WBGene00231102	FALSE	turquoise
WBGene00231108	FALSE	turquoise
WBGene00231114	FALSE	turquoise
WBGene00231121	FALSE	turquoise
WBGene00231126	FALSE	turquoise
WBGene00231136	FALSE	turquoise
WBGene00231146	FALSE	turquoise
WBGene00231147	FALSE	turquoise
WBGene00231154	FALSE	turquoise
WBGene00231185	FALSE	turquoise
WBGene00231187	FALSE	turquoise
WBGene00231188	FALSE	turquoise
WBGene00231197	FALSE	turquoise
WBGene00231213	FALSE	turquoise
WBGene00231228	FALSE	turquoise
WBGene00231246	FALSE	turquoise
WBGene00231281	FALSE	turquoise
WBGene00231288	FALSE	turquoise
WBGene00231290	FALSE	turquoise
WBGene00231294	FALSE	turquoise
WBGene00231300	FALSE	turquoise
WBGene00231306	FALSE	turquoise
WBGene00231309	FALSE	turquoise
WBGene00231311	FALSE	turquoise
WBGene00231312	FALSE	turquoise
WBGene00231313	FALSE	turquoise
WBGene00231315	FALSE	turquoise
WBGene00231316	FALSE	turquoise
WBGene00231319	FALSE	turquoise
WBGene00231320	FALSE	turquoise
WBGene00231327	FALSE	turquoise
WBGene00231333	FALSE	turquoise
WBGene00231337	FALSE	turquoise
WBGene00231340	FALSE	turquoise
WBGene00231342	FALSE	turquoise
WBGene00231351	FALSE	turquoise
WBGene00231352	FALSE	turquoise
WBGene00231365	FALSE	turquoise
WBGene00231369	FALSE	turquoise
WBGene00231448	FALSE	turquoise
WBGene00231458	FALSE	turquoise
WBGene00231502	FALSE	turquoise
WBGene00231555	FALSE	turquoise
WBGene00231561	FALSE	turquoise
WBGene00231583	FALSE	turquoise
WBGene00231639	FALSE	turquoise
WBGene00231644	FALSE	turquoise
WBGene00231675	FALSE	turquoise
WBGene00231729	FALSE	turquoise
WBGene00231747	FALSE	turquoise
WBGene00231756	FALSE	turquoise
WBGene00231772	FALSE	turquoise
WBGene00231790	FALSE	turquoise
WBGene00231802	FALSE	turquoise
WBGene00231807	FALSE	turquoise
WBGene00231811	FALSE	turquoise
WBGene00231873	FALSE	turquoise
WBGene00231903	FALSE	turquoise
WBGene00231909	FALSE	turquoise
WBGene00231934	FALSE	turquoise
WBGene00231957	FALSE	turquoise
WBGene00231958	FALSE	turquoise
WBGene00231978	FALSE	turquoise
WBGene00232108	FALSE	turquoise
WBGene00232213	FALSE	turquoise
WBGene00232222	FALSE	turquoise
WBGene00232260	FALSE	turquoise
WBGene00232271	FALSE	turquoise
WBGene00232281	FALSE	turquoise
WBGene00232315	FALSE	turquoise
WBGene00232359	FALSE	turquoise
WBGene00232370	FALSE	turquoise
WBGene00232384	FALSE	turquoise
WBGene00232399	FALSE	turquoise
WBGene00232427	FALSE	turquoise
WBGene00232469	FALSE	turquoise
WBGene00232472	FALSE	turquoise
WBGene00232504	FALSE	turquoise
WBGene00232537	FALSE	turquoise
WBGene00232561	FALSE	turquoise
WBGene00232569	FALSE	turquoise
WBGene00232575	FALSE	turquoise
WBGene00232592	FALSE	turquoise
WBGene00232610	FALSE	turquoise
WBGene00232618	FALSE	turquoise
WBGene00232630	FALSE	turquoise
WBGene00232642	FALSE	turquoise
WBGene00232739	FALSE	turquoise
WBGene00232754	FALSE	turquoise
WBGene00232975	FALSE	turquoise
WBGene00233015	FALSE	turquoise
WBGene00233030	FALSE	turquoise
WBGene00233047	FALSE	turquoise
WBGene00233061	FALSE	turquoise
WBGene00233067	FALSE	turquoise
WBGene00233075	FALSE	turquoise
WBGene00233076	FALSE	turquoise
WBGene00233083	FALSE	turquoise
WBGene00233090	FALSE	turquoise
WBGene00233104	FALSE	turquoise
WBGene00233105	FALSE	turquoise
WBGene00233109	FALSE	turquoise
WBGene00233113	FALSE	turquoise
WBGene00233114	FALSE	turquoise
WBGene00233115	FALSE	turquoise
WBGene00233134	FALSE	turquoise
WBGene00233169	FALSE	turquoise
WBGene00233184	FALSE	turquoise
WBGene00233191	FALSE	turquoise
WBGene00233218	FALSE	turquoise
WBGene00233233	FALSE	turquoise
WBGene00233237	FALSE	turquoise
WBGene00233240	FALSE	turquoise
WBGene00233243	FALSE	turquoise
WBGene00233244	FALSE	turquoise
WBGene00233248	FALSE	turquoise
WBGene00233253	FALSE	turquoise
WBGene00233254	FALSE	turquoise
WBGene00233259	FALSE	turquoise
WBGene00233632	FALSE	turquoise
WBGene00233752	FALSE	turquoise
WBGene00233759	FALSE	turquoise
WBGene00233871	FALSE	turquoise
WBGene00233879	FALSE	turquoise
WBGene00233916	FALSE	turquoise
WBGene00233937	FALSE	turquoise
WBGene00233991	FALSE	turquoise
WBGene00234022	FALSE	turquoise
WBGene00234028	FALSE	turquoise
WBGene00234039	FALSE	turquoise
WBGene00234043	FALSE	turquoise
WBGene00234056	FALSE	turquoise
WBGene00234057	FALSE	turquoise
WBGene00234060	FALSE	turquoise
WBGene00234089	FALSE	turquoise
WBGene00234095	FALSE	turquoise
WBGene00234117	FALSE	turquoise
WBGene00234121	FALSE	turquoise
WBGene00234125	FALSE	turquoise
WBGene00234128	FALSE	turquoise
WBGene00234144	FALSE	turquoise
WBGene00234161	FALSE	turquoise
WBGene00234253	FALSE	turquoise
WBGene00234271	FALSE	turquoise
WBGene00234272	FALSE	turquoise
WBGene00234279	FALSE	turquoise
WBGene00234287	FALSE	turquoise
WBGene00234298	FALSE	turquoise
WBGene00234301	FALSE	turquoise
WBGene00234305	FALSE	turquoise
WBGene00234350	FALSE	turquoise
WBGene00234370	FALSE	turquoise
WBGene00234379	FALSE	turquoise
WBGene00234397	FALSE	turquoise
WBGene00234425	FALSE	turquoise
WBGene00234466	FALSE	turquoise
WBGene00234526	FALSE	turquoise
WBGene00234592	FALSE	turquoise
WBGene00234621	FALSE	turquoise
WBGene00234752	FALSE	turquoise
WBGene00234933	FALSE	turquoise
WBGene00234949	FALSE	turquoise
WBGene00234951	FALSE	turquoise
WBGene00234989	FALSE	turquoise
WBGene00234994	FALSE	turquoise
WBGene00234996	FALSE	turquoise
WBGene00235006	FALSE	turquoise
WBGene00235013	FALSE	turquoise
WBGene00235031	FALSE	turquoise
WBGene00235034	FALSE	turquoise
WBGene00235035	FALSE	turquoise
WBGene00235043	FALSE	turquoise
WBGene00235053	FALSE	turquoise
WBGene00235054	FALSE	turquoise
WBGene00235060	FALSE	turquoise
WBGene00235063	FALSE	turquoise
WBGene00235064	FALSE	turquoise
WBGene00235068	FALSE	turquoise
WBGene00235074	FALSE	turquoise
WBGene00235077	FALSE	turquoise
WBGene00235125	FALSE	turquoise
WBGene00235127	FALSE	turquoise
WBGene00255377	FALSE	turquoise
WBGene00255484	FALSE	turquoise
WBGene00255552	FALSE	turquoise
WBGene00255557	FALSE	turquoise
WBGene00255590	FALSE	turquoise
WBGene00255592	FALSE	turquoise
WBGene00255593	FALSE	turquoise
WBGene00255604	FALSE	turquoise
WBGene00255608	FALSE	turquoise
WBGene00255610	FALSE	turquoise
WBGene00255705	FALSE	turquoise
WBGene00255727	FALSE	turquoise
WBGene00268267	FALSE	turquoise
WBGene00268276	FALSE	turquoise
WBGene00268364	FALSE	turquoise
WBGene00268365	FALSE	turquoise
WBGene00268373	FALSE	turquoise
WBGene00268376	FALSE	turquoise
WBGene00268456	FALSE	turquoise
WBGene00268465	FALSE	turquoise
WBGene00268479	FALSE	turquoise
WBGene00268502	FALSE	turquoise
WBGene00268504	FALSE	turquoise
WBGene00268506	FALSE	turquoise
WBGene00268521	FALSE	turquoise
WBGene00268539	FALSE	turquoise
WBGene00268574	FALSE	turquoise
WBGene00268576	FALSE	turquoise
WBGene00268578	FALSE	turquoise
WBGene00268591	FALSE	turquoise
WBGene00268621	FALSE	turquoise
WBGene00268627	FALSE	turquoise
WBGene00268635	FALSE	turquoise
WBGene00268646	FALSE	turquoise
WBGene00268662	FALSE	turquoise
WBGene00268671	FALSE	turquoise
WBGene00268674	FALSE	turquoise
WBGene00268695	FALSE	turquoise
WBGene00268697	FALSE	turquoise
WBGene00268701	FALSE	turquoise
WBGene00268702	FALSE	turquoise
WBGene00268703	FALSE	turquoise
WBGene00268704	FALSE	turquoise
WBGene00268708	FALSE	turquoise
WBGene00268713	FALSE	turquoise
WBGene00268716	FALSE	turquoise
WBGene00268719	FALSE	turquoise
WBGene00268721	FALSE	turquoise
WBGene00268730	FALSE	turquoise
WBGene00268747	FALSE	turquoise
WBGene00268764	FALSE	turquoise
WBGene00268778	FALSE	turquoise
WBGene00268813	FALSE	turquoise
WBGene00268823	FALSE	turquoise
WBGene00268826	FALSE	turquoise
WBGene00268828	FALSE	turquoise
WBGene00268829	FALSE	turquoise
WBGene00268854	FALSE	turquoise
WBGene00268857	FALSE	turquoise
WBGene00268878	FALSE	turquoise
WBGene00268880	FALSE	turquoise
WBGene00268883	FALSE	turquoise
WBGene00268885	FALSE	turquoise
WBGene00268889	FALSE	turquoise
WBGene00268897	FALSE	turquoise
WBGene00268898	FALSE	turquoise
WBGene00268913	FALSE	turquoise
WBGene00268920	FALSE	turquoise
WBGene00268924	FALSE	turquoise
WBGene00268931	FALSE	turquoise
WBGene00268936	FALSE	turquoise
WBGene00268986	FALSE	turquoise
WBGene00268989	FALSE	turquoise
WBGene00269013	FALSE	turquoise
WBGene00269014	FALSE	turquoise
WBGene00269019	FALSE	turquoise
WBGene00269021	FALSE	turquoise
WBGene00269026	FALSE	turquoise
WBGene00269030	FALSE	turquoise
WBGene00269031	FALSE	turquoise
WBGene00269032	FALSE	turquoise
WBGene00269037	FALSE	turquoise
WBGene00269043	FALSE	turquoise
WBGene00269107	FALSE	turquoise
WBGene00269129	FALSE	turquoise
WBGene00269137	FALSE	turquoise
WBGene00269138	FALSE	turquoise
WBGene00269144	FALSE	turquoise
WBGene00269147	FALSE	turquoise
WBGene00269148	FALSE	turquoise
WBGene00269149	FALSE	turquoise
WBGene00269152	FALSE	turquoise
WBGene00269155	FALSE	turquoise
WBGene00269189	FALSE	turquoise
WBGene00269201	FALSE	turquoise
WBGene00269202	FALSE	turquoise
WBGene00269203	FALSE	turquoise
WBGene00269205	FALSE	turquoise
WBGene00269215	FALSE	turquoise
WBGene00269221	FALSE	turquoise
WBGene00269222	FALSE	turquoise
WBGene00269223	FALSE	turquoise
WBGene00269231	FALSE	turquoise
WBGene00269242	FALSE	turquoise
WBGene00269243	FALSE	turquoise
WBGene00269247	FALSE	turquoise
WBGene00269252	FALSE	turquoise
WBGene00269263	FALSE	turquoise
WBGene00269264	FALSE	turquoise
WBGene00269267	FALSE	turquoise
WBGene00269269	FALSE	turquoise
WBGene00269271	FALSE	turquoise
WBGene00269285	FALSE	turquoise
WBGene00269304	FALSE	turquoise
WBGene00269306	FALSE	turquoise
WBGene00269313	FALSE	turquoise
WBGene00269315	FALSE	turquoise
WBGene00269316	FALSE	turquoise
WBGene00269321	FALSE	turquoise
WBGene00269327	FALSE	turquoise
WBGene00269328	FALSE	turquoise
WBGene00269350	FALSE	turquoise
WBGene00269351	FALSE	turquoise
WBGene00269353	FALSE	turquoise
WBGene00269354	FALSE	turquoise
WBGene00269359	FALSE	turquoise
WBGene00269362	FALSE	turquoise
WBGene00269363	FALSE	turquoise
WBGene00303422	FALSE	turquoise
WBGene00303429	FALSE	turquoise
WBGene00304227	FALSE	turquoise
WBGene00304249	FALSE	turquoise
WBGene00304752	FALSE	turquoise
WBGene00304761	FALSE	turquoise
WBGene00304778	FALSE	turquoise
WBGene00304784	FALSE	turquoise
WBGene00304799	FALSE	turquoise
WBGene00304804	FALSE	turquoise
WBGene00304821	FALSE	turquoise
WBGene00220580	TRUE	turquoise
WBGene00220643	TRUE	turquoise
WBGene00220706	TRUE	turquoise
WBGene00220936	TRUE	turquoise
WBGene00220961	TRUE	turquoise
WBGene00220980	TRUE	turquoise
WBGene00221277	TRUE	turquoise
WBGene00221938	TRUE	turquoise
WBGene00221944	TRUE	turquoise
WBGene00221951	TRUE	turquoise
WBGene00221961	TRUE	turquoise
WBGene00221977	TRUE	turquoise
WBGene00221986	TRUE	turquoise
WBGene00221990	TRUE	turquoise
WBGene00222060	TRUE	turquoise
WBGene00222079	TRUE	turquoise
WBGene00222115	TRUE	turquoise
WBGene00222154	TRUE	turquoise
WBGene00222221	TRUE	turquoise
WBGene00222301	TRUE	turquoise
WBGene00222356	TRUE	turquoise
WBGene00222362	TRUE	turquoise
WBGene00222369	TRUE	turquoise
WBGene00222386	TRUE	turquoise
WBGene00222400	TRUE	turquoise
WBGene00222425	TRUE	turquoise
WBGene00222441	TRUE	turquoise
WBGene00222465	TRUE	turquoise
WBGene00222466	TRUE	turquoise
WBGene00222489	TRUE	turquoise
WBGene00222548	TRUE	turquoise
WBGene00222563	TRUE	turquoise
WBGene00222600	TRUE	turquoise
WBGene00222686	TRUE	turquoise
WBGene00222742	TRUE	turquoise
WBGene00222750	TRUE	turquoise
WBGene00222808	TRUE	turquoise
WBGene00222882	TRUE	turquoise
WBGene00222911	TRUE	turquoise
WBGene00223013	TRUE	turquoise
WBGene00223021	TRUE	turquoise
WBGene00223025	TRUE	turquoise
WBGene00223076	TRUE	turquoise
WBGene00223116	TRUE	turquoise
WBGene00223139	TRUE	turquoise
WBGene00223208	TRUE	turquoise
WBGene00223276	TRUE	turquoise
WBGene00223299	TRUE	turquoise
WBGene00223300	TRUE	turquoise
WBGene00223426	TRUE	turquoise
WBGene00223445	TRUE	turquoise
WBGene00223465	TRUE	turquoise
WBGene00223488	TRUE	turquoise
WBGene00223518	TRUE	turquoise
WBGene00223548	TRUE	turquoise
WBGene00223556	TRUE	turquoise
WBGene00223564	TRUE	turquoise
WBGene00223565	TRUE	turquoise
WBGene00223601	TRUE	turquoise
WBGene00223608	TRUE	turquoise
WBGene00223670	TRUE	turquoise
WBGene00223672	TRUE	turquoise
WBGene00223693	TRUE	turquoise
WBGene00223706	TRUE	turquoise
WBGene00223724	TRUE	turquoise
WBGene00223737	TRUE	turquoise
WBGene00223747	TRUE	turquoise
WBGene00223828	TRUE	turquoise
WBGene00223868	TRUE	turquoise
WBGene00223891	TRUE	turquoise
WBGene00223915	TRUE	turquoise
WBGene00223965	TRUE	turquoise
WBGene00224007	TRUE	turquoise
WBGene00224018	TRUE	turquoise
WBGene00224032	TRUE	turquoise
WBGene00224127	TRUE	turquoise
WBGene00224148	TRUE	turquoise
WBGene00224160	TRUE	turquoise
WBGene00224185	TRUE	turquoise
WBGene00224222	TRUE	turquoise
WBGene00224226	TRUE	turquoise
WBGene00224229	TRUE	turquoise
WBGene00224356	TRUE	turquoise
WBGene00224403	TRUE	turquoise
WBGene00224443	TRUE	turquoise
WBGene00224498	TRUE	turquoise
WBGene00224520	TRUE	turquoise
WBGene00224538	TRUE	turquoise
WBGene00224539	TRUE	turquoise
WBGene00224556	TRUE	turquoise
WBGene00224565	TRUE	turquoise
WBGene00224574	TRUE	turquoise
WBGene00224619	TRUE	turquoise
WBGene00224685	TRUE	turquoise
WBGene00224702	TRUE	turquoise
WBGene00224730	TRUE	turquoise
WBGene00224746	TRUE	turquoise
WBGene00224765	TRUE	turquoise
WBGene00224889	TRUE	turquoise
WBGene00224928	TRUE	turquoise
WBGene00224930	TRUE	turquoise
WBGene00224992	TRUE	turquoise
WBGene00224994	TRUE	turquoise
WBGene00225008	TRUE	turquoise
WBGene00225031	TRUE	turquoise
WBGene00225078	TRUE	turquoise
WBGene00225156	TRUE	turquoise
WBGene00225187	TRUE	turquoise
WBGene00225221	TRUE	turquoise
WBGene00225235	TRUE	turquoise
WBGene00225244	TRUE	turquoise
WBGene00225286	TRUE	turquoise
WBGene00225382	TRUE	turquoise
WBGene00225383	TRUE	turquoise
WBGene00225403	TRUE	turquoise
WBGene00225443	TRUE	turquoise
WBGene00225456	TRUE	turquoise
WBGene00225471	TRUE	turquoise
WBGene00225493	TRUE	turquoise
WBGene00225530	TRUE	turquoise
WBGene00225538	TRUE	turquoise
WBGene00225550	TRUE	turquoise
WBGene00225568	TRUE	turquoise
WBGene00225627	TRUE	turquoise
WBGene00225657	TRUE	turquoise
WBGene00225720	TRUE	turquoise
WBGene00225727	TRUE	turquoise
WBGene00225731	TRUE	turquoise
WBGene00225734	TRUE	turquoise
WBGene00225815	TRUE	turquoise
WBGene00225821	TRUE	turquoise
WBGene00225847	TRUE	turquoise
WBGene00225928	TRUE	turquoise
WBGene00225969	TRUE	turquoise
WBGene00225973	TRUE	turquoise
WBGene00225990	TRUE	turquoise
WBGene00226035	TRUE	turquoise
WBGene00226049	TRUE	turquoise
WBGene00226051	TRUE	turquoise
WBGene00226057	TRUE	turquoise
WBGene00226069	TRUE	turquoise
WBGene00226102	TRUE	turquoise
WBGene00226122	TRUE	turquoise
WBGene00226161	TRUE	turquoise
WBGene00226184	TRUE	turquoise
WBGene00226241	TRUE	turquoise
WBGene00226317	TRUE	turquoise
WBGene00226384	TRUE	turquoise
WBGene00226385	TRUE	turquoise
WBGene00226393	TRUE	turquoise
WBGene00226451	TRUE	turquoise
WBGene00226452	TRUE	turquoise
WBGene00226453	TRUE	turquoise
WBGene00226510	TRUE	turquoise
WBGene00226518	TRUE	turquoise
WBGene00226584	TRUE	turquoise
WBGene00226616	TRUE	turquoise
WBGene00226647	TRUE	turquoise
WBGene00226663	TRUE	turquoise
WBGene00226693	TRUE	turquoise
WBGene00226694	TRUE	turquoise
WBGene00226713	TRUE	turquoise
WBGene00226781	TRUE	turquoise
WBGene00226827	TRUE	turquoise
WBGene00226918	TRUE	turquoise
WBGene00226952	TRUE	turquoise
WBGene00227030	TRUE	turquoise
WBGene00227034	TRUE	turquoise
WBGene00227105	TRUE	turquoise
WBGene00227117	TRUE	turquoise
WBGene00227138	TRUE	turquoise
WBGene00227178	TRUE	turquoise
WBGene00227226	TRUE	turquoise
WBGene00227253	TRUE	turquoise
WBGene00227305	TRUE	turquoise
WBGene00227321	TRUE	turquoise
WBGene00227338	TRUE	turquoise
WBGene00227364	TRUE	turquoise
WBGene00227395	TRUE	turquoise
WBGene00227404	TRUE	turquoise
WBGene00227416	TRUE	turquoise
WBGene00227458	TRUE	turquoise
WBGene00227477	TRUE	turquoise
WBGene00227482	TRUE	turquoise
WBGene00227559	TRUE	turquoise
WBGene00227581	TRUE	turquoise
WBGene00227647	TRUE	turquoise
WBGene00227687	TRUE	turquoise
WBGene00227701	TRUE	turquoise
WBGene00227727	TRUE	turquoise
WBGene00227770	TRUE	turquoise
WBGene00227831	TRUE	turquoise
WBGene00227864	TRUE	turquoise
WBGene00227925	TRUE	turquoise
WBGene00228045	TRUE	turquoise
WBGene00228080	TRUE	turquoise
WBGene00228104	TRUE	turquoise
WBGene00228275	TRUE	turquoise
WBGene00228457	TRUE	turquoise
WBGene00228563	TRUE	turquoise
WBGene00228581	TRUE	turquoise
WBGene00228826	TRUE	turquoise
WBGene00228932	TRUE	turquoise
WBGene00228975	TRUE	turquoise
WBGene00228998	TRUE	turquoise
WBGene00229049	TRUE	turquoise
WBGene00229116	TRUE	turquoise
WBGene00229285	TRUE	turquoise
WBGene00229376	TRUE	turquoise
WBGene00229427	TRUE	turquoise
WBGene00229574	TRUE	turquoise
WBGene00229681	TRUE	turquoise
WBGene00229763	TRUE	turquoise
WBGene00229782	TRUE	turquoise
WBGene00229795	TRUE	turquoise
WBGene00229800	TRUE	turquoise
WBGene00229804	TRUE	turquoise
WBGene00229819	TRUE	turquoise
WBGene00229873	TRUE	turquoise
WBGene00229900	TRUE	turquoise
WBGene00229915	TRUE	turquoise
WBGene00229924	TRUE	turquoise
WBGene00229991	TRUE	turquoise
WBGene00230038	TRUE	turquoise
WBGene00230054	TRUE	turquoise
WBGene00230098	TRUE	turquoise
WBGene00230186	TRUE	turquoise
WBGene00230192	TRUE	turquoise
WBGene00230204	TRUE	turquoise
WBGene00230319	TRUE	turquoise
WBGene00230386	TRUE	turquoise
WBGene00230505	TRUE	turquoise
WBGene00230525	TRUE	turquoise
WBGene00230571	TRUE	turquoise
WBGene00230649	TRUE	turquoise
WBGene00230690	TRUE	turquoise
WBGene00230936	TRUE	turquoise
WBGene00231010	TRUE	turquoise
WBGene00231031	TRUE	turquoise
WBGene00231082	TRUE	turquoise
WBGene00231172	TRUE	turquoise
WBGene00231173	TRUE	turquoise
WBGene00231178	TRUE	turquoise
WBGene00231233	TRUE	turquoise
WBGene00231239	TRUE	turquoise
WBGene00231255	TRUE	turquoise
WBGene00231265	TRUE	turquoise
WBGene00231432	TRUE	turquoise
WBGene00231484	TRUE	turquoise
WBGene00231565	TRUE	turquoise
WBGene00231925	TRUE	turquoise
WBGene00232660	TRUE	turquoise
WBGene00232819	TRUE	turquoise
WBGene00233027	TRUE	turquoise
WBGene00233124	TRUE	turquoise
WBGene00233128	TRUE	turquoise
WBGene00233133	TRUE	turquoise
WBGene00233170	TRUE	turquoise
WBGene00233280	TRUE	turquoise
WBGene00233296	TRUE	turquoise
WBGene00233360	TRUE	turquoise
WBGene00233930	TRUE	turquoise
WBGene00233942	TRUE	turquoise
WBGene00233957	TRUE	turquoise
WBGene00233974	TRUE	turquoise
WBGene00233984	TRUE	turquoise
WBGene00234140	TRUE	turquoise
WBGene00234158	TRUE	turquoise
WBGene00234167	TRUE	turquoise
WBGene00234176	TRUE	turquoise
WBGene00234262	TRUE	turquoise
WBGene00234290	TRUE	turquoise
WBGene00234316	TRUE	turquoise
WBGene00234323	TRUE	turquoise
WBGene00234336	TRUE	turquoise
WBGene00234566	TRUE	turquoise
WBGene00234581	TRUE	turquoise
WBGene00235079	TRUE	turquoise
WBGene00255526	TRUE	turquoise
WBGene00268187	TRUE	turquoise
WBGene00268241	TRUE	turquoise
WBGene00268480	TRUE	turquoise
WBGene00268538	TRUE	turquoise
WBGene00268551	TRUE	turquoise
WBGene00268980	TRUE	turquoise
WBGene00269039	TRUE	turquoise
WBGene00269372	TRUE	turquoise
WBGene00220541	FALSE	blue
WBGene00220542	FALSE	blue
WBGene00220552	FALSE	blue
WBGene00220599	FALSE	blue
WBGene00220659	FALSE	blue
WBGene00220665	FALSE	blue
WBGene00220678	FALSE	blue
WBGene00220679	FALSE	blue
WBGene00220681	FALSE	blue
WBGene00220682	FALSE	blue
WBGene00220685	FALSE	blue
WBGene00220694	FALSE	blue
WBGene00220743	FALSE	blue
WBGene00220768	FALSE	blue
WBGene00220799	FALSE	blue
WBGene00220834	FALSE	blue
WBGene00220985	FALSE	blue
WBGene00220989	FALSE	blue
WBGene00221076	FALSE	blue
WBGene00221236	FALSE	blue
WBGene00221241	FALSE	blue
WBGene00221268	FALSE	blue
WBGene00221285	FALSE	blue
WBGene00221303	FALSE	blue
WBGene00221312	FALSE	blue
WBGene00221443	FALSE	blue
WBGene00221523	FALSE	blue
WBGene00221603	FALSE	blue
WBGene00221753	FALSE	blue
WBGene00221941	FALSE	blue
WBGene00221942	FALSE	blue
WBGene00221955	FALSE	blue
WBGene00221963	FALSE	blue
WBGene00221972	FALSE	blue
WBGene00221994	FALSE	blue
WBGene00222004	FALSE	blue
WBGene00222007	FALSE	blue
WBGene00222008	FALSE	blue
WBGene00222016	FALSE	blue
WBGene00222018	FALSE	blue
WBGene00222019	FALSE	blue
WBGene00222034	FALSE	blue
WBGene00222035	FALSE	blue
WBGene00222059	FALSE	blue
WBGene00222064	FALSE	blue
WBGene00222069	FALSE	blue
WBGene00222078	FALSE	blue
WBGene00222090	FALSE	blue
WBGene00222106	FALSE	blue
WBGene00222113	FALSE	blue
WBGene00222116	FALSE	blue
WBGene00222120	FALSE	blue
WBGene00222125	FALSE	blue
WBGene00222128	FALSE	blue
WBGene00222140	FALSE	blue
WBGene00222141	FALSE	blue
WBGene00222143	FALSE	blue
WBGene00222150	FALSE	blue
WBGene00222156	FALSE	blue
WBGene00222169	FALSE	blue
WBGene00222173	FALSE	blue
WBGene00222180	FALSE	blue
WBGene00222195	FALSE	blue
WBGene00222207	FALSE	blue
WBGene00222216	FALSE	blue
WBGene00222220	FALSE	blue
WBGene00222225	FALSE	blue
WBGene00222234	FALSE	blue
WBGene00222235	FALSE	blue
WBGene00222246	FALSE	blue
WBGene00222247	FALSE	blue
WBGene00222256	FALSE	blue
WBGene00222260	FALSE	blue
WBGene00222274	FALSE	blue
WBGene00222276	FALSE	blue
WBGene00222277	FALSE	blue
WBGene00222287	FALSE	blue
WBGene00222293	FALSE	blue
WBGene00222316	FALSE	blue
WBGene00222321	FALSE	blue
WBGene00222322	FALSE	blue
WBGene00222325	FALSE	blue
WBGene00222357	FALSE	blue
WBGene00222361	FALSE	blue
WBGene00222388	FALSE	blue
WBGene00222392	FALSE	blue
WBGene00222397	FALSE	blue
WBGene00222404	FALSE	blue
WBGene00222408	FALSE	blue
WBGene00222410	FALSE	blue
WBGene00222417	FALSE	blue
WBGene00222431	FALSE	blue
WBGene00222434	FALSE	blue
WBGene00222436	FALSE	blue
WBGene00222443	FALSE	blue
WBGene00222444	FALSE	blue
WBGene00222452	FALSE	blue
WBGene00222454	FALSE	blue
WBGene00222460	FALSE	blue
WBGene00222462	FALSE	blue
WBGene00222471	FALSE	blue
WBGene00222473	FALSE	blue
WBGene00222476	FALSE	blue
WBGene00222491	FALSE	blue
WBGene00222495	FALSE	blue
WBGene00222496	FALSE	blue
WBGene00222497	FALSE	blue
WBGene00222499	FALSE	blue
WBGene00222500	FALSE	blue
WBGene00222509	FALSE	blue
WBGene00222510	FALSE	blue
WBGene00222517	FALSE	blue
WBGene00222541	FALSE	blue
WBGene00222545	FALSE	blue
WBGene00222570	FALSE	blue
WBGene00222583	FALSE	blue
WBGene00222611	FALSE	blue
WBGene00222614	FALSE	blue
WBGene00222618	FALSE	blue
WBGene00222630	FALSE	blue
WBGene00222645	FALSE	blue
WBGene00222649	FALSE	blue
WBGene00222651	FALSE	blue
WBGene00222654	FALSE	blue
WBGene00222664	FALSE	blue
WBGene00222668	FALSE	blue
WBGene00222682	FALSE	blue
WBGene00222685	FALSE	blue
WBGene00222688	FALSE	blue
WBGene00222695	FALSE	blue
WBGene00222702	FALSE	blue
WBGene00222712	FALSE	blue
WBGene00222715	FALSE	blue
WBGene00222725	FALSE	blue
WBGene00222745	FALSE	blue
WBGene00222747	FALSE	blue
WBGene00222754	FALSE	blue
WBGene00222761	FALSE	blue
WBGene00222763	FALSE	blue
WBGene00222769	FALSE	blue
WBGene00222770	FALSE	blue
WBGene00222774	FALSE	blue
WBGene00222783	FALSE	blue
WBGene00222798	FALSE	blue
WBGene00222805	FALSE	blue
WBGene00222817	FALSE	blue
WBGene00222819	FALSE	blue
WBGene00222837	FALSE	blue
WBGene00222852	FALSE	blue
WBGene00222854	FALSE	blue
WBGene00222872	FALSE	blue
WBGene00222890	FALSE	blue
WBGene00222927	FALSE	blue
WBGene00222929	FALSE	blue
WBGene00222951	FALSE	blue
WBGene00222957	FALSE	blue
WBGene00222965	FALSE	blue
WBGene00222981	FALSE	blue
WBGene00222983	FALSE	blue
WBGene00222984	FALSE	blue
WBGene00222990	FALSE	blue
[truncated: 7,728 more rows]

## Sheet: Cluster 1 Turquoise
gene	invert	module
WBGene00220262	FALSE	turquoise
WBGene00220280	FALSE	turquoise
WBGene00220281	FALSE	turquoise
WBGene00220317	FALSE	turquoise
WBGene00220328	FALSE	turquoise
WBGene00220335	FALSE	turquoise
WBGene00220346	FALSE	turquoise
WBGene00220390	FALSE	turquoise
WBGene00220398	FALSE	turquoise
WBGene00220406	FALSE	turquoise
WBGene00220434	FALSE	turquoise
WBGene00220480	FALSE	turquoise
WBGene00220481	FALSE	turquoise
WBGene00220507	FALSE	turquoise
WBGene00220516	FALSE	turquoise
WBGene00220524	FALSE	turquoise
WBGene00220531	FALSE	turquoise
WBGene00220533	FALSE	turquoise
WBGene00220537	FALSE	turquoise
WBGene00220544	FALSE	turquoise
WBGene00220554	FALSE	turquoise
WBGene00220566	FALSE	turquoise
WBGene00220568	FALSE	turquoise
WBGene00220589	FALSE	turquoise
WBGene00220596	FALSE	turquoise
WBGene00220601	FALSE	turquoise
WBGene00220608	FALSE	turquoise
WBGene00220617	FALSE	turquoise
WBGene00220618	FALSE	turquoise
WBGene00220636	FALSE	turquoise
WBGene00220638	FALSE	turquoise
WBGene00220649	FALSE	turquoise
WBGene00220676	FALSE	turquoise
WBGene00220696	FALSE	turquoise
WBGene00220698	FALSE	turquoise
WBGene00220714	FALSE	turquoise
WBGene00220748	FALSE	turquoise
WBGene00220750	FALSE	turquoise
WBGene00220751	FALSE	turquoise
WBGene00220763	FALSE	turquoise
WBGene00220770	FALSE	turquoise
WBGene00220794	FALSE	turquoise
WBGene00220809	FALSE	turquoise
WBGene00220812	FALSE	turquoise
WBGene00220819	FALSE	turquoise
WBGene00220820	FALSE	turquoise
WBGene00220835	FALSE	turquoise
WBGene00220851	FALSE	turquoise
WBGene00220853	FALSE	turquoise
WBGene00220854	FALSE	turquoise
WBGene00220877	FALSE	turquoise
WBGene00220879	FALSE	turquoise
WBGene00220885	FALSE	turquoise
WBGene00220887	FALSE	turquoise
WBGene00220890	FALSE	turquoise
WBGene00220898	FALSE	turquoise
WBGene00220914	FALSE	turquoise
WBGene00220920	FALSE	turquoise
WBGene00220935	FALSE	turquoise
WBGene00220981	FALSE	turquoise
WBGene00220992	FALSE	turquoise
WBGene00220996	FALSE	turquoise
WBGene00221057	FALSE	turquoise
WBGene00221080	FALSE	turquoise
WBGene00221093	FALSE	turquoise
WBGene00221095	FALSE	turquoise
WBGene00221097	FALSE	turquoise
WBGene00221119	FALSE	turquoise
WBGene00221125	FALSE	turquoise
WBGene00221137	FALSE	turquoise
WBGene00221162	FALSE	turquoise
WBGene00221169	FALSE	turquoise
WBGene00221205	FALSE	turquoise
WBGene00221212	FALSE	turquoise
WBGene00221239	FALSE	turquoise
WBGene00221255	FALSE	turquoise
WBGene00221272	FALSE	turquoise
WBGene00221284	FALSE	turquoise
WBGene00221286	FALSE	turquoise
WBGene00221290	FALSE	turquoise
WBGene00221296	FALSE	turquoise
WBGene00221306	FALSE	turquoise
WBGene00221310	FALSE	turquoise
WBGene00221324	FALSE	turquoise
WBGene00221328	FALSE	turquoise
WBGene00221329	FALSE	turquoise
WBGene00221332	FALSE	turquoise
WBGene00221334	FALSE	turquoise
WBGene00221336	FALSE	turquoise
WBGene00221337	FALSE	turquoise
WBGene00221338	FALSE	turquoise
WBGene00221339	FALSE	turquoise
WBGene00221342	FALSE	turquoise
WBGene00221344	FALSE	turquoise
WBGene00221347	FALSE	turquoise
WBGene00221348	FALSE	turquoise
WBGene00221349	FALSE	turquoise
WBGene00221350	FALSE	turquoise
WBGene00221353	FALSE	turquoise
WBGene00221355	FALSE	turquoise
WBGene00221360	FALSE	turquoise
WBGene00221361	FALSE	turquoise
WBGene00221362	FALSE	turquoise
WBGene00221366	FALSE	turquoise
WBGene00221367	FALSE	turquoise
WBGene00221373	FALSE	turquoise
WBGene00221374	FALSE	turquoise
WBGene00221376	FALSE	turquoise
WBGene00221381	FALSE	turquoise
WBGene00221383	FALSE	turquoise
WBGene00221385	FALSE	turquoise
WBGene00221388	FALSE	turquoise
WBGene00221399	FALSE	turquoise
WBGene00221404	FALSE	turquoise
WBGene00221406	FALSE	turquoise
WBGene00221407	FALSE	turquoise
WBGene00221408	FALSE	turquoise
WBGene00221409	FALSE	turquoise
WBGene00221411	FALSE	turquoise
WBGene00221412	FALSE	turquoise
WBGene00221414	FALSE	turquoise
WBGene00221415	FALSE	turquoise
WBGene00221421	FALSE	turquoise
WBGene00221424	FALSE	turquoise
WBGene00221425	FALSE	turquoise
WBGene00221427	FALSE	turquoise
WBGene00221437	FALSE	turquoise
WBGene00221442	FALSE	turquoise
WBGene00221446	FALSE	turquoise
WBGene00221448	FALSE	turquoise
WBGene00221453	FALSE	turquoise
WBGene00221455	FALSE	turquoise
WBGene00221460	FALSE	turquoise
WBGene00221465	FALSE	turquoise
WBGene00221469	FALSE	turquoise
WBGene00221476	FALSE	turquoise
WBGene00221480	FALSE	turquoise
WBGene00221489	FALSE	turquoise
WBGene00221492	FALSE	turquoise
WBGene00221495	FALSE	turquoise
WBGene00221496	FALSE	turquoise
WBGene00221501	FALSE	turquoise
WBGene00221507	FALSE	turquoise
WBGene00221509	FALSE	turquoise
WBGene00221531	FALSE	turquoise
WBGene00221533	FALSE	turquoise
WBGene00221550	FALSE	turquoise
WBGene00221552	FALSE	turquoise
WBGene00221554	FALSE	turquoise
WBGene00221556	FALSE	turquoise
WBGene00221558	FALSE	turquoise
WBGene00221569	FALSE	turquoise
WBGene00221572	FALSE	turquoise
WBGene00221575	FALSE	turquoise
WBGene00221595	FALSE	turquoise
WBGene00221598	FALSE	turquoise
WBGene00221602	FALSE	turquoise
WBGene00221606	FALSE	turquoise
WBGene00221607	FALSE	turquoise
WBGene00221609	FALSE	turquoise
WBGene00221610	FALSE	turquoise
WBGene00221615	FALSE	turquoise
WBGene00221624	FALSE	turquoise
WBGene00221626	FALSE	turquoise
WBGene00221627	FALSE	turquoise
WBGene00221629	FALSE	turquoise
WBGene00221641	FALSE	turquoise
WBGene00221645	FALSE	turquoise
WBGene00221646	FALSE	turquoise
WBGene00221647	FALSE	turquoise
WBGene00221654	FALSE	turquoise
WBGene00221656	FALSE	turquoise
WBGene00221657	FALSE	turquoise
WBGene00221658	FALSE	turquoise
WBGene00221659	FALSE	turquoise
WBGene00221669	FALSE	turquoise
WBGene00221673	FALSE	turquoise
WBGene00221674	FALSE	turquoise
WBGene00221677	FALSE	turquoise
WBGene00221684	FALSE	turquoise
WBGene00221686	FALSE	turquoise
WBGene00221693	FALSE	turquoise
WBGene00221699	FALSE	turquoise
WBGene00221701	FALSE	turquoise
WBGene00221705	FALSE	turquoise
WBGene00221706	FALSE	turquoise
WBGene00221707	FALSE	turquoise
WBGene00221708	FALSE	turquoise
WBGene00221713	FALSE	turquoise
WBGene00221720	FALSE	turquoise
WBGene00221722	FALSE	turquoise
WBGene00221727	FALSE	turquoise
WBGene00221746	FALSE	turquoise
WBGene00221747	FALSE	turquoise
WBGene00221767	FALSE	turquoise
WBGene00221780	FALSE	turquoise
WBGene00221784	FALSE	turquoise
WBGene00221790	FALSE	turquoise
WBGene00221795	FALSE	turquoise
WBGene00221796	FALSE	turquoise
WBGene00221798	FALSE	turquoise
WBGene00221809	FALSE	turquoise
WBGene00221812	FALSE	turquoise
WBGene00221813	FALSE	turquoise
WBGene00221814	FALSE	turquoise
WBGene00221817	FALSE	turquoise
WBGene00221820	FALSE	turquoise
WBGene00221821	FALSE	turquoise
WBGene00221822	FALSE	turquoise
WBGene00221823	FALSE	turquoise
WBGene00221829	FALSE	turquoise
WBGene00221830	FALSE	turquoise
WBGene00221835	FALSE	turquoise
WBGene00221838	FALSE	turquoise
WBGene00221842	FALSE	turquoise
WBGene00221848	FALSE	turquoise
WBGene00221849	FALSE	turquoise
WBGene00221851	FALSE	turquoise
WBGene00221853	FALSE	turquoise
WBGene00221859	FALSE	turquoise
WBGene00221870	FALSE	turquoise
WBGene00221872	FALSE	turquoise
WBGene00221883	FALSE	turquoise
WBGene00221885	FALSE	turquoise
WBGene00221889	FALSE	turquoise
WBGene00221899	FALSE	turquoise
WBGene00221906	FALSE	turquoise
WBGene00221907	FALSE	turquoise
WBGene00221916	FALSE	turquoise
WBGene00221920	FALSE	turquoise
WBGene00221923	FALSE	turquoise
WBGene00221929	FALSE	turquoise
WBGene00221932	FALSE	turquoise
WBGene00221934	FALSE	turquoise
WBGene00221960	FALSE	turquoise
WBGene00221970	FALSE	turquoise
WBGene00221981	FALSE	turquoise
WBGene00222000	FALSE	turquoise
WBGene00222005	FALSE	turquoise
WBGene00222006	FALSE	turquoise
WBGene00222030	FALSE	turquoise
WBGene00222046	FALSE	turquoise
WBGene00222057	FALSE	turquoise
WBGene00222061	FALSE	turquoise
WBGene00222070	FALSE	turquoise
WBGene00222093	FALSE	turquoise
WBGene00222138	FALSE	turquoise
WBGene00222160	FALSE	turquoise
WBGene00222168	FALSE	turquoise
WBGene00222179	FALSE	turquoise
WBGene00222193	FALSE	turquoise
WBGene00222210	FALSE	turquoise
WBGene00222230	FALSE	turquoise
WBGene00222264	FALSE	turquoise
WBGene00222275	FALSE	turquoise
WBGene00222289	FALSE	turquoise
WBGene00222295	FALSE	turquoise
WBGene00222309	FALSE	turquoise
WBGene00222336	FALSE	turquoise
WBGene00222338	FALSE	turquoise
WBGene00222351	FALSE	turquoise
WBGene00222355	FALSE	turquoise
WBGene00222366	FALSE	turquoise
WBGene00222378	FALSE	turquoise
WBGene00222384	FALSE	turquoise
WBGene00222406	FALSE	turquoise
WBGene00222412	FALSE	turquoise
WBGene00222427	FALSE	turquoise
WBGene00222437	FALSE	turquoise
WBGene00222442	FALSE	turquoise
WBGene00222445	FALSE	turquoise
WBGene00222482	FALSE	turquoise
WBGene00222516	FALSE	turquoise
WBGene00222518	FALSE	turquoise
WBGene00222524	FALSE	turquoise
WBGene00222536	FALSE	turquoise
WBGene00222542	FALSE	turquoise
WBGene00222543	FALSE	turquoise
WBGene00222547	FALSE	turquoise
WBGene00222573	FALSE	turquoise
WBGene00222592	FALSE	turquoise
WBGene00222596	FALSE	turquoise
WBGene00222601	FALSE	turquoise
WBGene00222608	FALSE	turquoise
WBGene00222625	FALSE	turquoise
WBGene00222626	FALSE	turquoise
WBGene00222628	FALSE	turquoise
WBGene00222632	FALSE	turquoise
WBGene00222636	FALSE	turquoise
WBGene00222641	FALSE	turquoise
WBGene00222642	FALSE	turquoise
WBGene00222644	FALSE	turquoise
WBGene00222657	FALSE	turquoise
WBGene00222684	FALSE	turquoise
WBGene00222692	FALSE	turquoise
WBGene00222696	FALSE	turquoise
WBGene00222710	FALSE	turquoise
WBGene00222723	FALSE	turquoise
WBGene00222740	FALSE	turquoise
WBGene00222744	FALSE	turquoise
WBGene00222773	FALSE	turquoise
WBGene00222779	FALSE	turquoise
WBGene00222790	FALSE	turquoise
WBGene00222791	FALSE	turquoise
WBGene00222793	FALSE	turquoise
WBGene00222795	FALSE	turquoise
WBGene00222818	FALSE	turquoise
WBGene00222843	FALSE	turquoise
WBGene00222861	FALSE	turquoise
WBGene00222864	FALSE	turquoise
WBGene00222873	FALSE	turquoise
WBGene00222875	FALSE	turquoise
WBGene00222876	FALSE	turquoise
WBGene00222877	FALSE	turquoise
WBGene00222886	FALSE	turquoise
WBGene00222895	FALSE	turquoise
WBGene00222900	FALSE	turquoise
WBGene00222918	FALSE	turquoise
WBGene00222926	FALSE	turquoise
WBGene00222938	FALSE	turquoise
WBGene00222940	FALSE	turquoise
WBGene00222943	FALSE	turquoise
WBGene00222948	FALSE	turquoise
WBGene00222979	FALSE	turquoise
WBGene00222986	FALSE	turquoise
WBGene00223005	FALSE	turquoise
WBGene00223006	FALSE	turquoise
WBGene00223017	FALSE	turquoise
WBGene00223041	FALSE	turquoise
WBGene00223044	FALSE	turquoise
WBGene00223046	FALSE	turquoise
WBGene00223058	FALSE	turquoise
WBGene00223090	FALSE	turquoise
WBGene00223102	FALSE	turquoise
WBGene00223106	FALSE	turquoise
WBGene00223118	FALSE	turquoise
WBGene00223125	FALSE	turquoise
WBGene00223140	FALSE	turquoise
WBGene00223144	FALSE	turquoise
WBGene00223149	FALSE	turquoise
WBGene00223180	FALSE	turquoise
WBGene00223184	FALSE	turquoise
WBGene00223218	FALSE	turquoise
WBGene00223247	FALSE	turquoise
WBGene00223266	FALSE	turquoise
WBGene00223286	FALSE	turquoise
WBGene00223295	FALSE	turquoise
WBGene00223306	FALSE	turquoise
WBGene00223309	FALSE	turquoise
WBGene00223320	FALSE	turquoise
WBGene00223330	FALSE	turquoise
WBGene00223380	FALSE	turquoise
WBGene00223392	FALSE	turquoise
WBGene00223395	FALSE	turquoise
WBGene00223402	FALSE	turquoise
WBGene00223403	FALSE	turquoise
WBGene00223416	FALSE	turquoise
WBGene00223417	FALSE	turquoise
WBGene00223432	FALSE	turquoise
WBGene00223440	FALSE	turquoise
WBGene00223441	FALSE	turquoise
WBGene00223446	FALSE	turquoise
WBGene00223464	FALSE	turquoise
WBGene00223480	FALSE	turquoise
WBGene00223490	FALSE	turquoise
WBGene00223509	FALSE	turquoise
WBGene00223515	FALSE	turquoise
WBGene00223524	FALSE	turquoise
WBGene00223539	FALSE	turquoise
WBGene00223550	FALSE	turquoise
WBGene00223586	FALSE	turquoise
WBGene00223589	FALSE	turquoise
WBGene00223594	FALSE	turquoise
WBGene00223613	FALSE	turquoise
WBGene00223614	FALSE	turquoise
WBGene00223624	FALSE	turquoise
WBGene00223635	FALSE	turquoise
WBGene00223661	FALSE	turquoise
WBGene00223665	FALSE	turquoise
WBGene00223668	FALSE	turquoise
WBGene00223709	FALSE	turquoise
WBGene00223719	FALSE	turquoise
WBGene00223730	FALSE	turquoise
WBGene00223750	FALSE	turquoise
WBGene00223766	FALSE	turquoise
WBGene00223776	FALSE	turquoise
WBGene00223790	FALSE	turquoise
WBGene00223800	FALSE	turquoise
WBGene00223815	FALSE	turquoise
WBGene00223821	FALSE	turquoise
WBGene00223831	FALSE	turquoise
WBGene00223834	FALSE	turquoise
WBGene00223842	FALSE	turquoise
WBGene00223860	FALSE	turquoise
WBGene00223863	FALSE	turquoise
WBGene00223866	FALSE	turquoise
WBGene00223871	FALSE	turquoise
WBGene00223874	FALSE	turquoise
WBGene00223885	FALSE	turquoise
WBGene00223886	FALSE	turquoise
WBGene00223911	FALSE	turquoise
WBGene00223922	FALSE	turquoise
WBGene00223941	FALSE	turquoise
WBGene00223987	FALSE	turquoise
WBGene00224000	FALSE	turquoise
WBGene00224050	FALSE	turquoise
WBGene00224073	FALSE	turquoise
WBGene00224088	FALSE	turquoise
WBGene00224089	FALSE	turquoise
WBGene00224096	FALSE	turquoise
WBGene00224100	FALSE	turquoise
WBGene00224122	FALSE	turquoise
WBGene00224123	FALSE	turquoise
WBGene00224133	FALSE	turquoise
WBGene00224141	FALSE	turquoise
WBGene00224145	FALSE	turquoise
WBGene00224152	FALSE	turquoise
WBGene00224158	FALSE	turquoise
WBGene00224162	FALSE	turquoise
WBGene00224165	FALSE	turquoise
WBGene00224167	FALSE	turquoise
WBGene00224183	FALSE	turquoise
WBGene00224211	FALSE	turquoise
WBGene00224218	FALSE	turquoise
WBGene00224232	FALSE	turquoise
WBGene00224234	FALSE	turquoise
WBGene00224239	FALSE	turquoise
WBGene00224243	FALSE	turquoise
WBGene00224255	FALSE	turquoise
WBGene00224257	FALSE	turquoise
WBGene00224278	FALSE	turquoise
WBGene00224282	FALSE	turquoise
WBGene00224292	FALSE	turquoise
WBGene00224298	FALSE	turquoise
WBGene00224305	FALSE	turquoise
WBGene00224310	FALSE	turquoise
WBGene00224320	FALSE	turquoise
WBGene00224326	FALSE	turquoise
WBGene00224327	FALSE	turquoise
WBGene00224329	FALSE	turquoise
WBGene00224334	FALSE	turquoise
WBGene00224341	FALSE	turquoise
WBGene00224362	FALSE	turquoise
WBGene00224391	FALSE	turquoise
WBGene00224393	FALSE	turquoise
WBGene00224409	FALSE	turquoise
WBGene00224433	FALSE	turquoise
WBGene00224444	FALSE	turquoise
WBGene00224445	FALSE	turquoise
WBGene00224452	FALSE	turquoise
WBGene00224477	FALSE	turquoise
WBGene00224507	FALSE	turquoise
WBGene00224508	FALSE	turquoise
WBGene00224513	FALSE	turquoise
WBGene00224531	FALSE	turquoise
WBGene00224537	FALSE	turquoise
WBGene00224580	FALSE	turquoise
WBGene00224583	FALSE	turquoise
WBGene00224590	FALSE	turquoise
WBGene00224600	FALSE	turquoise
WBGene00224605	FALSE	turquoise
WBGene00224608	FALSE	turquoise
WBGene00224616	FALSE	turquoise
WBGene00224617	FALSE	turquoise
WBGene00224625	FALSE	turquoise
WBGene00224628	FALSE	turquoise
WBGene00224642	FALSE	turquoise
WBGene00224655	FALSE	turquoise
WBGene00224663	FALSE	turquoise
WBGene00224672	FALSE	turquoise
WBGene00224700	FALSE	turquoise
WBGene00224708	FALSE	turquoise
WBGene00224747	FALSE	turquoise
WBGene00224755	FALSE	turquoise
WBGene00224766	FALSE	turquoise
WBGene00224782	FALSE	turquoise
WBGene00224804	FALSE	turquoise
WBGene00224819	FALSE	turquoise
WBGene00224838	FALSE	turquoise
WBGene00224842	FALSE	turquoise
WBGene00224845	FALSE	turquoise
WBGene00224854	FALSE	turquoise
WBGene00224857	FALSE	turquoise
WBGene00224872	FALSE	turquoise
WBGene00224884	FALSE	turquoise
WBGene00224886	FALSE	turquoise
WBGene00224905	FALSE	turquoise
WBGene00224909	FALSE	turquoise
WBGene00224946	FALSE	turquoise
WBGene00224980	FALSE	turquoise
WBGene00224985	FALSE	turquoise
WBGene00225010	FALSE	turquoise
WBGene00225014	FALSE	turquoise
WBGene00225024	FALSE	turquoise
WBGene00225043	FALSE	turquoise
WBGene00225048	FALSE	turquoise
WBGene00225053	FALSE	turquoise
WBGene00225085	FALSE	turquoise
WBGene00225102	FALSE	turquoise
WBGene00225106	FALSE	turquoise
WBGene00225110	FALSE	turquoise
WBGene00225123	FALSE	turquoise
WBGene00225138	FALSE	turquoise
WBGene00225143	FALSE	turquoise
WBGene00225166	FALSE	turquoise
WBGene00225176	FALSE	turquoise
WBGene00225179	FALSE	turquoise
WBGene00225188	FALSE	turquoise
WBGene00225190	FALSE	turquoise
WBGene00225197	FALSE	turquoise
WBGene00225211	FALSE	turquoise
WBGene00225219	FALSE	turquoise
WBGene00225229	FALSE	turquoise
WBGene00225232	FALSE	turquoise
WBGene00225254	FALSE	turquoise
WBGene00225255	FALSE	turquoise
WBGene00225257	FALSE	turquoise
WBGene00225261	FALSE	turquoise
WBGene00225276	FALSE	turquoise
WBGene00225279	FALSE	turquoise
WBGene00225293	FALSE	turquoise
WBGene00225308	FALSE	turquoise
WBGene00225324	FALSE	turquoise
WBGene00225336	FALSE	turquoise
WBGene00225348	FALSE	turquoise
WBGene00225357	FALSE	turquoise
WBGene00225361	FALSE	turquoise
WBGene00225372	FALSE	turquoise
WBGene00225377	FALSE	turquoise
WBGene00225379	FALSE	turquoise
WBGene00225386	FALSE	turquoise
WBGene00225391	FALSE	turquoise
WBGene00225393	FALSE	turquoise
WBGene00225396	FALSE	turquoise
WBGene00225406	FALSE	turquoise
WBGene00225427	FALSE	turquoise
WBGene00225437	FALSE	turquoise
WBGene00225450	FALSE	turquoise
WBGene00225451	FALSE	turquoise
WBGene00225455	FALSE	turquoise
WBGene00225462	FALSE	turquoise
WBGene00225463	FALSE	turquoise
WBGene00225464	FALSE	turquoise
WBGene00225467	FALSE	turquoise
WBGene00225490	FALSE	turquoise
WBGene00225491	FALSE	turquoise
WBGene00225514	FALSE	turquoise
WBGene00225529	FALSE	turquoise
WBGene00225531	FALSE	turquoise
WBGene00225552	FALSE	turquoise
WBGene00225556	FALSE	turquoise
WBGene00225561	FALSE	turquoise
WBGene00225574	FALSE	turquoise
WBGene00225583	FALSE	turquoise
WBGene00225592	FALSE	turquoise
WBGene00225607	FALSE	turquoise
WBGene00225611	FALSE	turquoise
WBGene00225622	FALSE	turquoise
WBGene00225624	FALSE	turquoise
WBGene00225654	FALSE	turquoise
WBGene00225655	FALSE	turquoise
WBGene00225692	FALSE	turquoise
WBGene00225711	FALSE	turquoise
WBGene00225714	FALSE	turquoise
WBGene00225733	FALSE	turquoise
WBGene00225745	FALSE	turquoise
WBGene00225767	FALSE	turquoise
WBGene00225769	FALSE	turquoise
WBGene00225770	FALSE	turquoise
WBGene00225812	FALSE	turquoise
WBGene00225816	FALSE	turquoise
WBGene00225824	FALSE	turquoise
WBGene00225827	FALSE	turquoise
WBGene00225830	FALSE	turquoise
WBGene00225837	FALSE	turquoise
WBGene00225871	FALSE	turquoise
WBGene00225903	FALSE	turquoise
WBGene00225927	FALSE	turquoise
WBGene00225937	FALSE	turquoise
WBGene00225950	FALSE	turquoise
WBGene00225957	FALSE	turquoise
WBGene00225972	FALSE	turquoise
WBGene00225979	FALSE	turquoise
WBGene00225987	FALSE	turquoise
WBGene00225996	FALSE	turquoise
WBGene00226009	FALSE	turquoise
WBGene00226018	FALSE	turquoise
WBGene00226025	FALSE	turquoise
WBGene00226033	FALSE	turquoise
WBGene00226034	FALSE	turquoise
WBGene00226048	FALSE	turquoise
WBGene00226067	FALSE	turquoise
WBGene00226068	FALSE	turquoise
WBGene00226073	FALSE	turquoise
WBGene00226083	FALSE	turquoise
WBGene00226100	FALSE	turquoise
WBGene00226109	FALSE	turquoise
WBGene00226113	FALSE	turquoise
WBGene00226119	FALSE	turquoise
WBGene00226121	FALSE	turquoise
WBGene00226124	FALSE	turquoise
WBGene00226130	FALSE	turquoise
WBGene00226141	FALSE	turquoise
WBGene00226152	FALSE	turquoise
WBGene00226157	FALSE	turquoise
WBGene00226160	FALSE	turquoise
WBGene00226171	FALSE	turquoise
WBGene00226178	FALSE	turquoise
WBGene00226180	FALSE	turquoise
WBGene00226198	FALSE	turquoise
WBGene00226213	FALSE	turquoise
WBGene00226217	FALSE	turquoise
WBGene00226219	FALSE	turquoise
WBGene00226222	FALSE	turquoise
WBGene00226256	FALSE	turquoise
WBGene00226268	FALSE	turquoise
WBGene00226291	FALSE	turquoise
WBGene00226294	FALSE	turquoise
WBGene00226304	FALSE	turquoise
WBGene00226318	FALSE	turquoise
WBGene00226324	FALSE	turquoise
WBGene00226359	FALSE	turquoise
WBGene00226368	FALSE	turquoise
WBGene00226376	FALSE	turquoise
WBGene00226381	FALSE	turquoise
WBGene00226390	FALSE	turquoise
WBGene00226397	FALSE	turquoise
WBGene00226403	FALSE	turquoise
WBGene00226412	FALSE	turquoise
WBGene00226418	FALSE	turquoise
WBGene00226419	FALSE	turquoise
WBGene00226421	FALSE	turquoise
WBGene00226432	FALSE	turquoise
WBGene00226455	FALSE	turquoise
WBGene00226458	FALSE	turquoise
WBGene00226469	FALSE	turquoise
WBGene00226474	FALSE	turquoise
WBGene00226489	FALSE	turquoise
WBGene00226498	FALSE	turquoise
WBGene00226508	FALSE	turquoise
WBGene00226514	FALSE	turquoise
WBGene00226519	FALSE	turquoise
WBGene00226521	FALSE	turquoise
WBGene00226525	FALSE	turquoise
WBGene00226541	FALSE	turquoise
WBGene00226548	FALSE	turquoise
WBGene00226561	FALSE	turquoise
WBGene00226566	FALSE	turquoise
WBGene00226568	FALSE	turquoise
WBGene00226575	FALSE	turquoise
WBGene00226583	FALSE	turquoise
WBGene00226593	FALSE	turquoise
WBGene00226596	FALSE	turquoise
WBGene00226602	FALSE	turquoise
WBGene00226603	FALSE	turquoise
WBGene00226614	FALSE	turquoise
WBGene00226617	FALSE	turquoise
WBGene00226661	FALSE	turquoise
WBGene00226665	FALSE	turquoise
WBGene00226671	FALSE	turquoise
WBGene00226674	FALSE	turquoise
WBGene00226710	FALSE	turquoise
WBGene00226718	FALSE	turquoise
WBGene00226721	FALSE	turquoise
WBGene00226735	FALSE	turquoise
WBGene00226737	FALSE	turquoise
WBGene00226772	FALSE	turquoise
WBGene00226786	FALSE	turquoise
WBGene00226812	FALSE	turquoise
WBGene00226824	FALSE	turquoise
WBGene00226829	FALSE	turquoise
WBGene00226841	FALSE	turquoise
WBGene00226853	FALSE	turquoise
WBGene00226856	FALSE	turquoise
WBGene00226860	FALSE	turquoise
WBGene00226867	FALSE	turquoise
WBGene00226870	FALSE	turquoise
WBGene00226878	FALSE	turquoise
WBGene00226905	FALSE	turquoise
WBGene00226913	FALSE	turquoise
WBGene00226914	FALSE	turquoise
WBGene00226929	FALSE	turquoise
WBGene00226950	FALSE	turquoise
WBGene00226951	FALSE	turquoise
WBGene00226958	FALSE	turquoise
WBGene00226966	FALSE	turquoise
WBGene00226994	FALSE	turquoise
WBGene00227006	FALSE	turquoise
WBGene00227012	FALSE	turquoise
WBGene00227013	FALSE	turquoise
WBGene00227016	FALSE	turquoise
WBGene00227017	FALSE	turquoise
WBGene00227024	FALSE	turquoise
WBGene00227025	FALSE	turquoise
WBGene00227043	FALSE	turquoise
WBGene00227073	FALSE	turquoise
WBGene00227074	FALSE	turquoise
WBGene00227078	FALSE	turquoise
WBGene00227103	FALSE	turquoise
WBGene00227104	FALSE	turquoise
WBGene00227180	FALSE	turquoise
WBGene00227198	FALSE	turquoise
WBGene00227202	FALSE	turquoise
WBGene00227215	FALSE	turquoise
WBGene00227227	FALSE	turquoise
WBGene00227251	FALSE	turquoise
WBGene00227280	FALSE	turquoise
WBGene00227292	FALSE	turquoise
WBGene00227300	FALSE	turquoise
WBGene00227329	FALSE	turquoise
WBGene00227330	FALSE	turquoise
WBGene00227342	FALSE	turquoise
WBGene00227350	FALSE	turquoise
WBGene00227358	FALSE	turquoise
WBGene00227359	FALSE	turquoise
WBGene00227366	FALSE	turquoise
WBGene00227374	FALSE	turquoise
WBGene00227376	FALSE	turquoise
WBGene00227382	FALSE	turquoise
WBGene00227392	FALSE	turquoise
WBGene00227405	FALSE	turquoise
WBGene00227407	FALSE	turquoise
WBGene00227414	FALSE	turquoise
WBGene00227452	FALSE	turquoise
WBGene00227468	FALSE	turquoise
WBGene00227497	FALSE	turquoise
WBGene00227527	FALSE	turquoise
WBGene00227529	FALSE	turquoise
WBGene00227551	FALSE	turquoise
WBGene00227557	FALSE	turquoise
WBGene00227574	FALSE	turquoise
WBGene00227575	FALSE	turquoise
WBGene00227583	FALSE	turquoise
WBGene00227587	FALSE	turquoise
WBGene00227597	FALSE	turquoise
WBGene00227614	FALSE	turquoise
WBGene00227631	FALSE	turquoise
WBGene00227635	FALSE	turquoise
WBGene00227648	FALSE	turquoise
WBGene00227655	FALSE	turquoise
WBGene00227663	FALSE	turquoise
WBGene00227673	FALSE	turquoise
WBGene00227674	FALSE	turquoise
WBGene00227697	FALSE	turquoise
WBGene00227699	FALSE	turquoise
WBGene00227702	FALSE	turquoise
WBGene00227705	FALSE	turquoise
WBGene00227708	FALSE	turquoise
WBGene00227710	FALSE	turquoise
WBGene00227729	FALSE	turquoise
WBGene00227748	FALSE	turquoise
WBGene00227772	FALSE	turquoise
WBGene00227790	FALSE	turquoise
WBGene00227798	FALSE	turquoise
WBGene00227808	FALSE	turquoise
WBGene00227814	FALSE	turquoise
WBGene00227823	FALSE	turquoise
WBGene00227830	FALSE	turquoise
WBGene00227840	FALSE	turquoise
WBGene00227856	FALSE	turquoise
WBGene00227863	FALSE	turquoise
WBGene00227873	FALSE	turquoise
WBGene00227876	FALSE	turquoise
WBGene00227910	FALSE	turquoise
WBGene00227921	FALSE	turquoise
WBGene00227930	FALSE	turquoise
WBGene00227944	FALSE	turquoise
WBGene00227946	FALSE	turquoise
WBGene00227947	FALSE	turquoise
WBGene00227948	FALSE	turquoise
WBGene00227950	FALSE	turquoise
WBGene00227951	FALSE	turquoise
WBGene00227952	FALSE	turquoise
WBGene00227955	FALSE	turquoise
WBGene00227989	FALSE	turquoise
WBGene00228025	FALSE	turquoise
WBGene00228040	FALSE	turquoise
WBGene00228048	FALSE	turquoise
WBGene00228087	FALSE	turquoise
WBGene00228090	FALSE	turquoise
WBGene00228097	FALSE	turquoise
WBGene00228098	FALSE	turquoise
WBGene00228107	FALSE	turquoise
WBGene00228108	FALSE	turquoise
WBGene00228117	FALSE	turquoise
WBGene00228122	FALSE	turquoise
WBGene00228129	FALSE	turquoise
WBGene00228130	FALSE	turquoise
WBGene00228145	FALSE	turquoise
WBGene00228157	FALSE	turquoise
WBGene00228158	FALSE	turquoise
WBGene00228163	FALSE	turquoise
WBGene00228164	FALSE	turquoise
WBGene00228201	FALSE	turquoise
WBGene00228218	FALSE	turquoise
WBGene00228228	FALSE	turquoise
WBGene00228229	FALSE	turquoise
WBGene00228231	FALSE	turquoise
WBGene00228240	FALSE	turquoise
WBGene00228262	FALSE	turquoise
WBGene00228265	FALSE	turquoise
WBGene00228266	FALSE	turquoise
WBGene00228290	FALSE	turquoise
WBGene00228322	FALSE	turquoise
WBGene00228324	FALSE	turquoise
WBGene00228332	FALSE	turquoise
WBGene00228334	FALSE	turquoise
WBGene00228352	FALSE	turquoise
WBGene00228358	FALSE	turquoise
WBGene00228380	FALSE	turquoise
WBGene00228383	FALSE	turquoise
WBGene00228385	FALSE	turquoise
WBGene00228388	FALSE	turquoise
WBGene00228398	FALSE	turquoise
WBGene00228399	FALSE	turquoise
WBGene00228417	FALSE	turquoise
WBGene00228418	FALSE	turquoise
WBGene00228439	FALSE	turquoise
WBGene00228446	FALSE	turquoise
WBGene00228458	FALSE	turquoise
WBGene00228467	FALSE	turquoise
WBGene00228494	FALSE	turquoise
WBGene00228497	FALSE	turquoise
WBGene00228516	FALSE	turquoise
WBGene00228522	FALSE	turquoise
WBGene00228532	FALSE	turquoise
WBGene00228533	FALSE	turquoise
WBGene00228537	FALSE	turquoise
WBGene00228538	FALSE	turquoise
WBGene00228540	FALSE	turquoise
WBGene00228560	FALSE	turquoise
WBGene00228577	FALSE	turquoise
WBGene00228589	FALSE	turquoise
WBGene00228594	FALSE	turquoise
WBGene00228644	FALSE	turquoise
WBGene00228648	FALSE	turquoise
WBGene00228654	FALSE	turquoise
WBGene00228660	FALSE	turquoise
WBGene00228664	FALSE	turquoise
WBGene00228669	FALSE	turquoise
WBGene00228670	FALSE	turquoise
WBGene00228673	FALSE	turquoise
WBGene00228675	FALSE	turquoise
WBGene00228683	FALSE	turquoise
WBGene00228714	FALSE	turquoise
WBGene00228732	FALSE	turquoise
WBGene00228738	FALSE	turquoise
WBGene00228741	FALSE	turquoise
WBGene00228773	FALSE	turquoise
WBGene00228779	FALSE	turquoise
WBGene00228796	FALSE	turquoise
WBGene00228806	FALSE	turquoise
WBGene00228807	FALSE	turquoise
WBGene00228852	FALSE	turquoise
WBGene00228870	FALSE	turquoise
WBGene00228877	FALSE	turquoise
WBGene00228888	FALSE	turquoise
WBGene00228902	FALSE	turquoise
WBGene00228910	FALSE	turquoise
WBGene00228912	FALSE	turquoise
WBGene00228914	FALSE	turquoise
WBGene00228921	FALSE	turquoise
WBGene00228924	FALSE	turquoise
WBGene00228928	FALSE	turquoise
WBGene00228929	FALSE	turquoise
WBGene00228938	FALSE	turquoise
WBGene00228943	FALSE	turquoise
WBGene00228944	FALSE	turquoise
WBGene00228953	FALSE	turquoise
WBGene00228959	FALSE	turquoise
WBGene00228980	FALSE	turquoise
WBGene00228984	FALSE	turquoise
WBGene00228989	FALSE	turquoise
WBGene00228990	FALSE	turquoise
WBGene00228991	FALSE	turquoise
WBGene00228999	FALSE	turquoise
WBGene00229002	FALSE	turquoise
WBGene00229017	FALSE	turquoise
WBGene00229024	FALSE	turquoise
WBGene00229029	FALSE	turquoise
WBGene00229038	FALSE	turquoise
WBGene00229041	FALSE	turquoise
WBGene00229044	FALSE	turquoise
WBGene00229055	FALSE	turquoise
WBGene00229061	FALSE	turquoise
WBGene00229076	FALSE	turquoise
WBGene00229086	FALSE	turquoise
WBGene00229090	FALSE	turquoise
WBGene00229103	FALSE	turquoise
WBGene00229107	FALSE	turquoise
WBGene00229109	FALSE	turquoise
WBGene00229112	FALSE	turquoise
WBGene00229122	FALSE	turquoise
WBGene00229123	FALSE	turquoise
WBGene00229126	FALSE	turquoise
WBGene00229129	FALSE	turquoise
WBGene00229135	FALSE	turquoise
WBGene00229141	FALSE	turquoise
WBGene00229143	FALSE	turquoise
WBGene00229158	FALSE	turquoise
WBGene00229159	FALSE	turquoise
WBGene00229174	FALSE	turquoise
WBGene00229178	FALSE	turquoise
WBGene00229189	FALSE	turquoise
WBGene00229190	FALSE	turquoise
WBGene00229194	FALSE	turquoise
WBGene00229197	FALSE	turquoise
WBGene00229203	FALSE	turquoise
WBGene00229204	FALSE	turquoise
WBGene00229211	FALSE	turquoise
WBGene00229213	FALSE	turquoise
WBGene00229214	FALSE	turquoise
WBGene00229220	FALSE	turquoise
WBGene00229221	FALSE	turquoise
WBGene00229224	FALSE	turquoise
WBGene00229228	FALSE	turquoise
WBGene00229230	FALSE	turquoise
WBGene00229237	FALSE	turquoise
WBGene00229239	FALSE	turquoise
WBGene00229245	FALSE	turquoise
WBGene00229251	FALSE	turquoise
WBGene00229252	FALSE	turquoise
WBGene00229254	FALSE	turquoise
WBGene00229261	FALSE	turquoise
WBGene00229271	FALSE	turquoise
WBGene00229272	FALSE	turquoise
WBGene00229274	FALSE	turquoise
WBGene00229276	FALSE	turquoise
WBGene00229277	FALSE	turquoise
WBGene00229280	FALSE	turquoise
WBGene00229284	FALSE	turquoise
WBGene00229287	FALSE	turquoise
WBGene00229290	FALSE	turquoise
WBGene00229291	FALSE	turquoise
WBGene00229292	FALSE	turquoise
WBGene00229301	FALSE	turquoise
WBGene00229302	FALSE	turquoise
WBGene00229303	FALSE	turquoise
WBGene00229307	FALSE	turquoise
WBGene00229315	FALSE	turquoise
WBGene00229316	FALSE	turquoise
WBGene00229321	FALSE	turquoise
WBGene00229322	FALSE	turquoise
WBGene00229331	FALSE	turquoise
WBGene00229335	FALSE	turquoise
WBGene00229338	FALSE	turquoise
WBGene00229340	FALSE	turquoise
WBGene00229343	FALSE	turquoise
WBGene00229352	FALSE	turquoise
WBGene00229355	FALSE	turquoise
WBGene00229357	FALSE	turquoise
WBGene00229363	FALSE	turquoise
WBGene00229364	FALSE	turquoise
WBGene00229366	FALSE	turquoise
WBGene00229369	FALSE	turquoise
WBGene00229371	FALSE	turquoise
WBGene00229388	FALSE	turquoise
WBGene00229389	FALSE	turquoise
WBGene00229402	FALSE	turquoise
WBGene00229405	FALSE	turquoise
WBGene00229407	FALSE	turquoise
WBGene00229414	FALSE	turquoise
WBGene00229420	FALSE	turquoise
WBGene00229431	FALSE	turquoise
WBGene00229432	FALSE	turquoise
WBGene00229440	FALSE	turquoise
WBGene00229468	FALSE	turquoise
WBGene00229469	FALSE	turquoise
WBGene00229470	FALSE	turquoise
WBGene00229471	FALSE	turquoise
WBGene00229475	FALSE	turquoise
WBGene00229477	FALSE	turquoise
WBGene00229483	FALSE	turquoise
WBGene00229484	FALSE	turquoise
WBGene00229505	FALSE	turquoise
WBGene00229519	FALSE	turquoise
WBGene00229525	FALSE	turquoise
WBGene00229530	FALSE	turquoise
WBGene00229533	FALSE	turquoise
WBGene00229536	FALSE	turquoise
WBGene00229537	FALSE	turquoise
WBGene00229548	FALSE	turquoise
WBGene00229566	FALSE	turquoise
WBGene00229570	FALSE	turquoise
WBGene00229572	FALSE	turquoise
WBGene00229576	FALSE	turquoise
WBGene00229583	FALSE	turquoise
WBGene00229590	FALSE	turquoise
WBGene00229593	FALSE	turquoise
WBGene00229594	FALSE	turquoise
WBGene00229596	FALSE	turquoise
WBGene00229601	FALSE	turquoise
WBGene00229605	FALSE	turquoise
WBGene00229613	FALSE	turquoise
WBGene00229623	FALSE	turquoise
WBGene00229636	FALSE	turquoise
WBGene00229637	FALSE	turquoise
WBGene00229638	FALSE	turquoise
WBGene00229640	FALSE	turquoise
WBGene00229644	FALSE	turquoise
WBGene00229645	FALSE	turquoise
WBGene00229651	FALSE	turquoise
WBGene00229657	FALSE	turquoise
WBGene00229662	FALSE	turquoise
WBGene00229690	FALSE	turquoise
WBGene00229691	FALSE	turquoise
WBGene00229692	FALSE	turquoise
WBGene00229694	FALSE	turquoise
WBGene00229696	FALSE	turquoise
WBGene00229699	FALSE	turquoise
WBGene00229703	FALSE	turquoise
WBGene00229704	FALSE	turquoise
WBGene00229706	FALSE	turquoise
WBGene00229707	FALSE	turquoise
WBGene00229709	FALSE	turquoise
WBGene00229713	FALSE	turquoise
WBGene00229732	FALSE	turquoise
WBGene00229758	FALSE	turquoise
WBGene00229759	FALSE	turquoise
WBGene00229761	FALSE	turquoise
WBGene00229762	FALSE	turquoise
WBGene00229781	FALSE	turquoise
WBGene00229785	FALSE	turquoise
WBGene00229791	FALSE	turquoise
WBGene00229796	FALSE	turquoise
WBGene00229812	FALSE	turquoise
WBGene00229818	FALSE	turquoise
WBGene00229839	FALSE	turquoise
WBGene00229842	FALSE	turquoise
WBGene00229844	FALSE	turquoise
WBGene00229864	FALSE	turquoise
WBGene00229881	FALSE	turquoise
WBGene00229903	FALSE	turquoise
WBGene00229919	FALSE	turquoise
WBGene00229929	FALSE	turquoise
WBGene00229944	FALSE	turquoise
WBGene00229945	FALSE	turquoise
WBGene00229947	FALSE	turquoise
WBGene00229959	FALSE	turquoise
WBGene00229966	FALSE	turquoise
WBGene00229972	FALSE	turquoise
WBGene00229973	FALSE	turquoise
WBGene00229974	FALSE	turquoise
WBGene00229986	FALSE	turquoise
WBGene00229987	FALSE	turquoise
WBGene00229999	FALSE	turquoise
WBGene00230000	FALSE	turquoise
WBGene00230011	FALSE	turquoise
WBGene00230018	FALSE	turquoise
WBGene00230035	FALSE	turquoise
WBGene00230049	FALSE	turquoise
WBGene00230056	FALSE	turquoise
WBGene00230057	FALSE	turquoise
WBGene00230063	FALSE	turquoise
WBGene00230064	FALSE	turquoise
WBGene00230066	FALSE	turquoise
WBGene00230076	FALSE	turquoise
WBGene00230083	FALSE	turquoise
WBGene00230089	FALSE	turquoise
WBGene00230107	FALSE	turquoise
WBGene00230108	FALSE	turquoise
WBGene00230109	FALSE	turquoise
WBGene00230111	FALSE	turquoise
WBGene00230114	FALSE	turquoise
WBGene00230121	FALSE	turquoise
WBGene00230133	FALSE	turquoise
WBGene00230138	FALSE	turquoise
WBGene00230147	FALSE	turquoise
WBGene00230148	FALSE	turquoise
WBGene00230159	FALSE	turquoise
WBGene00230162	FALSE	turquoise
WBGene00230174	FALSE	turquoise
WBGene00230178	FALSE	turquoise
WBGene00230179	FALSE	turquoise
WBGene00230180	FALSE	turquoise
WBGene00230181	FALSE	turquoise
WBGene00230189	FALSE	turquoise
WBGene00230199	FALSE	turquoise
WBGene00230205	FALSE	turquoise
WBGene00230212	FALSE	turquoise
WBGene00230213	FALSE	turquoise
WBGene00230215	FALSE	turquoise
WBGene00230231	FALSE	turquoise
WBGene00230234	FALSE	turquoise
WBGene00230236	FALSE	turquoise
WBGene00230237	FALSE	turquoise
WBGene00230238	FALSE	turquoise
WBGene00230239	FALSE	turquoise
WBGene00230247	FALSE	turquoise
WBGene00230248	FALSE	turquoise
WBGene00230250	FALSE	turquoise
WBGene00230260	FALSE	turquoise
WBGene00230265	FALSE	turquoise
WBGene00230271	FALSE	turquoise
WBGene00230281	FALSE	turquoise
WBGene00230289	FALSE	turquoise
WBGene00230295	FALSE	turquoise
WBGene00230296	FALSE	turquoise
WBGene00230297	FALSE	turquoise
WBGene00230299	FALSE	turquoise
WBGene00230301	FALSE	turquoise
WBGene00230322	FALSE	turquoise
WBGene00230323	FALSE	turquoise
WBGene00230331	FALSE	turquoise
WBGene00230333	FALSE	turquoise
WBGene00230336	FALSE	turquoise
WBGene00230337	FALSE	turquoise
WBGene00230351	FALSE	turquoise
WBGene00230352	FALSE	turquoise
WBGene00230355	FALSE	turquoise
WBGene00230359	FALSE	turquoise
WBGene00230360	FALSE	turquoise
WBGene00230377	FALSE	turquoise
WBGene00230381	FALSE	turquoise
WBGene00230382	FALSE	turquoise
WBGene00230391	FALSE	turquoise
WBGene00230399	FALSE	turquoise
WBGene00230408	FALSE	turquoise
WBGene00230411	FALSE	turquoise
WBGene00230412	FALSE	turquoise
WBGene00230418	FALSE	turquoise
WBGene00230423	FALSE	turquoise
WBGene00230426	FALSE	turquoise
WBGene00230431	FALSE	turquoise
WBGene00230436	FALSE	turquoise
WBGene00230462	FALSE	turquoise
WBGene00230463	FALSE	turquoise
WBGene00230464	FALSE	turquoise
WBGene00230482	FALSE	turquoise
WBGene00230483	FALSE	turquoise
WBGene00230488	FALSE	turquoise
WBGene00230493	FALSE	turquoise
WBGene00230497	FALSE	turquoise
WBGene00230503	FALSE	turquoise
WBGene00230509	FALSE	turquoise
WBGene00230520	FALSE	turquoise
WBGene00230534	FALSE	turquoise
WBGene00230574	FALSE	turquoise
WBGene00230577	FALSE	turquoise
WBGene00230586	FALSE	turquoise
WBGene00230591	FALSE	turquoise
WBGene00230592	FALSE	turquoise
WBGene00230605	FALSE	turquoise
WBGene00230613	FALSE	turquoise
WBGene00230614	FALSE	turquoise
WBGene00230617	FALSE	turquoise
WBGene00230634	FALSE	turquoise
WBGene00230642	FALSE	turquoise
WBGene00230646	FALSE	turquoise
WBGene00230651	FALSE	turquoise
WBGene00230654	FALSE	turquoise
WBGene00230657	FALSE	turquoise
WBGene00230659	FALSE	turquoise
WBGene00230662	FALSE	turquoise
WBGene00230667	FALSE	turquoise
WBGene00230673	FALSE	turquoise
WBGene00230687	FALSE	turquoise
WBGene00230692	FALSE	turquoise
WBGene00230695	FALSE	turquoise
WBGene00230703	FALSE	turquoise
WBGene00230708	FALSE	turquoise
WBGene00230712	FALSE	turquoise
WBGene00230718	FALSE	turquoise
WBGene00230729	FALSE	turquoise
WBGene00230740	FALSE	turquoise
WBGene00230759	FALSE	turquoise
WBGene00230778	FALSE	turquoise
WBGene00230779	FALSE	turquoise
WBGene00230781	FALSE	turquoise
WBGene00230782	FALSE	turquoise
WBGene00230786	FALSE	turquoise
WBGene00230791	FALSE	turquoise
WBGene00230797	FALSE	turquoise
WBGene00230811	FALSE	turquoise
WBGene00230816	FALSE	turquoise
WBGene00230820	FALSE	turquoise
WBGene00230823	FALSE	turquoise
WBGene00230824	FALSE	turquoise
WBGene00230826	FALSE	turquoise
WBGene00230827	FALSE	turquoise
WBGene00230830	FALSE	turquoise
WBGene00230831	FALSE	turquoise
WBGene00230834	FALSE	turquoise
WBGene00230838	FALSE	turquoise
WBGene00230840	FALSE	turquoise
WBGene00230843	FALSE	turquoise
WBGene00230850	FALSE	turquoise
WBGene00230855	FALSE	turquoise
WBGene00230857	FALSE	turquoise
WBGene00230863	FALSE	turquoise
WBGene00230865	FALSE	turquoise
WBGene00230867	FALSE	turquoise
WBGene00230868	FALSE	turquoise
WBGene00230869	FALSE	turquoise
WBGene00230877	FALSE	turquoise
WBGene00230888	FALSE	turquoise
WBGene00230891	FALSE	turquoise
WBGene00230907	FALSE	turquoise
WBGene00230910	FALSE	turquoise
WBGene00230913	FALSE	turquoise
WBGene00230931	FALSE	turquoise
WBGene00230938	FALSE	turquoise
WBGene00230940	FALSE	turquoise
WBGene00230948	FALSE	turquoise
WBGene00230959	FALSE	turquoise
WBGene00230960	FALSE	turquoise
WBGene00230961	FALSE	turquoise
WBGene00230963	FALSE	turquoise
WBGene00230974	FALSE	turquoise
WBGene00230975	FALSE	turquoise
WBGene00230987	FALSE	turquoise
WBGene00230996	FALSE	turquoise
WBGene00231013	FALSE	turquoise
WBGene00231014	FALSE	turquoise
WBGene00231025	FALSE	turquoise
WBGene00231041	FALSE	turquoise
WBGene00231042	FALSE	turquoise
WBGene00231044	FALSE	turquoise
WBGene00231051	FALSE	turquoise
WBGene00231056	FALSE	turquoise
WBGene00231063	FALSE	turquoise
WBGene00231067	FALSE	turquoise
WBGene00231076	FALSE	turquoise
WBGene00231077	FALSE	turquoise
WBGene00231078	FALSE	turquoise
WBGene00231080	FALSE	turquoise
WBGene00231084	FALSE	turquoise
WBGene00231087	FALSE	turquoise
WBGene00231096	FALSE	turquoise
WBGene00231099	FALSE	turquoise
WBGene00231102	FALSE	turquoise
WBGene00231108	FALSE	turquoise
WBGene00231114	FALSE	turquoise
WBGene00231121	FALSE	turquoise
WBGene00231126	FALSE	turquoise
WBGene00231136	FALSE	turquoise
WBGene00231146	FALSE	turquoise
WBGene00231147	FALSE	turquoise
WBGene00231154	FALSE	turquoise
WBGene00231185	FALSE	turquoise
WBGene00231187	FALSE	turquoise
WBGene00231188	FALSE	turquoise
WBGene00231197	FALSE	turquoise
WBGene00231213	FALSE	turquoise
WBGene00231228	FALSE	turquoise
WBGene00231246	FALSE	turquoise
WBGene00231281	FALSE	turquoise
WBGene00231288	FALSE	turquoise
WBGene00231290	FALSE	turquoise
WBGene00231294	FALSE	turquoise
WBGene00231300	FALSE	turquoise
WBGene00231306	FALSE	turquoise
WBGene00231309	FALSE	turquoise
WBGene00231311	FALSE	turquoise
WBGene00231312	FALSE	turquoise
WBGene00231313	FALSE	turquoise
WBGene00231315	FALSE	turquoise
WBGene00231316	FALSE	turquoise
WBGene00231319	FALSE	turquoise
WBGene00231320	FALSE	turquoise
WBGene00231327	FALSE	turquoise
WBGene00231333	FALSE	turquoise
WBGene00231337	FALSE	turquoise
WBGene00231340	FALSE	turquoise
WBGene00231342	FALSE	turquoise
WBGene00231351	FALSE	turquoise
WBGene00231352	FALSE	turquoise
WBGene00231365	FALSE	turquoise
WBGene00231369	FALSE	turquoise
WBGene00231448	FALSE	turquoise
WBGene00231458	FALSE	turquoise
WBGene00231502	FALSE	turquoise
WBGene00231555	FALSE	turquoise
WBGene00231561	FALSE	turquoise
WBGene00231583	FALSE	turquoise
WBGene00231639	FALSE	turquoise
WBGene00231644	FALSE	turquoise
WBGene00231675	FALSE	turquoise
WBGene00231729	FALSE	turquoise
WBGene00231747	FALSE	turquoise
WBGene00231756	FALSE	turquoise
WBGene00231772	FALSE	turquoise
WBGene00231790	FALSE	turquoise
WBGene00231802	FALSE	turquoise
WBGene00231807	FALSE	turquoise
WBGene00231811	FALSE	turquoise
WBGene00231873	FALSE	turquoise
WBGene00231903	FALSE	turquoise
WBGene00231909	FALSE	turquoise
WBGene00231934	FALSE	turquoise
WBGene00231957	FALSE	turquoise
WBGene00231958	FALSE	turquoise
WBGene00231978	FALSE	turquoise
WBGene00232108	FALSE	turquoise
WBGene00232213	FALSE	turquoise
WBGene00232222	FALSE	turquoise
WBGene00232260	FALSE	turquoise
WBGene00232271	FALSE	turquoise
WBGene00232281	FALSE	turquoise
WBGene00232315	FALSE	turquoise
WBGene00232359	FALSE	turquoise
WBGene00232370	FALSE	turquoise
WBGene00232384	FALSE	turquoise
WBGene00232399	FALSE	turquoise
WBGene00232427	FALSE	turquoise
WBGene00232469	FALSE	turquoise
WBGene00232472	FALSE	turquoise
WBGene00232504	FALSE	turquoise
WBGene00232537	FALSE	turquoise
WBGene00232561	FALSE	turquoise
WBGene00232569	FALSE	turquoise
WBGene00232575	FALSE	turquoise
WBGene00232592	FALSE	turquoise
WBGene00232610	FALSE	turquoise
WBGene00232618	FALSE	turquoise
WBGene00232630	FALSE	turquoise
WBGene00232642	FALSE	turquoise
WBGene00232739	FALSE	turquoise
WBGene00232754	FALSE	turquoise
WBGene00232975	FALSE	turquoise
WBGene00233015	FALSE	turquoise
WBGene00233030	FALSE	turquoise
WBGene00233047	FALSE	turquoise
WBGene00233061	FALSE	turquoise
WBGene00233067	FALSE	turquoise
WBGene00233075	FALSE	turquoise
WBGene00233076	FALSE	turquoise
WBGene00233083	FALSE	turquoise
WBGene00233090	FALSE	turquoise
WBGene00233104	FALSE	turquoise
WBGene00233105	FALSE	turquoise
WBGene00233109	FALSE	turquoise
WBGene00233113	FALSE	turquoise
WBGene00233114	FALSE	turquoise
WBGene00233115	FALSE	turquoise
WBGene00233134	FALSE	turquoise
WBGene00233169	FALSE	turquoise
WBGene00233184	FALSE	turquoise
WBGene00233191	FALSE	turquoise
WBGene00233218	FALSE	turquoise
WBGene00233233	FALSE	turquoise
WBGene00233237	FALSE	turquoise
WBGene00233240	FALSE	turquoise
WBGene00233243	FALSE	turquoise
WBGene00233244	FALSE	turquoise
WBGene00233248	FALSE	turquoise
WBGene00233253	FALSE	turquoise
WBGene00233254	FALSE	turquoise
WBGene00233259	FALSE	turquoise
WBGene00233632	FALSE	turquoise
WBGene00233752	FALSE	turquoise
WBGene00233759	FALSE	turquoise
WBGene00233871	FALSE	turquoise
WBGene00233879	FALSE	turquoise
WBGene00233916	FALSE	turquoise
WBGene00233937	FALSE	turquoise
WBGene00233991	FALSE	turquoise
WBGene00234022	FALSE	turquoise
WBGene00234028	FALSE	turquoise
WBGene00234039	FALSE	turquoise
WBGene00234043	FALSE	turquoise
WBGene00234056	FALSE	turquoise
WBGene00234057	FALSE	turquoise
WBGene00234060	FALSE	turquoise
WBGene00234089	FALSE	turquoise
WBGene00234095	FALSE	turquoise
WBGene00234117	FALSE	turquoise
WBGene00234121	FALSE	turquoise
WBGene00234125	FALSE	turquoise
WBGene00234128	FALSE	turquoise
WBGene00234144	FALSE	turquoise
WBGene00234161	FALSE	turquoise
WBGene00234253	FALSE	turquoise
WBGene00234271	FALSE	turquoise
WBGene00234272	FALSE	turquoise
WBGene00234279	FALSE	turquoise
WBGene00234287	FALSE	turquoise
WBGene00234298	FALSE	turquoise
WBGene00234301	FALSE	turquoise
WBGene00234305	FALSE	turquoise
WBGene00234350	FALSE	turquoise
WBGene00234370	FALSE	turquoise
WBGene00234379	FALSE	turquoise
WBGene00234397	FALSE	turquoise
WBGene00234425	FALSE	turquoise
WBGene00234466	FALSE	turquoise
WBGene00234526	FALSE	turquoise
WBGene00234592	FALSE	turquoise
WBGene00234621	FALSE	turquoise
WBGene00234752	FALSE	turquoise
WBGene00234933	FALSE	turquoise
WBGene00234949	FALSE	turquoise
WBGene00234951	FALSE	turquoise
WBGene00234989	FALSE	turquoise
WBGene00234994	FALSE	turquoise
WBGene00234996	FALSE	turquoise
WBGene00235006	FALSE	turquoise
WBGene00235013	FALSE	turquoise
WBGene00235031	FALSE	turquoise
WBGene00235034	FALSE	turquoise
WBGene00235035	FALSE	turquoise
WBGene00235043	FALSE	turquoise
WBGene00235053	FALSE	turquoise
WBGene00235054	FALSE	turquoise
WBGene00235060	FALSE	turquoise
WBGene00235063	FALSE	turquoise
WBGene00235064	FALSE	turquoise
WBGene00235068	FALSE	turquoise
WBGene00235074	FALSE	turquoise
WBGene00235077	FALSE	turquoise
WBGene00235125	FALSE	turquoise
WBGene00235127	FALSE	turquoise
WBGene00255377	FALSE	turquoise
WBGene00255484	FALSE	turquoise
WBGene00255552	FALSE	turquoise
WBGene00255557	FALSE	turquoise
WBGene00255590	FALSE	turquoise
WBGene00255592	FALSE	turquoise
WBGene00255593	FALSE	turquoise
WBGene00255604	FALSE	turquoise
WBGene00255608	FALSE	turquoise
WBGene00255610	FALSE	turquoise
WBGene00255705	FALSE	turquoise
WBGene00255727	FALSE	turquoise
WBGene00268267	FALSE	turquoise
WBGene00268276	FALSE	turquoise
WBGene00268364	FALSE	turquoise
WBGene00268365	FALSE	turquoise
WBGene00268373	FALSE	turquoise
WBGene00268376	FALSE	turquoise
WBGene00268456	FALSE	turquoise
WBGene00268465	FALSE	turquoise
WBGene00268479	FALSE	turquoise
WBGene00268502	FALSE	turquoise
WBGene00268504	FALSE	turquoise
WBGene00268506	FALSE	turquoise
WBGene00268521	FALSE	turquoise
WBGene00268539	FALSE	turquoise
WBGene00268574	FALSE	turquoise
WBGene00268576	FALSE	turquoise
WBGene00268578	FALSE	turquoise
WBGene00268591	FALSE	turquoise
WBGene00268621	FALSE	turquoise
WBGene00268627	FALSE	turquoise
WBGene00268635	FALSE	turquoise
WBGene00268646	FALSE	turquoise
WBGene00268662	FALSE	turquoise
WBGene00268671	FALSE	turquoise
WBGene00268674	FALSE	turquoise
WBGene00268695	FALSE	turquoise
WBGene00268697	FALSE	turquoise
WBGene00268701	FALSE	turquoise
WBGene00268702	FALSE	turquoise
WBGene00268703	FALSE	turquoise
WBGene00268704	FALSE	turquoise
WBGene00268708	FALSE	turquoise
WBGene00268713	FALSE	turquoise
WBGene00268716	FALSE	turquoise
WBGene00268719	FALSE	turquoise
WBGene00268721	FALSE	turquoise
WBGene00268730	FALSE	turquoise
WBGene00268747	FALSE	turquoise
WBGene00268764	FALSE	turquoise
WBGene00268778	FALSE	turquoise
WBGene00268813	FALSE	turquoise
WBGene00268823	FALSE	turquoise
WBGene00268826	FALSE	turquoise
WBGene00268828	FALSE	turquoise
WBGene00268829	FALSE	turquoise
WBGene00268854	FALSE	turquoise
WBGene00268857	FALSE	turquoise
WBGene00268878	FALSE	turquoise
WBGene00268880	FALSE	turquoise
WBGene00268883	FALSE	turquoise
WBGene00268885	FALSE	turquoise
WBGene00268889	FALSE	turquoise
WBGene00268897	FALSE	turquoise
WBGene00268898	FALSE	turquoise
WBGene00268913	FALSE	turquoise
WBGene00268920	FALSE	turquoise
WBGene00268924	FALSE	turquoise
WBGene00268931	FALSE	turquoise
WBGene00268936	FALSE	turquoise
WBGene00268986	FALSE	turquoise
WBGene00268989	FALSE	turquoise
WBGene00269013	FALSE	turquoise
WBGene00269014	FALSE	turquoise
WBGene00269019	FALSE	turquoise
WBGene00269021	FALSE	turquoise
WBGene00269026	FALSE	turquoise
WBGene00269030	FALSE	turquoise
WBGene00269031	FALSE	turquoise
WBGene00269032	FALSE	turquoise
WBGene00269037	FALSE	turquoise
WBGene00269043	FALSE	turquoise
WBGene00269107	FALSE	turquoise
WBGene00269129	FALSE	turquoise
WBGene00269137	FALSE	turquoise
WBGene00269138	FALSE	turquoise
WBGene00269144	FALSE	turquoise
WBGene00269147	FALSE	turquoise
WBGene00269148	FALSE	turquoise
WBGene00269149	FALSE	turquoise
WBGene00269152	FALSE	turquoise
WBGene00269155	FALSE	turquoise
WBGene00269189	FALSE	turquoise
WBGene00269201	FALSE	turquoise
WBGene00269202	FALSE	turquoise
WBGene00269203	FALSE	turquoise
WBGene00269205	FALSE	turquoise
WBGene00269215	FALSE	turquoise
WBGene00269221	FALSE	turquoise
WBGene00269222	FALSE	turquoise
WBGene00269223	FALSE	turquoise
WBGene00269231	FALSE	turquoise
WBGene00269242	FALSE	turquoise
WBGene00269243	FALSE	turquoise
WBGene00269247	FALSE	turquoise
WBGene00269252	FALSE	turquoise
WBGene00269263	FALSE	turquoise
WBGene00269264	FALSE	turquoise
WBGene00269267	FALSE	turquoise
WBGene00269269	FALSE	turquoise
WBGene00269271	FALSE	turquoise
WBGene00269285	FALSE	turquoise
WBGene00269304	FALSE	turquoise
WBGene00269306	FALSE	turquoise
WBGene00269313	FALSE	turquoise
WBGene00269315	FALSE	turquoise
WBGene00269316	FALSE	turquoise
WBGene00269321	FALSE	turquoise
WBGene00269327	FALSE	turquoise
WBGene00269328	FALSE	turquoise
WBGene00269350	FALSE	turquoise
WBGene00269351	FALSE	turquoise
WBGene00269353	FALSE	turquoise
WBGene00269354	FALSE	turquoise
WBGene00269359	FALSE	turquoise
WBGene00269362	FALSE	turquoise
WBGene00269363	FALSE	turquoise
WBGene00303422	FALSE	turquoise
WBGene00303429	FALSE	turquoise
WBGene00304227	FALSE	turquoise
WBGene00304249	FALSE	turquoise
WBGene00304752	FALSE	turquoise
WBGene00304761	FALSE	turquoise
WBGene00304778	FALSE	turquoise
WBGene00304784	FALSE	turquoise
WBGene00304799	FALSE	turquoise
WBGene00304804	FALSE	turquoise
WBGene00304821	FALSE	turquoise
WBGene00220580	TRUE	turquoise
WBGene00220643	TRUE	turquoise
WBGene00220706	TRUE	turquoise
WBGene00220936	TRUE	turquoise
WBGene00220961	TRUE	turquoise
WBGene00220980	TRUE	turquoise
WBGene00221277	TRUE	turquoise
WBGene00221938	TRUE	turquoise
WBGene00221944	TRUE	turquoise
WBGene00221951	TRUE	turquoise
WBGene00221961	TRUE	turquoise
WBGene00221977	TRUE	turquoise
WBGene00221986	TRUE	turquoise
WBGene00221990	TRUE	turquoise
WBGene00222060	TRUE	turquoise
WBGene00222079	TRUE	turquoise
WBGene00222115	TRUE	turquoise
WBGene00222154	TRUE	turquoise
WBGene00222221	TRUE	turquoise
WBGene00222301	TRUE	turquoise
WBGene00222356	TRUE	turquoise
WBGene00222362	TRUE	turquoise
WBGene00222369	TRUE	turquoise
WBGene00222386	TRUE	turquoise
WBGene00222400	TRUE	turquoise
WBGene00222425	TRUE	turquoise
WBGene00222441	TRUE	turquoise
WBGene00222465	TRUE	turquoise
WBGene00222466	TRUE	turquoise
WBGene00222489	TRUE	turquoise
WBGene00222548	TRUE	turquoise
WBGene00222563	TRUE	turquoise
WBGene00222600	TRUE	turquoise
WBGene00222686	TRUE	turquoise
WBGene00222742	TRUE	turquoise
WBGene00222750	TRUE	turquoise
WBGene00222808	TRUE	turquoise
WBGene00222882	TRUE	turquoise
WBGene00222911	TRUE	turquoise
WBGene00223013	TRUE	turquoise
WBGene00223021	TRUE	turquoise
WBGene00223025	TRUE	turquoise
WBGene00223076	TRUE	turquoise
WBGene00223116	TRUE	turquoise
WBGene00223139	TRUE	turquoise
WBGene00223208	TRUE	turquoise
WBGene00223276	TRUE	turquoise
WBGene00223299	TRUE	turquoise
WBGene00223300	TRUE	turquoise
WBGene00223426	TRUE	turquoise
WBGene00223445	TRUE	turquoise
WBGene00223465	TRUE	turquoise
WBGene00223488	TRUE	turquoise
WBGene00223518	TRUE	turquoise
WBGene00223548	TRUE	turquoise
WBGene00223556	TRUE	turquoise
WBGene00223564	TRUE	turquoise
WBGene00223565	TRUE	turquoise
WBGene00223601	TRUE	turquoise
WBGene00223608	TRUE	turquoise
WBGene00223670	TRUE	turquoise
WBGene00223672	TRUE	turquoise
WBGene00223693	TRUE	turquoise
WBGene00223706	TRUE	turquoise
WBGene00223724	TRUE	turquoise
WBGene00223737	TRUE	turquoise
WBGene00223747	TRUE	turquoise
WBGene00223828	TRUE	turquoise
WBGene00223868	TRUE	turquoise
WBGene00223891	TRUE	turquoise
WBGene00223915	TRUE	turquoise
WBGene00223965	TRUE	turquoise
WBGene00224007	TRUE	turquoise
WBGene00224018	TRUE	turquoise
WBGene00224032	TRUE	turquoise
WBGene00224127	TRUE	turquoise
WBGene00224148	TRUE	turquoise
WBGene00224160	TRUE	turquoise
WBGene00224185	TRUE	turquoise
WBGene00224222	TRUE	turquoise
WBGene00224226	TRUE	turquoise
WBGene00224229	TRUE	turquoise
WBGene00224356	TRUE	turquoise
WBGene00224403	TRUE	turquoise
WBGene00224443	TRUE	turquoise
WBGene00224498	TRUE	turquoise
WBGene00224520	TRUE	turquoise
WBGene00224538	TRUE	turquoise
WBGene00224539	TRUE	turquoise
WBGene00224556	TRUE	turquoise
WBGene00224565	TRUE	turquoise
WBGene00224574	TRUE	turquoise
WBGene00224619	TRUE	turquoise
WBGene00224685	TRUE	turquoise
WBGene00224702	TRUE	turquoise
WBGene00224730	TRUE	turquoise
WBGene00224746	TRUE	turquoise
WBGene00224765	TRUE	turquoise
WBGene00224889	TRUE	turquoise
WBGene00224928	TRUE	turquoise
WBGene00224930	TRUE	turquoise
WBGene00224992	TRUE	turquoise
WBGene00224994	TRUE	turquoise
WBGene00225008	TRUE	turquoise
WBGene00225031	TRUE	turquoise
WBGene00225078	TRUE	turquoise
WBGene00225156	TRUE	turquoise
WBGene00225187	TRUE	turquoise
WBGene00225221	TRUE	turquoise
WBGene00225235	TRUE	turquoise
WBGene00225244	TRUE	turquoise
WBGene00225286	TRUE	turquoise
WBGene00225382	TRUE	turquoise
WBGene00225383	TRUE	turquoise
WBGene00225403	TRUE	turquoise
WBGene00225443	TRUE	turquoise
WBGene00225456	TRUE	turquoise
WBGene00225471	TRUE	turquoise
WBGene00225493	TRUE	turquoise
WBGene00225530	TRUE	turquoise
WBGene00225538	TRUE	turquoise
WBGene00225550	TRUE	turquoise
WBGene00225568	TRUE	turquoise
WBGene00225627	TRUE	turquoise
WBGene00225657	TRUE	turquoise
WBGene00225720	TRUE	turquoise
WBGene00225727	TRUE	turquoise
WBGene00225731	TRUE	turquoise
WBGene00225734	TRUE	turquoise
WBGene00225815	TRUE	turquoise
WBGene00225821	TRUE	turquoise
WBGene00225847	TRUE	turquoise
WBGene00225928	TRUE	turquoise
WBGene00225969	TRUE	turquoise
WBGene00225973	TRUE	turquoise
WBGene00225990	TRUE	turquoise
WBGene00226035	TRUE	turquoise
WBGene00226049	TRUE	turquoise
WBGene00226051	TRUE	turquoise
WBGene00226057	TRUE	turquoise
WBGene00226069	TRUE	turquoise
WBGene00226102	TRUE	turquoise
WBGene00226122	TRUE	turquoise
WBGene00226161	TRUE	turquoise
WBGene00226184	TRUE	turquoise
WBGene00226241	TRUE	turquoise
WBGene00226317	TRUE	turquoise
WBGene00226384	TRUE	turquoise
WBGene00226385	TRUE	turquoise
WBGene00226393	TRUE	turquoise
WBGene00226451	TRUE	turquoise
WBGene00226452	TRUE	turquoise
WBGene00226453	TRUE	turquoise
WBGene00226510	TRUE	turquoise
WBGene00226518	TRUE	turquoise
WBGene00226584	TRUE	turquoise
WBGene00226616	TRUE	turquoise
WBGene00226647	TRUE	turquoise
WBGene00226663	TRUE	turquoise
WBGene00226693	TRUE	turquoise
WBGene00226694	TRUE	turquoise
WBGene00226713	TRUE	turquoise
WBGene00226781	TRUE	turquoise
WBGene00226827	TRUE	turquoise
WBGene00226918	TRUE	turquoise
WBGene00226952	TRUE	turquoise
WBGene00227030	TRUE	turquoise
WBGene00227034	TRUE	turquoise
WBGene00227105	TRUE	turquoise
WBGene00227117	TRUE	turquoise
WBGene00227138	TRUE	turquoise
WBGene00227178	TRUE	turquoise
WBGene00227226	TRUE	turquoise
WBGene00227253	TRUE	turquoise
WBGene00227305	TRUE	turquoise
WBGene00227321	TRUE	turquoise
WBGene00227338	TRUE	turquoise
WBGene00227364	TRUE	turquoise
WBGene00227395	TRUE	turquoise
WBGene00227404	TRUE	turquoise
WBGene00227416	TRUE	turquoise
WBGene00227458	TRUE	turquoise
WBGene00227477	TRUE	turquoise
WBGene00227482	TRUE	turquoise
WBGene00227559	TRUE	turquoise
WBGene00227581	TRUE	turquoise
WBGene00227647	TRUE	turquoise
WBGene00227687	TRUE	turquoise
WBGene00227701	TRUE	turquoise
WBGene00227727	TRUE	turquoise
WBGene00227770	TRUE	turquoise
WBGene00227831	TRUE	turquoise
WBGene00227864	TRUE	turquoise
WBGene00227925	TRUE	turquoise
WBGene00228045	TRUE	turquoise
WBGene00228080	TRUE	turquoise
WBGene00228104	TRUE	turquoise
WBGene00228275	TRUE	turquoise
WBGene00228457	TRUE	turquoise
WBGene00228563	TRUE	turquoise
WBGene00228581	TRUE	turquoise
WBGene00228826	TRUE	turquoise
WBGene00228932	TRUE	turquoise
WBGene00228975	TRUE	turquoise
WBGene00228998	TRUE	turquoise
WBGene00229049	TRUE	turquoise
WBGene00229116	TRUE	turquoise
WBGene00229285	TRUE	turquoise
WBGene00229376	TRUE	turquoise
WBGene00229427	TRUE	turquoise
WBGene00229574	TRUE	turquoise
WBGene00229681	TRUE	turquoise
WBGene00229763	TRUE	turquoise
WBGene00229782	TRUE	turquoise
WBGene00229795	TRUE	turquoise
WBGene00229800	TRUE	turquoise
WBGene00229804	TRUE	turquoise
WBGene00229819	TRUE	turquoise
WBGene00229873	TRUE	turquoise
WBGene00229900	TRUE	turquoise
WBGene00229915	TRUE	turquoise
WBGene00229924	TRUE	turquoise
WBGene00229991	TRUE	turquoise
WBGene00230038	TRUE	turquoise
WBGene00230054	TRUE	turquoise
WBGene00230098	TRUE	turquoise
WBGene00230186	TRUE	turquoise
WBGene00230192	TRUE	turquoise
WBGene00230204	TRUE	turquoise
WBGene00230319	TRUE	turquoise
WBGene00230386	TRUE	turquoise
WBGene00230505	TRUE	turquoise
WBGene00230525	TRUE	turquoise
WBGene00230571	TRUE	turquoise
WBGene00230649	TRUE	turquoise
WBGene00230690	TRUE	turquoise
WBGene00230936	TRUE	turquoise
WBGene00231010	TRUE	turquoise
WBGene00231031	TRUE	turquoise
WBGene00231082	TRUE	turquoise
WBGene00231172	TRUE	turquoise
WBGene00231173	TRUE	turquoise
WBGene00231178	TRUE	turquoise
WBGene00231233	TRUE	turquoise
WBGene00231239	TRUE	turquoise
WBGene00231255	TRUE	turquoise
WBGene00231265	TRUE	turquoise
WBGene00231432	TRUE	turquoise
WBGene00231484	TRUE	turquoise
WBGene00231565	TRUE	turquoise
WBGene00231925	TRUE	turquoise
WBGene00232660	TRUE	turquoise
WBGene00232819	TRUE	turquoise
WBGene00233027	TRUE	turquoise
WBGene00233124	TRUE	turquoise
WBGene00233128	TRUE	turquoise
WBGene00233133	TRUE	turquoise
WBGene00233170	TRUE	turquoise
WBGene00233280	TRUE	turquoise
WBGene00233296	TRUE	turquoise
WBGene00233360	TRUE	turquoise
WBGene00233930	TRUE	turquoise
WBGene00233942	TRUE	turquoise
WBGene00233957	TRUE	turquoise
WBGene00233974	TRUE	turquoise
WBGene00233984	TRUE	turquoise
WBGene00234140	TRUE	turquoise
WBGene00234158	TRUE	turquoise
WBGene00234167	TRUE	turquoise
WBGene00234176	TRUE	turquoise
WBGene00234262	TRUE	turquoise
WBGene00234290	TRUE	turquoise
WBGene00234316	TRUE	turquoise
WBGene00234323	TRUE	turquoise
WBGene00234336	TRUE	turquoise
WBGene00234566	TRUE	turquoise
WBGene00234581	TRUE	turquoise
WBGene00235079	TRUE	turquoise
WBGene00255526	TRUE	turquoise
WBGene00268187	TRUE	turquoise
WBGene00268241	TRUE	turquoise
WBGene00268480	TRUE	turquoise
WBGene00268538	TRUE	turquoise
WBGene00268551	TRUE	turquoise
WBGene00268980	TRUE	turquoise
WBGene00269039	TRUE	turquoise
WBGene00269372	TRUE	turquoise

## Sheet: Cluster 2 Blue
gene	invert	module
WBGene00220541	FALSE	blue
WBGene00220542	FALSE	blue
WBGene00220552	FALSE	blue
WBGene00220599	FALSE	blue
WBGene00220659	FALSE	blue
WBGene00220665	FALSE	blue
WBGene00220678	FALSE	blue
WBGene00220679	FALSE	blue
WBGene00220681	FALSE	blue
WBGene00220682	FALSE	blue
WBGene00220685	FALSE	blue
WBGene00220694	FALSE	blue
WBGene00220743	FALSE	blue
WBGene00220768	FALSE	blue
WBGene00220799	FALSE	blue
WBGene00220834	FALSE	blue
WBGene00220985	FALSE	blue
WBGene00220989	FALSE	blue
WBGene00221076	FALSE	blue
WBGene00221236	FALSE	blue
WBGene00221241	FALSE	blue
WBGene00221268	FALSE	blue
WBGene00221285	FALSE	blue
WBGene00221303	FALSE	blue
WBGene00221312	FALSE	blue
WBGene00221443	FALSE	blue
WBGene00221523	FALSE	blue
WBGene00221603	FALSE	blue
WBGene00221753	FALSE	blue
WBGene00221941	FALSE	blue
WBGene00221942	FALSE	blue
WBGene00221955	FALSE	blue
WBGene00221963	FALSE	blue
WBGene00221972	FALSE	blue
WBGene00221994	FALSE	blue
WBGene00222004	FALSE	blue
WBGene00222007	FALSE	blue
WBGene00222008	FALSE	blue
WBGene00222016	FALSE	blue
WBGene00222018	FALSE	blue
WBGene00222019	FALSE	blue
WBGene00222034	FALSE	blue
WBGene00222035	FALSE	blue
WBGene00222059	FALSE	blue
WBGene00222064	FALSE	blue
WBGene00222069	FALSE	blue
WBGene00222078	FALSE	blue
WBGene00222090	FALSE	blue
WBGene00222106	FALSE	blue
WBGene00222113	FALSE	blue
WBGene00222116	FALSE	blue
WBGene00222120	FALSE	blue
WBGene00222125	FALSE	blue
WBGene00222128	FALSE	blue
WBGene00222140	FALSE	blue
WBGene00222141	FALSE	blue
WBGene00222143	FALSE	blue
WBGene00222150	FALSE	blue
WBGene00222156	FALSE	blue
WBGene00222169	FALSE	blue
WBGene00222173	FALSE	blue
WBGene00222180	FALSE	blue
WBGene00222195	FALSE	blue
WBGene00222207	FALSE	blue
WBGene00222216	FALSE	blue
WBGene00222220	FALSE	blue
WBGene00222225	FALSE	blue
WBGene00222234	FALSE	blue
WBGene00222235	FALSE	blue
WBGene00222246	FALSE	blue
WBGene00222247	FALSE	blue
WBGene00222256	FALSE	blue
WBGene00222260	FALSE	blue
WBGene00222274	FALSE	blue
WBGene00222276	FALSE	blue
WBGene00222277	FALSE	blue
WBGene00222287	FALSE	blue
WBGene00222293	FALSE	blue
WBGene00222316	FALSE	blue
WBGene00222321	FALSE	blue
WBGene00222322	FALSE	blue
WBGene00222325	FALSE	blue
WBGene00222357	FALSE	blue
WBGene00222361	FALSE	blue
WBGene00222388	FALSE	blue
WBGene00222392	FALSE	blue
WBGene00222397	FALSE	blue
WBGene00222404	FALSE	blue
WBGene00222408	FALSE	blue
WBGene00222410	FALSE	blue
WBGene00222417	FALSE	blue
WBGene00222431	FALSE	blue
WBGene00222434	FALSE	blue
WBGene00222436	FALSE	blue
WBGene00222443	FALSE	blue
WBGene00222444	FALSE	blue
WBGene00222452	FALSE	blue
WBGene00222454	FALSE	blue
WBGene00222460	FALSE	blue
WBGene00222462	FALSE	blue
WBGene00222471	FALSE	blue
WBGene00222473	FALSE	blue
WBGene00222476	FALSE	blue
WBGene00222491	FALSE	blue
WBGene00222495	FALSE	blue
WBGene00222496	FALSE	blue
WBGene00222497	FALSE	blue
WBGene00222499	FALSE	blue
WBGene00222500	FALSE	blue
WBGene00222509	FALSE	blue
WBGene00222510	FALSE	blue
WBGene00222517	FALSE	blue
WBGene00222541	FALSE	blue
WBGene00222545	FALSE	blue
WBGene00222570	FALSE	blue
WBGene00222583	FALSE	blue
WBGene00222611	FALSE	blue
WBGene00222614	FALSE	blue
WBGene00222618	FALSE	blue
WBGene00222630	FALSE	blue
WBGene00222645	FALSE	blue
WBGene00222649	FALSE	blue
WBGene00222651	FALSE	blue
WBGene00222654	FALSE	blue
WBGene00222664	FALSE	blue
WBGene00222668	FALSE	blue
WBGene00222682	FALSE	blue
WBGene00222685	FALSE	blue
WBGene00222688	FALSE	blue
WBGene00222695	FALSE	blue
WBGene00222702	FALSE	blue
WBGene00222712	FALSE	blue
WBGene00222715	FALSE	blue
WBGene00222725	FALSE	blue
WBGene00222745	FALSE	blue
WBGene00222747	FALSE	blue
WBGene00222754	FALSE	blue
WBGene00222761	FALSE	blue
WBGene00222763	FALSE	blue
WBGene00222769	FALSE	blue
WBGene00222770	FALSE	blue
WBGene00222774	FALSE	blue
WBGene00222783	FALSE	blue
WBGene00222798	FALSE	blue
WBGene00222805	FALSE	blue
WBGene00222817	FALSE	blue
WBGene00222819	FALSE	blue
WBGene00222837	FALSE	blue
WBGene00222852	FALSE	blue
WBGene00222854	FALSE	blue
WBGene00222872	FALSE	blue
WBGene00222890	FALSE	blue
WBGene00222927	FALSE	blue
WBGene00222929	FALSE	blue
WBGene00222951	FALSE	blue
WBGene00222957	FALSE	blue
WBGene00222965	FALSE	blue
WBGene00222981	FALSE	blue
WBGene00222983	FALSE	blue
WBGene00222984	FALSE	blue
WBGene00222990	FALSE	blue
WBGene00222993	FALSE	blue
WBGene00222994	FALSE	blue
WBGene00223014	FALSE	blue
WBGene00223024	FALSE	blue
WBGene00223032	FALSE	blue
WBGene00223035	FALSE	blue
WBGene00223071	FALSE	blue
WBGene00223077	FALSE	blue
WBGene00223081	FALSE	blue
WBGene00223085	FALSE	blue
WBGene00223091	FALSE	blue
WBGene00223108	FALSE	blue
WBGene00223113	FALSE	blue
WBGene00223120	FALSE	blue
WBGene00223128	FALSE	blue
WBGene00223137	FALSE	blue
WBGene00223153	FALSE	blue
WBGene00223154	FALSE	blue
WBGene00223157	FALSE	blue
WBGene00223159	FALSE	blue
WBGene00223166	FALSE	blue
WBGene00223174	FALSE	blue
WBGene00223181	FALSE	blue
WBGene00223197	FALSE	blue
WBGene00223198	FALSE	blue
WBGene00223199	FALSE	blue
WBGene00223203	FALSE	blue
WBGene00223209	FALSE	blue
WBGene00223213	FALSE	blue
WBGene00223214	FALSE	blue
WBGene00223215	FALSE	blue
WBGene00223232	FALSE	blue
WBGene00223261	FALSE	blue
WBGene00223267	FALSE	blue
WBGene00223269	FALSE	blue
WBGene00223271	FALSE	blue
WBGene00223282	FALSE	blue
WBGene00223288	FALSE	blue
WBGene00223303	FALSE	blue
WBGene00223308	FALSE	blue
WBGene00223318	FALSE	blue
WBGene00223319	FALSE	blue
WBGene00223339	FALSE	blue
WBGene00223345	FALSE	blue
WBGene00223348	FALSE	blue
WBGene00223355	FALSE	blue
WBGene00223357	FALSE	blue
WBGene00223364	FALSE	blue
WBGene00223368	FALSE	blue
WBGene00223389	FALSE	blue
WBGene00223393	FALSE	blue
WBGene00223399	FALSE	blue
WBGene00223414	FALSE	blue
WBGene00223431	FALSE	blue
WBGene00223433	FALSE	blue
WBGene00223442	FALSE	blue
WBGene00223443	FALSE	blue
WBGene00223453	FALSE	blue
WBGene00223457	FALSE	blue
WBGene00223458	FALSE	blue
WBGene00223462	FALSE	blue
WBGene00223468	FALSE	blue
WBGene00223479	FALSE	blue
WBGene00223486	FALSE	blue
WBGene00223494	FALSE	blue
WBGene00223497	FALSE	blue
WBGene00223498	FALSE	blue
WBGene00223505	FALSE	blue
WBGene00223516	FALSE	blue
WBGene00223519	FALSE	blue
WBGene00223520	FALSE	blue
WBGene00223522	FALSE	blue
WBGene00223535	FALSE	blue
WBGene00223536	FALSE	blue
WBGene00223546	FALSE	blue
WBGene00223577	FALSE	blue
WBGene00223580	FALSE	blue
WBGene00223588	FALSE	blue
WBGene00223612	FALSE	blue
WBGene00223621	FALSE	blue
WBGene00223622	FALSE	blue
WBGene00223634	FALSE	blue
WBGene00223636	FALSE	blue
WBGene00223639	FALSE	blue
WBGene00223640	FALSE	blue
WBGene00223644	FALSE	blue
WBGene00223653	FALSE	blue
WBGene00223655	FALSE	blue
WBGene00223662	FALSE	blue
WBGene00223663	FALSE	blue
WBGene00223673	FALSE	blue
WBGene00223680	FALSE	blue
WBGene00223683	FALSE	blue
WBGene00223687	FALSE	blue
WBGene00223689	FALSE	blue
WBGene00223690	FALSE	blue
WBGene00223692	FALSE	blue
WBGene00223695	FALSE	blue
WBGene00223697	FALSE	blue
WBGene00223698	FALSE	blue
WBGene00223707	FALSE	blue
WBGene00223711	FALSE	blue
WBGene00223721	FALSE	blue
WBGene00223723	FALSE	blue
WBGene00223725	FALSE	blue
WBGene00223727	FALSE	blue
WBGene00223735	FALSE	blue
WBGene00223743	FALSE	blue
WBGene00223762	FALSE	blue
WBGene00223765	FALSE	blue
WBGene00223768	FALSE	blue
WBGene00223769	FALSE	blue
WBGene00223770	FALSE	blue
WBGene00223780	FALSE	blue
WBGene00223781	FALSE	blue
WBGene00223791	FALSE	blue
WBGene00223792	FALSE	blue
WBGene00223793	FALSE	blue
WBGene00223798	FALSE	blue
WBGene00223809	FALSE	blue
WBGene00223836	FALSE	blue
WBGene00223838	FALSE	blue
WBGene00223848	FALSE	blue
WBGene00223854	FALSE	blue
WBGene00223857	FALSE	blue
WBGene00223861	FALSE	blue
WBGene00223882	FALSE	blue
WBGene00223888	FALSE	blue
WBGene00223890	FALSE	blue
WBGene00223895	FALSE	blue
WBGene00223901	FALSE	blue
WBGene00223921	FALSE	blue
WBGene00223923	FALSE	blue
WBGene00223926	FALSE	blue
WBGene00223930	FALSE	blue
WBGene00223931	FALSE	blue
WBGene00223935	FALSE	blue
WBGene00223937	FALSE	blue
WBGene00223953	FALSE	blue
WBGene00223954	FALSE	blue
WBGene00223957	FALSE	blue
WBGene00223966	FALSE	blue
WBGene00223972	FALSE	blue
WBGene00224004	FALSE	blue
WBGene00224009	FALSE	blue
WBGene00224010	FALSE	blue
WBGene00224012	FALSE	blue
WBGene00224021	FALSE	blue
WBGene00224036	FALSE	blue
WBGene00224037	FALSE	blue
WBGene00224045	FALSE	blue
WBGene00224046	FALSE	blue
WBGene00224059	FALSE	blue
WBGene00224061	FALSE	blue
WBGene00224062	FALSE	blue
WBGene00224065	FALSE	blue
WBGene00224067	FALSE	blue
WBGene00224071	FALSE	blue
WBGene00224080	FALSE	blue
WBGene00224085	FALSE	blue
WBGene00224097	FALSE	blue
WBGene00224098	FALSE	blue
WBGene00224106	FALSE	blue
WBGene00224107	FALSE	blue
WBGene00224117	FALSE	blue
WBGene00224138	FALSE	blue
WBGene00224163	FALSE	blue
WBGene00224178	FALSE	blue
WBGene00224187	FALSE	blue
WBGene00224192	FALSE	blue
WBGene00224201	FALSE	blue
WBGene00224206	FALSE	blue
WBGene00224210	FALSE	blue
WBGene00224216	FALSE	blue
WBGene00224221	FALSE	blue
WBGene00224244	FALSE	blue
WBGene00224256	FALSE	blue
WBGene00224271	FALSE	blue
WBGene00224277	FALSE	blue
WBGene00224279	FALSE	blue
WBGene00224280	FALSE	blue
WBGene00224290	FALSE	blue
WBGene00224291	FALSE	blue
WBGene00224297	FALSE	blue
WBGene00224307	FALSE	blue
WBGene00224319	FALSE	blue
WBGene00224338	FALSE	blue
WBGene00224339	FALSE	blue
WBGene00224344	FALSE	blue
WBGene00224345	FALSE	blue
WBGene00224365	FALSE	blue
WBGene00224367	FALSE	blue
WBGene00224395	FALSE	blue
WBGene00224397	FALSE	blue
WBGene00224400	FALSE	blue
WBGene00224413	FALSE	blue
WBGene00224414	FALSE	blue
WBGene00224419	FALSE	blue
WBGene00224420	FALSE	blue
WBGene00224421	FALSE	blue
WBGene00224429	FALSE	blue
WBGene00224438	FALSE	blue
WBGene00224465	FALSE	blue
WBGene00224469	FALSE	blue
WBGene00224485	FALSE	blue
WBGene00224487	FALSE	blue
WBGene00224489	FALSE	blue
WBGene00224499	FALSE	blue
WBGene00224524	FALSE	blue
WBGene00224526	FALSE	blue
WBGene00224527	FALSE	blue
WBGene00224529	FALSE	blue
WBGene00224534	FALSE	blue
WBGene00224535	FALSE	blue
WBGene00224541	FALSE	blue
WBGene00224547	FALSE	blue
WBGene00224552	FALSE	blue
WBGene00224562	FALSE	blue
WBGene00224563	FALSE	blue
WBGene00224572	FALSE	blue
WBGene00224586	FALSE	blue
WBGene00224588	FALSE	blue
WBGene00224597	FALSE	blue
WBGene00224598	FALSE	blue
WBGene00224599	FALSE	blue
WBGene00224612	FALSE	blue
WBGene00224614	FALSE	blue
WBGene00224623	FALSE	blue
WBGene00224633	FALSE	blue
WBGene00224634	FALSE	blue
WBGene00224660	FALSE	blue
WBGene00224665	FALSE	blue
WBGene00224667	FALSE	blue
WBGene00224677	FALSE	blue
WBGene00224684	FALSE	blue
WBGene00224701	FALSE	blue
WBGene00224711	FALSE	blue
WBGene00224712	FALSE	blue
WBGene00224726	FALSE	blue
WBGene00224760	FALSE	blue
WBGene00224767	FALSE	blue
WBGene00224769	FALSE	blue
WBGene00224781	FALSE	blue
WBGene00224806	FALSE	blue
WBGene00224836	FALSE	blue
WBGene00224864	FALSE	blue
WBGene00224869	FALSE	blue
WBGene00224892	FALSE	blue
WBGene00224897	FALSE	blue
WBGene00224899	FALSE	blue
WBGene00224901	FALSE	blue
WBGene00224904	FALSE	blue
WBGene00224920	FALSE	blue
WBGene00224922	FALSE	blue
WBGene00224927	FALSE	blue
WBGene00224937	FALSE	blue
WBGene00224941	FALSE	blue
WBGene00224945	FALSE	blue
WBGene00224952	FALSE	blue
WBGene00224955	FALSE	blue
WBGene00224959	FALSE	blue
WBGene00224962	FALSE	blue
WBGene00224963	FALSE	blue
WBGene00224971	FALSE	blue
WBGene00225015	FALSE	blue
WBGene00225016	FALSE	blue
WBGene00225027	FALSE	blue
WBGene00225040	FALSE	blue
WBGene00225051	FALSE	blue
WBGene00225052	FALSE	blue
WBGene00225071	FALSE	blue
WBGene00225075	FALSE	blue
WBGene00225077	FALSE	blue
WBGene00225088	FALSE	blue
WBGene00225089	FALSE	blue
WBGene00225090	FALSE	blue
WBGene00225095	FALSE	blue
WBGene00225103	FALSE	blue
WBGene00225105	FALSE	blue
WBGene00225121	FALSE	blue
WBGene00225126	FALSE	blue
WBGene00225130	FALSE	blue
WBGene00225131	FALSE	blue
WBGene00225151	FALSE	blue
WBGene00225164	FALSE	blue
WBGene00225167	FALSE	blue
WBGene00225175	FALSE	blue
WBGene00225186	FALSE	blue
WBGene00225194	FALSE	blue
WBGene00225207	FALSE	blue
WBGene00225209	FALSE	blue
WBGene00225210	FALSE	blue
WBGene00225217	FALSE	blue
WBGene00225220	FALSE	blue
WBGene00225239	FALSE	blue
WBGene00225246	FALSE	blue
WBGene00225258	FALSE	blue
WBGene00225271	FALSE	blue
WBGene00225277	FALSE	blue
WBGene00225280	FALSE	blue
WBGene00225281	FALSE	blue
WBGene00225285	FALSE	blue
WBGene00225287	FALSE	blue
WBGene00225291	FALSE	blue
WBGene00225302	FALSE	blue
WBGene00225313	FALSE	blue
WBGene00225316	FALSE	blue
WBGene00225320	FALSE	blue
WBGene00225329	FALSE	blue
WBGene00225333	FALSE	blue
WBGene00225335	FALSE	blue
WBGene00225341	FALSE	blue
WBGene00225352	FALSE	blue
WBGene00225359	FALSE	blue
WBGene00225366	FALSE	blue
WBGene00225374	FALSE	blue
WBGene00225384	FALSE	blue
WBGene00225401	FALSE	blue
WBGene00225402	FALSE	blue
WBGene00225420	FALSE	blue
WBGene00225435	FALSE	blue
WBGene00225441	FALSE	blue
WBGene00225444	FALSE	blue
WBGene00225452	FALSE	blue
WBGene00225458	FALSE	blue
WBGene00225478	FALSE	blue
WBGene00225485	FALSE	blue
WBGene00225495	FALSE	blue
WBGene00225500	FALSE	blue
WBGene00225501	FALSE	blue
WBGene00225508	FALSE	blue
WBGene00225509	FALSE	blue
WBGene00225516	FALSE	blue
WBGene00225518	FALSE	blue
WBGene00225536	FALSE	blue
WBGene00225539	FALSE	blue
WBGene00225543	FALSE	blue
WBGene00225554	FALSE	blue
WBGene00225560	FALSE	blue
WBGene00225578	FALSE	blue
WBGene00225590	FALSE	blue
WBGene00225596	FALSE	blue
WBGene00225597	FALSE	blue
WBGene00225600	FALSE	blue
WBGene00225605	FALSE	blue
WBGene00225608	FALSE	blue
WBGene00225615	FALSE	blue
WBGene00225645	FALSE	blue
WBGene00225646	FALSE	blue
WBGene00225648	FALSE	blue
WBGene00225652	FALSE	blue
WBGene00225669	FALSE	blue
WBGene00225678	FALSE	blue
WBGene00225679	FALSE	blue
WBGene00225687	FALSE	blue
WBGene00225699	FALSE	blue
WBGene00225726	FALSE	blue
WBGene00225732	FALSE	blue
WBGene00225738	FALSE	blue
WBGene00225742	FALSE	blue
WBGene00225771	FALSE	blue
WBGene00225781	FALSE	blue
WBGene00225796	FALSE	blue
WBGene00225798	FALSE	blue
WBGene00225799	FALSE	blue
WBGene00225806	FALSE	blue
WBGene00225817	FALSE	blue
WBGene00225823	FALSE	blue
WBGene00225825	FALSE	blue
WBGene00225829	FALSE	blue
WBGene00225838	FALSE	blue
WBGene00225844	FALSE	blue
WBGene00225846	FALSE	blue
WBGene00225848	FALSE	blue
WBGene00225855	FALSE	blue
WBGene00225861	FALSE	blue
WBGene00225866	FALSE	blue
WBGene00225869	FALSE	blue
WBGene00225875	FALSE	blue
WBGene00225876	FALSE	blue
WBGene00225881	FALSE	blue
WBGene00225893	FALSE	blue
WBGene00225906	FALSE	blue
WBGene00225918	FALSE	blue
WBGene00225931	FALSE	blue
WBGene00225938	FALSE	blue
WBGene00225939	FALSE	blue
WBGene00225940	FALSE	blue
WBGene00225959	FALSE	blue
WBGene00225961	FALSE	blue
WBGene00225964	FALSE	blue
WBGene00225965	FALSE	blue
WBGene00225968	FALSE	blue
WBGene00225982	FALSE	blue
WBGene00225985	FALSE	blue
WBGene00226000	FALSE	blue
WBGene00226012	FALSE	blue
WBGene00226013	FALSE	blue
WBGene00226014	FALSE	blue
WBGene00226031	FALSE	blue
WBGene00226037	FALSE	blue
WBGene00226044	FALSE	blue
WBGene00226055	FALSE	blue
WBGene00226061	FALSE	blue
WBGene00226077	FALSE	blue
WBGene00226078	FALSE	blue
WBGene00226085	FALSE	blue
WBGene00226099	FALSE	blue
WBGene00226108	FALSE	blue
WBGene00226117	FALSE	blue
WBGene00226127	FALSE	blue
WBGene00226128	FALSE	blue
WBGene00226136	FALSE	blue
WBGene00226167	FALSE	blue
WBGene00226174	FALSE	blue
WBGene00226181	FALSE	blue
WBGene00226187	FALSE	blue
WBGene00226199	FALSE	blue
WBGene00226200	FALSE	blue
WBGene00226203	FALSE	blue
WBGene00226215	FALSE	blue
WBGene00226225	FALSE	blue
WBGene00226229	FALSE	blue
WBGene00226243	FALSE	blue
WBGene00226244	FALSE	blue
WBGene00226250	FALSE	blue
WBGene00226251	FALSE	blue
WBGene00226253	FALSE	blue
WBGene00226258	FALSE	blue
WBGene00226277	FALSE	blue
WBGene00226278	FALSE	blue
WBGene00226279	FALSE	blue
WBGene00226296	FALSE	blue
WBGene00226305	FALSE	blue
WBGene00226313	FALSE	blue
WBGene00226315	FALSE	blue
WBGene00226320	FALSE	blue
WBGene00226328	FALSE	blue
WBGene00226351	FALSE	blue
WBGene00226367	FALSE	blue
WBGene00226377	FALSE	blue
WBGene00226404	FALSE	blue
WBGene00226408	FALSE	blue
WBGene00226409	FALSE	blue
WBGene00226431	FALSE	blue
WBGene00226435	FALSE	blue
WBGene00226436	FALSE	blue
WBGene00226449	FALSE	blue
WBGene00226468	FALSE	blue
WBGene00226478	FALSE	blue
WBGene00226492	FALSE	blue
WBGene00226495	FALSE	blue
WBGene00226503	FALSE	blue
WBGene00226504	FALSE	blue
WBGene00226512	FALSE	blue
WBGene00226523	FALSE	blue
WBGene00226529	FALSE	blue
WBGene00226531	FALSE	blue
WBGene00226546	FALSE	blue
WBGene00226563	FALSE	blue
WBGene00226574	FALSE	blue
WBGene00226578	FALSE	blue
WBGene00226582	FALSE	blue
WBGene00226592	FALSE	blue
WBGene00226599	FALSE	blue
WBGene00226600	FALSE	blue
WBGene00226605	FALSE	blue
WBGene00226606	FALSE	blue
WBGene00226620	FALSE	blue
WBGene00226630	FALSE	blue
WBGene00226638	FALSE	blue
WBGene00226641	FALSE	blue
WBGene00226651	FALSE	blue
WBGene00226654	FALSE	blue
WBGene00226658	FALSE	blue
WBGene00226662	FALSE	blue
WBGene00226666	FALSE	blue
WBGene00226669	FALSE	blue
WBGene00226676	FALSE	blue
WBGene00226683	FALSE	blue
WBGene00226684	FALSE	blue
WBGene00226697	FALSE	blue
WBGene00226705	FALSE	blue
WBGene00226709	FALSE	blue
WBGene00226728	FALSE	blue
WBGene00226729	FALSE	blue
WBGene00226731	FALSE	blue
WBGene00226736	FALSE	blue
WBGene00226749	FALSE	blue
WBGene00226768	FALSE	blue
WBGene00226779	FALSE	blue
WBGene00226782	FALSE	blue
WBGene00226788	FALSE	blue
WBGene00226792	FALSE	blue
WBGene00226797	FALSE	blue
WBGene00226802	FALSE	blue
WBGene00226818	FALSE	blue
WBGene00226835	FALSE	blue
WBGene00226837	FALSE	blue
WBGene00226854	FALSE	blue
WBGene00226855	FALSE	blue
WBGene00226861	FALSE	blue
WBGene00226874	FALSE	blue
WBGene00226877	FALSE	blue
WBGene00226879	FALSE	blue
WBGene00226881	FALSE	blue
WBGene00226887	FALSE	blue
WBGene00226900	FALSE	blue
WBGene00226910	FALSE	blue
WBGene00226915	FALSE	blue
WBGene00226919	FALSE	blue
WBGene00226924	FALSE	blue
WBGene00226928	FALSE	blue
WBGene00226933	FALSE	blue
WBGene00226941	FALSE	blue
WBGene00226953	FALSE	blue
WBGene00226956	FALSE	blue
WBGene00226957	FALSE	blue
WBGene00226960	FALSE	blue
WBGene00226969	FALSE	blue
WBGene00226971	FALSE	blue
WBGene00226972	FALSE	blue
WBGene00226980	FALSE	blue
WBGene00226983	FALSE	blue
WBGene00226984	FALSE	blue
WBGene00226987	FALSE	blue
WBGene00226990	FALSE	blue
WBGene00227000	FALSE	blue
WBGene00227003	FALSE	blue
WBGene00227011	FALSE	blue
WBGene00227015	FALSE	blue
WBGene00227018	FALSE	blue
WBGene00227020	FALSE	blue
WBGene00227035	FALSE	blue
WBGene00227037	FALSE	blue
WBGene00227061	FALSE	blue
WBGene00227064	FALSE	blue
WBGene00227069	FALSE	blue
WBGene00227081	FALSE	blue
WBGene00227085	FALSE	blue
WBGene00227102	FALSE	blue
WBGene00227106	FALSE	blue
WBGene00227113	FALSE	blue
WBGene00227116	FALSE	blue
WBGene00227119	FALSE	blue
WBGene00227125	FALSE	blue
WBGene00227132	FALSE	blue
WBGene00227136	FALSE	blue
WBGene00227144	FALSE	blue
WBGene00227158	FALSE	blue
WBGene00227163	FALSE	blue
WBGene00227166	FALSE	blue
WBGene00227172	FALSE	blue
WBGene00227188	FALSE	blue
WBGene00227191	FALSE	blue
WBGene00227193	FALSE	blue
WBGene00227194	FALSE	blue
WBGene00227195	FALSE	blue
WBGene00227208	FALSE	blue
WBGene00227219	FALSE	blue
WBGene00227220	FALSE	blue
WBGene00227222	FALSE	blue
WBGene00227230	FALSE	blue
WBGene00227236	FALSE	blue
WBGene00227246	FALSE	blue
WBGene00227256	FALSE	blue
WBGene00227257	FALSE	blue
WBGene00227273	FALSE	blue
WBGene00227275	FALSE	blue
WBGene00227276	FALSE	blue
WBGene00227291	FALSE	blue
WBGene00227298	FALSE	blue
WBGene00227303	FALSE	blue
WBGene00227308	FALSE	blue
WBGene00227310	FALSE	blue
WBGene00227311	FALSE	blue
WBGene00227314	FALSE	blue
WBGene00227317	FALSE	blue
WBGene00227322	FALSE	blue
WBGene00227325	FALSE	blue
WBGene00227327	FALSE	blue
WBGene00227334	FALSE	blue
WBGene00227344	FALSE	blue
WBGene00227352	FALSE	blue
WBGene00227357	FALSE	blue
WBGene00227381	FALSE	blue
WBGene00227389	FALSE	blue
WBGene00227396	FALSE	blue
WBGene00227402	FALSE	blue
WBGene00227410	FALSE	blue
WBGene00227418	FALSE	blue
WBGene00227419	FALSE	blue
WBGene00227423	FALSE	blue
WBGene00227444	FALSE	blue
WBGene00227446	FALSE	blue
WBGene00227447	FALSE	blue
WBGene00227449	FALSE	blue
WBGene00227457	FALSE	blue
WBGene00227473	FALSE	blue
WBGene00227479	FALSE	blue
WBGene00227483	FALSE	blue
WBGene00227491	FALSE	blue
WBGene00227492	FALSE	blue
WBGene00227502	FALSE	blue
WBGene00227508	FALSE	blue
WBGene00227512	FALSE	blue
WBGene00227523	FALSE	blue
WBGene00227524	FALSE	blue
WBGene00227525	FALSE	blue
WBGene00227530	FALSE	blue
WBGene00227539	FALSE	blue
WBGene00227540	FALSE	blue
WBGene00227546	FALSE	blue
WBGene00227553	FALSE	blue
WBGene00227561	FALSE	blue
WBGene00227582	FALSE	blue
WBGene00227588	FALSE	blue
WBGene00227590	FALSE	blue
WBGene00227594	FALSE	blue
WBGene00227612	FALSE	blue
WBGene00227616	FALSE	blue
WBGene00227625	FALSE	blue
WBGene00227626	FALSE	blue
WBGene00227633	FALSE	blue
WBGene00227634	FALSE	blue
WBGene00227641	FALSE	blue
WBGene00227652	FALSE	blue
WBGene00227666	FALSE	blue
WBGene00227667	FALSE	blue
WBGene00227671	FALSE	blue
WBGene00227694	FALSE	blue
WBGene00227695	FALSE	blue
WBGene00227707	FALSE	blue
WBGene00227709	FALSE	blue
WBGene00227711	FALSE	blue
WBGene00227714	FALSE	blue
WBGene00227724	FALSE	blue
WBGene00227750	FALSE	blue
WBGene00227751	FALSE	blue
WBGene00227755	FALSE	blue
WBGene00227757	FALSE	blue
WBGene00227758	FALSE	blue
WBGene00227800	FALSE	blue
WBGene00227812	FALSE	blue
WBGene00227820	FALSE	blue
WBGene00227824	FALSE	blue
WBGene00227827	FALSE	blue
WBGene00227829	FALSE	blue
WBGene00227841	FALSE	blue
WBGene00227851	FALSE	blue
WBGene00227877	FALSE	blue
WBGene00227878	FALSE	blue
WBGene00227881	FALSE	blue
WBGene00227885	FALSE	blue
WBGene00227901	FALSE	blue
WBGene00227906	FALSE	blue
WBGene00227916	FALSE	blue
WBGene00227924	FALSE	blue
WBGene00227953	FALSE	blue
WBGene00227957	FALSE	blue
WBGene00227961	FALSE	blue
WBGene00227973	FALSE	blue
WBGene00227994	FALSE	blue
WBGene00227995	FALSE	blue
WBGene00228007	FALSE	blue
WBGene00228011	FALSE	blue
WBGene00228059	FALSE	blue
WBGene00228106	FALSE	blue
WBGene00228119	FALSE	blue
WBGene00228121	FALSE	blue
WBGene00228162	FALSE	blue
WBGene00228198	FALSE	blue
WBGene00228257	FALSE	blue
WBGene00228280	FALSE	blue
WBGene00228286	FALSE	blue
WBGene00228289	FALSE	blue
WBGene00228335	FALSE	blue
WBGene00228390	FALSE	blue
WBGene00228395	FALSE	blue
WBGene00228410	FALSE	blue
WBGene00228543	FALSE	blue
WBGene00228585	FALSE	blue
WBGene00228658	FALSE	blue
WBGene00228677	FALSE	blue
WBGene00228682	FALSE	blue
WBGene00228684	FALSE	blue
WBGene00228737	FALSE	blue
WBGene00228764	FALSE	blue
WBGene00228781	FALSE	blue
WBGene00228794	FALSE	blue
WBGene00228815	FALSE	blue
WBGene00228830	FALSE	blue
WBGene00228917	FALSE	blue
WBGene00228934	FALSE	blue
WBGene00228936	FALSE	blue
WBGene00228942	FALSE	blue
WBGene00228963	FALSE	blue
WBGene00228994	FALSE	blue
WBGene00229011	FALSE	blue
WBGene00229025	FALSE	blue
WBGene00229039	FALSE	blue
WBGene00229079	FALSE	blue
WBGene00229131	FALSE	blue
WBGene00229137	FALSE	blue
WBGene00229155	FALSE	blue
WBGene00229162	FALSE	blue
WBGene00229208	FALSE	blue
WBGene00229223	FALSE	blue
WBGene00229232	FALSE	blue
WBGene00229265	FALSE	blue
WBGene00229266	FALSE	blue
WBGene00229306	FALSE	blue
WBGene00229308	FALSE	blue
WBGene00229324	FALSE	blue
WBGene00229326	FALSE	blue
WBGene00229372	FALSE	blue
WBGene00229442	FALSE	blue
WBGene00229495	FALSE	blue
WBGene00229502	FALSE	blue
WBGene00229503	FALSE	blue
WBGene00229507	FALSE	blue
WBGene00229509	FALSE	blue
WBGene00229534	FALSE	blue
WBGene00229552	FALSE	blue
WBGene00229555	FALSE	blue
WBGene00229556	FALSE	blue
WBGene00229587	FALSE	blue
WBGene00229604	FALSE	blue
WBGene00229612	FALSE	blue
WBGene00229646	FALSE	blue
WBGene00229647	FALSE	blue
WBGene00229652	FALSE	blue
WBGene00229655	FALSE	blue
WBGene00229688	FALSE	blue
WBGene00229698	FALSE	blue
WBGene00229708	FALSE	blue
WBGene00229737	FALSE	blue
WBGene00229739	FALSE	blue
WBGene00229740	FALSE	blue
WBGene00229749	FALSE	blue
WBGene00229757	FALSE	blue
WBGene00229766	FALSE	blue
WBGene00229792	FALSE	blue
WBGene00229798	FALSE	blue
WBGene00229821	FALSE	blue
WBGene00229850	FALSE	blue
WBGene00229868	FALSE	blue
WBGene00229869	FALSE	blue
WBGene00229897	FALSE	blue
WBGene00229902	FALSE	blue
WBGene00229905	FALSE	blue
WBGene00229906	FALSE	blue
WBGene00229914	FALSE	blue
WBGene00229925	FALSE	blue
WBGene00229930	FALSE	blue
WBGene00229940	FALSE	blue
WBGene00229975	FALSE	blue
WBGene00229980	FALSE	blue
WBGene00229997	FALSE	blue
WBGene00230006	FALSE	blue
WBGene00230025	FALSE	blue
WBGene00230027	FALSE	blue
WBGene00230029	FALSE	blue
WBGene00230046	FALSE	blue
WBGene00230048	FALSE	blue
WBGene00230050	FALSE	blue
WBGene00230053	FALSE	blue
WBGene00230080	FALSE	blue
WBGene00230099	FALSE	blue
WBGene00230117	FALSE	blue
WBGene00230127	FALSE	blue
WBGene00230153	FALSE	blue
WBGene00230157	FALSE	blue
WBGene00230173	FALSE	blue
WBGene00230182	FALSE	blue
WBGene00230187	FALSE	blue
WBGene00230191	FALSE	blue
WBGene00230198	FALSE	blue
WBGene00230216	FALSE	blue
WBGene00230222	FALSE	blue
WBGene00230255	FALSE	blue
WBGene00230269	FALSE	blue
WBGene00230280	FALSE	blue
WBGene00230324	FALSE	blue
WBGene00230358	FALSE	blue
WBGene00230384	FALSE	blue
WBGene00230393	FALSE	blue
WBGene00230395	FALSE	blue
WBGene00230438	FALSE	blue
WBGene00230456	FALSE	blue
WBGene00230490	FALSE	blue
WBGene00230531	FALSE	blue
WBGene00230556	FALSE	blue
WBGene00230559	FALSE	blue
WBGene00230610	FALSE	blue
WBGene00230633	FALSE	blue
WBGene00230645	FALSE	blue
WBGene00230647	FALSE	blue
WBGene00230660	FALSE	blue
WBGene00230661	FALSE	blue
WBGene00230693	FALSE	blue
WBGene00230699	FALSE	blue
WBGene00230701	FALSE	blue
WBGene00230702	FALSE	blue
WBGene00230719	FALSE	blue
WBGene00230745	FALSE	blue
WBGene00230770	FALSE	blue
WBGene00230774	FALSE	blue
WBGene00230780	FALSE	blue
WBGene00230829	FALSE	blue
WBGene00230835	FALSE	blue
WBGene00230839	FALSE	blue
WBGene00230873	FALSE	blue
WBGene00230884	FALSE	blue
WBGene00230921	FALSE	blue
WBGene00230949	FALSE	blue
WBGene00230956	FALSE	blue
WBGene00230976	FALSE	blue
WBGene00230988	FALSE	blue
WBGene00231050	FALSE	blue
WBGene00231053	FALSE	blue
WBGene00231055	FALSE	blue
WBGene00231081	FALSE	blue
WBGene00231097	FALSE	blue
WBGene00231106	FALSE	blue
WBGene00231110	FALSE	blue
WBGene00231112	FALSE	blue
WBGene00231120	FALSE	blue
WBGene00231128	FALSE	blue
WBGene00231132	FALSE	blue
WBGene00231176	FALSE	blue
WBGene00231179	FALSE	blue
WBGene00231183	FALSE	blue
WBGene00231195	FALSE	blue
WBGene00231218	FALSE	blue
WBGene00231220	FALSE	blue
WBGene00231230	FALSE	blue
WBGene00231235	FALSE	blue
WBGene00231240	FALSE	blue
WBGene00231245	FALSE	blue
WBGene00231259	FALSE	blue
WBGene00231260	FALSE	blue
WBGene00231268	FALSE	blue
WBGene00231275	FALSE	blue
WBGene00231286	FALSE	blue
WBGene00231291	FALSE	blue
WBGene00231331	FALSE	blue
WBGene00231396	FALSE	blue
WBGene00231400	FALSE	blue
WBGene00231409	FALSE	blue
WBGene00231410	FALSE	blue
WBGene00231434	FALSE	blue
WBGene00231470	FALSE	blue
WBGene00231488	FALSE	blue
WBGene00231494	FALSE	blue
WBGene00231537	FALSE	blue
WBGene00231539	FALSE	blue
WBGene00231568	FALSE	blue
WBGene00231600	FALSE	blue
WBGene00231608	FALSE	blue
WBGene00231666	FALSE	blue
WBGene00231681	FALSE	blue
WBGene00231736	FALSE	blue
WBGene00232196	FALSE	blue
WBGene00232204	FALSE	blue
WBGene00232208	FALSE	blue
WBGene00232229	FALSE	blue
WBGene00232242	FALSE	blue
WBGene00232256	FALSE	blue
WBGene00232261	FALSE	blue
WBGene00232265	FALSE	blue
WBGene00232303	FALSE	blue
WBGene00232321	FALSE	blue
WBGene00232327	FALSE	blue
WBGene00232330	FALSE	blue
WBGene00232354	FALSE	blue
WBGene00232414	FALSE	blue
WBGene00232454	FALSE	blue
WBGene00232477	FALSE	blue
WBGene00232486	FALSE	blue
WBGene00232496	FALSE	blue
WBGene00232497	FALSE	blue
WBGene00232511	FALSE	blue
WBGene00232548	FALSE	blue
WBGene00232565	FALSE	blue
WBGene00232683	FALSE	blue
WBGene00232703	FALSE	blue
WBGene00232729	FALSE	blue
WBGene00232760	FALSE	blue
WBGene00232764	FALSE	blue
WBGene00232772	FALSE	blue
WBGene00232826	FALSE	blue
WBGene00232840	FALSE	blue
WBGene00232851	FALSE	blue
WBGene00232853	FALSE	blue
WBGene00232866	FALSE	blue
WBGene00232872	FALSE	blue
WBGene00232946	FALSE	blue
WBGene00233036	FALSE	blue
WBGene00233069	FALSE	blue
WBGene00233070	FALSE	blue
WBGene00233086	FALSE	blue
WBGene00233111	FALSE	blue
WBGene00233130	FALSE	blue
WBGene00233131	FALSE	blue
WBGene00233173	FALSE	blue
WBGene00233183	FALSE	blue
WBGene00233227	FALSE	blue
WBGene00233340	FALSE	blue
WBGene00233368	FALSE	blue
WBGene00233369	FALSE	blue
WBGene00233375	FALSE	blue
WBGene00233573	FALSE	blue
WBGene00233915	FALSE	blue
WBGene00233924	FALSE	blue
WBGene00233926	FALSE	blue
WBGene00233941	FALSE	blue
WBGene00233946	FALSE	blue
WBGene00233951	FALSE	blue
WBGene00233952	FALSE	blue
WBGene00233954	FALSE	blue
WBGene00233955	FALSE	blue
WBGene00233963	FALSE	blue
WBGene00233971	FALSE	blue
WBGene00233972	FALSE	blue
WBGene00233973	FALSE	blue
WBGene00233977	FALSE	blue
WBGene00233987	FALSE	blue
WBGene00233989	FALSE	blue
WBGene00233999	FALSE	blue
WBGene00234004	FALSE	blue
WBGene00234005	FALSE	blue
WBGene00234012	FALSE	blue
WBGene00234015	FALSE	blue
WBGene00234020	FALSE	blue
WBGene00234024	FALSE	blue
WBGene00234031	FALSE	blue
WBGene00234045	FALSE	blue
WBGene00234052	FALSE	blue
WBGene00234053	FALSE	blue
WBGene00234054	FALSE	blue
WBGene00234063	FALSE	blue
WBGene00234065	FALSE	blue
WBGene00234066	FALSE	blue
WBGene00234067	FALSE	blue
WBGene00234080	FALSE	blue
WBGene00234083	FALSE	blue
WBGene00234091	FALSE	blue
WBGene00234092	FALSE	blue
WBGene00234093	FALSE	blue
WBGene00234106	FALSE	blue
WBGene00234129	FALSE	blue
WBGene00234132	FALSE	blue
WBGene00234139	FALSE	blue
WBGene00234152	FALSE	blue
WBGene00234179	FALSE	blue
WBGene00234187	FALSE	blue
WBGene00234190	FALSE	blue
WBGene00234191	FALSE	blue
WBGene00234192	FALSE	blue
WBGene00234194	FALSE	blue
WBGene00234196	FALSE	blue
WBGene00234199	FALSE	blue
WBGene00234200	FALSE	blue
WBGene00234201	FALSE	blue
WBGene00234203	FALSE	blue
WBGene00234204	FALSE	blue
WBGene00234205	FALSE	blue
WBGene00234214	FALSE	blue
WBGene00234222	FALSE	blue
WBGene00234232	FALSE	blue
WBGene00234233	FALSE	blue
WBGene00234234	FALSE	blue
WBGene00234237	FALSE	blue
WBGene00234240	FALSE	blue
WBGene00234241	FALSE	blue
WBGene00234244	FALSE	blue
WBGene00234250	FALSE	blue
WBGene00234251	FALSE	blue
WBGene00234259	FALSE	blue
WBGene00234263	FALSE	blue
WBGene00234274	FALSE	blue
WBGene00234278	FALSE	blue
WBGene00234281	FALSE	blue
WBGene00234288	FALSE	blue
WBGene00234516	FALSE	blue
WBGene00234579	FALSE	blue
WBGene00234603	FALSE	blue
WBGene00234935	FALSE	blue
WBGene00234936	FALSE	blue
WBGene00234938	FALSE	blue
WBGene00234954	FALSE	blue
WBGene00234957	FALSE	blue
WBGene00234968	FALSE	blue
WBGene00234999	FALSE	blue
WBGene00235022	FALSE	blue
WBGene00235069	FALSE	blue
WBGene00235131	FALSE	blue
WBGene00235360	FALSE	blue
WBGene00236803	FALSE	blue
WBGene00255501	FALSE	blue
WBGene00255529	FALSE	blue
WBGene00255589	FALSE	blue
WBGene00268200	FALSE	blue
WBGene00268384	FALSE	blue
WBGene00268398	FALSE	blue
WBGene00268492	FALSE	blue
WBGene00268522	FALSE	blue
WBGene00268532	FALSE	blue
WBGene00268536	FALSE	blue
WBGene00268542	FALSE	blue
WBGene00268640	FALSE	blue
WBGene00268675	FALSE	blue
WBGene00268783	FALSE	blue
WBGene00268784	FALSE	blue
WBGene00268793	FALSE	blue
WBGene00268843	FALSE	blue
WBGene00268896	FALSE	blue
WBGene00268901	FALSE	blue
WBGene00268902	FALSE	blue
WBGene00268908	FALSE	blue
WBGene00268917	FALSE	blue
WBGene00269141	FALSE	blue
WBGene00269154	FALSE	blue
WBGene00269166	FALSE	blue
WBGene00269176	FALSE	blue
WBGene00269239	FALSE	blue
WBGene00269244	FALSE	blue
WBGene00269258	FALSE	blue
WBGene00269265	FALSE	blue
WBGene00269277	FALSE	blue
WBGene00269278	FALSE	blue
WBGene00269296	FALSE	blue
WBGene00269297	FALSE	blue
WBGene00269310	FALSE	blue
WBGene00269325	FALSE	blue
WBGene00269344	FALSE	blue
WBGene00269358	FALSE	blue
WBGene00269364	FALSE	blue
WBGene00269365	FALSE	blue
WBGene00303174	FALSE	blue
WBGene00303264	FALSE	blue
WBGene00303404	FALSE	blue
WBGene00303430	FALSE	blue
WBGene00304245	FALSE	blue
WBGene00304796	FALSE	blue
WBGene00304919	FALSE	blue
gene-nad1	TRUE	blue
WBGene00220477	TRUE	blue
WBGene00220491	TRUE	blue
WBGene00220503	TRUE	blue
WBGene00220588	TRUE	blue
WBGene00220602	TRUE	blue
WBGene00220707	TRUE	blue
WBGene00220744	TRUE	blue
WBGene00220928	TRUE	blue
WBGene00221077	TRUE	blue
WBGene00221274	TRUE	blue
WBGene00221322	TRUE	blue
WBGene00221323	TRUE	blue
WBGene00221543	TRUE	blue
WBGene00221585	TRUE	blue
WBGene00222094	TRUE	blue
WBGene00222243	TRUE	blue
WBGene00222522	TRUE	blue
WBGene00222606	TRUE	blue
WBGene00222775	TRUE	blue
WBGene00222824	TRUE	blue
WBGene00222961	TRUE	blue
WBGene00223028	TRUE	blue
WBGene00223179	TRUE	blue
WBGene00223369	TRUE	blue
WBGene00223574	TRUE	blue
WBGene00223600	TRUE	blue
WBGene00223753	TRUE	blue
WBGene00223779	TRUE	blue
WBGene00223867	TRUE	blue
WBGene00223881	TRUE	blue
WBGene00223939	TRUE	blue
WBGene00224213	TRUE	blue
WBGene00224245	TRUE	blue
WBGene00224354	TRUE	blue
WBGene00224970	TRUE	blue
WBGene00224972	TRUE	blue
WBGene00225108	TRUE	blue
WBGene00225231	TRUE	blue
WBGene00225331	TRUE	blue
WBGene00225440	TRUE	blue
WBGene00225801	TRUE	blue
WBGene00225814	TRUE	blue
WBGene00225841	TRUE	blue
WBGene00225889	TRUE	blue
WBGene00225899	TRUE	blue
WBGene00226322	TRUE	blue
WBGene00226387	TRUE	blue
WBGene00226433	TRUE	blue
WBGene00226532	TRUE	blue
WBGene00226543	TRUE	blue
WBGene00226646	TRUE	blue
WBGene00226872	TRUE	blue
WBGene00227211	TRUE	blue
WBGene00227269	TRUE	blue
WBGene00227379	TRUE	blue
WBGene00227455	TRUE	blue
WBGene00227459	TRUE	blue
WBGene00227460	TRUE	blue
WBGene00227585	TRUE	blue
WBGene00228105	TRUE	blue
WBGene00228283	TRUE	blue
WBGene00228327	TRUE	blue
WBGene00228346	TRUE	blue
WBGene00229332	TRUE	blue
WBGene00229344	TRUE	blue
WBGene00229455	TRUE	blue
WBGene00229607	TRUE	blue
WBGene00230058	TRUE	blue
WBGene00230067	TRUE	blue
WBGene00230075	TRUE	blue
WBGene00230348	TRUE	blue
WBGene00230590	TRUE	blue
WBGene00230819	TRUE	blue
WBGene00230859	TRUE	blue
WBGene00230900	TRUE	blue
WBGene00231818	TRUE	blue
WBGene00233052	TRUE	blue
WBGene00233138	TRUE	blue
WBGene00233212	TRUE	blue
WBGene00233228	TRUE	blue
WBGene00233643	TRUE	blue
WBGene00233649	TRUE	blue
WBGene00233988	TRUE	blue
WBGene00234136	TRUE	blue
WBGene00234319	TRUE	blue
WBGene00235130	TRUE	blue
WBGene00268693	TRUE	blue
WBGene00268916	TRUE	blue
WBGene00269335	TRUE	blue
WBGene00304241	TRUE	blue
WBGene00304805	TRUE	blue

## Sheet: Cluster 3 Brown
gene	invert	module
WBGene00220276	FALSE	brown
WBGene00220321	FALSE	brown
WBGene00220359	FALSE	brown
WBGene00220433	FALSE	brown
WBGene00220494	FALSE	brown
WBGene00220557	FALSE	brown
WBGene00220655	FALSE	brown
WBGene00220735	FALSE	brown
WBGene00220817	FALSE	brown
WBGene00220829	FALSE	brown
WBGene00220921	FALSE	brown
WBGene00220925	FALSE	brown
WBGene00221016	FALSE	brown
WBGene00221135	FALSE	brown
WBGene00221144	FALSE	brown
WBGene00221217	FALSE	brown
WBGene00221269	FALSE	brown
WBGene00221288	FALSE	brown
WBGene00221295	FALSE	brown
WBGene00221311	FALSE	brown
WBGene00221371	FALSE	brown
WBGene00221490	FALSE	brown
WBGene00221749	FALSE	brown
WBGene00221805	FALSE	brown
WBGene00221840	FALSE	brown
WBGene00221946	FALSE	brown
WBGene00221952	FALSE	brown
WBGene00221957	FALSE	brown
WBGene00221973	FALSE	brown
WBGene00222009	FALSE	brown
WBGene00222015	FALSE	brown
WBGene00222021	FALSE	brown
WBGene00222032	FALSE	brown
WBGene00222045	FALSE	brown
WBGene00222082	FALSE	brown
WBGene00222087	FALSE	brown
WBGene00222099	FALSE	brown
WBGene00222100	FALSE	brown
WBGene00222101	FALSE	brown
WBGene00222102	FALSE	brown
WBGene00222111	FALSE	brown
WBGene00222117	FALSE	brown
WBGene00222127	FALSE	brown
WBGene00222131	FALSE	brown
WBGene00222137	FALSE	brown
WBGene00222145	FALSE	brown
WBGene00222147	FALSE	brown
WBGene00222151	FALSE	brown
WBGene00222176	FALSE	brown
WBGene00222209	FALSE	brown
WBGene00222227	FALSE	brown
WBGene00222239	FALSE	brown
WBGene00222258	FALSE	brown
WBGene00222259	FALSE	brown
WBGene00222261	FALSE	brown
WBGene00222273	FALSE	brown
WBGene00222288	FALSE	brown
WBGene00222298	FALSE	brown
WBGene00222324	FALSE	brown
WBGene00222329	FALSE	brown
WBGene00222330	FALSE	brown
WBGene00222337	FALSE	brown
WBGene00222344	FALSE	brown
WBGene00222346	FALSE	brown
WBGene00222365	FALSE	brown
WBGene00222383	FALSE	brown
WBGene00222391	FALSE	brown
WBGene00222398	FALSE	brown
WBGene00222422	FALSE	brown
WBGene00222440	FALSE	brown
WBGene00222449	FALSE	brown
WBGene00222468	FALSE	brown
WBGene00222470	FALSE	brown
WBGene00222485	FALSE	brown
WBGene00222490	FALSE	brown
WBGene00222494	FALSE	brown
WBGene00222505	FALSE	brown
WBGene00222507	FALSE	brown
WBGene00222513	FALSE	brown
WBGene00222527	FALSE	brown
WBGene00222534	FALSE	brown
WBGene00222540	FALSE	brown
WBGene00222546	FALSE	brown
WBGene00222555	FALSE	brown
WBGene00222556	FALSE	brown
WBGene00222559	FALSE	brown
WBGene00222560	FALSE	brown
WBGene00222564	FALSE	brown
WBGene00222572	FALSE	brown
WBGene00222584	FALSE	brown
WBGene00222586	FALSE	brown
WBGene00222587	FALSE	brown
WBGene00222595	FALSE	brown
WBGene00222615	FALSE	brown
WBGene00222619	FALSE	brown
WBGene00222629	FALSE	brown
WBGene00222667	FALSE	brown
WBGene00222669	FALSE	brown
WBGene00222673	FALSE	brown
WBGene00222677	FALSE	brown
WBGene00222687	FALSE	brown
WBGene00222699	FALSE	brown
WBGene00222708	FALSE	brown
WBGene00222719	FALSE	brown
WBGene00222720	FALSE	brown
WBGene00222724	FALSE	brown
WBGene00222734	FALSE	brown
WBGene00222743	FALSE	brown
WBGene00222764	FALSE	brown
WBGene00222784	FALSE	brown
WBGene00222785	FALSE	brown
WBGene00222787	FALSE	brown
WBGene00222788	FALSE	brown
WBGene00222804	FALSE	brown
WBGene00222806	FALSE	brown
WBGene00222812	FALSE	brown
WBGene00222815	FALSE	brown
WBGene00222827	FALSE	brown
WBGene00222834	FALSE	brown
WBGene00222840	FALSE	brown
WBGene00222844	FALSE	brown
WBGene00222849	FALSE	brown
WBGene00222857	FALSE	brown
WBGene00222867	FALSE	brown
WBGene00222878	FALSE	brown
WBGene00222879	FALSE	brown
WBGene00222894	FALSE	brown
WBGene00222897	FALSE	brown
WBGene00222901	FALSE	brown
WBGene00222915	FALSE	brown
WBGene00222934	FALSE	brown
WBGene00222937	FALSE	brown
WBGene00222949	FALSE	brown
WBGene00222955	FALSE	brown
WBGene00222956	FALSE	brown
WBGene00222968	FALSE	brown
WBGene00223037	FALSE	brown
WBGene00223043	FALSE	brown
WBGene00223057	FALSE	brown
WBGene00223061	FALSE	brown
WBGene00223062	FALSE	brown
WBGene00223069	FALSE	brown
WBGene00223072	FALSE	brown
WBGene00223075	FALSE	brown
WBGene00223078	FALSE	brown
WBGene00223099	FALSE	brown
WBGene00223110	FALSE	brown
WBGene00223117	FALSE	brown
WBGene00223127	FALSE	brown
WBGene00223130	FALSE	brown
WBGene00223134	FALSE	brown
WBGene00223160	FALSE	brown
WBGene00223162	FALSE	brown
WBGene00223173	FALSE	brown
WBGene00223206	FALSE	brown
WBGene00223210	FALSE	brown
WBGene00223211	FALSE	brown
WBGene00223230	FALSE	brown
WBGene00223231	FALSE	brown
WBGene00223253	FALSE	brown
WBGene00223258	FALSE	brown
WBGene00223262	FALSE	brown
WBGene00223264	FALSE	brown
WBGene00223272	FALSE	brown
WBGene00223280	FALSE	brown
WBGene00223290	FALSE	brown
WBGene00223292	FALSE	brown
WBGene00223296	FALSE	brown
WBGene00223297	FALSE	brown
WBGene00223311	FALSE	brown
WBGene00223312	FALSE	brown
WBGene00223315	FALSE	brown
WBGene00223316	FALSE	brown
WBGene00223329	FALSE	brown
WBGene00223334	FALSE	brown
WBGene00223337	FALSE	brown
WBGene00223338	FALSE	brown
WBGene00223341	FALSE	brown
WBGene00223356	FALSE	brown
WBGene00223358	FALSE	brown
WBGene00223359	FALSE	brown
WBGene00223361	FALSE	brown
WBGene00223377	FALSE	brown
WBGene00223379	FALSE	brown
WBGene00223382	FALSE	brown
WBGene00223388	FALSE	brown
WBGene00223391	FALSE	brown
WBGene00223396	FALSE	brown
WBGene00223401	FALSE	brown
WBGene00223409	FALSE	brown
WBGene00223436	FALSE	brown
WBGene00223439	FALSE	brown
WBGene00223461	FALSE	brown
WBGene00223466	FALSE	brown
WBGene00223481	FALSE	brown
WBGene00223482	FALSE	brown
WBGene00223485	FALSE	brown
WBGene00223489	FALSE	brown
WBGene00223511	FALSE	brown
WBGene00223523	FALSE	brown
WBGene00223532	FALSE	brown
WBGene00223543	FALSE	brown
WBGene00223554	FALSE	brown
WBGene00223557	FALSE	brown
WBGene00223559	FALSE	brown
WBGene00223576	FALSE	brown
WBGene00223583	FALSE	brown
WBGene00223584	FALSE	brown
WBGene00223593	FALSE	brown
WBGene00223605	FALSE	brown
WBGene00223607	FALSE	brown
WBGene00223617	FALSE	brown
WBGene00223632	FALSE	brown
WBGene00223696	FALSE	brown
WBGene00223705	FALSE	brown
WBGene00223712	FALSE	brown
WBGene00223713	FALSE	brown
WBGene00223720	FALSE	brown
WBGene00223731	FALSE	brown
WBGene00223734	FALSE	brown
WBGene00223745	FALSE	brown
WBGene00223774	FALSE	brown
WBGene00223775	FALSE	brown
WBGene00223799	FALSE	brown
WBGene00223801	FALSE	brown
WBGene00223806	FALSE	brown
WBGene00223807	FALSE	brown
WBGene00223840	FALSE	brown
WBGene00223845	FALSE	brown
WBGene00223847	FALSE	brown
WBGene00223849	FALSE	brown
WBGene00223853	FALSE	brown
WBGene00223856	FALSE	brown
WBGene00223862	FALSE	brown
WBGene00223877	FALSE	brown
WBGene00223883	FALSE	brown
WBGene00223898	FALSE	brown
WBGene00223899	FALSE	brown
WBGene00223906	FALSE	brown
WBGene00223912	FALSE	brown
WBGene00223917	FALSE	brown
WBGene00223956	FALSE	brown
WBGene00223963	FALSE	brown
WBGene00223969	FALSE	brown
WBGene00223984	FALSE	brown
WBGene00223991	FALSE	brown
WBGene00223998	FALSE	brown
WBGene00224017	FALSE	brown
WBGene00224020	FALSE	brown
WBGene00224024	FALSE	brown
WBGene00224038	FALSE	brown
WBGene00224041	FALSE	brown
WBGene00224043	FALSE	brown
WBGene00224056	FALSE	brown
WBGene00224058	FALSE	brown
WBGene00224063	FALSE	brown
WBGene00224064	FALSE	brown
WBGene00224068	FALSE	brown
WBGene00224070	FALSE	brown
WBGene00224099	FALSE	brown
WBGene00224101	FALSE	brown
WBGene00224120	FALSE	brown
WBGene00224131	FALSE	brown
WBGene00224135	FALSE	brown
WBGene00224143	FALSE	brown
WBGene00224144	FALSE	brown
WBGene00224159	FALSE	brown
WBGene00224164	FALSE	brown
WBGene00224179	FALSE	brown
WBGene00224204	FALSE	brown
WBGene00224205	FALSE	brown
WBGene00224207	FALSE	brown
WBGene00224258	FALSE	brown
WBGene00224261	FALSE	brown
WBGene00224276	FALSE	brown
WBGene00224306	FALSE	brown
WBGene00224308	FALSE	brown
WBGene00224316	FALSE	brown
WBGene00224323	FALSE	brown
WBGene00224331	FALSE	brown
WBGene00224333	FALSE	brown
WBGene00224335	FALSE	brown
WBGene00224350	FALSE	brown
WBGene00224369	FALSE	brown
WBGene00224370	FALSE	brown
WBGene00224371	FALSE	brown
WBGene00224375	FALSE	brown
WBGene00224394	FALSE	brown
WBGene00224401	FALSE	brown
WBGene00224442	FALSE	brown
WBGene00224455	FALSE	brown
WBGene00224472	FALSE	brown
WBGene00224486	FALSE	brown
WBGene00224488	FALSE	brown
WBGene00224495	FALSE	brown
WBGene00224502	FALSE	brown
WBGene00224510	FALSE	brown
WBGene00224511	FALSE	brown
WBGene00224532	FALSE	brown
WBGene00224540	FALSE	brown
WBGene00224542	FALSE	brown
WBGene00224558	FALSE	brown
WBGene00224573	FALSE	brown
WBGene00224596	FALSE	brown
WBGene00224615	FALSE	brown
WBGene00224627	FALSE	brown
WBGene00224638	FALSE	brown
WBGene00224641	FALSE	brown
WBGene00224643	FALSE	brown
WBGene00224648	FALSE	brown
WBGene00224651	FALSE	brown
WBGene00224661	FALSE	brown
WBGene00224662	FALSE	brown
WBGene00224670	FALSE	brown
WBGene00224674	FALSE	brown
WBGene00224675	FALSE	brown
WBGene00224678	FALSE	brown
WBGene00224689	FALSE	brown
WBGene00224697	FALSE	brown
WBGene00224698	FALSE	brown
WBGene00224714	FALSE	brown
WBGene00224717	FALSE	brown
WBGene00224720	FALSE	brown
WBGene00224721	FALSE	brown
WBGene00224723	FALSE	brown
WBGene00224736	FALSE	brown
WBGene00224757	FALSE	brown
WBGene00224764	FALSE	brown
WBGene00224774	FALSE	brown
WBGene00224775	FALSE	brown
WBGene00224780	FALSE	brown
WBGene00224783	FALSE	brown
WBGene00224790	FALSE	brown
WBGene00224805	FALSE	brown
WBGene00224816	FALSE	brown
WBGene00224825	FALSE	brown
WBGene00224856	FALSE	brown
WBGene00224858	FALSE	brown
WBGene00224859	FALSE	brown
WBGene00224862	FALSE	brown
WBGene00224878	FALSE	brown
WBGene00224885	FALSE	brown
WBGene00224888	FALSE	brown
WBGene00224902	FALSE	brown
WBGene00224910	FALSE	brown
WBGene00224916	FALSE	brown
WBGene00224924	FALSE	brown
WBGene00224925	FALSE	brown
WBGene00224929	FALSE	brown
WBGene00224940	FALSE	brown
WBGene00224964	FALSE	brown
WBGene00224968	FALSE	brown
WBGene00224969	FALSE	brown
WBGene00224988	FALSE	brown
WBGene00224990	FALSE	brown
WBGene00224997	FALSE	brown
WBGene00225006	FALSE	brown
WBGene00225007	FALSE	brown
WBGene00225020	FALSE	brown
WBGene00225023	FALSE	brown
WBGene00225035	FALSE	brown
WBGene00225057	FALSE	brown
WBGene00225063	FALSE	brown
WBGene00225064	FALSE	brown
WBGene00225068	FALSE	brown
WBGene00225104	FALSE	brown
WBGene00225111	FALSE	brown
WBGene00225112	FALSE	brown
WBGene00225122	FALSE	brown
WBGene00225127	FALSE	brown
WBGene00225128	FALSE	brown
WBGene00225129	FALSE	brown
WBGene00225132	FALSE	brown
WBGene00225135	FALSE	brown
WBGene00225145	FALSE	brown
WBGene00225148	FALSE	brown
WBGene00225150	FALSE	brown
WBGene00225152	FALSE	brown
WBGene00225153	FALSE	brown
WBGene00225180	FALSE	brown
WBGene00225183	FALSE	brown
WBGene00225195	FALSE	brown
WBGene00225226	FALSE	brown
WBGene00225227	FALSE	brown
WBGene00225240	FALSE	brown
WBGene00225253	FALSE	brown
WBGene00225262	FALSE	brown
WBGene00225263	FALSE	brown
WBGene00225265	FALSE	brown
WBGene00225267	FALSE	brown
WBGene00225299	FALSE	brown
WBGene00225317	FALSE	brown
WBGene00225318	FALSE	brown
WBGene00225340	FALSE	brown
WBGene00225342	FALSE	brown
WBGene00225343	FALSE	brown
WBGene00225344	FALSE	brown
WBGene00225353	FALSE	brown
WBGene00225370	FALSE	brown
WBGene00225376	FALSE	brown
WBGene00225378	FALSE	brown
WBGene00225380	FALSE	brown
WBGene00225381	FALSE	brown
WBGene00225438	FALSE	brown
WBGene00225447	FALSE	brown
WBGene00225461	FALSE	brown
WBGene00225473	FALSE	brown
WBGene00225474	FALSE	brown
WBGene00225475	FALSE	brown
WBGene00225477	FALSE	brown
WBGene00225480	FALSE	brown
WBGene00225484	FALSE	brown
WBGene00225486	FALSE	brown
WBGene00225492	FALSE	brown
WBGene00225497	FALSE	brown
WBGene00225505	FALSE	brown
WBGene00225506	FALSE	brown
WBGene00225513	FALSE	brown
WBGene00225520	FALSE	brown
WBGene00225553	FALSE	brown
WBGene00225555	FALSE	brown
WBGene00225562	FALSE	brown
WBGene00225564	FALSE	brown
WBGene00225566	FALSE	brown
WBGene00225571	FALSE	brown
WBGene00225577	FALSE	brown
WBGene00225581	FALSE	brown
WBGene00225586	FALSE	brown
WBGene00225589	FALSE	brown
WBGene00225599	FALSE	brown
WBGene00225601	FALSE	brown
WBGene00225603	FALSE	brown
WBGene00225609	FALSE	brown
WBGene00225618	FALSE	brown
WBGene00225619	FALSE	brown
WBGene00225621	FALSE	brown
WBGene00225629	FALSE	brown
WBGene00225630	FALSE	brown
WBGene00225637	FALSE	brown
WBGene00225643	FALSE	brown
WBGene00225651	FALSE	brown
WBGene00225659	FALSE	brown
WBGene00225671	FALSE	brown
WBGene00225676	FALSE	brown
WBGene00225682	FALSE	brown
WBGene00225695	FALSE	brown
WBGene00225696	FALSE	brown
WBGene00225716	FALSE	brown
WBGene00225719	FALSE	brown
WBGene00225739	FALSE	brown
WBGene00225740	FALSE	brown
WBGene00225746	FALSE	brown
WBGene00225752	FALSE	brown
WBGene00225760	FALSE	brown
WBGene00225761	FALSE	brown
WBGene00225775	FALSE	brown
WBGene00225791	FALSE	brown
WBGene00225856	FALSE	brown
WBGene00225859	FALSE	brown
WBGene00225863	FALSE	brown
WBGene00225865	FALSE	brown
WBGene00225878	FALSE	brown
WBGene00225879	FALSE	brown
WBGene00225890	FALSE	brown
WBGene00225901	FALSE	brown
WBGene00225912	FALSE	brown
WBGene00225935	FALSE	brown
WBGene00225946	FALSE	brown
WBGene00225949	FALSE	brown
WBGene00225951	FALSE	brown
WBGene00225955	FALSE	brown
WBGene00225976	FALSE	brown
WBGene00225992	FALSE	brown
WBGene00225993	FALSE	brown
WBGene00226036	FALSE	brown
WBGene00226039	FALSE	brown
WBGene00226059	FALSE	brown
WBGene00226076	FALSE	brown
WBGene00226079	FALSE	brown
WBGene00226084	FALSE	brown
WBGene00226087	FALSE	brown
WBGene00226096	FALSE	brown
WBGene00226111	FALSE	brown
WBGene00226116	FALSE	brown
WBGene00226118	FALSE	brown
WBGene00226133	FALSE	brown
WBGene00226144	FALSE	brown
WBGene00226149	FALSE	brown
WBGene00226153	FALSE	brown
WBGene00226173	FALSE	brown
WBGene00226175	FALSE	brown
WBGene00226176	FALSE	brown
WBGene00226186	FALSE	brown
WBGene00226206	FALSE	brown
WBGene00226208	FALSE	brown
WBGene00226209	FALSE	brown
WBGene00226226	FALSE	brown
WBGene00226228	FALSE	brown
WBGene00226233	FALSE	brown
WBGene00226234	FALSE	brown
WBGene00226237	FALSE	brown
WBGene00226246	FALSE	brown
WBGene00226249	FALSE	brown
WBGene00226252	FALSE	brown
WBGene00226254	FALSE	brown
WBGene00226255	FALSE	brown
WBGene00226263	FALSE	brown
WBGene00226272	FALSE	brown
WBGene00226273	FALSE	brown
WBGene00226290	FALSE	brown
WBGene00226334	FALSE	brown
WBGene00226350	FALSE	brown
WBGene00226388	FALSE	brown
WBGene00226399	FALSE	brown
WBGene00226401	FALSE	brown
WBGene00226411	FALSE	brown
WBGene00226429	FALSE	brown
WBGene00226447	FALSE	brown
WBGene00226456	FALSE	brown
WBGene00226471	FALSE	brown
WBGene00226473	FALSE	brown
WBGene00226485	FALSE	brown
WBGene00226490	FALSE	brown
WBGene00226499	FALSE	brown
WBGene00226502	FALSE	brown
WBGene00226509	FALSE	brown
WBGene00226516	FALSE	brown
WBGene00226534	FALSE	brown
WBGene00226535	FALSE	brown
WBGene00226547	FALSE	brown
WBGene00226549	FALSE	brown
WBGene00226550	FALSE	brown
WBGene00226551	FALSE	brown
WBGene00226555	FALSE	brown
WBGene00226564	FALSE	brown
WBGene00226570	FALSE	brown
WBGene00226580	FALSE	brown
WBGene00226581	FALSE	brown
WBGene00226595	FALSE	brown
WBGene00226609	FALSE	brown
WBGene00226618	FALSE	brown
WBGene00226621	FALSE	brown
WBGene00226624	FALSE	brown
WBGene00226626	FALSE	brown
WBGene00226627	FALSE	brown
WBGene00226628	FALSE	brown
WBGene00226633	FALSE	brown
WBGene00226642	FALSE	brown
WBGene00226659	FALSE	brown
WBGene00226667	FALSE	brown
WBGene00226668	FALSE	brown
WBGene00226672	FALSE	brown
WBGene00226675	FALSE	brown
WBGene00226689	FALSE	brown
WBGene00226706	FALSE	brown
WBGene00226712	FALSE	brown
WBGene00226714	FALSE	brown
WBGene00226719	FALSE	brown
WBGene00226722	FALSE	brown
WBGene00226727	FALSE	brown
WBGene00226730	FALSE	brown
WBGene00226732	FALSE	brown
WBGene00226747	FALSE	brown
WBGene00226750	FALSE	brown
WBGene00226754	FALSE	brown
WBGene00226775	FALSE	brown
WBGene00226783	FALSE	brown
WBGene00226798	FALSE	brown
WBGene00226799	FALSE	brown
WBGene00226801	FALSE	brown
WBGene00226804	FALSE	brown
WBGene00226820	FALSE	brown
WBGene00226821	FALSE	brown
WBGene00226825	FALSE	brown
WBGene00226838	FALSE	brown
WBGene00226840	FALSE	brown
WBGene00226846	FALSE	brown
WBGene00226850	FALSE	brown
WBGene00226857	FALSE	brown
WBGene00226859	FALSE	brown
WBGene00226864	FALSE	brown
WBGene00226865	FALSE	brown
WBGene00226882	FALSE	brown
WBGene00226883	FALSE	brown
WBGene00226890	FALSE	brown
WBGene00226892	FALSE	brown
WBGene00226893	FALSE	brown
WBGene00226895	FALSE	brown
WBGene00226897	FALSE	brown
WBGene00226917	FALSE	brown
WBGene00226920	FALSE	brown
WBGene00226921	FALSE	brown
WBGene00226925	FALSE	brown
WBGene00226926	FALSE	brown
WBGene00226931	FALSE	brown
WBGene00226932	FALSE	brown
WBGene00226936	FALSE	brown
WBGene00226945	FALSE	brown
WBGene00226959	FALSE	brown
WBGene00226962	FALSE	brown
WBGene00226964	FALSE	brown
WBGene00226996	FALSE	brown
WBGene00226997	FALSE	brown
WBGene00227001	FALSE	brown
WBGene00227008	FALSE	brown
WBGene00227010	FALSE	brown
WBGene00227014	FALSE	brown
WBGene00227019	FALSE	brown
WBGene00227021	FALSE	brown
WBGene00227026	FALSE	brown
WBGene00227028	FALSE	brown
WBGene00227029	FALSE	brown
WBGene00227032	FALSE	brown
WBGene00227041	FALSE	brown
WBGene00227042	FALSE	brown
WBGene00227044	FALSE	brown
WBGene00227046	FALSE	brown
WBGene00227048	FALSE	brown
WBGene00227053	FALSE	brown
WBGene00227057	FALSE	brown
WBGene00227077	FALSE	brown
WBGene00227087	FALSE	brown
WBGene00227089	FALSE	brown
WBGene00227091	FALSE	brown
WBGene00227099	FALSE	brown
WBGene00227101	FALSE	brown
WBGene00227109	FALSE	brown
WBGene00227115	FALSE	brown
WBGene00227120	FALSE	brown
WBGene00227121	FALSE	brown
WBGene00227127	FALSE	brown
WBGene00227128	FALSE	brown
WBGene00227130	FALSE	brown
WBGene00227134	FALSE	brown
WBGene00227137	FALSE	brown
WBGene00227139	FALSE	brown
WBGene00227142	FALSE	brown
WBGene00227145	FALSE	brown
WBGene00227146	FALSE	brown
WBGene00227148	FALSE	brown
WBGene00227149	FALSE	brown
WBGene00227151	FALSE	brown
WBGene00227153	FALSE	brown
WBGene00227155	FALSE	brown
WBGene00227159	FALSE	brown
WBGene00227165	FALSE	brown
WBGene00227176	FALSE	brown
WBGene00227185	FALSE	brown
WBGene00227190	FALSE	brown
WBGene00227197	FALSE	brown
WBGene00227201	FALSE	brown
WBGene00227204	FALSE	brown
WBGene00227216	FALSE	brown
WBGene00227232	FALSE	brown
WBGene00227241	FALSE	brown
WBGene00227250	FALSE	brown
WBGene00227261	FALSE	brown
WBGene00227262	FALSE	brown
WBGene00227266	FALSE	brown
WBGene00227268	FALSE	brown
WBGene00227270	FALSE	brown
WBGene00227271	FALSE	brown
WBGene00227278	FALSE	brown
WBGene00227288	FALSE	brown
WBGene00227289	FALSE	brown
WBGene00227293	FALSE	brown
WBGene00227296	FALSE	brown
WBGene00227297	FALSE	brown
WBGene00227307	FALSE	brown
WBGene00227309	FALSE	brown
WBGene00227331	FALSE	brown
WBGene00227345	FALSE	brown
WBGene00227346	FALSE	brown
WBGene00227363	FALSE	brown
WBGene00227370	FALSE	brown
WBGene00227371	FALSE	brown
WBGene00227399	FALSE	brown
WBGene00227426	FALSE	brown
WBGene00227429	FALSE	brown
WBGene00227431	FALSE	brown
WBGene00227436	FALSE	brown
WBGene00227442	FALSE	brown
WBGene00227456	FALSE	brown
WBGene00227471	FALSE	brown
WBGene00227486	FALSE	brown
WBGene00227499	FALSE	brown
WBGene00227509	FALSE	brown
WBGene00227515	FALSE	brown
WBGene00227542	FALSE	brown
WBGene00227543	FALSE	brown
WBGene00227547	FALSE	brown
WBGene00227548	FALSE	brown
WBGene00227552	FALSE	brown
WBGene00227564	FALSE	brown
WBGene00227566	FALSE	brown
WBGene00227577	FALSE	brown
WBGene00227604	FALSE	brown
WBGene00227606	FALSE	brown
WBGene00227613	FALSE	brown
WBGene00227624	FALSE	brown
WBGene00227627	FALSE	brown
WBGene00227628	FALSE	brown
WBGene00227629	FALSE	brown
WBGene00227632	FALSE	brown
WBGene00227639	FALSE	brown
WBGene00227717	FALSE	brown
WBGene00227718	FALSE	brown
WBGene00227720	FALSE	brown
WBGene00227725	FALSE	brown
WBGene00227732	FALSE	brown
WBGene00227739	FALSE	brown
WBGene00227741	FALSE	brown
WBGene00227765	FALSE	brown
WBGene00227766	FALSE	brown
WBGene00227767	FALSE	brown
WBGene00227794	FALSE	brown
WBGene00227795	FALSE	brown
WBGene00227796	FALSE	brown
WBGene00227803	FALSE	brown
WBGene00227804	FALSE	brown
WBGene00227828	FALSE	brown
WBGene00227832	FALSE	brown
WBGene00227843	FALSE	brown
WBGene00227845	FALSE	brown
WBGene00227859	FALSE	brown
WBGene00227868	FALSE	brown
WBGene00227874	FALSE	brown
WBGene00227886	FALSE	brown
WBGene00227893	FALSE	brown
WBGene00227895	FALSE	brown
WBGene00227896	FALSE	brown
WBGene00227897	FALSE	brown
WBGene00227902	FALSE	brown
WBGene00227904	FALSE	brown
WBGene00227908	FALSE	brown
WBGene00227929	FALSE	brown
WBGene00228013	FALSE	brown
WBGene00228038	FALSE	brown
WBGene00228049	FALSE	brown
WBGene00228051	FALSE	brown
WBGene00228053	FALSE	brown
WBGene00228065	FALSE	brown
WBGene00228111	FALSE	brown
WBGene00228120	FALSE	brown
WBGene00228132	FALSE	brown
WBGene00228141	FALSE	brown
WBGene00228143	FALSE	brown
WBGene00228160	FALSE	brown
WBGene00228169	FALSE	brown
WBGene00228212	FALSE	brown
WBGene00228243	FALSE	brown
WBGene00228260	FALSE	brown
WBGene00228261	FALSE	brown
WBGene00228294	FALSE	brown
WBGene00228303	FALSE	brown
WBGene00228325	FALSE	brown
WBGene00228333	FALSE	brown
WBGene00228337	FALSE	brown
WBGene00228343	FALSE	brown
WBGene00228344	FALSE	brown
WBGene00228384	FALSE	brown
WBGene00228397	FALSE	brown
WBGene00228403	FALSE	brown
WBGene00228411	FALSE	brown
WBGene00228459	FALSE	brown
WBGene00228463	FALSE	brown
WBGene00228476	FALSE	brown
WBGene00228477	FALSE	brown
WBGene00228483	FALSE	brown
WBGene00228530	FALSE	brown
WBGene00228556	FALSE	brown
WBGene00228649	FALSE	brown
WBGene00228679	FALSE	brown
WBGene00228680	FALSE	brown
WBGene00228686	FALSE	brown
WBGene00228688	FALSE	brown
WBGene00228712	FALSE	brown
WBGene00228799	FALSE	brown
WBGene00228802	FALSE	brown
WBGene00228809	FALSE	brown
WBGene00228846	FALSE	brown
WBGene00228850	FALSE	brown
WBGene00228858	FALSE	brown
WBGene00228878	FALSE	brown
WBGene00228889	FALSE	brown
WBGene00228892	FALSE	brown
WBGene00228893	FALSE	brown
WBGene00228897	FALSE	brown
WBGene00228927	FALSE	brown
WBGene00228939	FALSE	brown
WBGene00228987	FALSE	brown
WBGene00229000	FALSE	brown
WBGene00229001	FALSE	brown
WBGene00229012	FALSE	brown
WBGene00229015	FALSE	brown
WBGene00229016	FALSE	brown
WBGene00229018	FALSE	brown
WBGene00229032	FALSE	brown
WBGene00229033	FALSE	brown
WBGene00229046	FALSE	brown
WBGene00229048	FALSE	brown
WBGene00229056	FALSE	brown
WBGene00229071	FALSE	brown
WBGene00229142	FALSE	brown
WBGene00229150	FALSE	brown
WBGene00229151	FALSE	brown
WBGene00229165	FALSE	brown
WBGene00229172	FALSE	brown
WBGene00229182	FALSE	brown
WBGene00229183	FALSE	brown
WBGene00229196	FALSE	brown
WBGene00229205	FALSE	brown
WBGene00229267	FALSE	brown
WBGene00229273	FALSE	brown
WBGene00229309	FALSE	brown
WBGene00229314	FALSE	brown
WBGene00229317	FALSE	brown
WBGene00229328	FALSE	brown
WBGene00229356	FALSE	brown
WBGene00229362	FALSE	brown
WBGene00229368	FALSE	brown
WBGene00229373	FALSE	brown
WBGene00229374	FALSE	brown
WBGene00229378	FALSE	brown
WBGene00229394	FALSE	brown
WBGene00229419	FALSE	brown
WBGene00229421	FALSE	brown
WBGene00229425	FALSE	brown
WBGene00229436	FALSE	brown
WBGene00229462	FALSE	brown
WBGene00229476	FALSE	brown
WBGene00229481	FALSE	brown
WBGene00229482	FALSE	brown
WBGene00229512	FALSE	brown
WBGene00229521	FALSE	brown
WBGene00229538	FALSE	brown
WBGene00229561	FALSE	brown
WBGene00229579	FALSE	brown
WBGene00229582	FALSE	brown
WBGene00229588	FALSE	brown
WBGene00229592	FALSE	brown
WBGene00229595	FALSE	brown
WBGene00229618	FALSE	brown
WBGene00229626	FALSE	brown
WBGene00229627	FALSE	brown
WBGene00229633	FALSE	brown
WBGene00229665	FALSE	brown
WBGene00229670	FALSE	brown
WBGene00229678	FALSE	brown
WBGene00229702	FALSE	brown
WBGene00229714	FALSE	brown
WBGene00229744	FALSE	brown
WBGene00229764	FALSE	brown
WBGene00229774	FALSE	brown
WBGene00229813	FALSE	brown
WBGene00229815	FALSE	brown
WBGene00229822	FALSE	brown
WBGene00229828	FALSE	brown
WBGene00229871	FALSE	brown
WBGene00229913	FALSE	brown
WBGene00229923	FALSE	brown
WBGene00229937	FALSE	brown
WBGene00229942	FALSE	brown
WBGene00229952	FALSE	brown
WBGene00229955	FALSE	brown
WBGene00229956	FALSE	brown
WBGene00229957	FALSE	brown
WBGene00229989	FALSE	brown
WBGene00230001	FALSE	brown
WBGene00230002	FALSE	brown
WBGene00230013	FALSE	brown
WBGene00230026	FALSE	brown
WBGene00230032	FALSE	brown
WBGene00230036	FALSE	brown
WBGene00230069	FALSE	brown
WBGene00230079	FALSE	brown
WBGene00230085	FALSE	brown
WBGene00230095	FALSE	brown
WBGene00230110	FALSE	brown
WBGene00230112	FALSE	brown
WBGene00230119	FALSE	brown
WBGene00230122	FALSE	brown
WBGene00230124	FALSE	brown
WBGene00230135	FALSE	brown
WBGene00230136	FALSE	brown
WBGene00230141	FALSE	brown
WBGene00230146	FALSE	brown
WBGene00230169	FALSE	brown
WBGene00230171	FALSE	brown
WBGene00230177	FALSE	brown
WBGene00230193	FALSE	brown
WBGene00230200	FALSE	brown
WBGene00230203	FALSE	brown
WBGene00230210	FALSE	brown
WBGene00230259	FALSE	brown
WBGene00230267	FALSE	brown
WBGene00230273	FALSE	brown
WBGene00230275	FALSE	brown
WBGene00230298	FALSE	brown
WBGene00230342	FALSE	brown
WBGene00230343	FALSE	brown
WBGene00230427	FALSE	brown
WBGene00230452	FALSE	brown
WBGene00230481	FALSE	brown
WBGene00230489	FALSE	brown
WBGene00230501	FALSE	brown
WBGene00230502	FALSE	brown
WBGene00230504	FALSE	brown
WBGene00230536	FALSE	brown
WBGene00230546	FALSE	brown
WBGene00230560	FALSE	brown
WBGene00230568	FALSE	brown
WBGene00230584	FALSE	brown
WBGene00230585	FALSE	brown
WBGene00230598	FALSE	brown
WBGene00230599	FALSE	brown
WBGene00230604	FALSE	brown
WBGene00230609	FALSE	brown
WBGene00230625	FALSE	brown
WBGene00230627	FALSE	brown
WBGene00230628	FALSE	brown
WBGene00230639	FALSE	brown
WBGene00230643	FALSE	brown
WBGene00230644	FALSE	brown
WBGene00230648	FALSE	brown
WBGene00230655	FALSE	brown
WBGene00230669	FALSE	brown
WBGene00230670	FALSE	brown
WBGene00230672	FALSE	brown
WBGene00230681	FALSE	brown
WBGene00230696	FALSE	brown
WBGene00230711	FALSE	brown
WBGene00230713	FALSE	brown
WBGene00230714	FALSE	brown
WBGene00230715	FALSE	brown
WBGene00230717	FALSE	brown
WBGene00230726	FALSE	brown
WBGene00230768	FALSE	brown
WBGene00230773	FALSE	brown
WBGene00230795	FALSE	brown
WBGene00230796	FALSE	brown
WBGene00230817	FALSE	brown
WBGene00230821	FALSE	brown
WBGene00230832	FALSE	brown
WBGene00230852	FALSE	brown
WBGene00230854	FALSE	brown
WBGene00230862	FALSE	brown
WBGene00230874	FALSE	brown
WBGene00230895	FALSE	brown
WBGene00230897	FALSE	brown
WBGene00230899	FALSE	brown
WBGene00230934	FALSE	brown
WBGene00230946	FALSE	brown
WBGene00230972	FALSE	brown
WBGene00230980	FALSE	brown
WBGene00230983	FALSE	brown
WBGene00230985	FALSE	brown
WBGene00230989	FALSE	brown
WBGene00230999	FALSE	brown
WBGene00231009	FALSE	brown
WBGene00231026	FALSE	brown
WBGene00231030	FALSE	brown
WBGene00231049	FALSE	brown
WBGene00231071	FALSE	brown
WBGene00231103	FALSE	brown
WBGene00231105	FALSE	brown
WBGene00231227	FALSE	brown
WBGene00231279	FALSE	brown
WBGene00231297	FALSE	brown
WBGene00231307	FALSE	brown
WBGene00231314	FALSE	brown
WBGene00231318	FALSE	brown
WBGene00231344	FALSE	brown
WBGene00231355	FALSE	brown
WBGene00231374	FALSE	brown
WBGene00231375	FALSE	brown
WBGene00231377	FALSE	brown
WBGene00231382	FALSE	brown
WBGene00231384	FALSE	brown
WBGene00231417	FALSE	brown
WBGene00231420	FALSE	brown
WBGene00231441	FALSE	brown
WBGene00231497	FALSE	brown
WBGene00231501	FALSE	brown
WBGene00231526	FALSE	brown
WBGene00231578	FALSE	brown
WBGene00231593	FALSE	brown
WBGene00231597	FALSE	brown
WBGene00231617	FALSE	brown
WBGene00231693	FALSE	brown
WBGene00231707	FALSE	brown
WBGene00231709	FALSE	brown
WBGene00231827	FALSE	brown
WBGene00231901	FALSE	brown
WBGene00231920	FALSE	brown
WBGene00231955	FALSE	brown
WBGene00231971	FALSE	brown
WBGene00232207	FALSE	brown
WBGene00232297	FALSE	brown
WBGene00232400	FALSE	brown
WBGene00232446	FALSE	brown
WBGene00232514	FALSE	brown
WBGene00232560	FALSE	brown
WBGene00232589	FALSE	brown
WBGene00232590	FALSE	brown
WBGene00232680	FALSE	brown
WBGene00232682	FALSE	brown
WBGene00232721	FALSE	brown
WBGene00232797	FALSE	brown
WBGene00232823	FALSE	brown
WBGene00232874	FALSE	brown
WBGene00232889	FALSE	brown
WBGene00233006	FALSE	brown
WBGene00233028	FALSE	brown
WBGene00233035	FALSE	brown
WBGene00233037	FALSE	brown
WBGene00233043	FALSE	brown
WBGene00233065	FALSE	brown
WBGene00233073	FALSE	brown
WBGene00233089	FALSE	brown
WBGene00233099	FALSE	brown
WBGene00233102	FALSE	brown
WBGene00233108	FALSE	brown
WBGene00233135	FALSE	brown
WBGene00233148	FALSE	brown
WBGene00233151	FALSE	brown
WBGene00233157	FALSE	brown
WBGene00233216	FALSE	brown
WBGene00233235	FALSE	brown
WBGene00233247	FALSE	brown
WBGene00233255	FALSE	brown
WBGene00233258	FALSE	brown
WBGene00233276	FALSE	brown
WBGene00233767	FALSE	brown
WBGene00233853	FALSE	brown
WBGene00233855	FALSE	brown
WBGene00233858	FALSE	brown
WBGene00233890	FALSE	brown
WBGene00233913	FALSE	brown
WBGene00233917	FALSE	brown
WBGene00233935	FALSE	brown
WBGene00233936	FALSE	brown
WBGene00233945	FALSE	brown
WBGene00233950	FALSE	brown
WBGene00233990	FALSE	brown
WBGene00234000	FALSE	brown
WBGene00234002	FALSE	brown
WBGene00234009	FALSE	brown
WBGene00234010	FALSE	brown
WBGene00234014	FALSE	brown
WBGene00234019	FALSE	brown
WBGene00234036	FALSE	brown
WBGene00234037	FALSE	brown
WBGene00234038	FALSE	brown
WBGene00234047	FALSE	brown
WBGene00234050	FALSE	brown
WBGene00234073	FALSE	brown
WBGene00234075	FALSE	brown
WBGene00234076	FALSE	brown
WBGene00234077	FALSE	brown
WBGene00234085	FALSE	brown
WBGene00234090	FALSE	brown
WBGene00234094	FALSE	brown
WBGene00234099	FALSE	brown
WBGene00234110	FALSE	brown
WBGene00234115	FALSE	brown
WBGene00234130	FALSE	brown
WBGene00234131	FALSE	brown
WBGene00234133	FALSE	brown
WBGene00234142	FALSE	brown
WBGene00234151	FALSE	brown
WBGene00234155	FALSE	brown
WBGene00234165	FALSE	brown
WBGene00234174	FALSE	brown
WBGene00234178	FALSE	brown
WBGene00234182	FALSE	brown
WBGene00234184	FALSE	brown
WBGene00234186	FALSE	brown
WBGene00234189	FALSE	brown
WBGene00234193	FALSE	brown
WBGene00234208	FALSE	brown
WBGene00234209	FALSE	brown
WBGene00234212	FALSE	brown
WBGene00234217	FALSE	brown
WBGene00234219	FALSE	brown
WBGene00234223	FALSE	brown
WBGene00234229	FALSE	brown
WBGene00234243	FALSE	brown
WBGene00234246	FALSE	brown
WBGene00234247	FALSE	brown
WBGene00234255	FALSE	brown
WBGene00234258	FALSE	brown
WBGene00234260	FALSE	brown
WBGene00234265	FALSE	brown
WBGene00234266	FALSE	brown
WBGene00234270	FALSE	brown
WBGene00234282	FALSE	brown
WBGene00234291	FALSE	brown
WBGene00234293	FALSE	brown
WBGene00234294	FALSE	brown
WBGene00234296	FALSE	brown
WBGene00234302	FALSE	brown
WBGene00234308	FALSE	brown
WBGene00234312	FALSE	brown
WBGene00234318	FALSE	brown
WBGene00234346	FALSE	brown
WBGene00234348	FALSE	brown
WBGene00234377	FALSE	brown
WBGene00234498	FALSE	brown
WBGene00234594	FALSE	brown
WBGene00234599	FALSE	brown
WBGene00234605	FALSE	brown
WBGene00234940	FALSE	brown
WBGene00235000	FALSE	brown
WBGene00235010	FALSE	brown
WBGene00235012	FALSE	brown
WBGene00235049	FALSE	brown
WBGene00235065	FALSE	brown
WBGene00235075	FALSE	brown
WBGene00249811	FALSE	brown
WBGene00249818	FALSE	brown
WBGene00255398	FALSE	brown
WBGene00255510	FALSE	brown
WBGene00255533	FALSE	brown
WBGene00255558	FALSE	brown
WBGene00255601	FALSE	brown
WBGene00268224	FALSE	brown
WBGene00268354	FALSE	brown
WBGene00268381	FALSE	brown
WBGene00268385	FALSE	brown
WBGene00268651	FALSE	brown
WBGene00268706	FALSE	brown
WBGene00268718	FALSE	brown
WBGene00268743	FALSE	brown
WBGene00268779	FALSE	brown
WBGene00269170	FALSE	brown
WBGene00269198	FALSE	brown
WBGene00269241	FALSE	brown
WBGene00269274	FALSE	brown
WBGene00269339	FALSE	brown
WBGene00269345	FALSE	brown
WBGene00269348	FALSE	brown
WBGene00269360	FALSE	brown
WBGene00269369	FALSE	brown
WBGene00269371	FALSE	brown
WBGene00303427	FALSE	brown
WBGene00304199	FALSE	brown
gene-atp6	TRUE	brown
WBGene00221600	TRUE	brown
WBGene00221631	TRUE	brown
WBGene00221698	TRUE	brown
WBGene00221723	TRUE	brown
WBGene00221769	TRUE	brown
WBGene00222058	TRUE	brown
WBGene00222104	TRUE	brown
WBGene00222349	TRUE	brown
WBGene00222474	TRUE	brown
WBGene00223087	TRUE	brown
WBGene00223656	TRUE	brown
WBGene00223789	TRUE	brown
WBGene00223825	TRUE	brown
WBGene00224042	TRUE	brown
WBGene00224173	TRUE	brown
WBGene00224186	TRUE	brown
WBGene00224317	TRUE	brown
WBGene00224722	TRUE	brown
WBGene00224829	TRUE	brown
WBGene00225171	TRUE	brown
WBGene00225572	TRUE	brown
WBGene00225670	TRUE	brown
WBGene00227690	TRUE	brown
WBGene00227903	TRUE	brown
WBGene00229456	TRUE	brown
WBGene00229851	TRUE	brown
WBGene00230220	TRUE	brown
WBGene00230485	TRUE	brown
WBGene00230914	TRUE	brown
WBGene00233982	TRUE	brown
WBGene00234033	TRUE	brown
WBGene00234042	TRUE	brown
WBGene00234044	TRUE	brown
WBGene00234088	TRUE	brown
WBGene00234163	TRUE	brown
WBGene00234254	TRUE	brown
WBGene00234309	TRUE	brown

## Sheet: Cluster 4 MidnightBlue
gene	invert	module
WBGene00220277	FALSE	midnightblue
WBGene00220320	FALSE	midnightblue
WBGene00220355	FALSE	midnightblue
WBGene00220396	FALSE	midnightblue
WBGene00220465	FALSE	midnightblue
WBGene00220525	FALSE	midnightblue
WBGene00220532	FALSE	midnightblue
WBGene00220556	FALSE	midnightblue
WBGene00220590	FALSE	midnightblue
WBGene00220609	FALSE	midnightblue
WBGene00220610	FALSE	midnightblue
WBGene00220637	FALSE	midnightblue
WBGene00220645	FALSE	midnightblue
WBGene00220683	FALSE	midnightblue
WBGene00220736	FALSE	midnightblue
WBGene00220746	FALSE	midnightblue
WBGene00220783	FALSE	midnightblue
WBGene00220806	FALSE	midnightblue
WBGene00220849	FALSE	midnightblue
WBGene00221054	FALSE	midnightblue
WBGene00221078	FALSE	midnightblue
WBGene00221079	FALSE	midnightblue
WBGene00221112	FALSE	midnightblue
WBGene00221333	FALSE	midnightblue
WBGene00221354	FALSE	midnightblue
WBGene00221438	FALSE	midnightblue
WBGene00221527	FALSE	midnightblue
WBGene00221652	FALSE	midnightblue
WBGene00221804	FALSE	midnightblue
WBGene00221850	FALSE	midnightblue
WBGene00221857	FALSE	midnightblue
WBGene00221928	FALSE	midnightblue
WBGene00221943	FALSE	midnightblue
WBGene00221948	FALSE	midnightblue
WBGene00221964	FALSE	midnightblue
WBGene00221969	FALSE	midnightblue
WBGene00221979	FALSE	midnightblue
WBGene00221997	FALSE	midnightblue
WBGene00221999	FALSE	midnightblue
WBGene00222002	FALSE	midnightblue
WBGene00222003	FALSE	midnightblue
WBGene00222012	FALSE	midnightblue
WBGene00222095	FALSE	midnightblue
WBGene00222110	FALSE	midnightblue
WBGene00222118	FALSE	midnightblue
WBGene00222122	FALSE	midnightblue
WBGene00222183	FALSE	midnightblue
WBGene00222184	FALSE	midnightblue
WBGene00222190	FALSE	midnightblue
WBGene00222192	FALSE	midnightblue
WBGene00222201	FALSE	midnightblue
WBGene00222222	FALSE	midnightblue
WBGene00222232	FALSE	midnightblue
WBGene00222244	FALSE	midnightblue
WBGene00222253	FALSE	midnightblue
WBGene00222299	FALSE	midnightblue
WBGene00222311	FALSE	midnightblue
WBGene00222319	FALSE	midnightblue
WBGene00222360	FALSE	midnightblue
WBGene00222368	FALSE	midnightblue
WBGene00222370	FALSE	midnightblue
WBGene00222382	FALSE	midnightblue
WBGene00222409	FALSE	midnightblue
WBGene00222411	FALSE	midnightblue
WBGene00222416	FALSE	midnightblue
WBGene00222423	FALSE	midnightblue
WBGene00222438	FALSE	midnightblue
WBGene00222451	FALSE	midnightblue
WBGene00222475	FALSE	midnightblue
WBGene00222478	FALSE	midnightblue
WBGene00222479	FALSE	midnightblue
WBGene00222502	FALSE	midnightblue
WBGene00222525	FALSE	midnightblue
WBGene00222529	FALSE	midnightblue
WBGene00222532	FALSE	midnightblue
WBGene00222533	FALSE	midnightblue
WBGene00222574	FALSE	midnightblue
WBGene00222603	FALSE	midnightblue
WBGene00222617	FALSE	midnightblue
WBGene00222621	FALSE	midnightblue
WBGene00222662	FALSE	midnightblue
WBGene00222678	FALSE	midnightblue
WBGene00222698	FALSE	midnightblue
WBGene00222716	FALSE	midnightblue
WBGene00222751	FALSE	midnightblue
WBGene00222766	FALSE	midnightblue
WBGene00222777	FALSE	midnightblue
WBGene00222780	FALSE	midnightblue
WBGene00222789	FALSE	midnightblue
WBGene00222797	FALSE	midnightblue
WBGene00222803	FALSE	midnightblue
WBGene00222833	FALSE	midnightblue
WBGene00222836	FALSE	midnightblue
WBGene00222839	FALSE	midnightblue
WBGene00222862	FALSE	midnightblue
WBGene00222883	FALSE	midnightblue
WBGene00222910	FALSE	midnightblue
WBGene00222912	FALSE	midnightblue
WBGene00222913	FALSE	midnightblue
WBGene00222924	FALSE	midnightblue
WBGene00222941	FALSE	midnightblue
WBGene00222944	FALSE	midnightblue
WBGene00222958	FALSE	midnightblue
WBGene00222964	FALSE	midnightblue
WBGene00222966	FALSE	midnightblue
WBGene00222975	FALSE	midnightblue
WBGene00222989	FALSE	midnightblue
WBGene00222992	FALSE	midnightblue
WBGene00222998	FALSE	midnightblue
WBGene00222999	FALSE	midnightblue
WBGene00223007	FALSE	midnightblue
WBGene00223012	FALSE	midnightblue
WBGene00223016	FALSE	midnightblue
WBGene00223018	FALSE	midnightblue
WBGene00223038	FALSE	midnightblue
WBGene00223067	FALSE	midnightblue
WBGene00223070	FALSE	midnightblue
WBGene00223073	FALSE	midnightblue
WBGene00223088	FALSE	midnightblue
WBGene00223093	FALSE	midnightblue
WBGene00223094	FALSE	midnightblue
WBGene00223095	FALSE	midnightblue
WBGene00223121	FALSE	midnightblue
WBGene00223126	FALSE	midnightblue
WBGene00223207	FALSE	midnightblue
WBGene00223229	FALSE	midnightblue
WBGene00223238	FALSE	midnightblue
WBGene00223239	FALSE	midnightblue
WBGene00223246	FALSE	midnightblue
WBGene00223265	FALSE	midnightblue
WBGene00223277	FALSE	midnightblue
WBGene00223278	FALSE	midnightblue
WBGene00223279	FALSE	midnightblue
WBGene00223291	FALSE	midnightblue
WBGene00223301	FALSE	midnightblue
WBGene00223335	FALSE	midnightblue
WBGene00223343	FALSE	midnightblue
WBGene00223350	FALSE	midnightblue
WBGene00223400	FALSE	midnightblue
WBGene00223408	FALSE	midnightblue
WBGene00223413	FALSE	midnightblue
WBGene00223415	FALSE	midnightblue
WBGene00223449	FALSE	midnightblue
WBGene00223452	FALSE	midnightblue
WBGene00223460	FALSE	midnightblue
WBGene00223470	FALSE	midnightblue
WBGene00223473	FALSE	midnightblue
WBGene00223491	FALSE	midnightblue
WBGene00223492	FALSE	midnightblue
WBGene00223502	FALSE	midnightblue
WBGene00223514	FALSE	midnightblue
WBGene00223529	FALSE	midnightblue
WBGene00223534	FALSE	midnightblue
WBGene00223544	FALSE	midnightblue
WBGene00223545	FALSE	midnightblue
WBGene00223549	FALSE	midnightblue
WBGene00223562	FALSE	midnightblue
WBGene00223572	FALSE	midnightblue
WBGene00223575	FALSE	midnightblue
WBGene00223581	FALSE	midnightblue
WBGene00223604	FALSE	midnightblue
WBGene00223610	FALSE	midnightblue
WBGene00223618	FALSE	midnightblue
WBGene00223645	FALSE	midnightblue
WBGene00223702	FALSE	midnightblue
WBGene00223704	FALSE	midnightblue
WBGene00223726	FALSE	midnightblue
WBGene00223771	FALSE	midnightblue
WBGene00223805	FALSE	midnightblue
WBGene00223813	FALSE	midnightblue
WBGene00223827	FALSE	midnightblue
WBGene00223844	FALSE	midnightblue
WBGene00223852	FALSE	midnightblue
WBGene00223858	FALSE	midnightblue
WBGene00223859	FALSE	midnightblue
WBGene00223900	FALSE	midnightblue
WBGene00223904	FALSE	midnightblue
WBGene00223914	FALSE	midnightblue
WBGene00223919	FALSE	midnightblue
WBGene00223929	FALSE	midnightblue
WBGene00223933	FALSE	midnightblue
WBGene00223938	FALSE	midnightblue
WBGene00223945	FALSE	midnightblue
WBGene00223962	FALSE	midnightblue
WBGene00223971	FALSE	midnightblue
WBGene00223975	FALSE	midnightblue
WBGene00223980	FALSE	midnightblue
WBGene00223981	FALSE	midnightblue
WBGene00223986	FALSE	midnightblue
WBGene00224001	FALSE	midnightblue
WBGene00224022	FALSE	midnightblue
WBGene00224119	FALSE	midnightblue
WBGene00224126	FALSE	midnightblue
WBGene00224147	FALSE	midnightblue
WBGene00224154	FALSE	midnightblue
WBGene00224172	FALSE	midnightblue
WBGene00224175	FALSE	midnightblue
WBGene00224177	FALSE	midnightblue
WBGene00224195	FALSE	midnightblue
WBGene00224200	FALSE	midnightblue
WBGene00224208	FALSE	midnightblue
WBGene00224223	FALSE	midnightblue
WBGene00224225	FALSE	midnightblue
WBGene00224238	FALSE	midnightblue
WBGene00224250	FALSE	midnightblue
WBGene00224264	FALSE	midnightblue
WBGene00224268	FALSE	midnightblue
WBGene00224288	FALSE	midnightblue
WBGene00224312	FALSE	midnightblue
WBGene00224318	FALSE	midnightblue
WBGene00224342	FALSE	midnightblue
WBGene00224349	FALSE	midnightblue
WBGene00224382	FALSE	midnightblue
WBGene00224387	FALSE	midnightblue
WBGene00224388	FALSE	midnightblue
WBGene00224402	FALSE	midnightblue
WBGene00224412	FALSE	midnightblue
WBGene00224416	FALSE	midnightblue
WBGene00224459	FALSE	midnightblue
WBGene00224462	FALSE	midnightblue
WBGene00224470	FALSE	midnightblue
WBGene00224482	FALSE	midnightblue
WBGene00224497	FALSE	midnightblue
WBGene00224501	FALSE	midnightblue
WBGene00224523	FALSE	midnightblue
WBGene00224564	FALSE	midnightblue
WBGene00224575	FALSE	midnightblue
WBGene00224581	FALSE	midnightblue
WBGene00224601	FALSE	midnightblue
WBGene00224613	FALSE	midnightblue
WBGene00224635	FALSE	midnightblue
WBGene00224650	FALSE	midnightblue
WBGene00224656	FALSE	midnightblue
WBGene00224664	FALSE	midnightblue
WBGene00224669	FALSE	midnightblue
WBGene00224676	FALSE	midnightblue
WBGene00224681	FALSE	midnightblue
WBGene00224709	FALSE	midnightblue
WBGene00224759	FALSE	midnightblue
WBGene00224776	FALSE	midnightblue
WBGene00224801	FALSE	midnightblue
WBGene00224820	FALSE	midnightblue
WBGene00224839	FALSE	midnightblue
WBGene00224848	FALSE	midnightblue
WBGene00224849	FALSE	midnightblue
WBGene00224860	FALSE	midnightblue
WBGene00224865	FALSE	midnightblue
WBGene00224877	FALSE	midnightblue
WBGene00224881	FALSE	midnightblue
WBGene00224921	FALSE	midnightblue
WBGene00224926	FALSE	midnightblue
WBGene00224931	FALSE	midnightblue
WBGene00224949	FALSE	midnightblue
WBGene00224956	FALSE	midnightblue
WBGene00224986	FALSE	midnightblue
WBGene00225021	FALSE	midnightblue
WBGene00225028	FALSE	midnightblue
WBGene00225045	FALSE	midnightblue
WBGene00225060	FALSE	midnightblue
WBGene00225081	FALSE	midnightblue
WBGene00225083	FALSE	midnightblue
WBGene00225094	FALSE	midnightblue
WBGene00225100	FALSE	midnightblue
WBGene00225116	FALSE	midnightblue
WBGene00225119	FALSE	midnightblue
WBGene00225125	FALSE	midnightblue
WBGene00225162	FALSE	midnightblue
WBGene00225184	FALSE	midnightblue
WBGene00225198	FALSE	midnightblue
WBGene00225204	FALSE	midnightblue
WBGene00225248	FALSE	midnightblue
WBGene00225298	FALSE	midnightblue
WBGene00225304	FALSE	midnightblue
WBGene00225312	FALSE	midnightblue
WBGene00225323	FALSE	midnightblue
WBGene00225325	FALSE	midnightblue
WBGene00225345	FALSE	midnightblue
WBGene00225356	FALSE	midnightblue
WBGene00225364	FALSE	midnightblue
WBGene00225388	FALSE	midnightblue
WBGene00225405	FALSE	midnightblue
WBGene00225407	FALSE	midnightblue
WBGene00225423	FALSE	midnightblue
WBGene00225424	FALSE	midnightblue
WBGene00225426	FALSE	midnightblue
WBGene00225429	FALSE	midnightblue
WBGene00225431	FALSE	midnightblue
WBGene00225459	FALSE	midnightblue
WBGene00225511	FALSE	midnightblue
WBGene00225515	FALSE	midnightblue
WBGene00225517	FALSE	midnightblue
WBGene00225524	FALSE	midnightblue
WBGene00225541	FALSE	midnightblue
WBGene00225582	FALSE	midnightblue
WBGene00225641	FALSE	midnightblue
WBGene00225667	FALSE	midnightblue
WBGene00225685	FALSE	midnightblue
WBGene00225712	FALSE	midnightblue
WBGene00225715	FALSE	midnightblue
WBGene00225780	FALSE	midnightblue
WBGene00225782	FALSE	midnightblue
WBGene00225852	FALSE	midnightblue
WBGene00225880	FALSE	midnightblue
WBGene00225892	FALSE	midnightblue
WBGene00225904	FALSE	midnightblue
WBGene00225907	FALSE	midnightblue
WBGene00225917	FALSE	midnightblue
WBGene00225930	FALSE	midnightblue
WBGene00225953	FALSE	midnightblue
WBGene00225962	FALSE	midnightblue
WBGene00226001	FALSE	midnightblue
WBGene00226007	FALSE	midnightblue
WBGene00226016	FALSE	midnightblue
WBGene00226017	FALSE	midnightblue
WBGene00226022	FALSE	midnightblue
WBGene00226029	FALSE	midnightblue
WBGene00226032	FALSE	midnightblue
WBGene00226041	FALSE	midnightblue
WBGene00226054	FALSE	midnightblue
WBGene00226071	FALSE	midnightblue
WBGene00226098	FALSE	midnightblue
WBGene00226103	FALSE	midnightblue
WBGene00226107	FALSE	midnightblue
WBGene00226137	FALSE	midnightblue
WBGene00226156	FALSE	midnightblue
WBGene00226216	FALSE	midnightblue
WBGene00226227	FALSE	midnightblue
WBGene00226230	FALSE	midnightblue
WBGene00226238	FALSE	midnightblue
WBGene00226242	FALSE	midnightblue
WBGene00226247	FALSE	midnightblue
WBGene00226265	FALSE	midnightblue
WBGene00226267	FALSE	midnightblue
WBGene00226276	FALSE	midnightblue
WBGene00226293	FALSE	midnightblue
WBGene00226295	FALSE	midnightblue
WBGene00226309	FALSE	midnightblue
WBGene00226314	FALSE	midnightblue
WBGene00226363	FALSE	midnightblue
WBGene00226369	FALSE	midnightblue
WBGene00226386	FALSE	midnightblue
WBGene00226389	FALSE	midnightblue
WBGene00226410	FALSE	midnightblue
WBGene00226416	FALSE	midnightblue
WBGene00226423	FALSE	midnightblue
WBGene00226427	FALSE	midnightblue
WBGene00226437	FALSE	midnightblue
WBGene00226439	FALSE	midnightblue
WBGene00226442	FALSE	midnightblue
WBGene00226497	FALSE	midnightblue
WBGene00226517	FALSE	midnightblue
WBGene00226520	FALSE	midnightblue
WBGene00226562	FALSE	midnightblue
WBGene00226571	FALSE	midnightblue
WBGene00226604	FALSE	midnightblue
WBGene00226613	FALSE	midnightblue
WBGene00226615	FALSE	midnightblue
WBGene00226635	FALSE	midnightblue
WBGene00226639	FALSE	midnightblue
WBGene00226643	FALSE	midnightblue
WBGene00226644	FALSE	midnightblue
WBGene00226704	FALSE	midnightblue
WBGene00226723	FALSE	midnightblue
WBGene00226734	FALSE	midnightblue
WBGene00226744	FALSE	midnightblue
WBGene00226755	FALSE	midnightblue
WBGene00226810	FALSE	midnightblue
WBGene00226817	FALSE	midnightblue
WBGene00226822	FALSE	midnightblue
WBGene00226833	FALSE	midnightblue
WBGene00226834	FALSE	midnightblue
WBGene00226836	FALSE	midnightblue
WBGene00226844	FALSE	midnightblue
WBGene00226869	FALSE	midnightblue
WBGene00226871	FALSE	midnightblue
WBGene00226873	FALSE	midnightblue
WBGene00226884	FALSE	midnightblue
WBGene00226888	FALSE	midnightblue
WBGene00226889	FALSE	midnightblue
WBGene00226891	FALSE	midnightblue
WBGene00226904	FALSE	midnightblue
WBGene00226923	FALSE	midnightblue
WBGene00226949	FALSE	midnightblue
WBGene00226954	FALSE	midnightblue
WBGene00226986	FALSE	midnightblue
WBGene00226995	FALSE	midnightblue
WBGene00227002	FALSE	midnightblue
WBGene00227009	FALSE	midnightblue
WBGene00227031	FALSE	midnightblue
WBGene00227039	FALSE	midnightblue
WBGene00227045	FALSE	midnightblue
WBGene00227054	FALSE	midnightblue
WBGene00227060	FALSE	midnightblue
WBGene00227068	FALSE	midnightblue
WBGene00227076	FALSE	midnightblue
WBGene00227098	FALSE	midnightblue
WBGene00227114	FALSE	midnightblue
WBGene00227118	FALSE	midnightblue
WBGene00227129	FALSE	midnightblue
WBGene00227154	FALSE	midnightblue
WBGene00227203	FALSE	midnightblue
WBGene00227212	FALSE	midnightblue
WBGene00227217	FALSE	midnightblue
WBGene00227224	FALSE	midnightblue
WBGene00227240	FALSE	midnightblue
WBGene00227242	FALSE	midnightblue
WBGene00227243	FALSE	midnightblue
WBGene00227290	FALSE	midnightblue
WBGene00227312	FALSE	midnightblue
WBGene00227316	FALSE	midnightblue
WBGene00227318	FALSE	midnightblue
WBGene00227319	FALSE	midnightblue
WBGene00227328	FALSE	midnightblue
WBGene00227340	FALSE	midnightblue
WBGene00227341	FALSE	midnightblue
WBGene00227361	FALSE	midnightblue
WBGene00227369	FALSE	midnightblue
WBGene00227372	FALSE	midnightblue
WBGene00227384	FALSE	midnightblue
WBGene00227385	FALSE	midnightblue
WBGene00227417	FALSE	midnightblue
WBGene00227420	FALSE	midnightblue
WBGene00227427	FALSE	midnightblue
WBGene00227428	FALSE	midnightblue
WBGene00227437	FALSE	midnightblue
WBGene00227450	FALSE	midnightblue
WBGene00227480	FALSE	midnightblue
WBGene00227510	FALSE	midnightblue
WBGene00227536	FALSE	midnightblue
WBGene00227544	FALSE	midnightblue
WBGene00227555	FALSE	midnightblue
WBGene00227560	FALSE	midnightblue
WBGene00227569	FALSE	midnightblue
WBGene00227570	FALSE	midnightblue
WBGene00227580	FALSE	midnightblue
WBGene00227593	FALSE	midnightblue
WBGene00227598	FALSE	midnightblue
WBGene00227618	FALSE	midnightblue
WBGene00227664	FALSE	midnightblue
WBGene00227668	FALSE	midnightblue
WBGene00227679	FALSE	midnightblue
WBGene00227740	FALSE	midnightblue
WBGene00227742	FALSE	midnightblue
WBGene00227752	FALSE	midnightblue
WBGene00227754	FALSE	midnightblue
WBGene00227756	FALSE	midnightblue
WBGene00227771	FALSE	midnightblue
WBGene00227789	FALSE	midnightblue
WBGene00227806	FALSE	midnightblue
WBGene00227813	FALSE	midnightblue
WBGene00227818	FALSE	midnightblue
WBGene00227853	FALSE	midnightblue
WBGene00227858	FALSE	midnightblue
WBGene00227860	FALSE	midnightblue
WBGene00227862	FALSE	midnightblue
WBGene00227894	FALSE	midnightblue
WBGene00227936	FALSE	midnightblue
WBGene00227939	FALSE	midnightblue
WBGene00227991	FALSE	midnightblue
WBGene00228022	FALSE	midnightblue
WBGene00228047	FALSE	midnightblue
WBGene00228066	FALSE	midnightblue
WBGene00228078	FALSE	midnightblue
WBGene00228099	FALSE	midnightblue
WBGene00228112	FALSE	midnightblue
WBGene00228190	FALSE	midnightblue
WBGene00228197	FALSE	midnightblue
WBGene00228203	FALSE	midnightblue
WBGene00228220	FALSE	midnightblue
WBGene00228258	FALSE	midnightblue
WBGene00228263	FALSE	midnightblue
WBGene00228281	FALSE	midnightblue
WBGene00228302	FALSE	midnightblue
WBGene00228347	FALSE	midnightblue
WBGene00228413	FALSE	midnightblue
WBGene00228416	FALSE	midnightblue
WBGene00228452	FALSE	midnightblue
WBGene00228520	FALSE	midnightblue
WBGene00228567	FALSE	midnightblue
WBGene00228578	FALSE	midnightblue
WBGene00228588	FALSE	midnightblue
WBGene00228600	FALSE	midnightblue
WBGene00228639	FALSE	midnightblue
WBGene00228655	FALSE	midnightblue
WBGene00228663	FALSE	midnightblue
WBGene00228666	FALSE	midnightblue
WBGene00228681	FALSE	midnightblue
WBGene00228692	FALSE	midnightblue
WBGene00228701	FALSE	midnightblue
WBGene00228724	FALSE	midnightblue
WBGene00228800	FALSE	midnightblue
WBGene00228821	FALSE	midnightblue
WBGene00228825	FALSE	midnightblue
WBGene00228834	FALSE	midnightblue
WBGene00228849	FALSE	midnightblue
WBGene00228876	FALSE	midnightblue
WBGene00228911	FALSE	midnightblue
WBGene00228919	FALSE	midnightblue
WBGene00228930	FALSE	midnightblue
WBGene00228931	FALSE	midnightblue
WBGene00228933	FALSE	midnightblue
WBGene00228948	FALSE	midnightblue
WBGene00228964	FALSE	midnightblue
WBGene00228974	FALSE	midnightblue
WBGene00229007	FALSE	midnightblue
WBGene00229014	FALSE	midnightblue
WBGene00229026	FALSE	midnightblue
WBGene00229052	FALSE	midnightblue
WBGene00229062	FALSE	midnightblue
WBGene00229078	FALSE	midnightblue
WBGene00229100	FALSE	midnightblue
WBGene00229104	FALSE	midnightblue
WBGene00229124	FALSE	midnightblue
WBGene00229149	FALSE	midnightblue
WBGene00229152	FALSE	midnightblue
WBGene00229154	FALSE	midnightblue
WBGene00229177	FALSE	midnightblue
WBGene00229181	FALSE	midnightblue
WBGene00229206	FALSE	midnightblue
WBGene00229242	FALSE	midnightblue
WBGene00229289	FALSE	midnightblue
WBGene00229293	FALSE	midnightblue
WBGene00229312	FALSE	midnightblue
WBGene00229330	FALSE	midnightblue
WBGene00229354	FALSE	midnightblue
WBGene00229360	FALSE	midnightblue
WBGene00229367	FALSE	midnightblue
WBGene00229375	FALSE	midnightblue
WBGene00229384	FALSE	midnightblue
WBGene00229390	FALSE	midnightblue
WBGene00229409	FALSE	midnightblue
WBGene00229415	FALSE	midnightblue
WBGene00229424	FALSE	midnightblue
WBGene00229429	FALSE	midnightblue
WBGene00229430	FALSE	midnightblue
WBGene00229445	FALSE	midnightblue
WBGene00229486	FALSE	midnightblue
WBGene00229497	FALSE	midnightblue
WBGene00229504	FALSE	midnightblue
WBGene00229514	FALSE	midnightblue
WBGene00229517	FALSE	midnightblue
WBGene00229518	FALSE	midnightblue
WBGene00229549	FALSE	midnightblue
WBGene00229558	FALSE	midnightblue
WBGene00229575	FALSE	midnightblue
WBGene00229589	FALSE	midnightblue
WBGene00229631	FALSE	midnightblue
WBGene00229671	FALSE	midnightblue
WBGene00229680	FALSE	midnightblue
WBGene00229695	FALSE	midnightblue
WBGene00229712	FALSE	midnightblue
WBGene00229715	FALSE	midnightblue
WBGene00229748	FALSE	midnightblue
WBGene00229847	FALSE	midnightblue
WBGene00229854	FALSE	midnightblue
WBGene00229878	FALSE	midnightblue
WBGene00229883	FALSE	midnightblue
WBGene00229948	FALSE	midnightblue
WBGene00229960	FALSE	midnightblue
WBGene00229961	FALSE	midnightblue
WBGene00229965	FALSE	midnightblue
WBGene00229988	FALSE	midnightblue
WBGene00229996	FALSE	midnightblue
WBGene00230007	FALSE	midnightblue
WBGene00230016	FALSE	midnightblue
WBGene00230034	FALSE	midnightblue
WBGene00230045	FALSE	midnightblue
WBGene00230059	FALSE	midnightblue
WBGene00230068	FALSE	midnightblue
WBGene00230072	FALSE	midnightblue
WBGene00230082	FALSE	midnightblue
WBGene00230088	FALSE	midnightblue
WBGene00230102	FALSE	midnightblue
WBGene00230123	FALSE	midnightblue
WBGene00230139	FALSE	midnightblue
WBGene00230160	FALSE	midnightblue
WBGene00230188	FALSE	midnightblue
WBGene00230194	FALSE	midnightblue
WBGene00230241	FALSE	midnightblue
WBGene00230263	FALSE	midnightblue
WBGene00230277	FALSE	midnightblue
WBGene00230287	FALSE	midnightblue
WBGene00230300	FALSE	midnightblue
WBGene00230306	FALSE	midnightblue
WBGene00230326	FALSE	midnightblue
WBGene00230332	FALSE	midnightblue
WBGene00230370	FALSE	midnightblue
WBGene00230390	FALSE	midnightblue
WBGene00230414	FALSE	midnightblue
WBGene00230440	FALSE	midnightblue
WBGene00230443	FALSE	midnightblue
WBGene00230470	FALSE	midnightblue
WBGene00230474	FALSE	midnightblue
WBGene00230475	FALSE	midnightblue
WBGene00230476	FALSE	midnightblue
WBGene00230477	FALSE	midnightblue
WBGene00230515	FALSE	midnightblue
WBGene00230565	FALSE	midnightblue
WBGene00230566	FALSE	midnightblue
WBGene00230587	FALSE	midnightblue
WBGene00230588	FALSE	midnightblue
WBGene00230589	FALSE	midnightblue
WBGene00230600	FALSE	midnightblue
WBGene00230622	FALSE	midnightblue
WBGene00230626	FALSE	midnightblue
WBGene00230650	FALSE	midnightblue
WBGene00230656	FALSE	midnightblue
WBGene00230674	FALSE	midnightblue
WBGene00230697	FALSE	midnightblue
WBGene00230706	FALSE	midnightblue
WBGene00230709	FALSE	midnightblue
WBGene00230716	FALSE	midnightblue
WBGene00230735	FALSE	midnightblue
WBGene00230746	FALSE	midnightblue
WBGene00230771	FALSE	midnightblue
WBGene00230776	FALSE	midnightblue
WBGene00230828	FALSE	midnightblue
WBGene00230844	FALSE	midnightblue
WBGene00230872	FALSE	midnightblue
WBGene00230881	FALSE	midnightblue
WBGene00230912	FALSE	midnightblue
WBGene00230918	FALSE	midnightblue
WBGene00230945	FALSE	midnightblue
WBGene00230951	FALSE	midnightblue
WBGene00230964	FALSE	midnightblue
WBGene00230970	FALSE	midnightblue
WBGene00231047	FALSE	midnightblue
WBGene00231059	FALSE	midnightblue
WBGene00231061	FALSE	midnightblue
WBGene00231074	FALSE	midnightblue
WBGene00231090	FALSE	midnightblue
WBGene00231135	FALSE	midnightblue
WBGene00231142	FALSE	midnightblue
WBGene00231160	FALSE	midnightblue
WBGene00231177	FALSE	midnightblue
WBGene00231193	FALSE	midnightblue
WBGene00231221	FALSE	midnightblue
WBGene00231232	FALSE	midnightblue
WBGene00231234	FALSE	midnightblue
WBGene00231310	FALSE	midnightblue
WBGene00231334	FALSE	midnightblue
WBGene00231341	FALSE	midnightblue
WBGene00231343	FALSE	midnightblue
WBGene00231346	FALSE	midnightblue
WBGene00231350	FALSE	midnightblue
WBGene00231354	FALSE	midnightblue
WBGene00231465	FALSE	midnightblue
WBGene00231504	FALSE	midnightblue
WBGene00231553	FALSE	midnightblue
WBGene00231581	FALSE	midnightblue
WBGene00231658	FALSE	midnightblue
WBGene00231806	FALSE	midnightblue
WBGene00231810	FALSE	midnightblue
WBGene00231834	FALSE	midnightblue
WBGene00231872	FALSE	midnightblue
WBGene00232475	FALSE	midnightblue
WBGene00232576	FALSE	midnightblue
WBGene00232577	FALSE	midnightblue
WBGene00232622	FALSE	midnightblue
WBGene00232788	FALSE	midnightblue
WBGene00232859	FALSE	midnightblue
WBGene00232992	FALSE	midnightblue
WBGene00233012	FALSE	midnightblue
WBGene00233046	FALSE	midnightblue
WBGene00233068	FALSE	midnightblue
WBGene00233078	FALSE	midnightblue
WBGene00233143	FALSE	midnightblue
WBGene00233153	FALSE	midnightblue
WBGene00233154	FALSE	midnightblue
WBGene00233163	FALSE	midnightblue
WBGene00233167	FALSE	midnightblue
WBGene00233176	FALSE	midnightblue
WBGene00233188	FALSE	midnightblue
WBGene00233207	FALSE	midnightblue
WBGene00233211	FALSE	midnightblue
WBGene00233238	FALSE	midnightblue
WBGene00233266	FALSE	midnightblue
WBGene00233292	FALSE	midnightblue
WBGene00233347	FALSE	midnightblue
WBGene00233398	FALSE	midnightblue
WBGene00233471	FALSE	midnightblue
WBGene00233484	FALSE	midnightblue
WBGene00233634	FALSE	midnightblue
WBGene00233695	FALSE	midnightblue
WBGene00233771	FALSE	midnightblue
WBGene00233845	FALSE	midnightblue
WBGene00233865	FALSE	midnightblue
WBGene00233976	FALSE	midnightblue
WBGene00233986	FALSE	midnightblue
WBGene00233992	FALSE	midnightblue
WBGene00233995	FALSE	midnightblue
WBGene00234003	FALSE	midnightblue
WBGene00234021	FALSE	midnightblue
WBGene00234027	FALSE	midnightblue
WBGene00234048	FALSE	midnightblue
WBGene00234059	FALSE	midnightblue
WBGene00234062	FALSE	midnightblue
WBGene00234105	FALSE	midnightblue
WBGene00234112	FALSE	midnightblue
WBGene00234122	FALSE	midnightblue
WBGene00234123	FALSE	midnightblue
WBGene00234134	FALSE	midnightblue
WBGene00234175	FALSE	midnightblue
WBGene00234185	FALSE	midnightblue
WBGene00234227	FALSE	midnightblue
WBGene00234235	FALSE	midnightblue
WBGene00234242	FALSE	midnightblue
WBGene00234249	FALSE	midnightblue
WBGene00234252	FALSE	midnightblue
WBGene00234256	FALSE	midnightblue
WBGene00234257	FALSE	midnightblue
WBGene00234267	FALSE	midnightblue
WBGene00234277	FALSE	midnightblue
WBGene00234299	FALSE	midnightblue
WBGene00234349	FALSE	midnightblue
WBGene00234574	FALSE	midnightblue
WBGene00234629	FALSE	midnightblue
WBGene00234928	FALSE	midnightblue
WBGene00234929	FALSE	midnightblue
WBGene00234980	FALSE	midnightblue
WBGene00234986	FALSE	midnightblue
WBGene00234992	FALSE	midnightblue
WBGene00235001	FALSE	midnightblue
WBGene00235005	FALSE	midnightblue
WBGene00235017	FALSE	midnightblue
WBGene00235033	FALSE	midnightblue
WBGene00235036	FALSE	midnightblue
WBGene00235040	FALSE	midnightblue
WBGene00235062	FALSE	midnightblue
WBGene00235071	FALSE	midnightblue
WBGene00255410	FALSE	midnightblue
WBGene00255411	FALSE	midnightblue
WBGene00255463	FALSE	midnightblue
WBGene00255483	FALSE	midnightblue
WBGene00255502	FALSE	midnightblue
WBGene00255511	FALSE	midnightblue
WBGene00255556	FALSE	midnightblue
WBGene00255559	FALSE	midnightblue
WBGene00255602	FALSE	midnightblue
WBGene00255707	FALSE	midnightblue
WBGene00268238	FALSE	midnightblue
WBGene00268394	FALSE	midnightblue
WBGene00268395	FALSE	midnightblue
WBGene00268434	FALSE	midnightblue
WBGene00268441	FALSE	midnightblue
WBGene00268447	FALSE	midnightblue
WBGene00268464	FALSE	midnightblue
WBGene00268478	FALSE	midnightblue
WBGene00268524	FALSE	midnightblue
WBGene00268525	FALSE	midnightblue
WBGene00268571	FALSE	midnightblue
WBGene00268725	FALSE	midnightblue
WBGene00268754	FALSE	midnightblue
WBGene00268771	FALSE	midnightblue
WBGene00268772	FALSE	midnightblue
WBGene00268860	FALSE	midnightblue
WBGene00268869	FALSE	midnightblue
WBGene00268870	FALSE	midnightblue
WBGene00268871	FALSE	midnightblue
WBGene00268872	FALSE	midnightblue
WBGene00268891	FALSE	midnightblue
WBGene00268900	FALSE	midnightblue
WBGene00268923	FALSE	midnightblue
WBGene00268938	FALSE	midnightblue
WBGene00268976	FALSE	midnightblue
WBGene00269100	FALSE	midnightblue
WBGene00269161	FALSE	midnightblue
WBGene00269162	FALSE	midnightblue
WBGene00269164	FALSE	midnightblue
WBGene00269194	FALSE	midnightblue
WBGene00269211	FALSE	midnightblue
WBGene00269229	FALSE	midnightblue
WBGene00269245	FALSE	midnightblue
WBGene00269268	FALSE	midnightblue
WBGene00269340	FALSE	midnightblue
WBGene00269342	FALSE	midnightblue
WBGene00269368	FALSE	midnightblue
WBGene00304246	FALSE	midnightblue
WBGene00304764	FALSE	midnightblue
WBGene00304807	FALSE	midnightblue
WBGene00220860	TRUE	midnightblue
WBGene00221935	TRUE	midnightblue
WBGene00223381	TRUE	midnightblue
WBGene00223390	TRUE	midnightblue
WBGene00223764	TRUE	midnightblue
WBGene00223964	TRUE	midnightblue
WBGene00224112	TRUE	midnightblue
WBGene00224716	TRUE	midnightblue
WBGene00224749	TRUE	midnightblue
WBGene00224771	TRUE	midnightblue
WBGene00224979	TRUE	midnightblue
WBGene00225133	TRUE	midnightblue
WBGene00225274	TRUE	midnightblue
WBGene00226301	TRUE	midnightblue
WBGene00226594	TRUE	midnightblue
WBGene00226961	TRUE	midnightblue
WBGene00227205	TRUE	midnightblue
WBGene00227825	TRUE	midnightblue
WBGene00229207	TRUE	midnightblue
WBGene00229565	TRUE	midnightblue
WBGene00229992	TRUE	midnightblue
WBGene00231191	TRUE	midnightblue
WBGene00268537	TRUE	midnightblue

## Sheet: Cluster 5 Green
gene	invert	module
WBGene00220263	FALSE	green
WBGene00220443	FALSE	green
WBGene00220499	FALSE	green
WBGene00220666	FALSE	green
WBGene00220745	FALSE	green
WBGene00220855	FALSE	green
WBGene00220956	FALSE	green
WBGene00221954	FALSE	green
WBGene00221956	FALSE	green
WBGene00221988	FALSE	green
WBGene00221992	FALSE	green
WBGene00221996	FALSE	green
WBGene00222020	FALSE	green
WBGene00222023	FALSE	green
WBGene00222039	FALSE	green
WBGene00222056	FALSE	green
WBGene00222072	FALSE	green
WBGene00222074	FALSE	green
WBGene00222077	FALSE	green
WBGene00222081	FALSE	green
WBGene00222103	FALSE	green
WBGene00222109	FALSE	green
WBGene00222136	FALSE	green
WBGene00222139	FALSE	green
WBGene00222149	FALSE	green
WBGene00222152	FALSE	green
WBGene00222155	FALSE	green
WBGene00222159	FALSE	green
WBGene00222177	FALSE	green
WBGene00222178	FALSE	green
WBGene00222181	FALSE	green
WBGene00222205	FALSE	green
WBGene00222231	FALSE	green
WBGene00222263	FALSE	green
WBGene00222267	FALSE	green
WBGene00222281	FALSE	green
WBGene00222296	FALSE	green
WBGene00222312	FALSE	green
WBGene00222317	FALSE	green
WBGene00222318	FALSE	green
WBGene00222326	FALSE	green
WBGene00222379	FALSE	green
WBGene00222380	FALSE	green
WBGene00222389	FALSE	green
WBGene00222390	FALSE	green
WBGene00222401	FALSE	green
WBGene00222414	FALSE	green
WBGene00222415	FALSE	green
WBGene00222419	FALSE	green
WBGene00222426	FALSE	green
WBGene00222450	FALSE	green
WBGene00222503	FALSE	green
WBGene00222504	FALSE	green
WBGene00222519	FALSE	green
WBGene00222535	FALSE	green
WBGene00222569	FALSE	green
WBGene00222578	FALSE	green
WBGene00222580	FALSE	green
WBGene00222605	FALSE	green
WBGene00222616	FALSE	green
WBGene00222624	FALSE	green
WBGene00222633	FALSE	green
WBGene00222637	FALSE	green
WBGene00222643	FALSE	green
WBGene00222650	FALSE	green
WBGene00222656	FALSE	green
WBGene00222659	FALSE	green
WBGene00222665	FALSE	green
WBGene00222674	FALSE	green
WBGene00222676	FALSE	green
WBGene00222680	FALSE	green
WBGene00222694	FALSE	green
WBGene00222706	FALSE	green
WBGene00222731	FALSE	green
WBGene00222768	FALSE	green
WBGene00222792	FALSE	green
WBGene00222821	FALSE	green
WBGene00222835	FALSE	green
WBGene00222842	FALSE	green
WBGene00222845	FALSE	green
WBGene00222853	FALSE	green
WBGene00222891	FALSE	green
WBGene00222892	FALSE	green
WBGene00222903	FALSE	green
WBGene00222904	FALSE	green
WBGene00222919	FALSE	green
WBGene00222922	FALSE	green
WBGene00222932	FALSE	green
WBGene00222976	FALSE	green
WBGene00222977	FALSE	green
WBGene00222978	FALSE	green
WBGene00222980	FALSE	green
WBGene00223000	FALSE	green
WBGene00223033	FALSE	green
WBGene00223049	FALSE	green
WBGene00223050	FALSE	green
WBGene00223055	FALSE	green
WBGene00223056	FALSE	green
WBGene00223079	FALSE	green
WBGene00223083	FALSE	green
WBGene00223089	FALSE	green
WBGene00223097	FALSE	green
WBGene00223111	FALSE	green
WBGene00223148	FALSE	green
WBGene00223163	FALSE	green
WBGene00223189	FALSE	green
WBGene00223242	FALSE	green
WBGene00223250	FALSE	green
WBGene00223285	FALSE	green
WBGene00223302	FALSE	green
WBGene00223307	FALSE	green
WBGene00223310	FALSE	green
WBGene00223325	FALSE	green
WBGene00223374	FALSE	green
WBGene00223412	FALSE	green
WBGene00223428	FALSE	green
WBGene00223430	FALSE	green
WBGene00223459	FALSE	green
WBGene00223474	FALSE	green
WBGene00223503	FALSE	green
WBGene00223506	FALSE	green
WBGene00223526	FALSE	green
WBGene00223540	FALSE	green
WBGene00223555	FALSE	green
WBGene00223570	FALSE	green
WBGene00223585	FALSE	green
WBGene00223597	FALSE	green
WBGene00223620	FALSE	green
WBGene00223629	FALSE	green
WBGene00223630	FALSE	green
WBGene00223641	FALSE	green
WBGene00223652	FALSE	green
WBGene00223654	FALSE	green
WBGene00223658	FALSE	green
WBGene00223674	FALSE	green
WBGene00223718	FALSE	green
WBGene00223763	FALSE	green
WBGene00223773	FALSE	green
WBGene00223814	FALSE	green
WBGene00223817	FALSE	green
WBGene00223822	FALSE	green
WBGene00223823	FALSE	green
WBGene00223826	FALSE	green
WBGene00223837	FALSE	green
WBGene00223865	FALSE	green
WBGene00223875	FALSE	green
WBGene00223876	FALSE	green
WBGene00223894	FALSE	green
WBGene00223902	FALSE	green
WBGene00223903	FALSE	green
WBGene00223942	FALSE	green
WBGene00223950	FALSE	green
WBGene00223951	FALSE	green
WBGene00224005	FALSE	green
WBGene00224014	FALSE	green
WBGene00224027	FALSE	green
WBGene00224066	FALSE	green
WBGene00224079	FALSE	green
WBGene00224095	FALSE	green
WBGene00224118	FALSE	green
WBGene00224124	FALSE	green
WBGene00224125	FALSE	green
WBGene00224132	FALSE	green
WBGene00224137	FALSE	green
WBGene00224146	FALSE	green
WBGene00224166	FALSE	green
WBGene00224174	FALSE	green
WBGene00224190	FALSE	green
WBGene00224209	FALSE	green
WBGene00224219	FALSE	green
WBGene00224249	FALSE	green
WBGene00224274	FALSE	green
WBGene00224286	FALSE	green
WBGene00224294	FALSE	green
WBGene00224300	FALSE	green
WBGene00224311	FALSE	green
WBGene00224324	FALSE	green
WBGene00224340	FALSE	green
WBGene00224357	FALSE	green
WBGene00224359	FALSE	green
WBGene00224383	FALSE	green
WBGene00224406	FALSE	green
WBGene00224415	FALSE	green
WBGene00224431	FALSE	green
WBGene00224448	FALSE	green
WBGene00224453	FALSE	green
WBGene00224466	FALSE	green
WBGene00224474	FALSE	green
WBGene00224492	FALSE	green
WBGene00224493	FALSE	green
WBGene00224514	FALSE	green
WBGene00224533	FALSE	green
WBGene00224560	FALSE	green
WBGene00224585	FALSE	green
WBGene00224589	FALSE	green
WBGene00224610	FALSE	green
WBGene00224629	FALSE	green
WBGene00224636	FALSE	green
WBGene00224653	FALSE	green
WBGene00224687	FALSE	green
WBGene00224715	FALSE	green
WBGene00224738	FALSE	green
WBGene00224743	FALSE	green
WBGene00224744	FALSE	green
WBGene00224748	FALSE	green
WBGene00224753	FALSE	green
WBGene00224784	FALSE	green
WBGene00224795	FALSE	green
WBGene00224802	FALSE	green
WBGene00224808	FALSE	green
WBGene00224811	FALSE	green
WBGene00224826	FALSE	green
WBGene00224833	FALSE	green
WBGene00224851	FALSE	green
WBGene00224852	FALSE	green
WBGene00224867	FALSE	green
WBGene00224871	FALSE	green
WBGene00224875	FALSE	green
WBGene00224913	FALSE	green
WBGene00224919	FALSE	green
WBGene00224943	FALSE	green
WBGene00224953	FALSE	green
WBGene00224977	FALSE	green
WBGene00224989	FALSE	green
WBGene00224991	FALSE	green
WBGene00225011	FALSE	green
WBGene00225012	FALSE	green
WBGene00225026	FALSE	green
WBGene00225037	FALSE	green
WBGene00225049	FALSE	green
WBGene00225065	FALSE	green
WBGene00225101	FALSE	green
WBGene00225158	FALSE	green
WBGene00225178	FALSE	green
WBGene00225189	FALSE	green
WBGene00225192	FALSE	green
WBGene00225233	FALSE	green
WBGene00225237	FALSE	green
WBGene00225245	FALSE	green
WBGene00225247	FALSE	green
WBGene00225269	FALSE	green
WBGene00225283	FALSE	green
WBGene00225300	FALSE	green
WBGene00225303	FALSE	green
WBGene00225322	FALSE	green
WBGene00225327	FALSE	green
WBGene00225354	FALSE	green
WBGene00225358	FALSE	green
WBGene00225375	FALSE	green
WBGene00225385	FALSE	green
WBGene00225389	FALSE	green
WBGene00225397	FALSE	green
WBGene00225482	FALSE	green
WBGene00225503	FALSE	green
WBGene00225504	FALSE	green
WBGene00225510	FALSE	green
WBGene00225522	FALSE	green
WBGene00225528	FALSE	green
WBGene00225537	FALSE	green
WBGene00225549	FALSE	green
WBGene00225557	FALSE	green
WBGene00225576	FALSE	green
WBGene00225585	FALSE	green
WBGene00225588	FALSE	green
WBGene00225594	FALSE	green
WBGene00225606	FALSE	green
WBGene00225612	FALSE	green
WBGene00225642	FALSE	green
WBGene00225644	FALSE	green
WBGene00225653	FALSE	green
WBGene00225677	FALSE	green
WBGene00225680	FALSE	green
WBGene00225688	FALSE	green
WBGene00225700	FALSE	green
WBGene00225772	FALSE	green
WBGene00225797	FALSE	green
WBGene00225802	FALSE	green
WBGene00225804	FALSE	green
WBGene00225807	FALSE	green
WBGene00225822	FALSE	green
WBGene00225832	FALSE	green
WBGene00225835	FALSE	green
WBGene00225849	FALSE	green
WBGene00225891	FALSE	green
WBGene00225908	FALSE	green
WBGene00225911	FALSE	green
WBGene00225929	FALSE	green
WBGene00225932	FALSE	green
WBGene00225934	FALSE	green
WBGene00225944	FALSE	green
WBGene00225956	FALSE	green
WBGene00225981	FALSE	green
WBGene00225991	FALSE	green
WBGene00226002	FALSE	green
WBGene00226015	FALSE	green
WBGene00226030	FALSE	green
WBGene00226056	FALSE	green
WBGene00226063	FALSE	green
WBGene00226092	FALSE	green
WBGene00226094	FALSE	green
WBGene00226114	FALSE	green
WBGene00226123	FALSE	green
WBGene00226138	FALSE	green
WBGene00226145	FALSE	green
WBGene00226155	FALSE	green
WBGene00226185	FALSE	green
WBGene00226189	FALSE	green
WBGene00226218	FALSE	green
WBGene00226223	FALSE	green
WBGene00226224	FALSE	green
WBGene00226231	FALSE	green
WBGene00226235	FALSE	green
WBGene00226266	FALSE	green
WBGene00226283	FALSE	green
WBGene00226287	FALSE	green
WBGene00226289	FALSE	green
WBGene00226303	FALSE	green
WBGene00226310	FALSE	green
WBGene00226312	FALSE	green
WBGene00226341	FALSE	green
WBGene00226342	FALSE	green
WBGene00226347	FALSE	green
WBGene00226361	FALSE	green
WBGene00226371	FALSE	green
WBGene00226398	FALSE	green
WBGene00226406	FALSE	green
WBGene00226407	FALSE	green
WBGene00226430	FALSE	green
WBGene00226443	FALSE	green
WBGene00226465	FALSE	green
WBGene00226482	FALSE	green
WBGene00226484	FALSE	green
WBGene00226487	FALSE	green
WBGene00226493	FALSE	green
WBGene00226507	FALSE	green
WBGene00226515	FALSE	green
WBGene00226530	FALSE	green
WBGene00226533	FALSE	green
WBGene00226567	FALSE	green
WBGene00226569	FALSE	green
WBGene00226573	FALSE	green
WBGene00226588	FALSE	green
WBGene00226632	FALSE	green
WBGene00226664	FALSE	green
WBGene00226680	FALSE	green
WBGene00226692	FALSE	green
WBGene00226699	FALSE	green
WBGene00226711	FALSE	green
WBGene00226741	FALSE	green
WBGene00226751	FALSE	green
WBGene00226757	FALSE	green
WBGene00226760	FALSE	green
WBGene00226762	FALSE	green
WBGene00226785	FALSE	green
WBGene00226791	FALSE	green
WBGene00226839	FALSE	green
WBGene00226842	FALSE	green
WBGene00226847	FALSE	green
WBGene00226858	FALSE	green
WBGene00226863	FALSE	green
WBGene00226885	FALSE	green
WBGene00226902	FALSE	green
WBGene00226907	FALSE	green
WBGene00226912	FALSE	green
WBGene00226927	FALSE	green
WBGene00226930	FALSE	green
WBGene00226934	FALSE	green
WBGene00226940	FALSE	green
WBGene00226942	FALSE	green
WBGene00226943	FALSE	green
WBGene00226970	FALSE	green
WBGene00226978	FALSE	green
WBGene00226985	FALSE	green
WBGene00227007	FALSE	green
WBGene00227036	FALSE	green
WBGene00227071	FALSE	green
WBGene00227075	FALSE	green
WBGene00227108	FALSE	green
WBGene00227110	FALSE	green
WBGene00227112	FALSE	green
WBGene00227143	FALSE	green
WBGene00227150	FALSE	green
WBGene00227173	FALSE	green
WBGene00227186	FALSE	green
WBGene00227200	FALSE	green
WBGene00227207	FALSE	green
WBGene00227221	FALSE	green
WBGene00227265	FALSE	green
WBGene00227272	FALSE	green
WBGene00227354	FALSE	green
WBGene00227430	FALSE	green
WBGene00227441	FALSE	green
WBGene00227443	FALSE	green
WBGene00227454	FALSE	green
WBGene00227464	FALSE	green
WBGene00227474	FALSE	green
WBGene00227488	FALSE	green
WBGene00227516	FALSE	green
WBGene00227519	FALSE	green
WBGene00227522	FALSE	green
WBGene00227535	FALSE	green
WBGene00227541	FALSE	green
WBGene00227545	FALSE	green
WBGene00227549	FALSE	green
WBGene00227556	FALSE	green
WBGene00227565	FALSE	green
WBGene00227579	FALSE	green
WBGene00227589	FALSE	green
WBGene00227661	FALSE	green
WBGene00227670	FALSE	green
WBGene00227686	FALSE	green
WBGene00227688	FALSE	green
WBGene00227726	FALSE	green
WBGene00227778	FALSE	green
WBGene00227784	FALSE	green
WBGene00227811	FALSE	green
WBGene00227834	FALSE	green
WBGene00227837	FALSE	green
WBGene00227879	FALSE	green
WBGene00227889	FALSE	green
WBGene00227905	FALSE	green
WBGene00227926	FALSE	green
WBGene00227931	FALSE	green
WBGene00227965	FALSE	green
WBGene00227966	FALSE	green
WBGene00227972	FALSE	green
WBGene00227980	FALSE	green
WBGene00227988	FALSE	green
WBGene00228005	FALSE	green
WBGene00228006	FALSE	green
WBGene00228026	FALSE	green
WBGene00228037	FALSE	green
WBGene00228135	FALSE	green
WBGene00228159	FALSE	green
WBGene00228185	FALSE	green
WBGene00228187	FALSE	green
WBGene00228376	FALSE	green
WBGene00228377	FALSE	green
WBGene00228386	FALSE	green
WBGene00228415	FALSE	green
WBGene00228481	FALSE	green
WBGene00228574	FALSE	green
WBGene00228586	FALSE	green
WBGene00228610	FALSE	green
WBGene00228615	FALSE	green
WBGene00228618	FALSE	green
WBGene00228620	FALSE	green
WBGene00228622	FALSE	green
WBGene00228623	FALSE	green
WBGene00228756	FALSE	green
WBGene00228762	FALSE	green
WBGene00228774	FALSE	green
WBGene00228776	FALSE	green
WBGene00228782	FALSE	green
WBGene00228945	FALSE	green
WBGene00228977	FALSE	green
WBGene00229074	FALSE	green
WBGene00229113	FALSE	green
WBGene00229114	FALSE	green
WBGene00229227	FALSE	green
WBGene00229348	FALSE	green
WBGene00229350	FALSE	green
WBGene00229359	FALSE	green
WBGene00229386	FALSE	green
WBGene00229434	FALSE	green
WBGene00229444	FALSE	green
WBGene00229488	FALSE	green
WBGene00229510	FALSE	green
WBGene00229526	FALSE	green
WBGene00229586	FALSE	green
WBGene00229603	FALSE	green
WBGene00229606	FALSE	green
WBGene00229615	FALSE	green
WBGene00229629	FALSE	green
WBGene00229654	FALSE	green
WBGene00229767	FALSE	green
WBGene00229794	FALSE	green
WBGene00229802	FALSE	green
WBGene00229829	FALSE	green
WBGene00229872	FALSE	green
WBGene00229888	FALSE	green
WBGene00229907	FALSE	green
WBGene00229932	FALSE	green
WBGene00230033	FALSE	green
WBGene00230039	FALSE	green
WBGene00230044	FALSE	green
WBGene00230062	FALSE	green
WBGene00230132	FALSE	green
WBGene00230143	FALSE	green
WBGene00230163	FALSE	green
WBGene00230167	FALSE	green
WBGene00230246	FALSE	green
WBGene00230274	FALSE	green
WBGene00230302	FALSE	green
WBGene00230344	FALSE	green
WBGene00230350	FALSE	green
WBGene00230380	FALSE	green
WBGene00230419	FALSE	green
WBGene00230473	FALSE	green
WBGene00230528	FALSE	green
WBGene00230567	FALSE	green
WBGene00230615	FALSE	green
WBGene00230663	FALSE	green
WBGene00230688	FALSE	green
WBGene00230743	FALSE	green
WBGene00230767	FALSE	green
WBGene00230792	FALSE	green
WBGene00230793	FALSE	green
WBGene00230794	FALSE	green
WBGene00230805	FALSE	green
WBGene00230957	FALSE	green
WBGene00230969	FALSE	green
WBGene00230981	FALSE	green
WBGene00231007	FALSE	green
WBGene00231046	FALSE	green
WBGene00231052	FALSE	green
WBGene00231118	FALSE	green
WBGene00231159	FALSE	green
WBGene00231208	FALSE	green
WBGene00231210	FALSE	green
WBGene00231249	FALSE	green
WBGene00231274	FALSE	green
WBGene00231289	FALSE	green
WBGene00231299	FALSE	green
WBGene00231308	FALSE	green
WBGene00231467	FALSE	green
WBGene00231471	FALSE	green
WBGene00231551	FALSE	green
WBGene00231621	FALSE	green
WBGene00232295	FALSE	green
WBGene00232452	FALSE	green
WBGene00232474	FALSE	green
WBGene00232531	FALSE	green
WBGene00232867	FALSE	green
WBGene00232890	FALSE	green
WBGene00232900	FALSE	green
WBGene00232908	FALSE	green
WBGene00232912	FALSE	green
WBGene00232917	FALSE	green
WBGene00233041	FALSE	green
WBGene00233062	FALSE	green
WBGene00233072	FALSE	green
WBGene00233106	FALSE	green
WBGene00233118	FALSE	green
WBGene00233126	FALSE	green
WBGene00233180	FALSE	green
WBGene00233186	FALSE	green
WBGene00233204	FALSE	green
WBGene00233208	FALSE	green
WBGene00233424	FALSE	green
WBGene00233939	FALSE	green
WBGene00233948	FALSE	green
WBGene00233993	FALSE	green
WBGene00233996	FALSE	green
WBGene00234017	FALSE	green
WBGene00234051	FALSE	green
WBGene00234055	FALSE	green
WBGene00234072	FALSE	green
WBGene00234081	FALSE	green
WBGene00234084	FALSE	green
WBGene00234126	FALSE	green
WBGene00234177	FALSE	green
WBGene00234183	FALSE	green
WBGene00234197	FALSE	green
WBGene00234514	FALSE	green
WBGene00234950	FALSE	green
WBGene00234970	FALSE	green
WBGene00234973	FALSE	green
WBGene00235019	FALSE	green
WBGene00235020	FALSE	green
WBGene00235057	FALSE	green
WBGene00235103	FALSE	green
WBGene00255536	FALSE	green
WBGene00268624	FALSE	green
WBGene00269015	FALSE	green
WBGene00269057	FALSE	green
WBGene00269300	FALSE	green
WBGene00269301	FALSE	green
WBGene00303386	FALSE	green
WBGene00304777	FALSE	green
WBGene00221676	TRUE	green
WBGene00223948	TRUE	green
WBGene00227782	TRUE	green
WBGene00228847	TRUE	green
WBGene00229609	TRUE	green
WBGene00233761	TRUE	green
WBGene00233985	TRUE	green
WBGene00234321	TRUE	green
WBGene00268558	TRUE	green
WBGene00268669	TRUE	green

## Sheet: Cluster 6 Red
gene	invert	module
gene-cox2	FALSE	red
WBGene00220265	FALSE	red
WBGene00220380	FALSE	red
WBGene00220411	FALSE	red
WBGene00220422	FALSE	red
WBGene00220424	FALSE	red
WBGene00220469	FALSE	red
WBGene00220539	FALSE	red
WBGene00220585	FALSE	red
WBGene00220615	FALSE	red
WBGene00220652	FALSE	red
WBGene00220664	FALSE	red
WBGene00220704	FALSE	red
WBGene00220712	FALSE	red
WBGene00220787	FALSE	red
WBGene00220791	FALSE	red
WBGene00220846	FALSE	red
WBGene00221153	FALSE	red
WBGene00221304	FALSE	red
WBGene00221389	FALSE	red
WBGene00221462	FALSE	red
WBGene00221503	FALSE	red
WBGene00221688	FALSE	red
WBGene00221728	FALSE	red
WBGene00221768	FALSE	red
WBGene00221770	FALSE	red
WBGene00221953	FALSE	red
WBGene00221959	FALSE	red
WBGene00221962	FALSE	red
WBGene00222022	FALSE	red
WBGene00222026	FALSE	red
WBGene00222065	FALSE	red
WBGene00222066	FALSE	red
WBGene00222105	FALSE	red
WBGene00222164	FALSE	red
WBGene00222191	FALSE	red
WBGene00222200	FALSE	red
WBGene00222323	FALSE	red
WBGene00222374	FALSE	red
WBGene00222377	FALSE	red
WBGene00222447	FALSE	red
WBGene00222492	FALSE	red
WBGene00222498	FALSE	red
WBGene00222508	FALSE	red
WBGene00222511	FALSE	red
WBGene00222526	FALSE	red
WBGene00222565	FALSE	red
WBGene00222598	FALSE	red
WBGene00222610	FALSE	red
WBGene00222613	FALSE	red
WBGene00222622	FALSE	red
WBGene00222638	FALSE	red
WBGene00222646	FALSE	red
WBGene00222689	FALSE	red
WBGene00222691	FALSE	red
WBGene00222700	FALSE	red
WBGene00222735	FALSE	red
WBGene00222739	FALSE	red
WBGene00222753	FALSE	red
WBGene00222772	FALSE	red
WBGene00222813	FALSE	red
WBGene00222814	FALSE	red
WBGene00222832	FALSE	red
WBGene00222851	FALSE	red
WBGene00222866	FALSE	red
WBGene00222868	FALSE	red
WBGene00222871	FALSE	red
WBGene00222881	FALSE	red
WBGene00222889	FALSE	red
WBGene00222946	FALSE	red
WBGene00222967	FALSE	red
WBGene00222969	FALSE	red
WBGene00222997	FALSE	red
WBGene00223009	FALSE	red
WBGene00223084	FALSE	red
WBGene00223096	FALSE	red
WBGene00223105	FALSE	red
WBGene00223123	FALSE	red
WBGene00223124	FALSE	red
WBGene00223135	FALSE	red
WBGene00223138	FALSE	red
WBGene00223165	FALSE	red
WBGene00223176	FALSE	red
WBGene00223259	FALSE	red
WBGene00223287	FALSE	red
WBGene00223305	FALSE	red
WBGene00223326	FALSE	red
WBGene00223362	FALSE	red
WBGene00223398	FALSE	red
WBGene00223444	FALSE	red
WBGene00223469	FALSE	red
WBGene00223475	FALSE	red
WBGene00223477	FALSE	red
WBGene00223500	FALSE	red
WBGene00223566	FALSE	red
WBGene00223691	FALSE	red
WBGene00223722	FALSE	red
WBGene00223752	FALSE	red
WBGene00223795	FALSE	red
WBGene00223833	FALSE	red
WBGene00223841	FALSE	red
WBGene00223936	FALSE	red
WBGene00223983	FALSE	red
WBGene00223989	FALSE	red
WBGene00224019	FALSE	red
WBGene00224029	FALSE	red
WBGene00224044	FALSE	red
WBGene00224052	FALSE	red
WBGene00224057	FALSE	red
WBGene00224072	FALSE	red
WBGene00224092	FALSE	red
WBGene00224109	FALSE	red
WBGene00224121	FALSE	red
WBGene00224142	FALSE	red
WBGene00224156	FALSE	red
WBGene00224176	FALSE	red
WBGene00224189	FALSE	red
WBGene00224191	FALSE	red
WBGene00224203	FALSE	red
WBGene00224217	FALSE	red
WBGene00224230	FALSE	red
WBGene00224237	FALSE	red
WBGene00224293	FALSE	red
WBGene00224309	FALSE	red
WBGene00224314	FALSE	red
WBGene00224328	FALSE	red
WBGene00224351	FALSE	red
WBGene00224361	FALSE	red
WBGene00224363	FALSE	red
WBGene00224372	FALSE	red
WBGene00224396	FALSE	red
WBGene00224399	FALSE	red
WBGene00224473	FALSE	red
WBGene00224480	FALSE	red
WBGene00224481	FALSE	red
WBGene00224484	FALSE	red
WBGene00224566	FALSE	red
WBGene00224570	FALSE	red
WBGene00224571	FALSE	red
WBGene00224578	FALSE	red
WBGene00224582	FALSE	red
WBGene00224593	FALSE	red
WBGene00224606	FALSE	red
WBGene00224688	FALSE	red
WBGene00224699	FALSE	red
WBGene00224705	FALSE	red
WBGene00224718	FALSE	red
WBGene00224729	FALSE	red
WBGene00224734	FALSE	red
WBGene00224792	FALSE	red
WBGene00224794	FALSE	red
WBGene00224797	FALSE	red
WBGene00224824	FALSE	red
WBGene00224847	FALSE	red
WBGene00224863	FALSE	red
WBGene00224868	FALSE	red
WBGene00224894	FALSE	red
WBGene00224948	FALSE	red
WBGene00224966	FALSE	red
WBGene00224995	FALSE	red
WBGene00224998	FALSE	red
WBGene00225001	FALSE	red
WBGene00225041	FALSE	red
WBGene00225069	FALSE	red
WBGene00225087	FALSE	red
WBGene00225107	FALSE	red
WBGene00225113	FALSE	red
WBGene00225120	FALSE	red
WBGene00225146	FALSE	red
WBGene00225168	FALSE	red
WBGene00225169	FALSE	red
WBGene00225172	FALSE	red
WBGene00225200	FALSE	red
WBGene00225228	FALSE	red
WBGene00225230	FALSE	red
WBGene00225272	FALSE	red
WBGene00225295	FALSE	red
WBGene00225296	FALSE	red
WBGene00225315	FALSE	red
WBGene00225369	FALSE	red
WBGene00225390	FALSE	red
WBGene00225394	FALSE	red
WBGene00225481	FALSE	red
WBGene00225483	FALSE	red
WBGene00225489	FALSE	red
WBGene00225545	FALSE	red
WBGene00225547	FALSE	red
WBGene00225551	FALSE	red
WBGene00225558	FALSE	red
WBGene00225559	FALSE	red
WBGene00225573	FALSE	red
WBGene00225593	FALSE	red
WBGene00225610	FALSE	red
WBGene00225626	FALSE	red
WBGene00225639	FALSE	red
WBGene00225664	FALSE	red
WBGene00225694	FALSE	red
WBGene00225705	FALSE	red
WBGene00225709	FALSE	red
WBGene00225721	FALSE	red
WBGene00225749	FALSE	red
WBGene00225773	FALSE	red
WBGene00225774	FALSE	red
WBGene00225778	FALSE	red
WBGene00225793	FALSE	red
WBGene00225794	FALSE	red
WBGene00225805	FALSE	red
WBGene00225826	FALSE	red
WBGene00225860	FALSE	red
WBGene00225887	FALSE	red
WBGene00225888	FALSE	red
WBGene00225900	FALSE	red
WBGene00225983	FALSE	red
WBGene00226058	FALSE	red
WBGene00226060	FALSE	red
WBGene00226064	FALSE	red
WBGene00226091	FALSE	red
WBGene00226093	FALSE	red
WBGene00226115	FALSE	red
WBGene00226134	FALSE	red
WBGene00226146	FALSE	red
WBGene00226257	FALSE	red
WBGene00226349	FALSE	red
WBGene00226354	FALSE	red
WBGene00226391	FALSE	red
WBGene00226395	FALSE	red
WBGene00226396	FALSE	red
WBGene00226400	FALSE	red
WBGene00226402	FALSE	red
WBGene00226440	FALSE	red
WBGene00226460	FALSE	red
WBGene00226475	FALSE	red
WBGene00226496	FALSE	red
WBGene00226500	FALSE	red
WBGene00226511	FALSE	red
WBGene00226524	FALSE	red
WBGene00226536	FALSE	red
WBGene00226579	FALSE	red
WBGene00226648	FALSE	red
WBGene00226650	FALSE	red
WBGene00226653	FALSE	red
WBGene00226655	FALSE	red
WBGene00226679	FALSE	red
WBGene00226685	FALSE	red
WBGene00226695	FALSE	red
WBGene00226696	FALSE	red
WBGene00226761	FALSE	red
WBGene00226764	FALSE	red
WBGene00226773	FALSE	red
WBGene00226803	FALSE	red
WBGene00226809	FALSE	red
WBGene00226862	FALSE	red
WBGene00226911	FALSE	red
WBGene00226963	FALSE	red
WBGene00226968	FALSE	red
WBGene00226973	FALSE	red
WBGene00226988	FALSE	red
WBGene00227051	FALSE	red
WBGene00227052	FALSE	red
WBGene00227059	FALSE	red
WBGene00227062	FALSE	red
WBGene00227065	FALSE	red
WBGene00227066	FALSE	red
WBGene00227072	FALSE	red
WBGene00227079	FALSE	red
WBGene00227083	FALSE	red
WBGene00227084	FALSE	red
WBGene00227094	FALSE	red
WBGene00227100	FALSE	red
WBGene00227111	FALSE	red
WBGene00227131	FALSE	red
WBGene00227140	FALSE	red
WBGene00227161	FALSE	red
WBGene00227168	FALSE	red
WBGene00227170	FALSE	red
WBGene00227175	FALSE	red
WBGene00227199	FALSE	red
WBGene00227210	FALSE	red
WBGene00227214	FALSE	red
WBGene00227218	FALSE	red
WBGene00227223	FALSE	red
WBGene00227228	FALSE	red
WBGene00227245	FALSE	red
WBGene00227252	FALSE	red
WBGene00227274	FALSE	red
WBGene00227301	FALSE	red
WBGene00227326	FALSE	red
WBGene00227383	FALSE	red
WBGene00227387	FALSE	red
WBGene00227411	FALSE	red
WBGene00227425	FALSE	red
WBGene00227462	FALSE	red
WBGene00227469	FALSE	red
WBGene00227470	FALSE	red
WBGene00227472	FALSE	red
WBGene00227484	FALSE	red
WBGene00227526	FALSE	red
WBGene00227534	FALSE	red
WBGene00227554	FALSE	red
WBGene00227567	FALSE	red
WBGene00227578	FALSE	red
WBGene00227584	FALSE	red
WBGene00227630	FALSE	red
WBGene00227669	FALSE	red
WBGene00227681	FALSE	red
WBGene00227743	FALSE	red
WBGene00227746	FALSE	red
WBGene00227769	FALSE	red
WBGene00227781	FALSE	red
WBGene00227785	FALSE	red
WBGene00227791	FALSE	red
WBGene00227836	FALSE	red
WBGene00227899	FALSE	red
WBGene00227933	FALSE	red
WBGene00227992	FALSE	red
WBGene00228103	FALSE	red
WBGene00228174	FALSE	red
WBGene00228279	FALSE	red
WBGene00228285	FALSE	red
WBGene00228318	FALSE	red
WBGene00228412	FALSE	red
WBGene00228645	FALSE	red
WBGene00228746	FALSE	red
WBGene00228795	FALSE	red
WBGene00228837	FALSE	red
WBGene00228960	FALSE	red
WBGene00228988	FALSE	red
WBGene00229051	FALSE	red
WBGene00229060	FALSE	red
WBGene00229120	FALSE	red
WBGene00229133	FALSE	red
WBGene00229136	FALSE	red
WBGene00229180	FALSE	red
WBGene00229275	FALSE	red
WBGene00229296	FALSE	red
WBGene00229313	FALSE	red
WBGene00229323	FALSE	red
WBGene00229327	FALSE	red
WBGene00229341	FALSE	red
WBGene00229342	FALSE	red
WBGene00229349	FALSE	red
WBGene00229428	FALSE	red
WBGene00229441	FALSE	red
WBGene00229465	FALSE	red
WBGene00229478	FALSE	red
WBGene00229485	FALSE	red
WBGene00229520	FALSE	red
WBGene00229557	FALSE	red
WBGene00229560	FALSE	red
WBGene00229620	FALSE	red
WBGene00229648	FALSE	red
WBGene00229679	FALSE	red
WBGene00229718	FALSE	red
WBGene00229856	FALSE	red
WBGene00229882	FALSE	red
WBGene00229946	FALSE	red
WBGene00229983	FALSE	red
WBGene00230023	FALSE	red
WBGene00230130	FALSE	red
WBGene00230166	FALSE	red
WBGene00230286	FALSE	red
WBGene00230312	FALSE	red
WBGene00230366	FALSE	red
WBGene00230478	FALSE	red
WBGene00230498	FALSE	red
WBGene00230537	FALSE	red
WBGene00230624	FALSE	red
WBGene00230691	FALSE	red
WBGene00230704	FALSE	red
WBGene00230752	FALSE	red
WBGene00230757	FALSE	red
WBGene00230777	FALSE	red
WBGene00230788	FALSE	red
WBGene00230808	FALSE	red
WBGene00230979	FALSE	red
WBGene00231079	FALSE	red
WBGene00231088	FALSE	red
WBGene00231089	FALSE	red
WBGene00231104	FALSE	red
WBGene00231107	FALSE	red
WBGene00231123	FALSE	red
WBGene00231145	FALSE	red
WBGene00231169	FALSE	red
WBGene00231283	FALSE	red
WBGene00231339	FALSE	red
WBGene00231349	FALSE	red
WBGene00231609	FALSE	red
WBGene00232526	FALSE	red
WBGene00233022	FALSE	red
WBGene00233049	FALSE	red
WBGene00233112	FALSE	red
WBGene00233119	FALSE	red
WBGene00233129	FALSE	red
WBGene00233160	FALSE	red
WBGene00233164	FALSE	red
WBGene00233175	FALSE	red
WBGene00233197	FALSE	red
WBGene00233203	FALSE	red
WBGene00233234	FALSE	red
WBGene00233606	FALSE	red
WBGene00233654	FALSE	red
WBGene00233706	FALSE	red
WBGene00233912	FALSE	red
WBGene00233919	FALSE	red
WBGene00233927	FALSE	red
WBGene00233932	FALSE	red
WBGene00233944	FALSE	red
WBGene00233975	FALSE	red
WBGene00233978	FALSE	red
WBGene00233981	FALSE	red
WBGene00234001	FALSE	red
WBGene00234023	FALSE	red
WBGene00234029	FALSE	red
WBGene00234030	FALSE	red
WBGene00234049	FALSE	red
WBGene00234069	FALSE	red
WBGene00234141	FALSE	red
WBGene00234150	FALSE	red
WBGene00234159	FALSE	red
WBGene00234160	FALSE	red
WBGene00234162	FALSE	red
WBGene00234164	FALSE	red
WBGene00234166	FALSE	red
WBGene00234168	FALSE	red
WBGene00234170	FALSE	red
WBGene00234172	FALSE	red
WBGene00234173	FALSE	red
WBGene00234261	FALSE	red
WBGene00234269	FALSE	red
WBGene00234284	FALSE	red
WBGene00234292	FALSE	red
WBGene00234303	FALSE	red
WBGene00234311	FALSE	red
WBGene00234313	FALSE	red
WBGene00234317	FALSE	red
WBGene00234320	FALSE	red
WBGene00234322	FALSE	red
WBGene00234324	FALSE	red
WBGene00234329	FALSE	red
WBGene00234330	FALSE	red
WBGene00234331	FALSE	red
WBGene00234332	FALSE	red
WBGene00234333	FALSE	red
WBGene00234335	FALSE	red
WBGene00234337	FALSE	red
WBGene00234338	FALSE	red
WBGene00234339	FALSE	red
WBGene00234340	FALSE	red
WBGene00234341	FALSE	red
WBGene00234342	FALSE	red
WBGene00234343	FALSE	red
WBGene00234345	FALSE	red
WBGene00234611	FALSE	red
WBGene00235002	FALSE	red
WBGene00235014	FALSE	red
WBGene00235067	FALSE	red
WBGene00236790	FALSE	red
WBGene00255513	FALSE	red
WBGene00255532	FALSE	red
WBGene00255585	FALSE	red
WBGene00268232	FALSE	red
WBGene00268240	FALSE	red
WBGene00268358	FALSE	red
WBGene00268415	FALSE	red
WBGene00268535	FALSE	red
WBGene00268570	FALSE	red
WBGene00268710	FALSE	red
WBGene00268720	FALSE	red
WBGene00268777	FALSE	red
WBGene00268794	FALSE	red
WBGene00268797	FALSE	red
WBGene00268800	FALSE	red
WBGene00268818	FALSE	red
WBGene00268834	FALSE	red
WBGene00268868	FALSE	red
WBGene00268879	FALSE	red
WBGene00268914	FALSE	red
WBGene00268933	FALSE	red
WBGene00268935	FALSE	red
WBGene00268939	FALSE	red
WBGene00269046	FALSE	red
WBGene00269108	FALSE	red
WBGene00269110	FALSE	red
WBGene00269134	FALSE	red
WBGene00269142	FALSE	red
WBGene00269320	FALSE	red
WBGene00269329	FALSE	red
WBGene00269330	FALSE	red
WBGene00303348	FALSE	red
WBGene00304751	FALSE	red
WBGene00220761	TRUE	red
WBGene00221841	TRUE	red
WBGene00221995	TRUE	red
WBGene00222204	TRUE	red
WBGene00222313	TRUE	red
WBGene00222553	TRUE	red
WBGene00222690	TRUE	red
WBGene00223631	TRUE	red
WBGene00224385	TRUE	red
WBGene00224906	TRUE	red
WBGene00225096	TRUE	red
WBGene00225494	TRUE	red
WBGene00225836	TRUE	red
WBGene00225980	TRUE	red
WBGene00226043	TRUE	red
WBGene00226325	TRUE	red
WBGene00226717	TRUE	red
WBGene00227390	TRUE	red
WBGene00227397	TRUE	red
WBGene00227621	TRUE	red
WBGene00227760	TRUE	red
WBGene00228041	TRUE	red
WBGene00228612	TRUE	red
WBGene00229870	TRUE	red
WBGene00230218	TRUE	red
WBGene00230937	TRUE	red
WBGene00231700	TRUE	red
WBGene00232223	TRUE	red
WBGene00232899	TRUE	red
WBGene00233423	TRUE	red
WBGene00234963	TRUE	red
WBGene00235029	TRUE	red
WBGene00269280	TRUE	red
WBGene00269367	TRUE	red

## Sheet: Cluster 7 Black
gene	invert	module
WBGene00220302	FALSE	black
WBGene00220310	FALSE	black
WBGene00220360	FALSE	black
WBGene00220489	FALSE	black
WBGene00220492	FALSE	black
WBGene00220498	FALSE	black
WBGene00220549	FALSE	black
WBGene00220668	FALSE	black
WBGene00220669	FALSE	black
WBGene00220695	FALSE	black
WBGene00220737	FALSE	black
WBGene00220756	FALSE	black
WBGene00220758	FALSE	black
WBGene00220836	FALSE	black
WBGene00220844	FALSE	black
WBGene00220944	FALSE	black
WBGene00220949	FALSE	black
WBGene00221009	FALSE	black
WBGene00221146	FALSE	black
WBGene00221317	FALSE	black
WBGene00221335	FALSE	black
WBGene00221359	FALSE	black
WBGene00221463	FALSE	black
WBGene00221559	FALSE	black
WBGene00221566	FALSE	black
WBGene00221718	FALSE	black
WBGene00221741	FALSE	black
WBGene00221917	FALSE	black
WBGene00221958	FALSE	black
WBGene00221971	FALSE	black
WBGene00221983	FALSE	black
WBGene00222014	FALSE	black
WBGene00222067	FALSE	black
WBGene00222073	FALSE	black
WBGene00222088	FALSE	black
WBGene00222135	FALSE	black
WBGene00222162	FALSE	black
WBGene00222165	FALSE	black
WBGene00222171	FALSE	black
WBGene00222186	FALSE	black
WBGene00222188	FALSE	black
WBGene00222236	FALSE	black
WBGene00222240	FALSE	black
WBGene00222249	FALSE	black
WBGene00222285	FALSE	black
WBGene00222310	FALSE	black
WBGene00222413	FALSE	black
WBGene00222429	FALSE	black
WBGene00222515	FALSE	black
WBGene00222561	FALSE	black
WBGene00222582	FALSE	black
WBGene00222590	FALSE	black
WBGene00222599	FALSE	black
WBGene00222634	FALSE	black
WBGene00222681	FALSE	black
WBGene00222697	FALSE	black
WBGene00222703	FALSE	black
WBGene00222714	FALSE	black
WBGene00222760	FALSE	black
WBGene00222801	FALSE	black
WBGene00222830	FALSE	black
WBGene00222906	FALSE	black
WBGene00222909	FALSE	black
WBGene00222916	FALSE	black
WBGene00222982	FALSE	black
WBGene00222991	FALSE	black
WBGene00223011	FALSE	black
WBGene00223023	FALSE	black
WBGene00223034	FALSE	black
WBGene00223039	FALSE	black
WBGene00223142	FALSE	black
WBGene00223143	FALSE	black
WBGene00223147	FALSE	black
WBGene00223150	FALSE	black
WBGene00223152	FALSE	black
WBGene00223169	FALSE	black
WBGene00223172	FALSE	black
WBGene00223182	FALSE	black
WBGene00223190	FALSE	black
WBGene00223233	FALSE	black
WBGene00223352	FALSE	black
WBGene00223365	FALSE	black
WBGene00223384	FALSE	black
WBGene00223410	FALSE	black
WBGene00223435	FALSE	black
WBGene00223493	FALSE	black
WBGene00223513	FALSE	black
WBGene00223530	FALSE	black
WBGene00223560	FALSE	black
WBGene00223561	FALSE	black
WBGene00223598	FALSE	black
WBGene00223628	FALSE	black
WBGene00223633	FALSE	black
WBGene00223664	FALSE	black
WBGene00223681	FALSE	black
WBGene00223694	FALSE	black
WBGene00223785	FALSE	black
WBGene00223803	FALSE	black
WBGene00223812	FALSE	black
WBGene00223819	FALSE	black
WBGene00223829	FALSE	black
WBGene00223870	FALSE	black
WBGene00223873	FALSE	black
WBGene00223896	FALSE	black
WBGene00223932	FALSE	black
WBGene00223960	FALSE	black
WBGene00223985	FALSE	black
WBGene00223988	FALSE	black
WBGene00223994	FALSE	black
WBGene00223995	FALSE	black
WBGene00224091	FALSE	black
WBGene00224155	FALSE	black
WBGene00224182	FALSE	black
WBGene00224240	FALSE	black
WBGene00224251	FALSE	black
WBGene00224281	FALSE	black
WBGene00224287	FALSE	black
WBGene00224360	FALSE	black
WBGene00224430	FALSE	black
WBGene00224456	FALSE	black
WBGene00224458	FALSE	black
WBGene00224460	FALSE	black
WBGene00224479	FALSE	black
WBGene00224516	FALSE	black
WBGene00224521	FALSE	black
WBGene00224561	FALSE	black
WBGene00224883	FALSE	black
WBGene00224903	FALSE	black
WBGene00225004	FALSE	black
WBGene00225080	FALSE	black
WBGene00225092	FALSE	black
WBGene00225109	FALSE	black
WBGene00225117	FALSE	black
WBGene00225141	FALSE	black
WBGene00225170	FALSE	black
WBGene00225182	FALSE	black
WBGene00225236	FALSE	black
WBGene00225259	FALSE	black
WBGene00225290	FALSE	black
WBGene00225311	FALSE	black
WBGene00225339	FALSE	black
WBGene00225373	FALSE	black
WBGene00225425	FALSE	black
WBGene00225434	FALSE	black
WBGene00225445	FALSE	black
WBGene00225454	FALSE	black
WBGene00225512	FALSE	black
WBGene00225533	FALSE	black
WBGene00225570	FALSE	black
WBGene00225580	FALSE	black
WBGene00225591	FALSE	black
WBGene00225614	FALSE	black
WBGene00225623	FALSE	black
WBGene00225656	FALSE	black
WBGene00225660	FALSE	black
WBGene00225713	FALSE	black
WBGene00225717	FALSE	black
WBGene00225723	FALSE	black
WBGene00225728	FALSE	black
WBGene00225744	FALSE	black
WBGene00225788	FALSE	black
WBGene00225831	FALSE	black
WBGene00225867	FALSE	black
WBGene00225886	FALSE	black
WBGene00225894	FALSE	black
WBGene00225909	FALSE	black
WBGene00225913	FALSE	black
WBGene00225920	FALSE	black
WBGene00225952	FALSE	black
WBGene00225966	FALSE	black
WBGene00225970	FALSE	black
WBGene00225975	FALSE	black
WBGene00225988	FALSE	black
WBGene00225999	FALSE	black
WBGene00226005	FALSE	black
WBGene00226010	FALSE	black
WBGene00226027	FALSE	black
WBGene00226065	FALSE	black
WBGene00226075	FALSE	black
WBGene00226090	FALSE	black
WBGene00226110	FALSE	black
WBGene00226120	FALSE	black
WBGene00226162	FALSE	black
WBGene00226196	FALSE	black
WBGene00226201	FALSE	black
WBGene00226207	FALSE	black
WBGene00226260	FALSE	black
WBGene00226282	FALSE	black
WBGene00226285	FALSE	black
WBGene00226297	FALSE	black
WBGene00226308	FALSE	black
WBGene00226336	FALSE	black
WBGene00226348	FALSE	black
WBGene00226379	FALSE	black
WBGene00226394	FALSE	black
WBGene00226454	FALSE	black
WBGene00226467	FALSE	black
WBGene00226491	FALSE	black
WBGene00226553	FALSE	black
WBGene00226560	FALSE	black
WBGene00226611	FALSE	black
WBGene00226678	FALSE	black
WBGene00226681	FALSE	black
WBGene00226707	FALSE	black
WBGene00226724	FALSE	black
WBGene00226725	FALSE	black
WBGene00226774	FALSE	black
WBGene00226776	FALSE	black
WBGene00226789	FALSE	black
WBGene00226793	FALSE	black
WBGene00226831	FALSE	black
WBGene00226935	FALSE	black
WBGene00226946	FALSE	black
WBGene00226991	FALSE	black
WBGene00226998	FALSE	black
WBGene00227086	FALSE	black
WBGene00227122	FALSE	black
WBGene00227141	FALSE	black
WBGene00227167	FALSE	black
WBGene00227209	FALSE	black
WBGene00227260	FALSE	black
WBGene00227264	FALSE	black
WBGene00227295	FALSE	black
WBGene00227299	FALSE	black
WBGene00227306	FALSE	black
WBGene00227336	FALSE	black
WBGene00227351	FALSE	black
WBGene00227355	FALSE	black
WBGene00227356	FALSE	black
WBGene00227373	FALSE	black
WBGene00227386	FALSE	black
WBGene00227391	FALSE	black
WBGene00227398	FALSE	black
WBGene00227439	FALSE	black
WBGene00227448	FALSE	black
WBGene00227465	FALSE	black
WBGene00227493	FALSE	black
WBGene00227520	FALSE	black
WBGene00227550	FALSE	black
WBGene00227558	FALSE	black
WBGene00227591	FALSE	black
WBGene00227602	FALSE	black
WBGene00227643	FALSE	black
WBGene00227685	FALSE	black
WBGene00227693	FALSE	black
WBGene00227698	FALSE	black
WBGene00227700	FALSE	black
WBGene00227706	FALSE	black
WBGene00227728	FALSE	black
WBGene00227783	FALSE	black
WBGene00227880	FALSE	black
WBGene00227917	FALSE	black
WBGene00228089	FALSE	black
WBGene00228093	FALSE	black
WBGene00228142	FALSE	black
WBGene00228175	FALSE	black
WBGene00228177	FALSE	black
WBGene00228184	FALSE	black
WBGene00228204	FALSE	black
WBGene00228208	FALSE	black
WBGene00228225	FALSE	black
WBGene00228323	FALSE	black
WBGene00228329	FALSE	black
WBGene00228433	FALSE	black
WBGene00228455	FALSE	black
WBGene00228468	FALSE	black
WBGene00228492	FALSE	black
WBGene00228562	FALSE	black
WBGene00228657	FALSE	black
WBGene00228668	FALSE	black
WBGene00228757	FALSE	black
WBGene00228775	FALSE	black
WBGene00228949	FALSE	black
WBGene00229027	FALSE	black
WBGene00229080	FALSE	black
WBGene00229082	FALSE	black
WBGene00229101	FALSE	black
WBGene00229102	FALSE	black
WBGene00229138	FALSE	black
WBGene00229176	FALSE	black
WBGene00229199	FALSE	black
WBGene00229262	FALSE	black
WBGene00229281	FALSE	black
WBGene00229297	FALSE	black
WBGene00229311	FALSE	black
WBGene00229443	FALSE	black
WBGene00229457	FALSE	black
WBGene00229461	FALSE	black
WBGene00229466	FALSE	black
WBGene00229480	FALSE	black
WBGene00229489	FALSE	black
WBGene00229492	FALSE	black
WBGene00229523	FALSE	black
WBGene00229524	FALSE	black
WBGene00229597	FALSE	black
WBGene00229598	FALSE	black
WBGene00229611	FALSE	black
WBGene00229639	FALSE	black
WBGene00229641	FALSE	black
WBGene00229733	FALSE	black
WBGene00229734	FALSE	black
WBGene00229736	FALSE	black
WBGene00229787	FALSE	black
WBGene00229926	FALSE	black
WBGene00229963	FALSE	black
WBGene00229964	FALSE	black
WBGene00230017	FALSE	black
WBGene00230037	FALSE	black
WBGene00230091	FALSE	black
WBGene00230113	FALSE	black
WBGene00230185	FALSE	black
WBGene00230340	FALSE	black
WBGene00230361	FALSE	black
WBGene00230404	FALSE	black
WBGene00230526	FALSE	black
WBGene00230538	FALSE	black
WBGene00230608	FALSE	black
WBGene00230612	FALSE	black
WBGene00230652	FALSE	black
WBGene00230694	FALSE	black
WBGene00230698	FALSE	black
WBGene00230764	FALSE	black
WBGene00230798	FALSE	black
WBGene00230892	FALSE	black
WBGene00230919	FALSE	black
WBGene00230922	FALSE	black
WBGene00230935	FALSE	black
WBGene00231000	FALSE	black
WBGene00231043	FALSE	black
WBGene00231095	FALSE	black
WBGene00231111	FALSE	black
WBGene00231131	FALSE	black
WBGene00231140	FALSE	black
WBGene00231162	FALSE	black
WBGene00231168	FALSE	black
WBGene00231199	FALSE	black
WBGene00231205	FALSE	black
WBGene00231361	FALSE	black
WBGene00231650	FALSE	black
WBGene00231904	FALSE	black
WBGene00231980	FALSE	black
WBGene00232040	FALSE	black
WBGene00232070	FALSE	black
WBGene00232323	FALSE	black
WBGene00232369	FALSE	black
WBGene00232519	FALSE	black
WBGene00232640	FALSE	black
WBGene00232650	FALSE	black
WBGene00232677	FALSE	black
WBGene00233054	FALSE	black
WBGene00233057	FALSE	black
WBGene00233058	FALSE	black
WBGene00233059	FALSE	black
WBGene00233060	FALSE	black
WBGene00233071	FALSE	black
WBGene00233209	FALSE	black
WBGene00233512	FALSE	black
WBGene00233519	FALSE	black
WBGene00233521	FALSE	black
WBGene00233610	FALSE	black
WBGene00233633	FALSE	black
WBGene00233650	FALSE	black
WBGene00233652	FALSE	black
WBGene00233688	FALSE	black
WBGene00233733	FALSE	black
WBGene00233883	FALSE	black
WBGene00233921	FALSE	black
WBGene00233925	FALSE	black
WBGene00233947	FALSE	black
WBGene00233961	FALSE	black
WBGene00234018	FALSE	black
WBGene00234040	FALSE	black
WBGene00234046	FALSE	black
WBGene00234070	FALSE	black
WBGene00234104	FALSE	black
WBGene00234118	FALSE	black
WBGene00234147	FALSE	black
WBGene00234154	FALSE	black
WBGene00234156	FALSE	black
WBGene00234220	FALSE	black
WBGene00234231	FALSE	black
WBGene00234283	FALSE	black
WBGene00234289	FALSE	black
WBGene00234310	FALSE	black
WBGene00234315	FALSE	black
WBGene00234387	FALSE	black
WBGene00234584	FALSE	black
WBGene00234930	FALSE	black
WBGene00234934	FALSE	black
WBGene00234941	FALSE	black
WBGene00234944	FALSE	black
WBGene00234976	FALSE	black
WBGene00235026	FALSE	black
WBGene00235030	FALSE	black
WBGene00235048	FALSE	black
WBGene00235061	FALSE	black
WBGene00235066	FALSE	black
WBGene00235070	FALSE	black
WBGene00235105	FALSE	black
WBGene00235136	FALSE	black
WBGene00255710	FALSE	black
WBGene00268218	FALSE	black
WBGene00268219	FALSE	black
WBGene00268383	FALSE	black
WBGene00268386	FALSE	black
WBGene00268410	FALSE	black
WBGene00268486	FALSE	black
WBGene00268501	FALSE	black
WBGene00268503	FALSE	black
WBGene00268507	FALSE	black
WBGene00268529	FALSE	black
WBGene00268543	FALSE	black
WBGene00268562	FALSE	black
WBGene00268564	FALSE	black
WBGene00268585	FALSE	black
WBGene00268605	FALSE	black
WBGene00268638	FALSE	black
WBGene00268712	FALSE	black
WBGene00268805	FALSE	black
WBGene00268822	FALSE	black
WBGene00268853	FALSE	black
WBGene00268912	FALSE	black
WBGene00268949	FALSE	black
WBGene00269004	FALSE	black
WBGene00269005	FALSE	black
WBGene00269140	FALSE	black
WBGene00269145	FALSE	black
WBGene00269159	FALSE	black
WBGene00269191	FALSE	black
WBGene00269206	FALSE	black
WBGene00269237	FALSE	black
WBGene00269273	FALSE	black
WBGene00269439	FALSE	black
WBGene00220757	TRUE	black
WBGene00220828	TRUE	black
WBGene00223754	TRUE	black
WBGene00223851	TRUE	black
WBGene00224450	TRUE	black
WBGene00224637	TRUE	black
WBGene00225270	TRUE	black
WBGene00226082	TRUE	black
WBGene00226202	TRUE	black
WBGene00226405	TRUE	black
WBGene00226868	TRUE	black
WBGene00227259	TRUE	black
WBGene00229584	TRUE	black
WBGene00229660	TRUE	black
WBGene00231166	TRUE	black
WBGene00233149	TRUE	black
WBGene00233251	TRUE	black
WBGene00234239	TRUE	black
WBGene00235056	TRUE	black

## Sheet: Cluster 8 Pink
gene	invert	module
WBGene00220425	FALSE	pink
WBGene00220444	FALSE	pink
WBGene00220466	FALSE	pink
WBGene00220530	FALSE	pink
WBGene00220823	FALSE	pink
WBGene00220865	FALSE	pink
WBGene00221094	FALSE	pink
WBGene00221117	FALSE	pink
WBGene00221649	FALSE	pink
WBGene00221802	FALSE	pink
WBGene00221810	FALSE	pink
WBGene00221836	FALSE	pink
WBGene00221933	FALSE	pink
WBGene00221950	FALSE	pink
WBGene00221975	FALSE	pink
WBGene00221985	FALSE	pink
WBGene00222011	FALSE	pink
WBGene00222029	FALSE	pink
WBGene00222031	FALSE	pink
WBGene00222063	FALSE	pink
WBGene00222134	FALSE	pink
WBGene00222185	FALSE	pink
WBGene00222229	FALSE	pink
WBGene00222238	FALSE	pink
WBGene00222241	FALSE	pink
WBGene00222248	FALSE	pink
WBGene00222279	FALSE	pink
WBGene00222290	FALSE	pink
WBGene00222314	FALSE	pink
WBGene00222340	FALSE	pink
WBGene00222347	FALSE	pink
WBGene00222353	FALSE	pink
WBGene00222367	FALSE	pink
WBGene00222371	FALSE	pink
WBGene00222387	FALSE	pink
WBGene00222399	FALSE	pink
WBGene00222469	FALSE	pink
WBGene00222520	FALSE	pink
WBGene00222551	FALSE	pink
WBGene00222576	FALSE	pink
WBGene00222594	FALSE	pink
WBGene00222658	FALSE	pink
WBGene00222707	FALSE	pink
WBGene00222729	FALSE	pink
WBGene00222732	FALSE	pink
WBGene00222794	FALSE	pink
WBGene00222800	FALSE	pink
WBGene00222807	FALSE	pink
WBGene00222869	FALSE	pink
WBGene00222874	FALSE	pink
WBGene00222893	FALSE	pink
WBGene00222896	FALSE	pink
WBGene00222974	FALSE	pink
WBGene00223010	FALSE	pink
WBGene00223015	FALSE	pink
WBGene00223029	FALSE	pink
WBGene00223059	FALSE	pink
WBGene00223060	FALSE	pink
WBGene00223086	FALSE	pink
WBGene00223109	FALSE	pink
WBGene00223115	FALSE	pink
WBGene00223133	FALSE	pink
WBGene00223161	FALSE	pink
WBGene00223175	FALSE	pink
WBGene00223185	FALSE	pink
WBGene00223187	FALSE	pink
WBGene00223188	FALSE	pink
WBGene00223193	FALSE	pink
WBGene00223321	FALSE	pink
WBGene00223351	FALSE	pink
WBGene00223363	FALSE	pink
WBGene00223405	FALSE	pink
WBGene00223418	FALSE	pink
WBGene00223423	FALSE	pink
WBGene00223447	FALSE	pink
WBGene00223478	FALSE	pink
WBGene00223496	FALSE	pink
WBGene00223517	FALSE	pink
WBGene00223537	FALSE	pink
WBGene00223568	FALSE	pink
WBGene00223596	FALSE	pink
WBGene00223649	FALSE	pink
WBGene00223659	FALSE	pink
WBGene00223660	FALSE	pink
WBGene00223675	FALSE	pink
WBGene00223710	FALSE	pink
WBGene00223739	FALSE	pink
WBGene00223741	FALSE	pink
WBGene00223746	FALSE	pink
WBGene00223816	FALSE	pink
WBGene00223830	FALSE	pink
WBGene00223855	FALSE	pink
WBGene00223879	FALSE	pink
WBGene00223943	FALSE	pink
WBGene00223944	FALSE	pink
WBGene00223955	FALSE	pink
WBGene00223961	FALSE	pink
WBGene00223974	FALSE	pink
WBGene00223977	FALSE	pink
WBGene00224030	FALSE	pink
WBGene00224078	FALSE	pink
WBGene00224081	FALSE	pink
WBGene00224083	FALSE	pink
WBGene00224149	FALSE	pink
WBGene00224150	FALSE	pink
WBGene00224202	FALSE	pink
WBGene00224220	FALSE	pink
WBGene00224233	FALSE	pink
WBGene00224241	FALSE	pink
WBGene00224266	FALSE	pink
WBGene00224267	FALSE	pink
WBGene00224285	FALSE	pink
WBGene00224301	FALSE	pink
WBGene00224302	FALSE	pink
WBGene00224368	FALSE	pink
WBGene00224377	FALSE	pink
WBGene00224457	FALSE	pink
WBGene00224500	FALSE	pink
WBGene00224503	FALSE	pink
WBGene00224505	FALSE	pink
WBGene00224536	FALSE	pink
WBGene00224545	FALSE	pink
WBGene00224559	FALSE	pink
WBGene00224579	FALSE	pink
WBGene00224630	FALSE	pink
WBGene00224639	FALSE	pink
WBGene00224652	FALSE	pink
WBGene00224668	FALSE	pink
WBGene00224671	FALSE	pink
WBGene00224696	FALSE	pink
WBGene00224754	FALSE	pink
WBGene00224762	FALSE	pink
WBGene00224768	FALSE	pink
WBGene00224770	FALSE	pink
WBGene00224789	FALSE	pink
WBGene00224796	FALSE	pink
WBGene00224810	FALSE	pink
WBGene00224822	FALSE	pink
WBGene00224843	FALSE	pink
WBGene00224866	FALSE	pink
WBGene00224870	FALSE	pink
WBGene00224879	FALSE	pink
WBGene00224893	FALSE	pink
WBGene00224917	FALSE	pink
WBGene00224939	FALSE	pink
WBGene00224951	FALSE	pink
WBGene00224973	FALSE	pink
WBGene00224999	FALSE	pink
WBGene00225019	FALSE	pink
WBGene00225036	FALSE	pink
WBGene00225050	FALSE	pink
WBGene00225062	FALSE	pink
WBGene00225067	FALSE	pink
WBGene00225097	FALSE	pink
WBGene00225114	FALSE	pink
WBGene00225137	FALSE	pink
WBGene00225205	FALSE	pink
WBGene00225216	FALSE	pink
WBGene00225250	FALSE	pink
WBGene00225260	FALSE	pink
WBGene00225268	FALSE	pink
WBGene00225338	FALSE	pink
WBGene00225363	FALSE	pink
WBGene00225433	FALSE	pink
WBGene00225466	FALSE	pink
WBGene00225488	FALSE	pink
WBGene00225523	FALSE	pink
WBGene00225567	FALSE	pink
WBGene00225616	FALSE	pink
WBGene00225632	FALSE	pink
WBGene00225638	FALSE	pink
WBGene00225701	FALSE	pink
WBGene00225706	FALSE	pink
WBGene00225710	FALSE	pink
WBGene00225754	FALSE	pink
WBGene00225776	FALSE	pink
WBGene00225789	FALSE	pink
WBGene00225850	FALSE	pink
WBGene00225882	FALSE	pink
WBGene00225922	FALSE	pink
WBGene00225926	FALSE	pink
WBGene00225941	FALSE	pink
WBGene00225978	FALSE	pink
WBGene00225989	FALSE	pink
WBGene00225997	FALSE	pink
WBGene00226038	FALSE	pink
WBGene00226081	FALSE	pink
WBGene00226154	FALSE	pink
WBGene00226158	FALSE	pink
WBGene00226166	FALSE	pink
WBGene00226169	FALSE	pink
WBGene00226170	FALSE	pink
WBGene00226179	FALSE	pink
WBGene00226191	FALSE	pink
WBGene00226195	FALSE	pink
WBGene00226239	FALSE	pink
WBGene00226245	FALSE	pink
WBGene00226271	FALSE	pink
WBGene00226274	FALSE	pink
WBGene00226321	FALSE	pink
WBGene00226327	FALSE	pink
WBGene00226332	FALSE	pink
WBGene00226335	FALSE	pink
WBGene00226344	FALSE	pink
WBGene00226345	FALSE	pink
WBGene00226357	FALSE	pink
WBGene00226415	FALSE	pink
WBGene00226424	FALSE	pink
WBGene00226441	FALSE	pink
WBGene00226457	FALSE	pink
WBGene00226462	FALSE	pink
WBGene00226463	FALSE	pink
WBGene00226464	FALSE	pink
WBGene00226480	FALSE	pink
WBGene00226481	FALSE	pink
WBGene00226542	FALSE	pink
WBGene00226585	FALSE	pink
WBGene00226622	FALSE	pink
WBGene00226631	FALSE	pink
WBGene00226682	FALSE	pink
WBGene00226716	FALSE	pink
WBGene00226766	FALSE	pink
WBGene00226787	FALSE	pink
WBGene00226790	FALSE	pink
WBGene00226796	FALSE	pink
WBGene00226805	FALSE	pink
WBGene00226807	FALSE	pink
WBGene00226832	FALSE	pink
WBGene00226849	FALSE	pink
WBGene00226982	FALSE	pink
WBGene00227147	FALSE	pink
WBGene00227156	FALSE	pink
WBGene00227164	FALSE	pink
WBGene00227183	FALSE	pink
WBGene00227196	FALSE	pink
WBGene00227225	FALSE	pink
WBGene00227267	FALSE	pink
WBGene00227282	FALSE	pink
WBGene00227315	FALSE	pink
WBGene00227320	FALSE	pink
WBGene00227335	FALSE	pink
WBGene00227415	FALSE	pink
WBGene00227422	FALSE	pink
WBGene00227490	FALSE	pink
WBGene00227494	FALSE	pink
WBGene00227495	FALSE	pink
WBGene00227507	FALSE	pink
WBGene00227537	FALSE	pink
WBGene00227586	FALSE	pink
WBGene00227763	FALSE	pink
WBGene00227801	FALSE	pink
WBGene00227809	FALSE	pink
WBGene00227861	FALSE	pink
WBGene00227866	FALSE	pink
WBGene00227872	FALSE	pink
WBGene00227875	FALSE	pink
WBGene00227900	FALSE	pink
WBGene00227909	FALSE	pink
WBGene00227928	FALSE	pink
WBGene00227987	FALSE	pink
WBGene00228050	FALSE	pink
WBGene00228076	FALSE	pink
WBGene00228114	FALSE	pink
WBGene00228127	FALSE	pink
WBGene00228131	FALSE	pink
WBGene00228134	FALSE	pink
WBGene00228154	FALSE	pink
WBGene00228155	FALSE	pink
WBGene00228176	FALSE	pink
WBGene00228241	FALSE	pink
WBGene00228252	FALSE	pink
WBGene00228298	FALSE	pink
WBGene00228304	FALSE	pink
WBGene00228328	FALSE	pink
WBGene00228353	FALSE	pink
WBGene00228367	FALSE	pink
WBGene00228427	FALSE	pink
WBGene00228442	FALSE	pink
WBGene00228484	FALSE	pink
WBGene00228525	FALSE	pink
WBGene00228527	FALSE	pink
WBGene00228687	FALSE	pink
WBGene00228699	FALSE	pink
WBGene00228703	FALSE	pink
WBGene00228705	FALSE	pink
WBGene00228713	FALSE	pink
WBGene00228731	FALSE	pink
WBGene00228755	FALSE	pink
WBGene00228780	FALSE	pink
WBGene00228785	FALSE	pink
WBGene00228788	FALSE	pink
WBGene00228814	FALSE	pink
WBGene00228818	FALSE	pink
WBGene00228867	FALSE	pink
WBGene00228922	FALSE	pink
WBGene00228995	FALSE	pink
WBGene00229089	FALSE	pink
WBGene00229134	FALSE	pink
WBGene00229195	FALSE	pink
WBGene00229268	FALSE	pink
WBGene00229282	FALSE	pink
WBGene00229305	FALSE	pink
WBGene00229353	FALSE	pink
WBGene00229437	FALSE	pink
WBGene00229453	FALSE	pink
WBGene00229499	FALSE	pink
WBGene00229624	FALSE	pink
WBGene00229788	FALSE	pink
WBGene00229799	FALSE	pink
WBGene00229805	FALSE	pink
WBGene00229889	FALSE	pink
WBGene00229990	FALSE	pink
WBGene00230202	FALSE	pink
WBGene00230278	FALSE	pink
WBGene00230321	FALSE	pink
WBGene00230334	FALSE	pink
WBGene00230398	FALSE	pink
WBGene00230507	FALSE	pink
WBGene00230620	FALSE	pink
WBGene00230638	FALSE	pink
WBGene00230653	FALSE	pink
WBGene00230685	FALSE	pink
WBGene00230744	FALSE	pink
WBGene00230748	FALSE	pink
WBGene00230807	FALSE	pink
WBGene00230809	FALSE	pink
WBGene00230810	FALSE	pink
WBGene00230841	FALSE	pink
WBGene00230860	FALSE	pink
WBGene00231083	FALSE	pink
WBGene00231119	FALSE	pink
WBGene00231170	FALSE	pink
WBGene00231186	FALSE	pink
WBGene00231215	FALSE	pink
WBGene00231252	FALSE	pink
WBGene00231273	FALSE	pink
WBGene00231332	FALSE	pink
WBGene00231356	FALSE	pink
WBGene00231363	FALSE	pink
WBGene00231373	FALSE	pink
WBGene00231447	FALSE	pink
WBGene00231492	FALSE	pink
WBGene00231518	FALSE	pink
WBGene00231575	FALSE	pink
WBGene00231591	FALSE	pink
WBGene00231627	FALSE	pink
WBGene00231825	FALSE	pink
WBGene00231838	FALSE	pink
WBGene00231862	FALSE	pink
WBGene00231870	FALSE	pink
WBGene00231913	FALSE	pink
WBGene00231941	FALSE	pink
WBGene00232140	FALSE	pink
WBGene00232401	FALSE	pink
WBGene00232524	FALSE	pink
WBGene00232673	FALSE	pink
WBGene00232993	FALSE	pink
WBGene00233096	FALSE	pink
WBGene00233158	FALSE	pink
WBGene00233161	FALSE	pink
WBGene00233179	FALSE	pink
WBGene00233241	FALSE	pink
WBGene00233578	FALSE	pink
WBGene00233678	FALSE	pink
WBGene00233839	FALSE	pink
WBGene00233846	FALSE	pink
WBGene00233859	FALSE	pink
WBGene00233878	FALSE	pink
WBGene00233905	FALSE	pink
WBGene00234026	FALSE	pink
WBGene00234079	FALSE	pink
WBGene00234096	FALSE	pink
WBGene00234100	FALSE	pink
WBGene00234206	FALSE	pink
WBGene00234207	FALSE	pink
WBGene00234224	FALSE	pink
WBGene00234226	FALSE	pink
WBGene00234453	FALSE	pink
WBGene00234475	FALSE	pink
WBGene00234956	FALSE	pink
WBGene00234977	FALSE	pink
WBGene00235046	FALSE	pink
WBGene00268298	FALSE	pink
WBGene00268466	FALSE	pink
WBGene00268468	FALSE	pink
WBGene00268620	FALSE	pink
WBGene00268647	FALSE	pink
WBGene00268837	FALSE	pink
WBGene00268858	FALSE	pink
WBGene00268859	FALSE	pink
WBGene00268962	FALSE	pink
WBGene00268969	FALSE	pink
WBGene00269027	FALSE	pink
WBGene00269034	FALSE	pink
WBGene00269128	FALSE	pink
WBGene00269131	FALSE	pink
WBGene00269132	FALSE	pink
WBGene00269133	FALSE	pink
WBGene00269186	FALSE	pink
WBGene00269197	FALSE	pink
WBGene00269199	FALSE	pink
WBGene00269200	FALSE	pink
WBGene00269272	FALSE	pink
WBGene00269286	FALSE	pink
WBGene00269341	FALSE	pink
WBGene00269349	FALSE	pink
WBGene00222581	TRUE	pink
WBGene00222954	TRUE	pink
WBGene00223217	TRUE	pink
WBGene00223499	TRUE	pink
WBGene00223934	TRUE	pink
WBGene00224103	TRUE	pink
WBGene00225468	TRUE	pink
WBGene00225628	TRUE	pink
WBGene00225691	TRUE	pink
WBGene00225977	TRUE	pink
WBGene00227063	TRUE	pink
WBGene00227092	TRUE	pink
WBGene00227095	TRUE	pink
WBGene00227568	TRUE	pink
WBGene00227773	TRUE	pink
WBGene00229201	TRUE	pink
WBGene00229832	TRUE	pink
WBGene00229899	TRUE	pink
WBGene00230640	TRUE	pink
WBGene00231418	TRUE	pink
WBGene00231663	TRUE	pink
WBGene00234124	TRUE	pink
WBGene00234149	TRUE	pink
WBGene00234157	TRUE	pink
WBGene00234334	TRUE	pink
WBGene00235051	TRUE	pink
WBGene00303418	TRUE	pink

[truncated: 19 more sheets: Cluster 9 Purple, Cluster 10 DarkTurquoise, Cluster 11 GreenYellow, Cluster 12 Tan, Cluster 13 Salmon, Cluster 14 Cyan, Cluster 15 Grey60, Cluster 16 LightGreen, Cluster 17 LightYellow, Cluster 18 RoyalBlue, Cluster 19 DarkRed, Cluster 20 DarkGrey, Cluster 21 Orange, Cluster 22 DarkOrange, Cluster 23 White, Cluster 24 Skyblue, Cluster 25 SaddleBrown, Cluster 26 SteelBlue, Cluster 27 PaleTurquoise]
