# Supplementary material for: Updated annotation and meta-analysis of Brugia malayi transcriptomics data reveals consistent transcriptional profiles across time and space with some study-specific differences in adult female worm transcriptional profiles
Source: PLoS Negl Trop Dis. 2024 Sep 26;18(9):e0012511. doi: 10.1371/journal.pntd.0012511 (PMC11460672; doi:10.1371/journal.pntd.0012511)
Supplement: S4 File — (XLSX) [file pntd.0012511.s004.xlsx]

## Sheet: WGCNA Functional Enrichment
term	clusteroccurences	genomeoccurences	pvalue	correctedpvalue	oddsratio	clusterProportion	clusterSize	genomeProportion	genomeSize	newOddsRatio	module	invert
IPR000535: Major sperm protein (MSP) domain	28	33	1.51809e-20	8.36166e-17	38.1475	5.6	5	0.146711	10306	38.1704	turquoise	FALSE
IPR008962: PapD-like	28	35	3.3051e-19	1.82045e-15	27.2345	4	7	0.146739	10304	27.2593	turquoise	FALSE
GO:0004672: protein kinase activity	86	274	8.3806e-16	6.38602e-13	3.1844	0.457447	188	0.143633	10123	3.18482	turquoise	FALSE
IPR011009: Protein kinase-like domain	92	302	9.90672e-16	5.45662e-12	3.05568	0.438095	210	0.143352	10101	3.05608	turquoise	FALSE
IPR000719: Protein kinase domain	85	271	1.29677e-15	7.14261e-12	3.17966	0.456989	186	0.143704	10125	3.18008	turquoise	FALSE
GO:0006468: protein phosphorylation	86	276	1.88347e-15	1.11878e-12	3.15026	0.452632	190	0.143662	10121	3.15068	turquoise	FALSE
IPR006186: Serine/threonine-specific protein phosphatase/bis(5-nucleosyl)-tetraphosphatase	24	33	5.43958e-15	2.99612e-11	18.1126	2.66667	9	0.147156	10302	18.1214	turquoise	FALSE
IPR029052: Metallo-dependent phosphatase-like	28	47	7.06322e-14	3.89042e-10	10.0263	1.47368	19	0.14691	10292	10.0312	turquoise	FALSE
IPR004843: Calcineurin-like phosphoesterase domain, ApaH type	26	44	7.29189e-13	4.01637e-09	9.81525	1.44444	18	0.14709	10293	9.82012	turquoise	FALSE
IPR000242: PTP type protein phosphatase	22	40	3.00955e-10	1.65766e-06	8.28479	1.22222	18	0.147479	10293	8.28744	turquoise	FALSE
IPR001245: Serine-threonine/tyrosine-protein kinase, catalytic domain	28	61	3.08527e-10	1.69937e-06	5.76626	0.848485	33	0.14711	10278	5.76768	turquoise	FALSE
IPR003595: Protein-tyrosine phosphatase, catalytic	22	41	5.70016e-10	3.13965e-06	7.84637	1.15789	19	0.147493	10292	7.8505	turquoise	FALSE
IPR020635: Tyrosine-protein kinase, catalytic domain	20	38	5.45292e-09	3.00347e-05	7.52141	1.11111	18	0.147673	10293	7.52412	turquoise	FALSE
GO:0004713: protein tyrosine kinase activity	20	38	5.45292e-09	4.15512e-06	7.52141	1.11111	18	0.147673	10293	7.52412	turquoise	FALSE
IPR008266: Tyrosine-protein kinase, active site	21	42	7.56374e-09	4.16611e-05	6.77114	1	21	0.147619	10290	6.77419	turquoise	FALSE
IPR000387: Tyrosine specific protein phosphatases domain	24	54	1.26723e-08	6.97989e-05	5.42409	0.8	30	0.147456	10281	5.42533	turquoise	FALSE
GO:0004725: protein tyrosine phosphatase activity	25	59	2.06754e-08	1.57546e-05	4.98688	0.735294	34	0.147417	10277	4.98787	turquoise	FALSE
GO:0016787: hydrolase activity	34	98	2.90711e-08	2.21522e-05	3.61378	0.53125	64	0.14697	10247	3.61469	turquoise	FALSE
GO:0016311: dephosphorylation	24	57	4.59428e-08	2.729e-05	4.92973	0.727273	33	0.1475	10278	4.93068	turquoise	FALSE
GO:0006470: protein dephosphorylation	25	61	4.62478e-08	2.74712e-05	4.70905	0.694444	36	0.147445	10275	4.70985	turquoise	FALSE
GO:0003677: DNA binding	10	286	5.45354e-08	4.1556e-05	0.237656	0.0362319	276	0.152466	10035	0.237639	turquoise	FALSE
IPR029021: Protein-tyrosine phosphatase-like	25	65	2.03247e-07	0.00111949	4.23676	0.625	40	0.147503	10271	4.23721	turquoise	FALSE
GO:0006355: regulation of transcription, DNA-templated	8	246	2.29027e-07	0.000136042	0.221027	0.0336134	238	0.15209	10073	0.221011	turquoise	FALSE
GO:0016791: phosphatase activity	24	62	3.08626e-07	0.000235173	4.27934	0.631579	38	0.147571	10273	4.27982	turquoise	FALSE
IPR017441: Protein kinase, ATP binding site	50	187	4.29498e-07	0.00236567	2.49173	0.364964	137	0.146452	10174	2.49204	turquoise	FALSE
IPR016130: Protein-tyrosine phosphatase, active site	18	43	2.45297e-06	0.013511	4.86501	0.72	25	0.147968	10286	4.86591	turquoise	FALSE
No GO terms for cellular component	1346	9879	3.07187e-06	0.000715746	1.44561	0.157741	8533	0.109111	1778	1.44568	turquoise	FALSE
GO:0003676: nucleic acid binding	33	501	3.37257e-06	0.0025699	0.460582	0.0705128	468	0.153104	9843	0.460556	turquoise	FALSE
IPR031675: Serine-threonine protein phosphatase, N-terminal	7	8	4.3862e-06	0.0241592	47.0996	7	1	0.148691	10310	47.0776	turquoise	FALSE
IPR000980: SH2 domain	17	44	1.68243e-05	0.092668	4.25109	0.62963	27	0.148094	10284	4.25155	turquoise	FALSE
GO:0005524: ATP binding	114	605	2.95644e-05	0.0225281	1.5988	0.232179	491	0.145214	9820	1.59888	turquoise	FALSE
IPR032296: Cytoplasmic polyadenylation element-binding protein, ZZ domain	5	5	3.68445e-05	0.202939	Inf	Inf	0	0.14887	10311	Inf	turquoise	FALSE
GO:0043565: sequence-specific DNA binding	5	153	5.22297e-05	0.039799	0.223694	0.0337838	148	0.151038	10163	0.223677	turquoise	FALSE
GO:0005634: nucleus	11	224	7.82071e-05	0.0182223	0.341088	0.0516432	213	0.151416	10098	0.341068	turquoise	FALSE
IPR015943: WD40/YVTN repeat-like-containing domain	7	175	9.42335e-05	0.519038	0.275703	0.0416667	168	0.151139	10143	0.275685	turquoise	FALSE
IPR002087: Anti-proliferative protein	5	6	0.000197195	1	33.5622	5	1	0.148885	10310	33.5831	turquoise	FALSE
IPR004296: DUF236 repeat	5	6	0.000197195	1	33.5622	5	1	0.148885	10310	33.5831	turquoise	FALSE
IPR004148: BAR domain	7	13	0.000517831	1	7.83876	1.16667	6	0.148763	10305	7.84247	turquoise	FALSE
No GO terms for molecular function	928	6656	0.000520758	0.396818	1.21321	0.162011	5728	0.133537	4583	1.21323	turquoise	FALSE
GO:0003700: transcription factor activity, sequence-specific DNA binding	4	120	0.000529722	0.403648	0.228891	0.0344828	116	0.150662	10195	0.228875	turquoise	FALSE
IPR017986: WD40-repeat-containing domain	7	154	0.000659672	1	0.315741	0.047619	147	0.150826	10164	0.315721	turquoise	FALSE
IPR027417: P-loop containing nucleoside triphosphate hydrolase	33	422	0.000866041	1	0.558559	0.0848329	389	0.151885	9922	0.558535	turquoise	FALSE
IPR009057: Homeobox domain-like	3	102	0.000924785	1	0.201352	0.030303	99	0.150509	10212	0.201337	turquoise	FALSE
IPR001356: Homeobox domain	1	68	0.00163509	1	0.0993559	0.0149254	67	0.150234	10244	0.0993473	turquoise	FALSE
IPR011611: Carbohydrate kinase PfkB	3	3	0.00219059	1	Inf	Inf	0	0.149064	10311	Inf	turquoise	FALSE
IPR017907: Zinc finger, RING-type, conserved site	15	51	0.00237115	1	2.80703	0.416667	36	0.148418	10275	2.80738	turquoise	FALSE
IPR027267: Arfaptin homology (AH) domain/BAR domain	7	16	0.00242064	1	5.22567	0.777778	9	0.148806	10302	5.22679	turquoise	FALSE
No GO terms for biological process	1166	8593	0.00244679	1	1.21063	0.156995	7427	0.129681	2884	1.21062	turquoise	FALSE
No InterPro entry	565	3947	0.00282404	1	1.18721	0.167061	3382	0.140713	6929	1.18725	turquoise	FALSE
IPR009003: Peptidase S1, PA clan	5	9	0.0029466	1	8.39064	1.25	4	0.148928	10307	8.39332	turquoise	FALSE
GO:0006412: translation	5	115	0.00311841	1	0.302092	0.0454545	110	0.150475	10201	0.302073	turquoise	FALSE
GO:0003735: structural constituent of ribosome	5	117	0.00324931	1	0.29664	0.0446429	112	0.150505	10199	0.296621	turquoise	FALSE
IPR013078: Histidine phosphatase superfamily, clade-1	4	6	0.00342614	1	13.4179	2	2	0.148996	10309	13.4232	turquoise	FALSE
IPR011705: BTB/Kelch-associated	9	26	0.00404924	1	3.55881	0.529412	17	0.148727	10294	3.55961	turquoise	FALSE
IPR001680: WD40 repeat	7	134	0.00428693	1	0.366181	0.0551181	127	0.15053	10184	0.36616	turquoise	FALSE
IPR001650: Helicase, C-terminal	2	73	0.00465307	1	0.187564	0.028169	71	0.150195	10240	0.187549	turquoise	FALSE
IPR014001: Helicase superfamily 1/2, ATP-binding domain	2	74	0.00473053	1	0.184941	0.0277778	72	0.15021	10239	0.184926	turquoise	FALSE
IPR016024: Armadillo-type fold	10	165	0.00499568	1	0.428274	0.0645161	155	0.15065	10156	0.428252	turquoise	FALSE
GO:0005488: binding	10	165	0.00499568	1	0.428274	0.0645161	155	0.15065	10156	0.428252	turquoise	FALSE
IPR013088: Zinc finger, NHR/GATA-type	0	44	0.00516685	1	0	0	44	0.149995	10267	0	turquoise	FALSE
IPR016187: C-type lectin fold	9	27	0.005385	1	3.36108	0.5	18	0.148742	10293	3.36153	turquoise	FALSE
GO:0005622: intracellular	8	144	0.00564383	1	0.390706	0.0588235	136	0.150565	10175	0.390685	turquoise	FALSE
GO:0005525: GTP binding	8	145	0.00575192	1	0.387816	0.0583942	137	0.15058	10174	0.387795	turquoise	FALSE
IPR005225: Small GTP-binding protein domain	2	71	0.00686622	1	0.193038	0.0289855	69	0.150166	10242	0.193023	turquoise	FALSE
IPR021010: Cytosolic motility protein	4	7	0.00717311	1	8.94352	1.33333	3	0.14901	10308	8.94792	turquoise	FALSE
IPR001628: Zinc finger, nuclear hormone receptor-type	0	39	0.00730773	1	0	0	39	0.149922	10272	0	turquoise	FALSE
IPR003961: Fibronectin type III	0	40	0.00751859	1	0	0	40	0.149937	10271	0	turquoise	FALSE
IPR013026: Tetratricopeptide repeat-containing domain	1	54	0.00776695	1	0.125772	0.0188679	53	0.150029	10258	0.125762	turquoise	FALSE
IPR017970: Homeobox, conserved site	1	55	0.00782081	1	0.123431	0.0185185	54	0.150044	10257	0.123421	turquoise	FALSE
GO:0046872: metal ion binding	28	336	0.00831153	1	0.601454	0.0909091	308	0.151155	10003	0.601431	turquoise	FALSE
IPR016186: C-type lectin-like/link domain	8	24	0.00856306	1	3.35953	0.5	16	0.14881	10295	3.35999	turquoise	FALSE
IPR001661: Glycoside hydrolase, family 37	5	11	0.00862999	1	5.59314	0.833333	6	0.148957	10305	5.59446	turquoise	FALSE
GO:0005991: trehalose metabolic process	5	11	0.00862999	1	5.59314	0.833333	6	0.148957	10305	5.59446	turquoise	FALSE
GO:0004555: alpha,alpha-trehalase activity	5	11	0.00862999	1	5.59314	0.833333	6	0.148957	10305	5.59446	turquoise	FALSE
IPR001478: PDZ domain	17	69	0.0103317	1	2.20198	0.326923	52	0.148455	10259	2.20217	turquoise	FALSE
IPR000536: Nuclear hormone receptor, ligand-binding domain	0	37	0.0115877	1	0	0	37	0.149893	10274	0	turquoise	FALSE
GO:0043401: steroid hormone mediated signaling pathway	0	37	0.0115877	1	0	0	37	0.149893	10274	0	turquoise	FALSE
IPR000210: BTB/POZ domain	14	54	0.01255	1	2.3555	0.35	40	0.148574	10271	2.35573	turquoise	FALSE
IPR001254: Serine proteases, trypsin domain	4	8	0.0128799	1	6.70914	1	4	0.149025	10307	6.71029	turquoise	FALSE
IPR002659: Glycosyl transferase, family 31	4	8	0.0128799	1	6.70914	1	4	0.149025	10307	6.71029	turquoise	FALSE
IPR018232: Glycoside hydrolase, family 37, conserved site	4	8	0.0128799	1	6.70914	1	4	0.149025	10307	6.71029	turquoise	FALSE
GO:0008378: galactosyltransferase activity	4	8	0.0128799	1	6.70914	1	4	0.149025	10307	6.71029	turquoise	FALSE
IPR012677: Nucleotide-binding alpha-beta plait domain	8	133	0.0132153	1	0.425546	0.064	125	0.150403	10186	0.425525	turquoise	FALSE
GO:0055114: oxidation-reduction process	14	196	0.0132162	1	0.51061	0.0769231	182	0.150657	10129	0.510586	turquoise	FALSE
IPR004345: TB2/DP1/HVA22-related protein	5	12	0.0132312	1	4.79394	0.714286	7	0.148971	10304	4.79479	turquoise	FALSE
IPR007087: Zinc finger, C2H2	18	233	0.0136349	1	0.555376	0.0837209	215	0.150753	10096	0.555353	turquoise	FALSE
GO:0005840: ribosome	6	110	0.0148038	1	0.383897	0.0576923	104	0.150289	10207	0.383876	turquoise	FALSE
IPR011990: Tetratricopeptide-like helical domain	6	111	0.0149633	1	0.380204	0.0571429	105	0.150304	10206	0.380183	turquoise	FALSE
IPR002809: Integral membrane protein EMC3/TMCO1-like	2	2	0.0168766	1	Inf	Inf	0	0.149161	10311	Inf	turquoise	FALSE
IPR006155: Josephin domain	2	2	0.0168766	1	Inf	Inf	0	0.149161	10311	Inf	turquoise	FALSE
IPR007848: Methyltransferase small domain	2	2	0.0168766	1	Inf	Inf	0	0.149161	10311	Inf	turquoise	FALSE
IPR008574: Protein of unknown function DUF856, Caenorhabditis species	2	2	0.0168766	1	Inf	Inf	0	0.149161	10311	Inf	turquoise	FALSE
IPR010977: Aromatic-L-amino-acid decarboxylase	2	2	0.0168766	1	Inf	Inf	0	0.149161	10311	Inf	turquoise	FALSE
IPR012858: Dendritic cell-specific transmembrane protein-like	2	2	0.0168766	1	Inf	Inf	0	0.149161	10311	Inf	turquoise	FALSE
IPR013024: Gamma-glutamyl cyclotransferase-like	2	2	0.0168766	1	Inf	Inf	0	0.149161	10311	Inf	turquoise	FALSE
IPR016477: Fructosamine/Ketosamine-3-kinase	2	2	0.0168766	1	Inf	Inf	0	0.149161	10311	Inf	turquoise	FALSE
IPR024161: Zinc finger, nanos-type	2	2	0.0168766	1	Inf	Inf	0	0.149161	10311	Inf	turquoise	FALSE
IPR024604: Serine/threonine-protein kinase haspin, C-terminal	2	2	0.0168766	1	Inf	Inf	0	0.149161	10311	Inf	turquoise	FALSE
IPR002486: Nematode cuticle collagen, N-terminal	1	49	0.017161	1	0.138941	0.0208333	48	0.149956	10263	0.138929	turquoise	FALSE
IPR011545: DEAD/DEAH box helicase domain	1	49	0.017161	1	0.138941	0.0208333	48	0.149956	10263	0.138929	turquoise	FALSE
GO:0042302: structural constituent of cuticle	1	49	0.017161	1	0.138941	0.0208333	48	0.149956	10263	0.138929	turquoise	FALSE
IPR000504: RNA recognition motif domain	8	130	0.0175231	1	0.436139	0.0655738	122	0.150358	10189	0.436117	turquoise	FALSE
IPR019734: Tetratricopeptide repeat	1	50	0.0177227	1	0.136092	0.0204082	49	0.149971	10262	0.136081	turquoise	FALSE
IPR008166: Glycosyltransferase family 92	3	5	0.0178643	1	10.0563	1.5	2	0.149093	10309	10.0608	turquoise	FALSE
IPR022742: Serine aminopeptidase, S33	3	5	0.0178643	1	10.0563	1.5	2	0.149093	10309	10.0608	turquoise	FALSE
GO:0000166: nucleotide binding	15	200	0.0190735	1	0.538402	0.0810811	185	0.150602	10126	0.538378	turquoise	FALSE
GO:0003924: GTPase activity	2	61	0.0201882	1	0.225976	0.0338983	59	0.15002	10252	0.225959	turquoise	FALSE
IPR012336: Thioredoxin-like fold	3	73	0.0215349	1	0.285575	0.0428571	70	0.150083	10241	0.285556	turquoise	FALSE
GO:0006813: potassium ion transport	7	23	0.0229028	1	2.93769	0.4375	16	0.148907	10295	2.93807	turquoise	FALSE
IPR013087: Zinc finger C2H2-type	12	167	0.0267101	1	0.514599	0.0774194	155	0.150453	10156	0.514575	turquoise	FALSE
GO:0008236: serine-type peptidase activity	5	14	0.0267899	1	3.72833	0.555556	9	0.149	10302	3.72856	turquoise	FALSE
IPR015880: Zinc finger, C2H2-like	16	204	0.0268694	1	0.565333	0.0851064	188	0.150548	10123	0.56531	turquoise	FALSE
IPR002999: Tudor domain	6	19	0.0288225	1	3.09796	0.461538	13	0.148961	10298	3.09839	turquoise	FALSE
GO:0006486: protein glycosylation	6	19	0.0288225	1	3.09796	0.461538	13	0.148961	10298	3.09839	turquoise	FALSE
GO:0006886: intracellular protein transport	2	58	0.0289748	1	0.238151	0.0357143	56	0.149976	10255	0.238134	turquoise	FALSE
GO:0016491: oxidoreductase activity	8	122	0.03014	1	0.467112	0.0701754	114	0.15024	10197	0.467088	turquoise	FALSE
IPR015797: NUDIX hydrolase domain-like	4	10	0.0312005	1	4.47203	0.666667	6	0.149054	10305	4.47266	turquoise	FALSE
IPR016159: Cullin repeat-like-containing domain	4	10	0.0312005	1	4.47203	0.666667	6	0.149054	10305	4.47266	turquoise	FALSE
IPR011993: PH domain-like	10	141	0.0322732	1	0.507932	0.0763359	131	0.150295	10180	0.507908	turquoise	FALSE
IPR001314: Peptidase S1A, chymotrypsin family	3	6	0.0323024	1	6.70537	1	3	0.149107	10308	6.70657	turquoise	FALSE
IPR001375: Peptidase S9, prolyl oligopeptidase, catalytic domain	3	6	0.0323024	1	6.70537	1	3	0.149107	10308	6.70657	turquoise	FALSE
IPR018114: Serine proteases, trypsin family, histidine active site	3	6	0.0323024	1	6.70537	1	3	0.149107	10308	6.70657	turquoise	FALSE
IPR029056: Ribokinase-like	3	6	0.0323024	1	6.70537	1	3	0.149107	10308	6.70657	turquoise	FALSE
IPR029069: HotDog domain	3	6	0.0323024	1	6.70537	1	3	0.149107	10308	6.70657	turquoise	FALSE
GO:0046835: carbohydrate phosphorylation	3	6	0.0323024	1	6.70537	1	3	0.149107	10308	6.70657	turquoise	FALSE
IPR011989: Armadillo-like helical	7	112	0.0330634	1	0.443857	0.0666667	105	0.150206	10206	0.443836	turquoise	FALSE
IPR008928: Six-hairpin glycosidase-like	5	15	0.0359912	1	3.35492	0.5	10	0.149015	10301	3.35537	turquoise	FALSE
IPR015915: Kelch-type beta propeller	5	15	0.0359912	1	3.35492	0.5	10	0.149015	10301	3.35537	turquoise	FALSE
GO:0045454: cell redox homeostasis	1	42	0.0367695	1	0.162773	0.0243902	41	0.149854	10270	0.16276	turquoise	FALSE
IPR008160: Collagen triple helix repeat	4	77	0.0401914	1	0.365246	0.0547945	73	0.150029	10238	0.365225	turquoise	FALSE
IPR009000: Translation protein, beta-barrel domain	0	26	0.0410532	1	0	0	26	0.149733	10285	0	turquoise	FALSE
IPR000322: Glycoside hydrolase family 31	2	3	0.0462487	1	13.4017	2	1	0.149176	10310	13.407	turquoise	FALSE
IPR000682: Protein-L-isoaspartate(D-aspartate) O-methyltransferase	2	3	0.0462487	1	13.4017	2	1	0.149176	10310	13.407	turquoise	FALSE
IPR001040: Translation Initiation factor eIF- 4e	2	3	0.0462487	1	13.4017	2	1	0.149176	10310	13.407	turquoise	FALSE
IPR002156: Ribonuclease H domain	2	3	0.0462487	1	13.4017	2	1	0.149176	10310	13.407	turquoise	FALSE
IPR005178: Organic solute transporter subunit alpha/Transmembrane protein 184	2	3	0.0462487	1	13.4017	2	1	0.149176	10310	13.407	turquoise	FALSE
IPR006162: Phosphopantetheine attachment site	2	3	0.0462487	1	13.4017	2	1	0.149176	10310	13.407	turquoise	FALSE
IPR006942: TH1 protein	2	3	0.0462487	1	13.4017	2	1	0.149176	10310	13.407	turquoise	FALSE
IPR007855: RNA-dependent RNA polymerase, eukaryotic-type	2	3	0.0462487	1	13.4017	2	1	0.149176	10310	13.407	turquoise	FALSE
IPR013525: ABC-2 type transporter	2	3	0.0462487	1	13.4017	2	1	0.149176	10310	13.407	turquoise	FALSE
IPR018392: LysM domain	2	3	0.0462487	1	13.4017	2	1	0.149176	10310	13.407	turquoise	FALSE
IPR019770: Eukaryotic translation initiation factor 4E (eIF-4E), conserved site	2	3	0.0462487	1	13.4017	2	1	0.149176	10310	13.407	turquoise	FALSE
IPR020596: Ribosomal RNA adenine methylase transferase, conserved site	2	3	0.0462487	1	13.4017	2	1	0.149176	10310	13.407	turquoise	FALSE
IPR020806: Polyketide synthase, phosphopantetheine-binding domain	2	3	0.0462487	1	13.4017	2	1	0.149176	10310	13.407	turquoise	FALSE
IPR023398: Translation Initiation factor eIF- 4e-like	2	3	0.0462487	1	13.4017	2	1	0.149176	10310	13.407	turquoise	FALSE
IPR031692: EH domain-containing protein, N-terminal	2	3	0.0462487	1	13.4017	2	1	0.149176	10310	13.407	turquoise	FALSE
GO:0000154: rRNA modification	2	3	0.0462487	1	13.4017	2	1	0.149176	10310	13.407	turquoise	FALSE
GO:0000179: rRNA (adenine-N6,N6-)-dimethyltransferase activity	2	3	0.0462487	1	13.4017	2	1	0.149176	10310	13.407	turquoise	FALSE
GO:0003968: RNA-directed 5'-3' RNA polymerase activity	2	3	0.0462487	1	13.4017	2	1	0.149176	10310	13.407	turquoise	FALSE
GO:0004719: protein-L-isoaspartate (D-aspartate) O-methyltransferase activity	2	3	0.0462487	1	13.4017	2	1	0.149176	10310	13.407	turquoise	FALSE
GO:0008271: secondary active sulfate transmembrane transporter activity	2	3	0.0462487	1	13.4017	2	1	0.149176	10310	13.407	turquoise	FALSE
GO:0031177: phosphopantetheine binding	2	3	0.0462487	1	13.4017	2	1	0.149176	10310	13.407	turquoise	FALSE
IPR000169: Cysteine peptidase, cysteine active site	5	16	0.0469113	1	3.04963	0.454545	11	0.149029	10300	3.05004	turquoise	FALSE
IPR029033: Histidine phosphatase superfamily	5	16	0.0469113	1	3.04963	0.454545	11	0.149029	10300	3.05004	turquoise	FALSE
GO:0008270: zinc ion binding	35	364	0.0569171	1	0.705611	0.106383	329	0.150771	9982	0.705591	turquoise	FALSE
IPR000595: Cyclic nucleotide-binding domain	4	12	0.0595312	1	3.35339	0.5	8	0.149083	10303	3.35384	turquoise	FALSE
IPR018499: Tetraspanin/Peripherin	5	17	0.0595829	1	2.79526	0.416667	12	0.149044	10299	2.7956	turquoise	FALSE
IPR008979: Galactose-binding domain-like	0	25	0.06635	1	0	0	25	0.149718	10286	0	turquoise	FALSE
GO:0007264: small GTPase mediated signal transduction	5	81	0.068272	1	0.43869	0.0657895	76	0.149976	10235	0.438668	turquoise	FALSE
IPR001841: Zinc finger, RING-type	19	98	0.068872	1	1.61784	0.240506	79	0.148651	10232	1.61792	turquoise	FALSE
IPR013783: Immunoglobulin-like fold	7	100	0.0738154	1	0.501718	0.0752688	93	0.150029	10218	0.501694	turquoise	FALSE
IPR000990: Innexin	5	18	0.0740041	1	2.57985	0.384615	13	0.149058	10298	2.58031	turquoise	FALSE
GO:0005921: gap junction	5	18	0.0740041	1	2.57985	0.384615	13	0.149058	10298	2.58031	turquoise	FALSE
IPR011016: Zinc finger, RING-CH-type	3	8	0.0741111	1	4.02287	0.6	5	0.149136	10306	4.02316	turquoise	FALSE
IPR030381: Dynamin-type guanine nucleotide-binding (G) domain	3	8	0.0741111	1	4.02287	0.6	5	0.149136	10306	4.02316	turquoise	FALSE
GO:0005249: voltage-gated potassium channel activity	4	13	0.0774392	1	2.98051	0.444444	9	0.149097	10302	2.9809	turquoise	FALSE
GO:0016773: phosphotransferase activity, alcohol group as acceptor	4	13	0.0774392	1	2.98051	0.444444	9	0.149097	10302	2.9809	turquoise	FALSE
GO:0006418: tRNA aminoacylation for protein translation	1	35	0.078706	1	0.196418	0.0294118	34	0.149752	10277	0.196403	turquoise	FALSE
GO:0004674: protein serine/threonine kinase activity	1	35	0.078706	1	0.196418	0.0294118	34	0.149752	10277	0.196403	turquoise	FALSE
IPR001452: SH3 domain	3	58	0.07877	1	0.363988	0.0545455	55	0.149863	10256	0.363968	turquoise	FALSE
IPR020472: G-protein beta WD-40 repeat	1	36	0.0792883	1	0.190788	0.0285714	35	0.149766	10276	0.190773	turquoise	FALSE
GO:0005576: extracellular region	1	37	0.0811053	1	0.18547	0.0277778	36	0.149781	10275	0.185456	turquoise	FALSE
GO:0004812: aminoacyl-tRNA ligase activity	1	37	0.0811053	1	0.18547	0.0277778	36	0.149781	10275	0.185456	turquoise	FALSE
IPR011333: SKP1/BTB/POZ domain	13	61	0.0818458	1	1.82016	0.270833	48	0.148787	10263	1.82028	turquoise	FALSE
IPR000402: Sodium/potassium-transporting ATPase subunit beta	2	4	0.0845877	1	6.7016	1	2	0.14919	10309	6.70286	turquoise	FALSE
IPR001017: Dehydrogenase, E1 component	2	4	0.0845877	1	6.7016	1	2	0.14919	10309	6.70286	turquoise	FALSE
IPR001041: 2Fe-2S ferredoxin-type iron-sulfur binding domain	2	4	0.0845877	1	6.7016	1	2	0.14919	10309	6.70286	turquoise	FALSE
IPR001503: Glycosyl transferase family 10	2	4	0.0845877	1	6.7016	1	2	0.14919	10309	6.70286	turquoise	FALSE
IPR001697: Pyruvate kinase	2	4	0.0845877	1	6.7016	1	2	0.14919	10309	6.70286	turquoise	FALSE
IPR002550: Domain of unknown function DUF21	2	4	0.0845877	1	6.7016	1	2	0.14919	10309	6.70286	turquoise	FALSE
IPR002645: STAS domain	2	4	0.0845877	1	6.7016	1	2	0.14919	10309	6.70286	turquoise	FALSE
IPR003406: Glycosyl transferase, family 14	2	4	0.0845877	1	6.7016	1	2	0.14919	10309	6.70286	turquoise	FALSE
IPR003663: Sugar/inositol transporter	2	4	0.0845877	1	6.7016	1	2	0.14919	10309	6.70286	turquoise	FALSE
IPR003892: Ubiquitin system component Cue	2	4	0.0845877	1	6.7016	1	2	0.14919	10309	6.70286	turquoise	FALSE
IPR015793: Pyruvate kinase, barrel	2	4	0.0845877	1	6.7016	1	2	0.14919	10309	6.70286	turquoise	FALSE
IPR015813: Pyruvate/Phosphoenolpyruvate kinase-like domain	2	4	0.0845877	1	6.7016	1	2	0.14919	10309	6.70286	turquoise	FALSE
IPR016157: Cullin, conserved site	2	4	0.0845877	1	6.7016	1	2	0.14919	10309	6.70286	turquoise	FALSE
IPR018209: Pyruvate kinase, active site	2	4	0.0845877	1	6.7016	1	2	0.14919	10309	6.70286	turquoise	FALSE
IPR020058: Glutamyl/glutaminyl-tRNA synthetase, class Ib, catalytic domain	2	4	0.0845877	1	6.7016	1	2	0.14919	10309	6.70286	turquoise	FALSE
IPR021869: Ribonuclease Zc3h12a-like, NYN domain	2	4	0.0845877	1	6.7016	1	2	0.14919	10309	6.70286	turquoise	FALSE
IPR022684: Peptidase C2, calpain family	2	4	0.0845877	1	6.7016	1	2	0.14919	10309	6.70286	turquoise	FALSE
GO:0005890: sodium:potassium-exchanging ATPase complex	2	4	0.0845877	1	6.7016	1	2	0.14919	10309	6.70286	turquoise	FALSE
GO:0031461: cullin-RING ubiquitin ligase complex	2	4	0.0845877	1	6.7016	1	2	0.14919	10309	6.70286	turquoise	FALSE
GO:0004523: RNA-DNA hybrid ribonuclease activity	2	4	0.0845877	1	6.7016	1	2	0.14919	10309	6.70286	turquoise	FALSE
GO:0004721: phosphoprotein phosphatase activity	2	4	0.0845877	1	6.7016	1	2	0.14919	10309	6.70286	turquoise	FALSE
GO:0004743: pyruvate kinase activity	2	4	0.0845877	1	6.7016	1	2	0.14919	10309	6.70286	turquoise	FALSE
GO:0008417: fucosyltransferase activity	2	4	0.0845877	1	6.7016	1	2	0.14919	10309	6.70286	turquoise	FALSE
GO:0008649: rRNA methyltransferase activity	2	4	0.0845877	1	6.7016	1	2	0.14919	10309	6.70286	turquoise	FALSE
GO:0016624: oxidoreductase activity, acting on the aldehyde or oxo group of donors, disulfide as acceptor	2	4	0.0845877	1	6.7016	1	2	0.14919	10309	6.70286	turquoise	FALSE
GO:0022891: substrate-specific transmembrane transporter activity	2	4	0.0845877	1	6.7016	1	2	0.14919	10309	6.70286	turquoise	FALSE
GO:0030955: potassium ion binding	2	4	0.0845877	1	6.7016	1	2	0.14919	10309	6.70286	turquoise	FALSE
IPR019748: FERM central domain	0	20	0.0984191	1	0	0	20	0.149645	10291	0	turquoise	FALSE
IPR020479: Homeobox domain, metazoa	0	20	0.0984191	1	0	0	20	0.149645	10291	0	turquoise	FALSE
IPR001723: Nuclear hormone receptor	0	21	0.0996268	1	0	0	21	0.14966	10290	0	turquoise	FALSE
IPR005312: Protein of unknown function DUF1759	0	21	0.0996268	1	0	0	21	0.14966	10290	0	turquoise	FALSE
GO:0003707: steroid hormone receptor activity	0	21	0.0996268	1	0	0	21	0.14966	10290	0	turquoise	FALSE
IPR000086: NUDIX hydrolase domain	3	9	0.100753	1	3.35185	0.5	6	0.149151	10305	3.35231	turquoise	FALSE
IPR029061: Thiamin diphosphate-binding fold	3	9	0.100753	1	3.35185	0.5	6	0.149151	10305	3.35231	turquoise	FALSE
GO:0008083: growth factor activity	3	9	0.100753	1	3.35185	0.5	6	0.149151	10305	3.35231	turquoise	FALSE
GO:0051537: 2 iron, 2 sulfur cluster binding	3	9	0.100753	1	3.35185	0.5	6	0.149151	10305	3.35231	turquoise	FALSE
IPR019775: WD40 repeat, conserved site	4	69	0.102557	1	0.410518	0.0615385	65	0.149912	10246	0.410497	turquoise	FALSE
IPR006195: Aminoacyl-tRNA synthetase, class II	0	22	0.103192	1	0	0	22	0.149674	10289	0	turquoise	FALSE
IPR010920: LSM domain	0	22	0.103192	1	0	0	22	0.149674	10289	0	turquoise	FALSE
IPR013761: Sterile alpha motif/pointed domain	0	22	0.103192	1	0	0	22	0.149674	10289	0	turquoise	FALSE
GO:0005783: endoplasmic reticulum	0	22	0.103192	1	0	0	22	0.149674	10289	0	turquoise	FALSE
GO:0005856: cytoskeleton	0	22	0.103192	1	0	0	22	0.149674	10289	0	turquoise	FALSE
GO:0004871: signal transducer activity	0	22	0.103192	1	0	0	22	0.149674	10289	0	turquoise	FALSE
GO:0004252: serine-type endopeptidase activity	6	23	0.108997	1	2.36817	0.352941	17	0.149019	10294	2.36843	turquoise	FALSE
IPR003598: Immunoglobulin subtype 2	2	43	0.114419	1	0.325752	0.0487805	41	0.149757	10270	0.325732	turquoise	FALSE
IPR000571: Zinc finger, CCCH-type	1	32	0.114847	1	0.215489	0.0322581	31	0.149708	10280	0.215473	turquoise	FALSE
IPR016181: Acyl-CoA N-acyltransferase	1	32	0.114847	1	0.215489	0.0322581	31	0.149708	10280	0.215473	turquoise	FALSE
GO:0005509: calcium ion binding	11	134	0.119507	1	0.595916	0.0894309	123	0.150079	10188	0.595894	turquoise	FALSE
IPR005828: Major facilitator, sugar transporter-like	4	15	0.120138	1	2.43819	0.363636	11	0.149126	10300	2.43845	turquoise	FALSE
IPR006652: Kelch repeat type 1	4	15	0.120138	1	2.43819	0.363636	11	0.149126	10300	2.43845	turquoise	FALSE
IPR008952: Tetraspanin, EC2 domain	4	15	0.120138	1	2.43819	0.363636	11	0.149126	10300	2.43845	turquoise	FALSE
GO:0022857: transmembrane transporter activity	4	15	0.120138	1	2.43819	0.363636	11	0.149126	10300	2.43845	turquoise	FALSE
GO:0005515: protein binding	147	1268	0.121904	1	0.86513	0.131133	1121	0.151578	9190	0.86512	turquoise	FALSE
IPR000718: Peptidase M13	2	5	0.12907	1	4.46752	0.666667	3	0.149205	10308	4.46814	turquoise	FALSE
IPR001300: Peptidase C2, calpain, catalytic domain	2	5	0.12907	1	4.46752	0.666667	3	0.149205	10308	4.46814	turquoise	FALSE
IPR001312: Hexokinase	2	5	0.12907	1	4.46752	0.666667	3	0.149205	10308	4.46814	turquoise	FALSE
IPR001372: Dynein light chain, type 1/2	2	5	0.12907	1	4.46752	0.666667	3	0.149205	10308	4.46814	turquoise	FALSE
IPR002129: Pyridoxal phosphate-dependent decarboxylase	2	5	0.12907	1	4.46752	0.666667	3	0.149205	10308	4.46814	turquoise	FALSE
IPR002666: Reduced folate carrier	2	5	0.12907	1	4.46752	0.666667	3	0.149205	10308	4.46814	turquoise	FALSE
IPR006634: TRAM/LAG1/CLN8 homology domain	2	5	0.12907	1	4.46752	0.666667	3	0.149205	10308	4.46814	turquoise	FALSE
IPR008753: Peptidase M13, N-terminal domain	2	5	0.12907	1	4.46752	0.666667	3	0.149205	10308	4.46814	turquoise	FALSE
IPR008758: Peptidase S28	2	5	0.12907	1	4.46752	0.666667	3	0.149205	10308	4.46814	turquoise	FALSE
IPR010472: Formin, FH3 domain	2	5	0.12907	1	4.46752	0.666667	3	0.149205	10308	4.46814	turquoise	FALSE
IPR011547: SLC26A/SulP transporter domain	2	5	0.12907	1	4.46752	0.666667	3	0.149205	10308	4.46814	turquoise	FALSE
IPR017877: Myb-like domain	2	5	0.12907	1	4.46752	0.666667	3	0.149205	10308	4.46814	turquoise	FALSE
IPR018497: Peptidase M13, C-terminal domain	2	5	0.12907	1	4.46752	0.666667	3	0.149205	10308	4.46814	turquoise	FALSE
IPR019559: Cullin protein, neddylation domain	2	5	0.12907	1	4.46752	0.666667	3	0.149205	10308	4.46814	turquoise	FALSE
IPR020084: NUDIX hydrolase, conserved site	2	5	0.12907	1	4.46752	0.666667	3	0.149205	10308	4.46814	turquoise	FALSE
IPR022672: Hexokinase, N-terminal	2	5	0.12907	1	4.46752	0.666667	3	0.149205	10308	4.46814	turquoise	FALSE
IPR022673: Hexokinase, C-terminal	2	5	0.12907	1	4.46752	0.666667	3	0.149205	10308	4.46814	turquoise	FALSE
GO:0001678: cellular glucose homeostasis	2	5	0.12907	1	4.46752	0.666667	3	0.149205	10308	4.46814	turquoise	FALSE
GO:0008272: sulfate transport	2	5	0.12907	1	4.46752	0.666667	3	0.149205	10308	4.46814	turquoise	FALSE
GO:0016043: cellular component organization	2	5	0.12907	1	4.46752	0.666667	3	0.149205	10308	4.46814	turquoise	FALSE
GO:0004198: calcium-dependent cysteine-type endopeptidase activity	2	5	0.12907	1	4.46752	0.666667	3	0.149205	10308	4.46814	turquoise	FALSE
GO:0004396: hexokinase activity	2	5	0.12907	1	4.46752	0.666667	3	0.149205	10308	4.46814	turquoise	FALSE
GO:0005536: glucose binding	2	5	0.12907	1	4.46752	0.666667	3	0.149205	10308	4.46814	turquoise	FALSE
GO:0015116: sulfate transmembrane transporter activity	2	5	0.12907	1	4.46752	0.666667	3	0.149205	10308	4.46814	turquoise	FALSE
IPR000072: PDGF/VEGF domain	1	1	0.129947	1	Inf	Inf	0	0.149258	10311	Inf	turquoise	FALSE
IPR000131: ATP synthase, F1 complex, gamma subunit	1	1	0.129947	1	Inf	Inf	0	0.149258	10311	Inf	turquoise	FALSE
IPR000238: Ribosome-binding factor A	1	1	0.129947	1	Inf	Inf	0	0.149258	10311	Inf	turquoise	FALSE
IPR000415: Nitroreductase-like	1	1	0.129947	1	Inf	Inf	0	0.149258	10311	Inf	turquoise	FALSE
IPR000515: ABC transporter type 1, transmembrane domain MetI-like	1	1	0.129947	1	Inf	Inf	0	0.149258	10311	Inf	turquoise	FALSE
IPR000519: P-type trefoil domain	1	1	0.129947	1	Inf	Inf	0	0.149258	10311	Inf	turquoise	FALSE
IPR000700: PAS-associated, C-terminal	1	1	0.129947	1	Inf	Inf	0	0.149258	10311	Inf	turquoise	FALSE
IPR000705: Galactokinase	1	1	0.129947	1	Inf	Inf	0	0.149258	10311	Inf	turquoise	FALSE
IPR000898: Indoleamine 2,3-dioxygenase	1	1	0.129947	1	Inf	Inf	0	0.149258	10311	Inf	turquoise	FALSE
IPR001087: GDSL lipase/esterase	1	1	0.129947	1	Inf	Inf	0	0.149258	10311	Inf	turquoise	FALSE
IPR001189: Manganese/iron superoxide dismutase	1	1	0.129947	1	Inf	Inf	0	0.149258	10311	Inf	turquoise	FALSE
IPR001268: NADH:ubiquinone oxidoreductase, 30kDa subunit	1	1	0.129947	1	Inf	Inf	0	0.149258	10311	Inf	turquoise	FALSE
IPR001339: mRNA capping enzyme, catalytic domain	1	1	0.129947	1	Inf	Inf	0	0.149258	10311	Inf	turquoise	FALSE
IPR001610: PAC motif	1	1	0.129947	1	Inf	Inf	0	0.149258	10311	Inf	turquoise	FALSE
IPR001747: Lipid transport protein, N-terminal	1	1	0.129947	1	Inf	Inf	0	0.149258	10311	Inf	turquoise	FALSE
IPR001805: Adenosine kinase	1	1	0.129947	1	Inf	Inf	0	0.149258	10311	Inf	turquoise	FALSE
IPR001817: Vasopressin receptor	1	1	0.129947	1	Inf	Inf	0	0.149258	10311	Inf	turquoise	FALSE
IPR001857: Ribosomal protein L19	1	1	0.129947	1	Inf	Inf	0	0.149258	10311	Inf	turquoise	FALSE
IPR001985: S-adenosylmethionine decarboxylase	1	1	0.129947	1	Inf	Inf	0	0.149258	10311	Inf	turquoise	FALSE
IPR002139: Ribokinase/fructokinase	1	1	0.129947	1	Inf	Inf	0	0.149258	10311	Inf	turquoise	FALSE
IPR002140: Ribosome maturation protein Sdo1/SBDS	1	1	0.129947	1	Inf	Inf	0	0.149258	10311	Inf	turquoise	FALSE
IPR002173: Carbohydrate/puine kinase, PfkB, conserved site	1	1	0.129947	1	Inf	Inf	0	0.149258	10311	Inf	turquoise	FALSE
IPR002213: UDP-glucuronosyl/UDP-glucosyltransferase	1	1	0.129947	1	Inf	Inf	0	0.149258	10311	Inf	turquoise	FALSE
IPR002364: Quinone oxidoreductase/zeta-crystallin, conserved site	1	1	0.129947	1	Inf	Inf	0	0.149258	10311	Inf	turquoise	FALSE
IPR002472: Palmitoyl protein thioesterase	1	1	0.129947	1	Inf	Inf	0	0.149258	10311	Inf	turquoise	FALSE
IPR002640: Arylesterase	1	1	0.129947	1	Inf	Inf	0	0.149258	10311	Inf	turquoise	FALSE
IPR002699: ATPase, V1 complex, subunit D	1	1	0.129947	1	Inf	Inf	0	0.149258	10311	Inf	turquoise	FALSE
IPR002778: Signal recognition particle, SRP19 subunit	1	1	0.129947	1	Inf	Inf	0	0.149258	10311	Inf	turquoise	FALSE
IPR002908: Frataxin/CyaY	1	1	0.129947	1	Inf	Inf	0	0.149258	10311	Inf	turquoise	FALSE
IPR002938: FAD-binding domain	1	1	0.129947	1	Inf	Inf	0	0.149258	10311	Inf	turquoise	FALSE
IPR003213: Cytochrome c oxidase, subunit VIb	1	1	0.129947	1	Inf	Inf	0	0.149258	10311	Inf	turquoise	FALSE
IPR003256: Ribosomal protein L24	1	1	0.129947	1	Inf	Inf	0	0.149258	10311	Inf	turquoise	FALSE
IPR003732: D-aminoacyl-tRNA deacylase DTD	1	1	0.129947	1	Inf	Inf	0	0.149258	10311	Inf	turquoise	FALSE
IPR003769: Adaptor protein ClpS, core	1	1	0.129947	1	Inf	Inf	0	0.149258	10311	Inf	turquoise	FALSE
IPR003937: Potassium channel, voltage dependent, KCNQ	1	1	0.129947	1	Inf	Inf	0	0.149258	10311	Inf	turquoise	FALSE
IPR003949: Potassium channel, voltage-dependent, EAG	1	1	0.129947	1	Inf	Inf	0	0.149258	10311	Inf	turquoise	FALSE
IPR003975: Potassium channel, voltage dependent, Kv4	1	1	0.129947	1	Inf	Inf	0	0.149258	10311	Inf	turquoise	FALSE
IPR004277: Phosphatidyl serine synthase	1	1	0.129947	1	Inf	Inf	0	0.149258	10311	Inf	turquoise	FALSE
IPR004343: Plus-3 domain	1	1	0.129947	1	Inf	Inf	0	0.149258	10311	Inf	turquoise	FALSE
IPR004385: Nucleoside diphosphate pyrophosphatase	1	1	0.129947	1	Inf	Inf	0	0.149258	10311	Inf	turquoise	FALSE
IPR004489: Succinate dehydrogenase/fumarate reductase iron-sulphur protein	1	1	0.129947	1	Inf	Inf	0	0.149258	10311	Inf	turquoise	FALSE
IPR004527: Glutamate-tRNA ligase, bacterial/mitochondrial	1	1	0.129947	1	Inf	Inf	0	0.149258	10311	Inf	turquoise	FALSE
IPR004842: SLC12A transporter family	1	1	0.129947	1	Inf	Inf	0	0.149258	10311	Inf	turquoise	FALSE
IPR004887: Glutathione synthase, substrate-binding, eukaryotic	1	1	0.129947	1	Inf	Inf	0	0.149258	10311	Inf	turquoise	FALSE
IPR004944: Cyclin-dependent kinase 5 activator	1	1	0.129947	1	Inf	Inf	0	0.149258	10311	Inf	turquoise	FALSE
IPR005108: HELP	1	1	0.129947	1	Inf	Inf	0	0.149258	10311	Inf	turquoise	FALSE
IPR005201: Glycoside hydrolase, family 85	1	1	0.129947	1	Inf	Inf	0	0.149258	10311	Inf	turquoise	FALSE
IPR005304: Ribosomal biogenesis, methyltransferase, EMG1/NEP1	1	1	0.129947	1	Inf	Inf	0	0.149258	10311	Inf	turquoise	FALSE
IPR005615: Glutathione synthase	1	1	0.129947	1	Inf	Inf	0	0.149258	10311	Inf	turquoise	FALSE
IPR005677: Fumarate hydratase, class II	1	1	0.129947	1	Inf	Inf	0	0.149258	10311	Inf	turquoise	FALSE
IPR005679: Ribosomal protein S12, bacterial-type	1	1	0.129947	1	Inf	Inf	0	0.149258	10311	Inf	turquoise	FALSE
IPR005823: Ribosomal protein L13, bacterial-type	1	1	0.129947	1	Inf	Inf	0	0.149258	10311	Inf	turquoise	FALSE
IPR005825: Ribosomal protein L24/L26, conserved site	1	1	0.129947	1	Inf	Inf	0	0.149258	10311	Inf	turquoise	FALSE
IPR006058: 2Fe-2S ferredoxin, iron-sulphur binding site	1	1	0.129947	1	Inf	Inf	0	0.149258	10311	Inf	turquoise	FALSE
IPR006070: YrdC-like domain	1	1	0.129947	1	Inf	Inf	0	0.149258	10311	Inf	turquoise	FALSE
IPR006203: GHMP kinase, ATP-binding, conserved site	1	1	0.129947	1	Inf	Inf	0	0.149258	10311	Inf	turquoise	FALSE
IPR006369: Protohaem IX farnesyltransferase	1	1	0.129947	1	Inf	Inf	0	0.149258	10311	Inf	turquoise	FALSE
IPR006413: P-type ATPase, subfamily IIA, PMR1-type	1	1	0.129947	1	Inf	Inf	0	0.149258	10311	Inf	turquoise	FALSE
IPR006602: Uncharacterised domain DM10	1	1	0.129947	1	Inf	Inf	0	0.149258	10311	Inf	turquoise	FALSE
IPR006614: Peroxin/Ferlin domain	1	1	0.129947	1	Inf	Inf	0	0.149258	10311	Inf	turquoise	FALSE
IPR006627: TDU repeat	1	1	0.129947	1	Inf	Inf	0	0.149258	10311	Inf	turquoise	FALSE
IPR006708: Pex19 protein	1	1	0.129947	1	Inf	Inf	0	0.149258	10311	Inf	turquoise	FALSE
IPR006806: ETC complex I subunit	1	1	0.129947	1	Inf	Inf	0	0.149258	10311	Inf	turquoise	FALSE
IPR006840: Glutathione-specific gamma-glutamylcyclotransferase	1	1	0.129947	1	Inf	Inf	0	0.149258	10311	Inf	turquoise	FALSE
IPR006906: Timeless protein	1	1	0.129947	1	Inf	Inf	0	0.149258	10311	Inf	turquoise	FALSE
IPR006933: HAP1, N-terminal	1	1	0.129947	1	Inf	Inf	0	0.149258	10311	Inf	turquoise	FALSE
IPR006964: NUDE domain	1	1	0.129947	1	Inf	Inf	0	0.149258	10311	Inf	turquoise	FALSE
IPR007000: Phospholipase B-like	1	1	0.129947	1	Inf	Inf	0	0.149258	10311	Inf	turquoise	FALSE
IPR007143: Vacuolar protein sorting-associated, VPS28	1	1	0.129947	1	Inf	Inf	0	0.149258	10311	Inf	turquoise	FALSE
IPR007174: Las1-like	1	1	0.129947	1	Inf	Inf	0	0.149258	10311	Inf	turquoise	FALSE
IPR007175: RNAse P, Rpr2/Rpp21 subunit	1	1	0.129947	1	Inf	Inf	0	0.149258	10311	Inf	turquoise	FALSE
IPR007177: Ribosome biogenesis protein, C-terminal	1	1	0.129947	1	Inf	Inf	0	0.149258	10311	Inf	turquoise	FALSE
IPR007220: Origin recognition complex, subunit 2	1	1	0.129947	1	Inf	Inf	0	0.149258	10311	Inf	turquoise	FALSE
IPR007255: Conserved oligomeric Golgi complex subunit 8	1	1	0.129947	1	Inf	Inf	0	0.149258	10311	Inf	turquoise	FALSE
IPR007725: Timeless C-terminal	1	1	0.129947	1	Inf	Inf	0	0.149258	10311	Inf	turquoise	FALSE
IPR007740: Ribosomal protein L49/IMG2	1	1	0.129947	1	Inf	Inf	0	0.149258	10311	Inf	turquoise	FALSE
IPR007785: Anamorsin	1	1	0.129947	1	Inf	Inf	0	0.149258	10311	Inf	turquoise	FALSE
IPR007832: RNA polymerase Rpc34	1	1	0.129947	1	Inf	Inf	0	0.149258	10311	Inf	turquoise	FALSE
IPR007834: DSS1/SEM1	1	1	0.129947	1	Inf	Inf	0	0.149258	10311	Inf	turquoise	FALSE
IPR007835: MOFRL domain	1	1	0.129947	1	Inf	Inf	0	0.149258	10311	Inf	turquoise	FALSE
IPR008092: Ribosomal protein S29, mitochondrial	1	1	0.129947	1	Inf	Inf	0	0.149258	10311	Inf	turquoise	FALSE
IPR008547: Protein of unknown function DUF829, TMEM53	1	1	0.129947	1	Inf	Inf	0	0.149258	10311	Inf	turquoise	FALSE
IPR008559: Calcium load-activated calcium channel	1	1	0.129947	1	Inf	Inf	0	0.149258	10311	Inf	turquoise	FALSE
IPR008568: ER membrane protein complex subunit 3	1	1	0.129947	1	Inf	Inf	0	0.149258	10311	Inf	turquoise	FALSE
IPR008569: Protein of unknown function DUF851	1	1	0.129947	1	Inf	Inf	0	0.149258	10311	Inf	turquoise	FALSE
IPR008657: Jumping translocation breakpoint	1	1	0.129947	1	Inf	Inf	0	0.149258	10311	Inf	turquoise	FALSE
IPR008901: Ceramidase	1	1	0.129947	1	Inf	Inf	0	0.149258	10311	Inf	turquoise	FALSE
IPR008907: P25-alpha	1	1	0.129947	1	Inf	Inf	0	0.149258	10311	Inf	turquoise	FALSE
IPR008925: Aminoacyl-tRNA synthetase, class I, anticodon-binding	1	1	0.129947	1	Inf	Inf	0	0.149258	10311	Inf	turquoise	FALSE
IPR009286: Inositol-pentakisphosphate 2-kinase	1	1	0.129947	1	Inf	Inf	0	0.149258	10311	Inf	turquoise	FALSE
IPR009288: Gamma-glutamylcyclotransferase, AIG2-like	1	1	0.129947	1	Inf	Inf	0	0.149258	10311	Inf	turquoise	FALSE
IPR009428: Beta-catenin-interacting ICAT	1	1	0.129947	1	Inf	Inf	0	0.149258	10311	Inf	turquoise	FALSE
IPR009449: GDP/GTP exchange factor Sec2, N-terminal	1	1	0.129947	1	Inf	Inf	0	0.149258	10311	Inf	turquoise	FALSE
IPR009450: Phosphatidylinositol N-acetylglucosaminyltransferase subunit C	1	1	0.129947	1	Inf	Inf	0	0.149258	10311	Inf	turquoise	FALSE
IPR009545: Tight junction protein, claudin-like	1	1	0.129947	1	Inf	Inf	0	0.149258	10311	Inf	turquoise	FALSE
IPR009686: Senescence/spartin-associated	1	1	0.129947	1	Inf	Inf	0	0.149258	10311	Inf	turquoise	FALSE
IPR009851: Modifier of rudimentary, Modr	1	1	0.129947	1	Inf	Inf	0	0.149258	10311	Inf	turquoise	FALSE
IPR010080: Thioester reductase-like domain	1	1	0.129947	1	Inf	Inf	0	0.149258	10311	Inf	turquoise	FALSE
IPR010218: NADH dehydrogenase, subunit C	1	1	0.129947	1	Inf	Inf	0	0.149258	10311	Inf	turquoise	FALSE
IPR010463: Protein of unknown function DUF1057	1	1	0.129947	1	Inf	Inf	0	0.149258	10311	Inf	turquoise	FALSE
IPR010531: Zinc finger protein NOA36	1	1	0.129947	1	Inf	Inf	0	0.149258	10311	Inf	turquoise	FALSE
IPR010554: Domain of unknown function DUF1126	1	1	0.129947	1	Inf	Inf	0	0.149258	10311	Inf	turquoise	FALSE
IPR010678: Digestive organ expansion factor, predicted	1	1	0.129947	1	Inf	Inf	0	0.149258	10311	Inf	turquoise	FALSE
IPR011234: Fumarylacetoacetase, C-terminal-related	1	1	0.129947	1	Inf	Inf	0	0.149258	10311	Inf	turquoise	FALSE
IPR011388: Sphingolipid delta4-desaturase	1	1	0.129947	1	Inf	Inf	0	0.149258	10311	Inf	turquoise	FALSE
IPR011566: Ubiquinone biosynthesis protein Coq7	1	1	0.129947	1	Inf	Inf	0	0.149258	10311	Inf	turquoise	FALSE
IPR011599: Prefoldin alpha subunit, archaea-type	1	1	0.129947	1	Inf	Inf	0	0.149258	10311	Inf	turquoise	FALSE
IPR011877: Ribokinase	1	1	0.129947	1	Inf	Inf	0	0.149258	10311	Inf	turquoise	FALSE
IPR011940: Meiotic recombinase Dmc1	1	1	0.129947	1	Inf	Inf	0	0.149258	10311	Inf	turquoise	FALSE
IPR012561: Ferlin B-domain	1	1	0.129947	1	Inf	Inf	0	0.149258	10311	Inf	turquoise	FALSE
IPR012599: Peptidase C1A, propeptide	1	1	0.129947	1	Inf	Inf	0	0.149258	10311	Inf	turquoise	FALSE
IPR012848: Aspartic peptidase, N-terminal	1	1	0.129947	1	Inf	Inf	0	0.149258	10311	Inf	turquoise	FALSE
IPR012879: Protein of unknown function DUF1682	1	1	0.129947	1	Inf	Inf	0	0.149258	10311	Inf	turquoise	FALSE
IPR012911: Protein serine/threonine phosphatase 2C, C-terminal	1	1	0.129947	1	Inf	Inf	0	0.149258	10311	Inf	turquoise	FALSE
IPR013158: APOBEC-like, N-terminal	1	1	0.129947	1	Inf	Inf	0	0.149258	10311	Inf	turquoise	FALSE
IPR013167: Conserved oligomeric Golgi complex, subunit 4	1	1	0.129947	1	Inf	Inf	0	0.149258	10311	Inf	turquoise	FALSE
IPR013238: RNA polymerase III, subunit Rpc25	1	1	0.129947	1	Inf	Inf	0	0.149258	10311	Inf	turquoise	FALSE
IPR013305: ABC transporter Tap-like	1	1	0.129947	1	Inf	Inf	0	0.149258	10311	Inf	turquoise	FALSE
IPR013586: 26S proteasome regulatory subunit, C-terminal	1	1	0.129947	1	Inf	Inf	0	0.149258	10311	Inf	turquoise	FALSE
IPR013730: Fyv7/TAP26	1	1	0.129947	1	Inf	Inf	0	0.149258	10311	Inf	turquoise	FALSE
IPR013821: Potassium channel, voltage dependent, KCNQ, C-terminal	1	1	0.129947	1	Inf	Inf	0	0.149258	10311	Inf	turquoise	FALSE
IPR013846: mRNA capping enzyme, C-terminal	1	1	0.129947	1	Inf	Inf	0	0.149258	10311	Inf	turquoise	FALSE
IPR013866: Sphingolipid delta4-desaturase, N-terminal	1	1	0.129947	1	Inf	Inf	0	0.149258	10311	Inf	turquoise	FALSE
IPR013906: Eukaryotic translation initiation factor 3 subunit J	1	1	0.129947	1	Inf	Inf	0	0.149258	10311	Inf	turquoise	FALSE
IPR014042: Glutathione synthase, alpha-helical, eukaryotic	1	1	0.129947	1	Inf	Inf	0	0.149258	10311	Inf	turquoise	FALSE
IPR014049: Glutathione synthase, N-terminal, eukaryotic	1	1	0.129947	1	Inf	Inf	0	0.149258	10311	Inf	turquoise	FALSE
IPR014709: Glutathione synthase domain	1	1	0.129947	1	Inf	Inf	0	0.149258	10311	Inf	turquoise	FALSE
IPR015094: Integrase, lambda-type, N-terminal DNA-binding	1	1	0.129947	1	Inf	Inf	0	0.149258	10311	Inf	turquoise	FALSE
IPR015216: SANT associated	1	1	0.129947	1	Inf	Inf	0	0.149258	10311	Inf	turquoise	FALSE
IPR015255: Vitellinogen, open beta-sheet	1	1	0.129947	1	Inf	Inf	0	0.149258	10311	Inf	turquoise	FALSE
IPR015313: Protein Her-1	1	1	0.129947	1	Inf	Inf	0	0.149258	10311	Inf	turquoise	FALSE
IPR015816: Vitellinogen, beta-sheet N-terminal	1	1	0.129947	1	Inf	Inf	0	0.149258	10311	Inf	turquoise	FALSE
IPR015817: Vitellinogen, open beta-sheet, subdomain 1	1	1	0.129947	1	Inf	Inf	0	0.149258	10311	Inf	turquoise	FALSE
IPR015818: Vitellinogen, open beta-sheet, subdomain 2	1	1	0.129947	1	Inf	Inf	0	0.149258	10311	Inf	turquoise	FALSE
IPR015819: Lipid transport protein, beta-sheet shell	1	1	0.129947	1	Inf	Inf	0	0.149258	10311	Inf	turquoise	FALSE
IPR016067: S-adenosylmethionine decarboxylase, core	1	1	0.129947	1	Inf	Inf	0	0.149258	10311	Inf	turquoise	FALSE
IPR016689: ESCRT-2 complex, Snf8	1	1	0.129947	1	Inf	Inf	0	0.149258	10311	Inf	turquoise	FALSE
IPR016897: S-phase kinase-associated protein 1	1	1	0.129947	1	Inf	Inf	0	0.149258	10311	Inf	turquoise	FALSE
IPR017074: mRNA capping enzyme, bifunctional	1	1	0.129947	1	Inf	Inf	0	0.149258	10311	Inf	turquoise	FALSE
IPR017268: Tax1-binding protein 3	1	1	0.129947	1	Inf	Inf	0	0.149258	10311	Inf	turquoise	FALSE
IPR017789: Frataxin	1	1	0.129947	1	Inf	Inf	0	0.149258	10311	Inf	turquoise	FALSE
IPR017870: FeS cluster insertion, C-terminal, conserved site	1	1	0.129947	1	Inf	Inf	0	0.149258	10311	Inf	turquoise	FALSE
IPR017898: Vacuolar protein sorting-associated, VPS28, N-terminal	1	1	0.129947	1	Inf	Inf	0	0.149258	10311	Inf	turquoise	FALSE
IPR017899: Vacuolar protein sorting-associated, VPS28, C-terminal	1	1	0.129947	1	Inf	Inf	0	0.149258	10311	Inf	turquoise	FALSE
IPR017945: DHBP synthase RibB-like alpha/beta domain	1	1	0.129947	1	Inf	Inf	0	0.149258	10311	Inf	turquoise	FALSE
IPR018023: Ribosome maturation protein SBDS, conserved site	1	1	0.129947	1	Inf	Inf	0	0.149258	10311	Inf	turquoise	FALSE
IPR018045: Sulphate anion transporter, conserved site	1	1	0.129947	1	Inf	Inf	0	0.149258	10311	Inf	turquoise	FALSE
IPR018056: Kringle, conserved site	1	1	0.129947	1	Inf	Inf	0	0.149258	10311	Inf	turquoise	FALSE
IPR018166: S-adenosylmethionine decarboxylase, conserved site	1	1	0.129947	1	Inf	Inf	0	0.149258	10311	Inf	turquoise	FALSE
IPR018167: S-adenosylmethionine decarboxylase subgroup	1	1	0.129947	1	Inf	Inf	0	0.149258	10311	Inf	turquoise	FALSE
IPR018168: Ubiquinone biosynthesis hydroxylase, UbiH/UbiF/VisC/COQ6, conserved site	1	1	0.129947	1	Inf	Inf	0	0.149258	10311	Inf	turquoise	FALSE
IPR018477: Bicaudal-D protein, microtubule-associated	1	1	0.129947	1	Inf	Inf	0	0.149258	10311	Inf	turquoise	FALSE
IPR018613: Protein of unknown function DUF2052, coiled-coil	1	1	0.129947	1	Inf	Inf	0	0.149258	10311	Inf	turquoise	FALSE
IPR018785: Cysteine-rich domain, DPF-motif	1	1	0.129947	1	Inf	Inf	0	0.149258	10311	Inf	turquoise	FALSE
IPR018792: Nuclear protein 1-like	1	1	0.129947	1	Inf	Inf	0	0.149258	10311	Inf	turquoise	FALSE
IPR018795: Protein of unknown function DUF2152	1	1	0.129947	1	Inf	Inf	0	0.149258	10311	Inf	turquoise	FALSE
IPR018867: Cell division protein borealin	1	1	0.129947	1	Inf	Inf	0	0.149258	10311	Inf	turquoise	FALSE
IPR018951: Fumarase C, C-terminal	1	1	0.129947	1	Inf	Inf	0	0.149258	10311	Inf	turquoise	FALSE
IPR018978: Ribosome maturation protein SBDS, C-terminal	1	1	0.129947	1	Inf	Inf	0	0.149258	10311	Inf	turquoise	FALSE
IPR019008: Domain of unknown function DUF2012	1	1	0.129947	1	Inf	Inf	0	0.149258	10311	Inf	turquoise	FALSE
IPR019152: Protein of unknown function DUF2046	1	1	0.129947	1	Inf	Inf	0	0.149258	10311	Inf	turquoise	FALSE
IPR019163: THO complex, subunit 5	1	1	0.129947	1	Inf	Inf	0	0.149258	10311	Inf	turquoise	FALSE
IPR019174: NADH dehydrogenase 1, beta subcomplex, subunit 6	1	1	0.129947	1	Inf	Inf	0	0.149258	10311	Inf	turquoise	FALSE
IPR019192: Ribosomal protein L28/L40, mitochondrial	1	1	0.129947	1	Inf	Inf	0	0.149258	10311	Inf	turquoise	FALSE
IPR019309: WASH complex subunit 3	1	1	0.129947	1	Inf	Inf	0	0.149258	10311	Inf	turquoise	FALSE
IPR019320: BLOC-1-related complex subunit 8	1	1	0.129947	1	Inf	Inf	0	0.149258	10311	Inf	turquoise	FALSE
IPR019334: Transmembrane protein 170	1	1	0.129947	1	Inf	Inf	0	0.149258	10311	Inf	turquoise	FALSE
IPR019366: Clusterin-associated protein-1	1	1	0.129947	1	Inf	Inf	0	0.149258	10311	Inf	turquoise	FALSE
IPR019368: Ribosomal protein S23/S29, mitochondrial	1	1	0.129947	1	Inf	Inf	0	0.149258	10311	Inf	turquoise	FALSE
IPR019376: Myeloid leukemia factor	1	1	0.129947	1	Inf	Inf	0	0.149258	10311	Inf	turquoise	FALSE
IPR019387: Uncharacterised domain SAYSvFN	1	1	0.129947	1	Inf	Inf	0	0.149258	10311	Inf	turquoise	FALSE
IPR019388: Fat storage-inducing transmembrane protein	1	1	0.129947	1	Inf	Inf	0	0.149258	10311	Inf	turquoise	FALSE
IPR019481: Transcription factor TFIIIC, tau55-related	1	1	0.129947	1	Inf	Inf	0	0.149258	10311	Inf	turquoise	FALSE
IPR019539: Galactokinase galactose-binding domain	1	1	0.129947	1	Inf	Inf	0	0.149258	10311	Inf	turquoise	FALSE
IPR019547: B domain of TMEM189, localisation domain	1	1	0.129947	1	Inf	Inf	0	0.149258	10311	Inf	turquoise	FALSE
IPR019741: Galactokinase, conserved site	1	1	0.129947	1	Inf	Inf	0	0.149258	10311	Inf	turquoise	FALSE
IPR019783: Ribosome maturation protein SBDS, N-terminal	1	1	0.129947	1	Inf	Inf	0	0.149258	10311	Inf	turquoise	FALSE
IPR019831: Manganese/iron superoxide dismutase, N-terminal	1	1	0.129947	1	Inf	Inf	0	0.149258	10311	Inf	turquoise	FALSE
IPR019832: Manganese/iron superoxide dismutase, C-terminal	1	1	0.129947	1	Inf	Inf	0	0.149258	10311	Inf	turquoise	FALSE
IPR019833: Manganese/iron superoxide dismutase, binding site	1	1	0.129947	1	Inf	Inf	0	0.149258	10311	Inf	turquoise	FALSE
IPR020149: Uncharacterised protein family C02F5.10	1	1	0.129947	1	Inf	Inf	0	0.149258	10311	Inf	turquoise	FALSE
IPR020396: NADH:ubiquinone oxidoreductase, 30kDa subunit, conserved site	1	1	0.129947	1	Inf	Inf	0	0.149258	10311	Inf	turquoise	FALSE
IPR020417: Atypical dual specificity phosphatase	1	1	0.129947	1	Inf	Inf	0	0.149258	10311	Inf	turquoise	FALSE
IPR020610: Thiolase, active site	1	1	0.129947	1	Inf	Inf	0	0.149258	10311	Inf	turquoise	FALSE
IPR020751: Aminoacyl-tRNA synthetase, class I, anticodon-binding domain, subdomain 2	1	1	0.129947	1	Inf	Inf	0	0.149258	10311	Inf	turquoise	FALSE
IPR020895: Frataxin conserved site	1	1	0.129947	1	Inf	Inf	0	0.149258	10311	Inf	turquoise	FALSE
IPR021115: Pyridoxal-phosphate binding site	1	1	0.129947	1	Inf	Inf	0	0.149258	10311	Inf	turquoise	FALSE
IPR021645: Shal-type voltage-gated potassium channels, N-terminal	1	1	0.129947	1	Inf	Inf	0	0.149258	10311	Inf	turquoise	FALSE
IPR022154: Trafficking kinesin-binding protein domain	1	1	0.129947	1	Inf	Inf	0	0.149258	10311	Inf	turquoise	FALSE
IPR022238: Uncharacterised protein family, methyltransferase, Williams-Beuren syndrome	1	1	0.129947	1	Inf	Inf	0	0.149258	10311	Inf	turquoise	FALSE
IPR022575: Neurogenic differentiation factor, domain of unknown function	1	1	0.129947	1	Inf	Inf	0	0.149258	10311	Inf	turquoise	FALSE
IPR023165: rRNA adenine dimethylase-like	1	1	0.129947	1	Inf	Inf	0	0.149258	10311	Inf	turquoise	FALSE
IPR023190: Phosphoserine phosphatase, domain 2	1	1	0.129947	1	Inf	Inf	0	0.149258	10311	Inf	turquoise	FALSE
IPR023194: Eukaryotic translation initiation factor 3-like domain	1	1	0.129947	1	Inf	Inf	0	0.149258	10311	Inf	turquoise	FALSE
IPR023509: D-Tyr tRNAtyr deacylase-like domain	1	1	0.129947	1	Inf	Inf	0	0.149258	10311	Inf	turquoise	FALSE
IPR023799: Ribosome-binding factor A domain	1	1	0.129947	1	Inf	Inf	0	0.149258	10311	Inf	turquoise	FALSE
IPR024130: DAP1/DAPL1	1	1	0.129947	1	Inf	Inf	0	0.149258	10311	Inf	turquoise	FALSE
IPR024201: Calcineurin-like phosphoesterase	1	1	0.129947	1	Inf	Inf	0	0.149258	10311	Inf	turquoise	FALSE
IPR024587: Potassium channel, voltage dependent, Kv4, C-terminal	1	1	0.129947	1	Inf	Inf	0	0.149258	10311	Inf	turquoise	FALSE
IPR025192: Succinate dehydogenase/fumarate reductase N-terminal	1	1	0.129947	1	Inf	Inf	0	0.149258	10311	Inf	turquoise	FALSE
IPR025239: Domain of unknown function DUF4187	1	1	0.129947	1	Inf	Inf	0	0.149258	10311	Inf	turquoise	FALSE
IPR025286: MOFRL-associated domain	1	1	0.129947	1	Inf	Inf	0	0.149258	10311	Inf	turquoise	FALSE
IPR025605: OST-HTH/LOTUS domain	1	1	0.129947	1	Inf	Inf	0	0.149258	10311	Inf	turquoise	FALSE
IPR025687: C4-type zinc-finger of DNA polymerase delta	1	1	0.129947	1	Inf	Inf	0	0.149258	10311	Inf	turquoise	FALSE
IPR025999: Microspherule protein, N-terminal domain	1	1	0.129947	1	Inf	Inf	0	0.149258	10311	Inf	turquoise	FALSE
IPR026066: Headcase protein	1	1	0.129947	1	Inf	Inf	0	0.149258	10311	Inf	turquoise	FALSE
IPR026183: Taxilin family	1	1	0.129947	1	Inf	Inf	0	0.149258	10311	Inf	turquoise	FALSE
IPR026508: Transmembrane protein 164	1	1	0.129947	1	Inf	Inf	0	0.149258	10311	Inf	turquoise	FALSE
IPR028005: N-acetyltransferase ESCO, zinc-finger	1	1	0.129947	1	Inf	Inf	0	0.149258	10311	Inf	turquoise	FALSE
IPR028191: WASH complex subunit 7, N-terminal	1	1	0.129947	1	Inf	Inf	0	0.149258	10311	Inf	turquoise	FALSE
IPR028282: WASH complex subunit 7, central domain	1	1	0.129947	1	Inf	Inf	0	0.149258	10311	Inf	turquoise	FALSE
IPR028283: WASH complex subunit 7, C-terminal	1	1	0.129947	1	Inf	Inf	0	0.149258	10311	Inf	turquoise	FALSE
IPR028361: GPI-anchor transamidase	1	1	0.129947	1	Inf	Inf	0	0.149258	10311	Inf	turquoise	FALSE
IPR028909: Ribosomal protein L21-like	1	1	0.129947	1	Inf	Inf	0	0.149258	10311	Inf	turquoise	FALSE
IPR029130: Acid ceramidase, N-terminal	1	1	0.129947	1	Inf	Inf	0	0.149258	10311	Inf	turquoise	FALSE
IPR029196: Protein of unknown function DUF4588	1	1	0.129947	1	Inf	Inf	0	0.149258	10311	Inf	turquoise	FALSE
IPR029479: Nitroreductase	1	1	0.129947	1	Inf	Inf	0	0.149258	10311	Inf	turquoise	FALSE
IPR029760: Glutathione peroxidase conserved site	1	1	0.129947	1	Inf	Inf	0	0.149258	10311	Inf	turquoise	FALSE
IPR030458: Glycosyl hydrolases family 31, active site	1	1	0.129947	1	Inf	Inf	0	0.149258	10311	Inf	turquoise	FALSE
IPR030459: Glycosyl hydrolases family 31, conserved site	1	1	0.129947	1	Inf	Inf	0	0.149258	10311	Inf	turquoise	FALSE
IPR031727: Galactose mutarotase, N-terminal barrel	1	1	0.129947	1	Inf	Inf	0	0.149258	10311	Inf	turquoise	FALSE
IPR031968: VASt domain	1	1	0.129947	1	Inf	Inf	0	0.149258	10311	Inf	turquoise	FALSE
IPR032016: Protein of unknown function DUF4796	1	1	0.129947	1	Inf	Inf	0	0.149258	10311	Inf	turquoise	FALSE
IPR032353: Ubiquitin-protein ligase E3A, N-terminal zinc-binding domain	1	1	0.129947	1	Inf	Inf	0	0.149258	10311	Inf	turquoise	FALSE
IPR032362: Ferlin, C-terminal domain	1	1	0.129947	1	Inf	Inf	0	0.149258	10311	Inf	turquoise	FALSE
IPR032396: Spindle assembly abnormal protein 6, N-terminal	1	1	0.129947	1	Inf	Inf	0	0.149258	10311	Inf	turquoise	FALSE
IPR032778: Growth factor receptor domain 4	1	1	0.129947	1	Inf	Inf	0	0.149258	10311	Inf	turquoise	FALSE
IPR033100: Exosome complex component RRP45	1	1	0.129947	1	Inf	Inf	0	0.149258	10311	Inf	turquoise	FALSE
IPR033120: Hotdog acyl-CoA thioesterase (ACOT)-type domain	1	1	0.129947	1	Inf	Inf	0	0.149258	10311	Inf	turquoise	FALSE
IPR033910: Glutamyl-tRNA synthetase	1	1	0.129947	1	Inf	Inf	0	0.149258	10311	Inf	turquoise	FALSE
GO:0000160: phosphorelay signal transduction system	1	1	0.129947	1	Inf	Inf	0	0.149258	10311	Inf	turquoise	FALSE
GO:0006014: D-ribose metabolic process	1	1	0.129947	1	Inf	Inf	0	0.149258	10311	Inf	turquoise	FALSE
GO:0006106: fumarate metabolic process	1	1	0.129947	1	Inf	Inf	0	0.149258	10311	Inf	turquoise	FALSE
GO:0006564: L-serine biosynthetic process	1	1	0.129947	1	Inf	Inf	0	0.149258	10311	Inf	turquoise	FALSE
GO:0006597: spermine biosynthetic process	1	1	0.129947	1	Inf	Inf	0	0.149258	10311	Inf	turquoise	FALSE
GO:0006659: phosphatidylserine biosynthetic process	1	1	0.129947	1	Inf	Inf	0	0.149258	10311	Inf	turquoise	FALSE
GO:0006672: ceramide metabolic process	1	1	0.129947	1	Inf	Inf	0	0.149258	10311	Inf	turquoise	FALSE
GO:0006751: glutathione catabolic process	1	1	0.129947	1	Inf	Inf	0	0.149258	10311	Inf	turquoise	FALSE
GO:0007131: reciprocal meiotic recombination	1	1	0.129947	1	Inf	Inf	0	0.149258	10311	Inf	turquoise	FALSE
GO:0007266: Rho protein signal transduction	1	1	0.129947	1	Inf	Inf	0	0.149258	10311	Inf	turquoise	FALSE
GO:0008295: spermidine biosynthetic process	1	1	0.129947	1	Inf	Inf	0	0.149258	10311	Inf	turquoise	FALSE
GO:0015074: DNA integration	1	1	0.129947	1	Inf	Inf	0	0.149258	10311	Inf	turquoise	FALSE
GO:0015833: peptide transport	1	1	0.129947	1	Inf	Inf	0	0.149258	10311	Inf	turquoise	FALSE
GO:0019478: D-amino acid catabolic process	1	1	0.129947	1	Inf	Inf	0	0.149258	10311	Inf	turquoise	FALSE
GO:0030111: regulation of Wnt signaling pathway	1	1	0.129947	1	Inf	Inf	0	0.149258	10311	Inf	turquoise	FALSE
GO:0030148: sphingolipid biosynthetic process	1	1	0.129947	1	Inf	Inf	0	0.149258	10311	Inf	turquoise	FALSE
GO:0032469: endoplasmic reticulum calcium ion homeostasis	1	1	0.129947	1	Inf	Inf	0	0.149258	10311	Inf	turquoise	FALSE
GO:0048034: heme O biosynthetic process	1	1	0.129947	1	Inf	Inf	0	0.149258	10311	Inf	turquoise	FALSE
GO:0050790: regulation of catalytic activity	1	1	0.129947	1	Inf	Inf	0	0.149258	10311	Inf	turquoise	FALSE
GO:0008541: proteasome regulatory particle, lid subcomplex	1	1	0.129947	1	Inf	Inf	0	0.149258	10311	Inf	turquoise	FALSE
GO:0016533: cyclin-dependent protein kinase 5 holoenzyme complex	1	1	0.129947	1	Inf	Inf	0	0.149258	10311	Inf	turquoise	FALSE
GO:0045239: tricarboxylic acid cycle enzyme complex	1	1	0.129947	1	Inf	Inf	0	0.149258	10311	Inf	turquoise	FALSE
GO:0000155: phosphorelay sensor kinase activity	1	1	0.129947	1	Inf	Inf	0	0.149258	10311	Inf	turquoise	FALSE
GO:0003725: double-stranded RNA binding	1	1	0.129947	1	Inf	Inf	0	0.149258	10311	Inf	turquoise	FALSE
GO:0003839: gamma-glutamylcyclotransferase activity	1	1	0.129947	1	Inf	Inf	0	0.149258	10311	Inf	turquoise	FALSE
GO:0003923: GPI-anchor transamidase activity	1	1	0.129947	1	Inf	Inf	0	0.149258	10311	Inf	turquoise	FALSE
GO:0004001: adenosine kinase activity	1	1	0.129947	1	Inf	Inf	0	0.149258	10311	Inf	turquoise	FALSE
GO:0004014: adenosylmethionine decarboxylase activity	1	1	0.129947	1	Inf	Inf	0	0.149258	10311	Inf	turquoise	FALSE
GO:0004064: arylesterase activity	1	1	0.129947	1	Inf	Inf	0	0.149258	10311	Inf	turquoise	FALSE
GO:0004322: ferroxidase activity	1	1	0.129947	1	Inf	Inf	0	0.149258	10311	Inf	turquoise	FALSE
GO:0004333: fumarate hydratase activity	1	1	0.129947	1	Inf	Inf	0	0.149258	10311	Inf	turquoise	FALSE
GO:0004335: galactokinase activity	1	1	0.129947	1	Inf	Inf	0	0.149258	10311	Inf	turquoise	FALSE
GO:0004363: glutathione synthase activity	1	1	0.129947	1	Inf	Inf	0	0.149258	10311	Inf	turquoise	FALSE
GO:0004484: mRNA guanylyltransferase activity	1	1	0.129947	1	Inf	Inf	0	0.149258	10311	Inf	turquoise	FALSE
GO:0004647: phosphoserine phosphatase activity	1	1	0.129947	1	Inf	Inf	0	0.149258	10311	Inf	turquoise	FALSE
GO:0004651: polynucleotide 5'-phosphatase activity	1	1	0.129947	1	Inf	Inf	0	0.149258	10311	Inf	turquoise	FALSE
GO:0004747: ribokinase activity	1	1	0.129947	1	Inf	Inf	0	0.149258	10311	Inf	turquoise	FALSE
GO:0005000: vasopressin receptor activity	1	1	0.129947	1	Inf	Inf	0	0.149258	10311	Inf	turquoise	FALSE
GO:0008013: beta-catenin binding	1	1	0.129947	1	Inf	Inf	0	0.149258	10311	Inf	turquoise	FALSE
GO:0008199: ferric iron binding	1	1	0.129947	1	Inf	Inf	0	0.149258	10311	Inf	turquoise	FALSE
GO:0008495: protoheme IX farnesyltransferase activity	1	1	0.129947	1	Inf	Inf	0	0.149258	10311	Inf	turquoise	FALSE
GO:0008907: integrase activity	1	1	0.129947	1	Inf	Inf	0	0.149258	10311	Inf	turquoise	FALSE
GO:0015197: peptide transporter activity	1	1	0.129947	1	Inf	Inf	0	0.149258	10311	Inf	turquoise	FALSE
GO:0015377: cation:chloride symporter activity	1	1	0.129947	1	Inf	Inf	0	0.149258	10311	Inf	turquoise	FALSE
GO:0016534: cyclin-dependent protein kinase 5 activator activity	1	1	0.129947	1	Inf	Inf	0	0.149258	10311	Inf	turquoise	FALSE
GO:0016709: oxidoreductase activity, acting on paired donors, with incorporation or reduction of molecular oxygen, NAD(P)H as one donor, and incorporation of one atom of oxygen	1	1	0.129947	1	Inf	Inf	0	0.149258	10311	Inf	turquoise	FALSE
GO:0016814: hydrolase activity, acting on carbon-nitrogen (but not peptide) bonds, in cyclic amidines	1	1	0.129947	1	Inf	Inf	0	0.149258	10311	Inf	turquoise	FALSE
GO:0033925: mannosyl-glycoprotein endo-beta-N-acetylglucosaminidase activity	1	1	0.129947	1	Inf	Inf	0	0.149258	10311	Inf	turquoise	FALSE
GO:0035299: inositol pentakisphosphate 2-kinase activity	1	1	0.129947	1	Inf	Inf	0	0.149258	10311	Inf	turquoise	FALSE
GO:0042284: sphingolipid delta-4 desaturase activity	1	1	0.129947	1	Inf	Inf	0	0.149258	10311	Inf	turquoise	FALSE
GO:0071949: FAD binding	1	1	0.129947	1	Inf	Inf	0	0.149258	10311	Inf	turquoise	FALSE
GO:0098599: palmitoyl hydrolase activity	1	1	0.129947	1	Inf	Inf	0	0.149258	10311	Inf	turquoise	FALSE
IPR020845: AMP-binding, conserved site	3	10	0.130562	1	2.87277	0.428571	7	0.149165	10304	2.87313	turquoise	FALSE
IPR028325: Voltage-gated potassium channel	3	10	0.130562	1	2.87277	0.428571	7	0.149165	10304	2.87313	turquoise	FALSE
GO:0008076: voltage-gated potassium channel complex	3	10	0.130562	1	2.87277	0.428571	7	0.149165	10304	2.87313	turquoise	FALSE
GO:0006096: glycolytic process	4	16	0.144547	1	2.23483	0.333333	12	0.149141	10299	2.23503	turquoise	FALSE
GO:0005743: mitochondrial inner membrane	4	16	0.144547	1	2.23483	0.333333	12	0.149141	10299	2.23503	turquoise	FALSE
IPR001506: Peptidase M12A	0	17	0.153238	1	0	0	17	0.149602	10294	0	turquoise	FALSE
IPR011038: Calycin-like	0	17	0.153238	1	0	0	17	0.149602	10294	0	turquoise	FALSE
IPR014720: Double-stranded RNA-binding domain	0	17	0.153238	1	0	0	17	0.149602	10294	0	turquoise	FALSE
GO:0051287: NAD binding	0	17	0.153238	1	0	0	17	0.149602	10294	0	turquoise	FALSE
IPR000195: Rab-GTPase-TBC domain	0	18	0.155472	1	0	0	18	0.149616	10293	0	turquoise	FALSE
IPR000299: FERM domain	0	18	0.155472	1	0	0	18	0.149616	10293	0	turquoise	FALSE
IPR000795: Transcription factor, GTP-binding domain	0	18	0.155472	1	0	0	18	0.149616	10293	0	turquoise	FALSE
IPR001202: WW domain	0	18	0.155472	1	0	0	18	0.149616	10293	0	turquoise	FALSE
IPR001660: Sterile alpha motif domain	0	18	0.155472	1	0	0	18	0.149616	10293	0	turquoise	FALSE
IPR016197: Chromo domain-like	0	18	0.155472	1	0	0	18	0.149616	10293	0	turquoise	FALSE
IPR019749: Band 4.1 domain	0	18	0.155472	1	0	0	18	0.149616	10293	0	turquoise	FALSE
GO:0000398: mRNA splicing, via spliceosome	0	18	0.155472	1	0	0	18	0.149616	10293	0	turquoise	FALSE
GO:0015031: protein transport	0	18	0.155472	1	0	0	18	0.149616	10293	0	turquoise	FALSE
GO:0000786: nucleosome	0	18	0.155472	1	0	0	18	0.149616	10293	0	turquoise	FALSE
IPR013098: Immunoglobulin I-set	2	40	0.159913	1	0.351571	0.0526316	38	0.149713	10273	0.35155	turquoise	FALSE
IPR001163: LSM domain, eukaryotic/archaea-type	0	19	0.161006	1	0	0	19	0.149631	10292	0	turquoise	FALSE
IPR002602: Domain of unknown function DB	0	19	0.161006	1	0	0	19	0.149631	10292	0	turquoise	FALSE
IPR006150: Cysteine-rich repeat	0	19	0.161006	1	0	0	19	0.149631	10292	0	turquoise	FALSE
IPR011047: Quinoprotein alcohol dehydrogenase-like superfamily	0	19	0.161006	1	0	0	19	0.149631	10292	0	turquoise	FALSE
GO:0006357: regulation of transcription from RNA polymerase II promoter	0	19	0.161006	1	0	0	19	0.149631	10292	0	turquoise	FALSE
GO:0008033: tRNA processing	0	19	0.161006	1	0	0	19	0.149631	10292	0	turquoise	FALSE
GO:0008026: ATP-dependent helicase activity	0	19	0.161006	1	0	0	19	0.149631	10292	0	turquoise	FALSE
IPR020846: Major facilitator superfamily domain	14	74	0.161841	1	1.56735	0.233333	60	0.148864	10251	1.56743	turquoise	FALSE
IPR001357: BRCT domain	3	11	0.162986	1	2.51342	0.375	8	0.14918	10303	2.51374	turquoise	FALSE
IPR004841: Amino acid permease/ SLC12A domain	3	11	0.162986	1	2.51342	0.375	8	0.14918	10303	2.51374	turquoise	FALSE
GO:0006099: tricarboxylic acid cycle	3	11	0.162986	1	2.51342	0.375	8	0.14918	10303	2.51374	turquoise	FALSE
GO:0016226: iron-sulfur cluster assembly	3	11	0.162986	1	2.51342	0.375	8	0.14918	10303	2.51374	turquoise	FALSE
IPR013766: Thioredoxin domain	1	29	0.16717	1	0.238646	0.0357143	28	0.149664	10283	0.238629	turquoise	FALSE
GO:0008289: lipid binding	1	28	0.167185	1	0.247508	0.037037	27	0.14965	10284	0.247491	turquoise	FALSE
GO:0050660: flavin adenine dinucleotide binding	1	28	0.167185	1	0.247508	0.037037	27	0.14965	10284	0.247491	turquoise	FALSE
IPR013785: Aldolase-type TIM barrel	1	30	0.169318	1	0.230395	0.0344828	29	0.149679	10282	0.230378	turquoise	FALSE
GO:0006396: RNA processing	1	31	0.173521	1	0.222693	0.0333333	30	0.149694	10281	0.222677	turquoise	FALSE
IPR000648: Oxysterol-binding protein	2	6	0.177454	1	3.35032	0.5	4	0.149219	10307	3.35078	turquoise	FALSE
IPR001012: UBX domain	2	6	0.177454	1	3.35032	0.5	4	0.149219	10307	3.35078	turquoise	FALSE
IPR001373: Cullin, N-terminal	2	6	0.177454	1	3.35032	0.5	4	0.149219	10307	3.35078	turquoise	FALSE
IPR001565: Synaptotagmin	2	6	0.177454	1	3.35032	0.5	4	0.149219	10307	3.35078	turquoise	FALSE
IPR016158: Cullin homology	2	6	0.177454	1	3.35032	0.5	4	0.149219	10307	3.35078	turquoise	FALSE
IPR019410: Lysine methyltransferase	2	6	0.177454	1	3.35032	0.5	4	0.149219	10307	3.35078	turquoise	FALSE
IPR020843: Polyketide synthase, enoylreductase domain	2	6	0.177454	1	3.35032	0.5	4	0.149219	10307	3.35078	turquoise	FALSE
IPR027482: Sec1-like, domain 2	2	6	0.177454	1	3.35032	0.5	4	0.149219	10307	3.35078	turquoise	FALSE
GO:0045892: negative regulation of transcription, DNA-templated	2	6	0.177454	1	3.35032	0.5	4	0.149219	10307	3.35078	turquoise	FALSE
GO:0016272: prefoldin complex	2	6	0.177454	1	3.35032	0.5	4	0.149219	10307	3.35078	turquoise	FALSE
GO:0016831: carboxy-lyase activity	2	6	0.177454	1	3.35032	0.5	4	0.149219	10307	3.35078	turquoise	FALSE
IPR005829: Sugar transporter, conserved site	3	12	0.197471	1	2.23402	0.333333	9	0.149194	10302	2.23422	turquoise	FALSE
GO:0006413: translational initiation	3	12	0.197471	1	2.23402	0.333333	9	0.149194	10302	2.23422	turquoise	FALSE
GO:0006464: cellular protein modification process	3	12	0.197471	1	2.23402	0.333333	9	0.149194	10302	2.23422	turquoise	FALSE
GO:0046983: protein dimerization activity	3	49	0.200156	1	0.435582	0.0652174	46	0.149732	10265	0.435561	turquoise	FALSE
GO:0004222: metalloendopeptidase activity	3	50	0.202216	1	0.426273	0.0638298	47	0.149747	10264	0.426252	turquoise	FALSE
IPR029058: Alpha/Beta hydrolase fold	13	72	0.215834	1	1.47925	0.220339	59	0.148947	10252	1.47932	turquoise	FALSE
IPR009072: Histone-fold	2	37	0.22238	1	0.381816	0.0571429	35	0.149669	10276	0.381795	turquoise	FALSE
GO:0046982: protein heterodimerization activity	2	37	0.22238	1	0.381816	0.0571429	35	0.149669	10276	0.381795	turquoise	FALSE
IPR000425: Major intrinsic protein	2	7	0.227975	1	2.68005	0.4	5	0.149233	10306	2.68036	turquoise	FALSE
IPR001192: Phosphoinositide phospholipase C family	2	7	0.227975	1	2.68005	0.4	5	0.149233	10306	2.68036	turquoise	FALSE
IPR001619: Sec1-like protein	2	7	0.227975	1	2.68005	0.4	5	0.149233	10306	2.68036	turquoise	FALSE
IPR001711: Phospholipase C, phosphatidylinositol-specific, Y domain	2	7	0.227975	1	2.68005	0.4	5	0.149233	10306	2.68036	turquoise	FALSE
IPR002544: FMRFamide-related peptide-like	2	7	0.227975	1	2.68005	0.4	5	0.149233	10306	2.68036	turquoise	FALSE
IPR003165: Piwi domain	2	7	0.227975	1	2.68005	0.4	5	0.149233	10306	2.68036	turquoise	FALSE
IPR003968: Potassium channel, voltage dependent, Kv	2	7	0.227975	1	2.68005	0.4	5	0.149233	10306	2.68036	turquoise	FALSE
IPR009081: Phosphopantetheine binding ACP domain	2	7	0.227975	1	2.68005	0.4	5	0.149233	10306	2.68036	turquoise	FALSE
IPR010558: Caenorhabditis elegans ly-6-related	2	7	0.227975	1	2.68005	0.4	5	0.149233	10306	2.68036	turquoise	FALSE
IPR015425: Formin, FH2 domain	2	7	0.227975	1	2.68005	0.4	5	0.149233	10306	2.68036	turquoise	FALSE
IPR016039: Thiolase-like	2	7	0.227975	1	2.68005	0.4	5	0.149233	10306	2.68036	turquoise	FALSE
IPR017978: GPCR family 3, C-terminal	2	7	0.227975	1	2.68005	0.4	5	0.149233	10306	2.68036	turquoise	FALSE
IPR022812: Dynamin superfamily	2	7	0.227975	1	2.68005	0.4	5	0.149233	10306	2.68036	turquoise	FALSE
IPR023801: Histone deacetylase domain	2	7	0.227975	1	2.68005	0.4	5	0.149233	10306	2.68036	turquoise	FALSE
IPR025749: Sphingomyelin synthase-like domain	2	7	0.227975	1	2.68005	0.4	5	0.149233	10306	2.68036	turquoise	FALSE
GO:0030286: dynein complex	2	7	0.227975	1	2.68005	0.4	5	0.149233	10306	2.68036	turquoise	FALSE
GO:0004435: phosphatidylinositol phospholipase C activity	2	7	0.227975	1	2.68005	0.4	5	0.149233	10306	2.68036	turquoise	FALSE
GO:0005262: calcium channel activity	2	7	0.227975	1	2.68005	0.4	5	0.149233	10306	2.68036	turquoise	FALSE
GO:0008375: acetylglucosaminyltransferase activity	2	7	0.227975	1	2.68005	0.4	5	0.149233	10306	2.68036	turquoise	FALSE
GO:0016876: ligase activity, forming aminoacyl-tRNA and related compounds	2	7	0.227975	1	2.68005	0.4	5	0.149233	10306	2.68036	turquoise	FALSE
GO:0031625: ubiquitin protein ligase binding	2	7	0.227975	1	2.68005	0.4	5	0.149233	10306	2.68036	turquoise	FALSE
IPR029071: Ubiquitin-related domain	6	75	0.230161	1	0.580602	0.0869565	69	0.149775	10242	0.580579	turquoise	FALSE
IPR012340: Nucleic acid-binding, OB-fold	4	58	0.236937	1	0.494671	0.0740741	54	0.149751	10257	0.494647	turquoise	FALSE
IPR001683: Phox homologous domain	0	14	0.239979	1	0	0	14	0.149558	10297	0	turquoise	FALSE
IPR011511: Variant SH3 domain	0	14	0.239979	1	0	0	14	0.149558	10297	0	turquoise	FALSE
IPR016137: RGS domain	0	14	0.239979	1	0	0	14	0.149558	10297	0	turquoise	FALSE
GO:0035091: phosphatidylinositol binding	0	14	0.239979	1	0	0	14	0.149558	10297	0	turquoise	FALSE
GO:0007165: signal transduction	9	105	0.241301	1	0.625532	0.09375	96	0.149878	10215	0.62551	turquoise	FALSE
GO:0005506: iron ion binding	1	25	0.241709	1	0.278527	0.0416667	24	0.149606	10287	0.278509	turquoise	FALSE
IPR001965: Zinc finger, PHD-type	1	26	0.242557	1	0.267361	0.04	25	0.149621	10286	0.267342	turquoise	FALSE
IPR014014: RNA helicase, DEAD-box type, Q motif	1	26	0.242557	1	0.267361	0.04	25	0.149621	10286	0.267342	turquoise	FALSE
IPR000001: Kringle	1	2	0.243017	1	6.69783	1	1	0.149273	10310	6.69916	turquoise	FALSE
IPR000156: Ran binding domain	1	2	0.243017	1	6.69783	1	1	0.149273	10310	6.69916	turquoise	FALSE
IPR000157: Toll/interleukin-1 receptor homology (TIR) domain	1	2	0.243017	1	6.69783	1	1	0.149273	10310	6.69916	turquoise	FALSE
IPR000203: GPS motif	1	2	0.243017	1	6.69783	1	1	0.149273	10310	6.69916	turquoise	FALSE
IPR000246: Peptidase T2, asparaginase 2	1	2	0.243017	1	6.69783	1	1	0.149273	10310	6.69916	turquoise	FALSE
IPR000361: FeS cluster biogenesis	1	2	0.243017	1	6.69783	1	1	0.149273	10310	6.69916	turquoise	FALSE
IPR000362: Fumarate lyase family	1	2	0.243017	1	6.69783	1	1	0.149273	10310	6.69916	turquoise	FALSE
IPR000537: UbiA prenyltransferase family	1	2	0.243017	1	6.69783	1	1	0.149273	10310	6.69916	turquoise	FALSE
IPR000580: TSC-22 / Dip / Bun	1	2	0.243017	1	6.69783	1	1	0.149273	10310	6.69916	turquoise	FALSE
IPR000940: Methyltransferase, NNMT/PNMT/TEMT	1	2	0.243017	1	6.69783	1	1	0.149273	10310	6.69916	turquoise	FALSE
IPR001055: Adrenodoxin	1	2	0.243017	1	6.69783	1	1	0.149273	10310	6.69916	turquoise	FALSE
IPR001096: Peptidase C13, legumain	1	2	0.243017	1	6.69783	1	1	0.149273	10310	6.69916	turquoise	FALSE
IPR001134: Netrin domain	1	2	0.243017	1	6.69783	1	1	0.149273	10310	6.69916	turquoise	FALSE
IPR001242: Condensation domain	1	2	0.243017	1	6.69783	1	1	0.149273	10310	6.69916	turquoise	FALSE
IPR001564: Nucleoside diphosphate kinase	1	2	0.243017	1	6.69783	1	1	0.149273	10310	6.69916	turquoise	FALSE
IPR001708: Membrane insertase OXA1/ALB3/YidC	1	2	0.243017	1	6.69783	1	1	0.149273	10310	6.69916	turquoise	FALSE
IPR001737: Ribosomal RNA adenine methyltransferase KsgA/Erm	1	2	0.243017	1	6.69783	1	1	0.149273	10310	6.69916	turquoise	FALSE
IPR001830: Glycosyl transferase, family 20	1	2	0.243017	1	6.69783	1	1	0.149273	10310	6.69916	turquoise	FALSE
IPR001846: von Willebrand factor, type D domain	1	2	0.243017	1	6.69783	1	1	0.149273	10310	6.69916	turquoise	FALSE
IPR001902: SLC26A/SulP transporter	1	2	0.243017	1	6.69783	1	1	0.149273	10310	6.69916	turquoise	FALSE
IPR001921: Ribosomal protein L7A/L8	1	2	0.243017	1	6.69783	1	1	0.149273	10310	6.69916	turquoise	FALSE
IPR002155: Thiolase	1	2	0.243017	1	6.69783	1	1	0.149273	10310	6.69916	turquoise	FALSE
IPR002167: Graves disease carrier protein	1	2	0.243017	1	6.69783	1	1	0.149273	10310	6.69916	turquoise	FALSE
IPR002209: Fibroblast growth factor family	1	2	0.243017	1	6.69783	1	1	0.149273	10310	6.69916	turquoise	FALSE
IPR002469: Dipeptidylpeptidase IV, N-terminal domain	1	2	0.243017	1	6.69783	1	1	0.149273	10310	6.69916	turquoise	FALSE
IPR002471: Peptidase S9, serine active site	1	2	0.243017	1	6.69783	1	1	0.149273	10310	6.69916	turquoise	FALSE
IPR003117: cAMP-dependent protein kinase regulatory subunit, dimerization-anchoring domain	1	2	0.243017	1	6.69783	1	1	0.149273	10310	6.69916	turquoise	FALSE
IPR003380: Transforming protein Ski	1	2	0.243017	1	6.69783	1	1	0.149273	10310	6.69916	turquoise	FALSE
IPR003410: HYR domain	1	2	0.243017	1	6.69783	1	1	0.149273	10310	6.69916	turquoise	FALSE
IPR003702: Acetyl-CoA hydrolase/transferase	1	2	0.243017	1	6.69783	1	1	0.149273	10310	6.69916	turquoise	FALSE
IPR003952: Fumarate reductase/succinate dehydrogenase, FAD-binding site	1	2	0.243017	1	6.69783	1	1	0.149273	10310	6.69916	turquoise	FALSE
IPR003974: Potassium channel, voltage dependent, Kv3	1	2	0.243017	1	6.69783	1	1	0.149273	10310	6.69916	turquoise	FALSE
IPR004192: Ubiquinol cytochrome reductase, transmembrane domain	1	2	0.243017	1	6.69783	1	1	0.149273	10310	6.69916	turquoise	FALSE
IPR004826: Basic leucine zipper domain, Maf-type	1	2	0.243017	1	6.69783	1	1	0.149273	10310	6.69916	turquoise	FALSE
IPR004895: Prenylated rab acceptor PRA1	1	2	0.243017	1	6.69783	1	1	0.149273	10310	6.69916	turquoise	FALSE
IPR004953: EB1, C-terminal	1	2	0.243017	1	6.69783	1	1	0.149273	10310	6.69916	turquoise	FALSE
IPR004988: Protein of unknown function DUF273	1	2	0.243017	1	6.69783	1	1	0.149273	10310	6.69916	turquoise	FALSE
IPR005052: Legume-like lectin	1	2	0.243017	1	6.69783	1	1	0.149273	10310	6.69916	turquoise	FALSE
IPR005172: CRC domain	1	2	0.243017	1	6.69783	1	1	0.149273	10310	6.69916	turquoise	FALSE
IPR005574: RNA polymerase II, Rpb4	1	2	0.243017	1	6.69783	1	1	0.149273	10310	6.69916	turquoise	FALSE
IPR005576: RNA polymerase Rpb7, N-terminal	1	2	0.243017	1	6.69783	1	1	0.149273	10310	6.69916	turquoise	FALSE
IPR005635: Inner centromere protein, ARK-binding domain	1	2	0.243017	1	6.69783	1	1	0.149273	10310	6.69916	turquoise	FALSE
IPR005775: P-type ATPase, subfamily IIC	1	2	0.243017	1	6.69783	1	1	0.149273	10310	6.69916	turquoise	FALSE
IPR005805: Rieske iron-sulphur protein, C-terminal	1	2	0.243017	1	6.69783	1	1	0.149273	10310	6.69916	turquoise	FALSE
IPR005822: Ribosomal protein L13	1	2	0.243017	1	6.69783	1	1	0.149273	10310	6.69916	turquoise	FALSE
IPR006206: Mevalonate/galactokinase	1	2	0.243017	1	6.69783	1	1	0.149273	10310	6.69916	turquoise	FALSE
IPR006211: Furin-like cysteine-rich domain	1	2	0.243017	1	6.69783	1	1	0.149273	10310	6.69916	turquoise	FALSE
IPR006317: Ubiquinol-cytochrome c reductase, iron-sulphur subunit	1	2	0.243017	1	6.69783	1	1	0.149273	10310	6.69916	turquoise	FALSE
IPR006355: HAD-superfamily hydrolase, subfamily IIA, hypothetical 2	1	2	0.243017	1	6.69783	1	1	0.149273	10310	6.69916	turquoise	FALSE
IPR006515: Polyadenylate binding protein, human types 1, 2, 3, 4	1	2	0.243017	1	6.69783	1	1	0.149273	10310	6.69916	turquoise	FALSE
IPR006590: RNA polymerase II, Rpb4, core	1	2	0.243017	1	6.69783	1	1	0.149273	10310	6.69916	turquoise	FALSE
IPR006640: SprT-like	1	2	0.243017	1	6.69783	1	1	0.149273	10310	6.69916	turquoise	FALSE
IPR006667: SLC41 divalent cation transporters, integral membrane domain	1	2	0.243017	1	6.69783	1	1	0.149273	10310	6.69916	turquoise	FALSE
IPR006811: RNA polymerase II subunit A	1	2	0.243017	1	6.69783	1	1	0.149273	10310	6.69916	turquoise	FALSE
IPR006909: Rad21/Rec8-like protein, C-terminal, eukaryotic	1	2	0.243017	1	6.69783	1	1	0.149273	10310	6.69916	turquoise	FALSE
IPR006910: Rad21/Rec8-like protein, N-terminal	1	2	0.243017	1	6.69783	1	1	0.149273	10310	6.69916	turquoise	FALSE
IPR007209: RNase L inhibitor RLI, possible metal-binding domain	1	2	0.243017	1	6.69783	1	1	0.149273	10310	6.69916	turquoise	FALSE
IPR007233: Trafficking protein particle complex subunit	1	2	0.243017	1	6.69783	1	1	0.149273	10310	6.69916	turquoise	FALSE
IPR007248: Mpv17/PMP22	1	2	0.243017	1	6.69783	1	1	0.149273	10310	6.69916	turquoise	FALSE
IPR007286: EAP30	1	2	0.243017	1	6.69783	1	1	0.149273	10310	6.69916	turquoise	FALSE
IPR008015: GMP phosphodiesterase, delta subunit	1	2	0.243017	1	6.69783	1	1	0.149273	10310	6.69916	turquoise	FALSE
IPR008380: HAD-superfamily hydrolase, subfamily IG, 5'-nucleotidase	1	2	0.243017	1	6.69783	1	1	0.149273	10310	6.69916	turquoise	FALSE
IPR008395: Agenet-like domain	1	2	0.243017	1	6.69783	1	1	0.149273	10310	6.69916	turquoise	FALSE
IPR008551: Transport and Golgi organisation protein 2	1	2	0.243017	1	6.69783	1	1	0.149273	10310	6.69916	turquoise	FALSE
IPR008996: Cytokine IL1/FGF	1	2	0.243017	1	6.69783	1	1	0.149273	10310	6.69916	turquoise	FALSE
IPR009051: Alpha-helical ferredoxin	1	2	0.243017	1	6.69783	1	1	0.149273	10310	6.69916	turquoise	FALSE
IPR009078: Ferritin-like superfamily	1	2	0.243017	1	6.69783	1	1	0.149273	10310	6.69916	turquoise	FALSE
IPR009447: GWT1	1	2	0.243017	1	6.69783	1	1	0.149273	10310	6.69916	turquoise	FALSE
IPR009716: Ferroporti-1	1	2	0.243017	1	6.69783	1	1	0.149273	10310	6.69916	turquoise	FALSE
IPR010304: Survival motor neuron	1	2	0.243017	1	6.69783	1	1	0.149273	10310	6.69916	turquoise	FALSE
IPR010911: Rab-binding domain	1	2	0.243017	1	6.69783	1	1	0.149273	10310	6.69916	turquoise	FALSE
IPR010995: DNA repair Rad51/transcription factor NusA, alpha-helical	1	2	0.243017	1	6.69783	1	1	0.149273	10310	6.69916	turquoise	FALSE
IPR011030: Vitellinogen, superhelical	1	2	0.243017	1	6.69783	1	1	0.149273	10310	6.69916	turquoise	FALSE
IPR011107: Protein phosphatase inhibitor	1	2	0.243017	1	6.69783	1	1	0.149273	10310	6.69916	turquoise	FALSE
IPR011281: Succinate dehydrogenase, flavoprotein subunit	1	2	0.243017	1	6.69783	1	1	0.149273	10310	6.69916	turquoise	FALSE
IPR011320: Ribonuclease H1, N-terminal	1	2	0.243017	1	6.69783	1	1	0.149273	10310	6.69916	turquoise	FALSE
IPR011500: GPCR, family 3, nine cysteines domain	1	2	0.243017	1	6.69783	1	1	0.149273	10310	6.69916	turquoise	FALSE
IPR011722: Hemimethylated DNA-binding domain	1	2	0.243017	1	6.69783	1	1	0.149273	10310	6.69916	turquoise	FALSE
IPR012347: Ferritin-related	1	2	0.243017	1	6.69783	1	1	0.149273	10310	6.69916	turquoise	FALSE
IPR012506: YhhN-like	1	2	0.243017	1	6.69783	1	1	0.149273	10310	6.69916	turquoise	FALSE
IPR013094: Alpha/beta hydrolase fold-3	1	2	0.243017	1	6.69783	1	1	0.149273	10310	6.69916	turquoise	FALSE
IPR013120: Male sterility, NAD-binding	1	2	0.243017	1	6.69783	1	1	0.149273	10310	6.69916	turquoise	FALSE
IPR013212: Mad3/Bub1 homology region 1	1	2	0.243017	1	6.69783	1	1	0.149273	10310	6.69916	turquoise	FALSE
IPR013260: mRNA splicing factor SYF2	1	2	0.243017	1	6.69783	1	1	0.149273	10310	6.69916	turquoise	FALSE
IPR013555: Transient receptor ion channel domain	1	2	0.243017	1	6.69783	1	1	0.149273	10310	6.69916	turquoise	FALSE
IPR013655: PAS fold-3	1	2	0.243017	1	6.69783	1	1	0.149273	10310	6.69916	turquoise	FALSE
IPR013806: Kringle-like fold	1	2	0.243017	1	6.69783	1	1	0.149273	10310	6.69916	turquoise	FALSE
IPR013968: Polyketide synthase, ketoreductase domain	1	2	0.243017	1	6.69783	1	1	0.149273	10310	6.69916	turquoise	FALSE
IPR014006: Succinate dehydrogenase/fumarate reductase, flavoprotein subunit	1	2	0.243017	1	6.69783	1	1	0.149273	10310	6.69916	turquoise	FALSE
IPR014719: Ribosomal protein L7/L12, C-terminal/adaptor protein ClpS-like	1	2	0.243017	1	6.69783	1	1	0.149273	10310	6.69916	turquoise	FALSE
IPR014906: Pre-mRNA processing factor 4 (PRP4)-like	1	2	0.243017	1	6.69783	1	1	0.149273	10310	6.69916	turquoise	FALSE
IPR015048: Domain of unknown function DUF1899	1	2	0.243017	1	6.69783	1	1	0.149273	10310	6.69916	turquoise	FALSE
IPR015939: Fumarate reductase/succinate dehydrogenase flavoprotein-like, C-terminal	1	2	0.243017	1	6.69783	1	1	0.149273	10310	6.69916	turquoise	FALSE
IPR016072: SKP1 component, dimerisation	1	2	0.243017	1	6.69783	1	1	0.149273	10310	6.69916	turquoise	FALSE
IPR016092: FeS cluster insertion protein	1	2	0.243017	1	6.69783	1	1	0.149273	10310	6.69916	turquoise	FALSE
IPR016467: DNA recombination and repair protein, RecA-like	1	2	0.243017	1	6.69783	1	1	0.149273	10310	6.69916	turquoise	FALSE
IPR016695: Purine 5'-nucleotidase	1	2	0.243017	1	6.69783	1	1	0.149273	10310	6.69916	turquoise	FALSE
IPR016706: Cleavage/polyadenylation specificity factor subunit 5	1	2	0.243017	1	6.69783	1	1	0.149273	10310	6.69916	turquoise	FALSE
IPR018123: WWE domain, subgroup	1	2	0.243017	1	6.69783	1	1	0.149273	10310	6.69916	turquoise	FALSE
IPR018201: Beta-ketoacyl synthase, active site	1	2	0.243017	1	6.69783	1	1	0.149273	10310	6.69916	turquoise	FALSE
IPR018378: C-type lectin, conserved site	1	2	0.243017	1	6.69783	1	1	0.149273	10310	6.69916	turquoise	FALSE
IPR018997: PUB domain	1	2	0.243017	1	6.69783	1	1	0.149273	10310	6.69916	turquoise	FALSE
IPR019178: Phosphatidylinositol 4,5-bisphosphate 4-phosphatase	1	2	0.243017	1	6.69783	1	1	0.149273	10310	6.69916	turquoise	FALSE
IPR019378: GDP-fucose protein O-fucosyltransferase	1	2	0.243017	1	6.69783	1	1	0.149273	10310	6.69916	turquoise	FALSE
IPR019489: Clp ATPase, C-terminal	1	2	0.243017	1	6.69783	1	1	0.149273	10310	6.69916	turquoise	FALSE
IPR019807: Hexokinase, binding site	1	2	0.243017	1	6.69783	1	1	0.149273	10310	6.69916	turquoise	FALSE
IPR020557: Fumarate lyase, conserved site	1	2	0.243017	1	6.69783	1	1	0.149273	10310	6.69916	turquoise	FALSE
IPR020587: DNA recombination and repair protein RecA, monomer-monomer interface	1	2	0.243017	1	6.69783	1	1	0.149273	10310	6.69916	turquoise	FALSE
IPR020598: Ribosomal RNA adenine methylase transferase, N-terminal	1	2	0.243017	1	6.69783	1	1	0.149273	10310	6.69916	turquoise	FALSE
IPR020807: Polyketide synthase, dehydratase domain	1	2	0.243017	1	6.69783	1	1	0.149273	10310	6.69916	turquoise	FALSE
IPR020811: Enolase, N-terminal	1	2	0.243017	1	6.69783	1	1	0.149273	10310	6.69916	turquoise	FALSE
IPR020828: Glyceraldehyde 3-phosphate dehydrogenase, NAD(P) binding domain	1	2	0.243017	1	6.69783	1	1	0.149273	10310	6.69916	turquoise	FALSE
IPR020829: Glyceraldehyde 3-phosphate dehydrogenase, catalytic domain	1	2	0.243017	1	6.69783	1	1	0.149273	10310	6.69916	turquoise	FALSE
IPR020830: Glyceraldehyde 3-phosphate dehydrogenase, active site	1	2	0.243017	1	6.69783	1	1	0.149273	10310	6.69916	turquoise	FALSE
IPR020831: Glyceraldehyde/Erythrose phosphate dehydrogenase family	1	2	0.243017	1	6.69783	1	1	0.149273	10310	6.69916	turquoise	FALSE
IPR020859: Roc domain	1	2	0.243017	1	6.69783	1	1	0.149273	10310	6.69916	turquoise	FALSE
IPR021832: Ankyrin repeat domain-containing protein 13	1	2	0.243017	1	6.69783	1	1	0.149273	10310	6.69916	turquoise	FALSE
IPR022761: Fumarate lyase, N-terminal	1	2	0.243017	1	6.69783	1	1	0.149273	10310	6.69916	turquoise	FALSE
IPR023093: Rad21/Rec8-like protein, C-terminal	1	2	0.243017	1	6.69783	1	1	0.149273	10310	6.69916	turquoise	FALSE
IPR023409: 14-3-3 protein, conserved site	1	2	0.243017	1	6.69783	1	1	0.149273	10310	6.69916	turquoise	FALSE
IPR023451: Thymidylate synthase/dCMP hydroxymethylase domain	1	2	0.243017	1	6.69783	1	1	0.149273	10310	6.69916	turquoise	FALSE
IPR024083: Fumarase/histidase, N-terminal	1	2	0.243017	1	6.69783	1	1	0.149273	10310	6.69916	turquoise	FALSE
IPR024970: Maelstrom domain	1	2	0.243017	1	6.69783	1	1	0.149273	10310	6.69916	turquoise	FALSE
IPR025304: ALIX V-shaped domain	1	2	0.243017	1	6.69783	1	1	0.149273	10310	6.69916	turquoise	FALSE
IPR025887: Glycoside hydrolase family 31, N-terminal domain	1	2	0.243017	1	6.69783	1	1	0.149273	10310	6.69916	turquoise	FALSE
IPR025977: Nuclear condensin complex subunit 3, C-terminal domain	1	2	0.243017	1	6.69783	1	1	0.149273	10310	6.69916	turquoise	FALSE
IPR026888: Acetyl-CoA hydrolase/transferase C-terminal domain	1	2	0.243017	1	6.69783	1	1	0.149273	10310	6.69916	turquoise	FALSE
IPR026928: Failed axon connections	1	2	0.243017	1	6.69783	1	1	0.149273	10310	6.69916	turquoise	FALSE
IPR029017: Enolase N-terminal domain-like	1	2	0.243017	1	6.69783	1	1	0.149273	10310	6.69916	turquoise	FALSE
IPR030664: Succinate dehydrogenase/fumarate reductase/adenylylsulphate reductase, flavoprotein subunit	1	2	0.243017	1	6.69783	1	1	0.149273	10310	6.69916	turquoise	FALSE
IPR031658: Cyclin, C-terminal domain 2	1	2	0.243017	1	6.69783	1	1	0.149273	10310	6.69916	turquoise	FALSE
IPR032412: Myosin VI, cargo binding domain	1	2	0.243017	1	6.69783	1	1	0.149273	10310	6.69916	turquoise	FALSE
IPR032430: Proteasome activator Blm10, mid region	1	2	0.243017	1	6.69783	1	1	0.149273	10310	6.69916	turquoise	FALSE
IPR032471: GAIN domain, N-terminal	1	2	0.243017	1	6.69783	1	1	0.149273	10310	6.69916	turquoise	FALSE
IPR032472: Argonaute linker 2 domain	1	2	0.243017	1	6.69783	1	1	0.149273	10310	6.69916	turquoise	FALSE
IPR032473: Protein argonaute, Mid domain	1	2	0.243017	1	6.69783	1	1	0.149273	10310	6.69916	turquoise	FALSE
IPR032821: Ketoacyl-synthetase, C-terminal extension	1	2	0.243017	1	6.69783	1	1	0.149273	10310	6.69916	turquoise	FALSE
IPR033883: Calpain subdomain III	1	2	0.243017	1	6.69783	1	1	0.149273	10310	6.69916	turquoise	FALSE
IPR033925: Rad51/DMC1/RadA	1	2	0.243017	1	6.69783	1	1	0.149273	10310	6.69916	turquoise	FALSE
GO:0005992: trehalose biosynthetic process	1	2	0.243017	1	6.69783	1	1	0.149273	10310	6.69916	turquoise	FALSE
GO:0006012: galactose metabolic process	1	2	0.243017	1	6.69783	1	1	0.149273	10310	6.69916	turquoise	FALSE
GO:0006084: acetyl-CoA metabolic process	1	2	0.243017	1	6.69783	1	1	0.149273	10310	6.69916	turquoise	FALSE
GO:0006165: nucleoside diphosphate phosphorylation	1	2	0.243017	1	6.69783	1	1	0.149273	10310	6.69916	turquoise	FALSE
GO:0006166: purine ribonucleoside salvage	1	2	0.243017	1	6.69783	1	1	0.149273	10310	6.69916	turquoise	FALSE
GO:0006183: GTP biosynthetic process	1	2	0.243017	1	6.69783	1	1	0.149273	10310	6.69916	turquoise	FALSE
GO:0006228: UTP biosynthetic process	1	2	0.243017	1	6.69783	1	1	0.149273	10310	6.69916	turquoise	FALSE
GO:0006359: regulation of transcription from RNA polymerase III promoter	1	2	0.243017	1	6.69783	1	1	0.149273	10310	6.69916	turquoise	FALSE
GO:0006370: 7-methylguanosine mRNA capping	1	2	0.243017	1	6.69783	1	1	0.149273	10310	6.69916	turquoise	FALSE
GO:0006378: mRNA polyadenylation	1	2	0.243017	1	6.69783	1	1	0.149273	10310	6.69916	turquoise	FALSE
GO:0006424: glutamyl-tRNA aminoacylation	1	2	0.243017	1	6.69783	1	1	0.149273	10310	6.69916	turquoise	FALSE
GO:0006750: glutathione biosynthetic process	1	2	0.243017	1	6.69783	1	1	0.149273	10310	6.69916	turquoise	FALSE
GO:0006915: apoptotic process	1	2	0.243017	1	6.69783	1	1	0.149273	10310	6.69916	turquoise	FALSE
GO:0019915: lipid storage	1	2	0.243017	1	6.69783	1	1	0.149273	10310	6.69916	turquoise	FALSE
GO:0034755: iron ion transmembrane transport	1	2	0.243017	1	6.69783	1	1	0.149273	10310	6.69916	turquoise	FALSE
GO:0042256: mature ribosome assembly	1	2	0.243017	1	6.69783	1	1	0.149273	10310	6.69916	turquoise	FALSE
GO:0046907: intracellular transport	1	2	0.243017	1	6.69783	1	1	0.149273	10310	6.69916	turquoise	FALSE
GO:0051205: protein insertion into membrane	1	2	0.243017	1	6.69783	1	1	0.149273	10310	6.69916	turquoise	FALSE
GO:0000178: exosome (RNase complex)	1	2	0.243017	1	6.69783	1	1	0.149273	10310	6.69916	turquoise	FALSE
GO:0000808: origin recognition complex	1	2	0.243017	1	6.69783	1	1	0.149273	10310	6.69916	turquoise	FALSE
GO:0005666: DNA-directed RNA polymerase III complex	1	2	0.243017	1	6.69783	1	1	0.149273	10310	6.69916	turquoise	FALSE
GO:0005761: mitochondrial ribosome	1	2	0.243017	1	6.69783	1	1	0.149273	10310	6.69916	turquoise	FALSE
GO:0030176: integral component of endoplasmic reticulum membrane	1	2	0.243017	1	6.69783	1	1	0.149273	10310	6.69916	turquoise	FALSE
GO:0071203: WASH complex	1	2	0.243017	1	6.69783	1	1	0.149273	10310	6.69916	turquoise	FALSE
GO:0004818: glutamate-tRNA ligase activity	1	2	0.243017	1	6.69783	1	1	0.149273	10310	6.69916	turquoise	FALSE
GO:0005381: iron ion transmembrane transporter activity	1	2	0.243017	1	6.69783	1	1	0.149273	10310	6.69916	turquoise	FALSE
GO:0005391: sodium:potassium-exchanging ATPase activity	1	2	0.243017	1	6.69783	1	1	0.149273	10310	6.69916	turquoise	FALSE
GO:0016829: lyase activity	1	2	0.243017	1	6.69783	1	1	0.149273	10310	6.69916	turquoise	FALSE
GO:0017137: Rab GTPase binding	1	2	0.243017	1	6.69783	1	1	0.149273	10310	6.69916	turquoise	FALSE
GO:0017176: phosphatidylinositol N-acetylglucosaminyltransferase activity	1	2	0.243017	1	6.69783	1	1	0.149273	10310	6.69916	turquoise	FALSE
GO:0019905: syntaxin binding	1	2	0.243017	1	6.69783	1	1	0.149273	10310	6.69916	turquoise	FALSE
GO:0034597: phosphatidylinositol-4,5-bisphosphate 4-phosphatase activity	1	2	0.243017	1	6.69783	1	1	0.149273	10310	6.69916	turquoise	FALSE
IPR034035: Astacin-like metallopeptidase domain	0	15	0.243907	1	0	0	15	0.149573	10296	0	turquoise	FALSE
GO:0007275: multicellular organism development	0	15	0.243907	1	0	0	15	0.149573	10296	0	turquoise	FALSE
GO:0015991: ATP hydrolysis coupled proton transport	0	15	0.243907	1	0	0	15	0.149573	10296	0	turquoise	FALSE
IPR014352: FERM/acyl-CoA-binding protein, 3-helical bundle	1	27	0.246052	1	0.257053	0.0384615	26	0.149635	10285	0.257035	turquoise	FALSE
IPR001487: Bromodomain	0	16	0.252212	1	0	0	16	0.149587	10295	0	turquoise	FALSE
GO:0016592: mediator complex	0	16	0.252212	1	0	0	16	0.149587	10295	0	turquoise	FALSE
GO:0001104: RNA polymerase II transcription cofactor activity	0	16	0.252212	1	0	0	16	0.149587	10295	0	turquoise	FALSE
GO:0015078: hydrogen ion transmembrane transporter activity	0	16	0.252212	1	0	0	16	0.149587	10295	0	turquoise	FALSE
IPR023214: HAD-like domain	8	43	0.257089	1	1.53309	0.228571	35	0.149085	10276	1.53316	turquoise	FALSE
IPR032675: Leucine-rich repeat domain, L domain-like	15	87	0.260092	1	1.39872	0.208333	72	0.14894	10239	1.39877	turquoise	FALSE
IPR001279: Metallo-beta-lactamase	4	17	0.264345	1	2.06277	0.307692	13	0.149155	10298	2.0629	turquoise	FALSE
IPR001304: C-type lectin-like	4	17	0.264345	1	2.06277	0.307692	13	0.149155	10298	2.0629	turquoise	FALSE
IPR000909: Phosphatidylinositol-specific phospholipase C, X domain	2	8	0.279263	1	2.23322	0.333333	6	0.149248	10305	2.23342	turquoise	FALSE
IPR001148: Alpha carbonic anhydrase	2	8	0.279263	1	2.23322	0.333333	6	0.149248	10305	2.23342	turquoise	FALSE
IPR001275: DM DNA-binding domain	2	8	0.279263	1	2.23322	0.333333	6	0.149248	10305	2.23342	turquoise	FALSE
IPR003100: PAZ domain	2	8	0.279263	1	2.23322	0.333333	6	0.149248	10305	2.23342	turquoise	FALSE
IPR003958: Transcription factor CBF/NF-Y/archaeal histone domain	2	8	0.279263	1	2.23322	0.333333	6	0.149248	10305	2.23342	turquoise	FALSE
IPR006068: Cation-transporting P-type ATPase, C-terminal	2	8	0.279263	1	2.23322	0.333333	6	0.149248	10305	2.23342	turquoise	FALSE
IPR009053: Prefoldin	2	8	0.279263	1	2.23322	0.333333	6	0.149248	10305	2.23342	turquoise	FALSE
IPR011032: GroES-like	2	8	0.279263	1	2.23322	0.333333	6	0.149248	10305	2.23342	turquoise	FALSE
IPR023298: P-type ATPase, transmembrane domain	2	8	0.279263	1	2.23322	0.333333	6	0.149248	10305	2.23342	turquoise	FALSE
GO:0007218: neuropeptide signaling pathway	2	8	0.279263	1	2.23322	0.333333	6	0.149248	10305	2.23342	turquoise	FALSE
GO:0019752: carboxylic acid metabolic process	2	8	0.279263	1	2.23322	0.333333	6	0.149248	10305	2.23342	turquoise	FALSE
GO:0030163: protein catabolic process	2	8	0.279263	1	2.23322	0.333333	6	0.149248	10305	2.23342	turquoise	FALSE
GO:0046856: phosphatidylinositol dephosphorylation	2	8	0.279263	1	2.23322	0.333333	6	0.149248	10305	2.23342	turquoise	FALSE
GO:0004843: thiol-dependent ubiquitin-specific protease activity	2	8	0.279263	1	2.23322	0.333333	6	0.149248	10305	2.23342	turquoise	FALSE
GO:0016651: oxidoreductase activity, acting on NAD(P)H	2	8	0.279263	1	2.23322	0.333333	6	0.149248	10305	2.23342	turquoise	FALSE
IPR000873: AMP-dependent synthetase/ligase	4	18	0.279782	1	1.91513	0.285714	14	0.14917	10297	1.91536	turquoise	FALSE
GO:0007186: G-protein coupled receptor signaling pathway	9	100	0.294824	1	0.660222	0.0989011	91	0.149804	10220	0.660202	turquoise	FALSE
GO:0051536: iron-sulfur cluster binding	4	19	0.298026	1	1.78739	0.266667	15	0.149184	10296	1.7875	turquoise	FALSE
IPR013083: Zinc finger, RING/FYVE/PHD-type	27	173	0.30483	1	1.24242	0.184932	146	0.148844	10165	1.24245	turquoise	FALSE
GO:0006260: DNA replication	2	33	0.306649	1	0.431248	0.0645161	31	0.149611	10280	0.431226	turquoise	FALSE
IPR014729: Rossmann-like alpha/beta/alpha sandwich fold	2	34	0.307317	1	0.417731	0.0625	32	0.149625	10279	0.41771	turquoise	FALSE
IPR006202: Neurotransmitter-gated ion-channel ligand-binding domain	4	54	0.308442	1	0.53445	0.08	50	0.149693	10261	0.534427	turquoise	FALSE
GO:0005230: extracellular ligand-gated ion channel activity	4	54	0.308442	1	0.53445	0.08	50	0.149693	10261	0.534427	turquoise	FALSE
GO:0008237: metallopeptidase activity	4	54	0.308442	1	0.53445	0.08	50	0.149693	10261	0.534427	turquoise	FALSE
IPR001806: Small GTPase superfamily	4	55	0.31122	1	0.52392	0.0784314	51	0.149708	10260	0.523897	turquoise	FALSE
IPR023753: FAD/NAD(P)-binding domain	2	36	0.314798	1	0.393083	0.0588235	34	0.149655	10277	0.393062	turquoise	FALSE
GO:0005215: transporter activity	10	56	0.31525	1	1.45845	0.217391	46	0.14905	10265	1.45851	turquoise	FALSE
IPR001810: F-box domain	7	38	0.329621	1	1.51415	0.225806	31	0.149125	10280	1.51421	turquoise	FALSE
IPR012675: Beta-grasp domain	2	9	0.330266	1	1.91394	0.285714	7	0.149262	10304	1.91417	turquoise	FALSE
IPR013057: Amino acid transporter, transmembrane domain	2	9	0.330266	1	1.91394	0.285714	7	0.149262	10304	1.91417	turquoise	FALSE
IPR023271: Aquaporin-like	2	9	0.330266	1	1.91394	0.285714	7	0.149262	10304	1.91417	turquoise	FALSE
GO:0006520: cellular amino acid metabolic process	2	9	0.330266	1	1.91394	0.285714	7	0.149262	10304	1.91417	turquoise	FALSE
GO:0006904: vesicle docking involved in exocytosis	2	9	0.330266	1	1.91394	0.285714	7	0.149262	10304	1.91417	turquoise	FALSE
GO:0043039: tRNA aminoacylation	2	9	0.330266	1	1.91394	0.285714	7	0.149262	10304	1.91417	turquoise	FALSE
GO:0003824: catalytic activity	26	244	0.335251	1	0.795095	0.119266	218	0.150005	10093	0.795081	turquoise	FALSE
IPR000023: Phosphofructokinase domain	1	3	0.341401	1	3.3488	0.5	2	0.149287	10309	3.34925	turquoise	FALSE
IPR000162: GPCR, family 3, metabotropic glutamate receptor	1	3	0.341401	1	3.3488	0.5	2	0.149287	10309	3.34925	turquoise	FALSE
IPR000308: 14-3-3 protein	1	3	0.341401	1	3.3488	0.5	2	0.149287	10309	3.34925	turquoise	FALSE
IPR000337: GPCR, family 3	1	3	0.341401	1	3.3488	0.5	2	0.149287	10309	3.34925	turquoise	FALSE
IPR000375: Dynamin central domain	1	3	0.341401	1	3.3488	0.5	2	0.149287	10309	3.34925	turquoise	FALSE
IPR000494: Receptor L-domain	1	3	0.341401	1	3.3488	0.5	2	0.149287	10309	3.34925	turquoise	FALSE
IPR000800: Notch domain	1	3	0.341401	1	3.3488	0.5	2	0.149287	10309	3.34925	turquoise	FALSE
IPR000889: Glutathione peroxidase	1	3	0.341401	1	3.3488	0.5	2	0.149287	10309	3.34925	turquoise	FALSE
IPR000924: Glutamyl/glutaminyl-tRNA synthetase	1	3	0.341401	1	3.3488	0.5	2	0.149287	10309	3.34925	turquoise	FALSE
IPR001024: PLAT/LH2 domain	1	3	0.341401	1	3.3488	0.5	2	0.149287	10309	3.34925	turquoise	FALSE
IPR001031: Thioesterase	1	3	0.341401	1	3.3488	0.5	2	0.149287	10309	3.34925	turquoise	FALSE
IPR001036: Acriflavin resistance protein	1	3	0.341401	1	3.3488	0.5	2	0.149287	10309	3.34925	turquoise	FALSE
IPR001126: UmuC domain	1	3	0.341401	1	3.3488	0.5	2	0.149287	10309	3.34925	turquoise	FALSE
IPR001204: Phosphate transporter	1	3	0.341401	1	3.3488	0.5	2	0.149287	10309	3.34925	turquoise	FALSE
IPR001227: Acyl transferase domain	1	3	0.341401	1	3.3488	0.5	2	0.149287	10309	3.34925	turquoise	FALSE
IPR001232: S-phase kinase-associated protein 1-like	1	3	0.341401	1	3.3488	0.5	2	0.149287	10309	3.34925	turquoise	FALSE
IPR001453: MoaB/Mog domain	1	3	0.341401	1	3.3488	0.5	2	0.149287	10309	3.34925	turquoise	FALSE
IPR001461: Aspartic peptidase A1 family	1	3	0.341401	1	3.3488	0.5	2	0.149287	10309	3.34925	turquoise	FALSE
IPR001666: Phosphatidylinositol transfer protein	1	3	0.341401	1	3.3488	0.5	2	0.149287	10309	3.34925	turquoise	FALSE
IPR001799: Ephrin receptor-binding domain	1	3	0.341401	1	3.3488	0.5	2	0.149287	10309	3.34925	turquoise	FALSE
IPR001950: SUI1 domain	1	3	0.341401	1	3.3488	0.5	2	0.149287	10309	3.34925	turquoise	FALSE
IPR001969: Aspartic peptidase, active site	1	3	0.341401	1	3.3488	0.5	2	0.149287	10309	3.34925	turquoise	FALSE
IPR002004: Polyadenylate-binding protein/Hyperplastic disc protein	1	3	0.341401	1	3.3488	0.5	2	0.149287	10309	3.34925	turquoise	FALSE
IPR002075: Nuclear transport factor 2	1	3	0.341401	1	3.3488	0.5	2	0.149287	10309	3.34925	turquoise	FALSE
IPR002153: Transient receptor potential channel, canonical	1	3	0.341401	1	3.3488	0.5	2	0.149287	10309	3.34925	turquoise	FALSE
IPR002225: 3-beta hydroxysteroid dehydrogenase/isomerase	1	3	0.341401	1	3.3488	0.5	2	0.149287	10309	3.34925	turquoise	FALSE
IPR003020: Bicarbonate transporter, eukaryotic	1	3	0.341401	1	3.3488	0.5	2	0.149287	10309	3.34925	turquoise	FALSE
IPR003096: Smooth muscle protein/calponin	1	3	0.341401	1	3.3488	0.5	2	0.149287	10309	3.34925	turquoise	FALSE
IPR003130: Dynamin GTPase effector	1	3	0.341401	1	3.3488	0.5	2	0.149287	10309	3.34925	turquoise	FALSE
IPR003736: Phenylacetic acid degradation-related domain	1	3	0.341401	1	3.3488	0.5	2	0.149287	10309	3.34925	turquoise	FALSE
IPR003938: Potassium channel, voltage-dependent, EAG/ELK/ERG	1	3	0.341401	1	3.3488	0.5	2	0.149287	10309	3.34925	turquoise	FALSE
IPR003953: FAD-dependent oxidoreductase 2, FAD binding domain	1	3	0.341401	1	3.3488	0.5	2	0.149287	10309	3.34925	turquoise	FALSE
IPR004147: UbiB domain	1	3	0.341401	1	3.3488	0.5	2	0.149287	10309	3.34925	turquoise	FALSE
IPR004328: BRO1 domain	1	3	0.341401	1	3.3488	0.5	2	0.149287	10309	3.34925	turquoise	FALSE
IPR004911: Gamma interferon inducible lysosomal thiol reductase GILT	1	3	0.341401	1	3.3488	0.5	2	0.149287	10309	3.34925	turquoise	FALSE
IPR005027: Glycosyl transferase, family 43	1	3	0.341401	1	3.3488	0.5	2	0.149287	10309	3.34925	turquoise	FALSE
IPR005336: Mitochondrial pyruvate carrier	1	3	0.341401	1	3.3488	0.5	2	0.149287	10309	3.34925	turquoise	FALSE
IPR005835: Nucleotidyl transferase domain	1	3	0.341401	1	3.3488	0.5	2	0.149287	10309	3.34925	turquoise	FALSE
IPR006032: Ribosomal protein S12/S23	1	3	0.341401	1	3.3488	0.5	2	0.149287	10309	3.34925	turquoise	FALSE
IPR006204: GHMP kinase N-terminal domain	1	3	0.341401	1	3.3488	0.5	2	0.149287	10309	3.34925	turquoise	FALSE
IPR006357: HAD-superfamily hydrolase, subfamily IIA	1	3	0.341401	1	3.3488	0.5	2	0.149287	10309	3.34925	turquoise	FALSE
IPR006683: Thioesterase domain	1	3	0.341401	1	3.3488	0.5	2	0.149287	10309	3.34925	turquoise	FALSE
IPR006797: PRELI/MSF1 domain	1	3	0.341401	1	3.3488	0.5	2	0.149287	10309	3.34925	turquoise	FALSE
IPR007259: Gamma-tubulin complex component protein	1	3	0.341401	1	3.3488	0.5	2	0.149287	10309	3.34925	turquoise	FALSE
IPR008993: Tissue inhibitor of metalloproteinases-like, OB-fold	1	3	0.341401	1	3.3488	0.5	2	0.149287	10309	3.34925	turquoise	FALSE
IPR009027: Ribosomal protein L9/RNase H1, N-terminal	1	3	0.341401	1	3.3488	0.5	2	0.149287	10309	3.34925	turquoise	FALSE
IPR009161: ATP-dependent 6-phosphofructokinase, eukaryotic-type	1	3	0.341401	1	3.3488	0.5	2	0.149287	10309	3.34925	turquoise	FALSE
IPR010291: Ion channel regulatory protein, UNC-93	1	3	0.341401	1	3.3488	0.5	2	0.149287	10309	3.34925	turquoise	FALSE
IPR010473: Formin, GTPase-binding domain	1	3	0.341401	1	3.3488	0.5	2	0.149287	10309	3.34925	turquoise	FALSE
IPR011037: Pyruvate kinase-like, insert domain	1	3	0.341401	1	3.3488	0.5	2	0.149287	10309	3.34925	turquoise	FALSE
IPR011489: EMI domain	1	3	0.341401	1	3.3488	0.5	2	0.149287	10309	3.34925	turquoise	FALSE
IPR012966: Anillin homology domain	1	3	0.341401	1	3.3488	0.5	2	0.149287	10309	3.34925	turquoise	FALSE
IPR013748: Replication factor C, C-terminal	1	3	0.341401	1	3.3488	0.5	2	0.149287	10309	3.34925	turquoise	FALSE
IPR013750: GHMP kinase, C-terminal domain	1	3	0.341401	1	3.3488	0.5	2	0.149287	10309	3.34925	turquoise	FALSE
IPR013767: PAS fold	1	3	0.341401	1	3.3488	0.5	2	0.149287	10309	3.34925	turquoise	FALSE
IPR013769: Band 3 cytoplasmic domain	1	3	0.341401	1	3.3488	0.5	2	0.149287	10309	3.34925	turquoise	FALSE
IPR013784: Carbohydrate-binding-like fold	1	3	0.341401	1	3.3488	0.5	2	0.149287	10309	3.34925	turquoise	FALSE
IPR013830: SGNH hydrolase-type esterase domain	1	3	0.341401	1	3.3488	0.5	2	0.149287	10309	3.34925	turquoise	FALSE
IPR013894: RecQ mediated genome instability protein, N-terminal	1	3	0.341401	1	3.3488	0.5	2	0.149287	10309	3.34925	turquoise	FALSE
IPR014030: Beta-ketoacyl synthase, N-terminal	1	3	0.341401	1	3.3488	0.5	2	0.149287	10309	3.34925	turquoise	FALSE
IPR014031: Beta-ketoacyl synthase, C-terminal	1	3	0.341401	1	3.3488	0.5	2	0.149287	10309	3.34925	turquoise	FALSE
IPR014043: Acyl transferase	1	3	0.341401	1	3.3488	0.5	2	0.149287	10309	3.34925	turquoise	FALSE
IPR014811: Argonaute, linker 1 domain	1	3	0.341401	1	3.3488	0.5	2	0.149287	10309	3.34925	turquoise	FALSE
IPR015359: Phosphoinositide-specific phospholipase C, EF-hand-like domain	1	3	0.341401	1	3.3488	0.5	2	0.149287	10309	3.34925	turquoise	FALSE
IPR015794: Pyruvate kinase, alpha/beta	1	3	0.341401	1	3.3488	0.5	2	0.149287	10309	3.34925	turquoise	FALSE
IPR015795: Pyruvate kinase, C-terminal	1	3	0.341401	1	3.3488	0.5	2	0.149287	10309	3.34925	turquoise	FALSE
IPR015806: Pyruvate kinase, beta-barrel insert domain	1	3	0.341401	1	3.3488	0.5	2	0.149287	10309	3.34925	turquoise	FALSE
IPR015912: Phosphofructokinase, conserved site	1	3	0.341401	1	3.3488	0.5	2	0.149287	10309	3.34925	turquoise	FALSE
IPR015946: K homology domain-like, alpha/beta	1	3	0.341401	1	3.3488	0.5	2	0.149287	10309	3.34925	turquoise	FALSE
IPR016073: SKP1 component, POZ domain	1	3	0.341401	1	3.3488	0.5	2	0.149287	10309	3.34925	turquoise	FALSE
IPR016185: Pre-ATP-grasp domain	1	3	0.341401	1	3.3488	0.5	2	0.149287	10309	3.34925	turquoise	FALSE
IPR017896: 4Fe-4S ferredoxin-type, iron-sulphur binding domain	1	3	0.341401	1	3.3488	0.5	2	0.149287	10309	3.34925	turquoise	FALSE
IPR017900: 4Fe-4S ferredoxin, iron-sulphur binding, conserved site	1	3	0.341401	1	3.3488	0.5	2	0.149287	10309	3.34925	turquoise	FALSE
IPR017941: Rieske [2Fe-2S] iron-sulphur domain	1	3	0.341401	1	3.3488	0.5	2	0.149287	10309	3.34925	turquoise	FALSE
IPR017961: DNA polymerase, Y-family, little finger domain	1	3	0.341401	1	3.3488	0.5	2	0.149287	10309	3.34925	turquoise	FALSE
IPR017964: DNA-directed DNA polymerase, family B, conserved site	1	3	0.341401	1	3.3488	0.5	2	0.149287	10309	3.34925	turquoise	FALSE
IPR018119: Strictosidine synthase, conserved region	1	3	0.341401	1	3.3488	0.5	2	0.149287	10309	3.34925	turquoise	FALSE
IPR018487: Hemopexin-like repeats	1	3	0.341401	1	3.3488	0.5	2	0.149287	10309	3.34925	turquoise	FALSE
IPR019804: Ras guanine-nucleotide exchange factor, conserved site	1	3	0.341401	1	3.3488	0.5	2	0.149287	10309	3.34925	turquoise	FALSE
IPR020061: Glutamyl/glutaminyl-tRNA synthetase, class Ib, alpha-bundle domain	1	3	0.341401	1	3.3488	0.5	2	0.149287	10309	3.34925	turquoise	FALSE
IPR020476: NUDIX hydrolase	1	3	0.341401	1	3.3488	0.5	2	0.149287	10309	3.34925	turquoise	FALSE
IPR020615: Thiolase, acyl-enzyme intermediate active site	1	3	0.341401	1	3.3488	0.5	2	0.149287	10309	3.34925	turquoise	FALSE
IPR020616: Thiolase, N-terminal	1	3	0.341401	1	3.3488	0.5	2	0.149287	10309	3.34925	turquoise	FALSE
IPR020617: Thiolase, C-terminal	1	3	0.341401	1	3.3488	0.5	2	0.149287	10309	3.34925	turquoise	FALSE
IPR020801: Polyketide synthase, acyl transferase domain	1	3	0.341401	1	3.3488	0.5	2	0.149287	10309	3.34925	turquoise	FALSE
IPR020841: Polyketide synthase, beta-ketoacyl synthase domain	1	3	0.341401	1	3.3488	0.5	2	0.149287	10309	3.34925	turquoise	FALSE
IPR020850: GTPase effector domain	1	3	0.341401	1	3.3488	0.5	2	0.149287	10309	3.34925	turquoise	FALSE
IPR021843: Protein of unknown function DUF3437	1	3	0.341401	1	3.3488	0.5	2	0.149287	10309	3.34925	turquoise	FALSE
IPR021852: Domain of unknown function DUF3456	1	3	0.341401	1	3.3488	0.5	2	0.149287	10309	3.34925	turquoise	FALSE
IPR022953: ATP-dependent 6-phosphofructokinase	1	3	0.341401	1	3.3488	0.5	2	0.149287	10309	3.34925	turquoise	FALSE
IPR023211: DNA polymerase, palm domain	1	3	0.341401	1	3.3488	0.5	2	0.149287	10309	3.34925	turquoise	FALSE
IPR023215: Nitrophenylphosphatase-like domain	1	3	0.341401	1	3.3488	0.5	2	0.149287	10309	3.34925	turquoise	FALSE
IPR023410: 14-3-3 domain	1	3	0.341401	1	3.3488	0.5	2	0.149287	10309	3.34925	turquoise	FALSE
IPR024395: CLASP N-terminal domain	1	3	0.341401	1	3.3488	0.5	2	0.149287	10309	3.34925	turquoise	FALSE
IPR024931: Importin subunit alpha	1	3	0.341401	1	3.3488	0.5	2	0.149287	10309	3.34925	turquoise	FALSE
IPR027477: Succinate dehydrogenase/fumarate reductase flavoprotein, catalytic domain	1	3	0.341401	1	3.3488	0.5	2	0.149287	10309	3.34925	turquoise	FALSE
IPR028009: N-acetyltransferase ESCO, acetyl-transferase domain	1	3	0.341401	1	3.3488	0.5	2	0.149287	10309	3.34925	turquoise	FALSE
IPR029759: Glutathione peroxidase active site	1	3	0.341401	1	3.3488	0.5	2	0.149287	10309	3.34925	turquoise	FALSE
IPR031481: Fucosyltransferase, N-terminal	1	3	0.341401	1	3.3488	0.5	2	0.149287	10309	3.34925	turquoise	FALSE
IPR032377: STAR protein, homodimerisation region	1	3	0.341401	1	3.3488	0.5	2	0.149287	10309	3.34925	turquoise	FALSE
IPR032781: ABC-transporter extension domain	1	3	0.341401	1	3.3488	0.5	2	0.149287	10309	3.34925	turquoise	FALSE
IPR033467: Tesmin/TSO1-like CXC domain	1	3	0.341401	1	3.3488	0.5	2	0.149287	10309	3.34925	turquoise	FALSE
IPR033472: RecQ mediated genome instability protein, DUF1767	1	3	0.341401	1	3.3488	0.5	2	0.149287	10309	3.34925	turquoise	FALSE
IPR033690: Adenylate kinase, conserved site	1	3	0.341401	1	3.3488	0.5	2	0.149287	10309	3.34925	turquoise	FALSE
GO:0000226: microtubule cytoskeleton organization	1	3	0.341401	1	3.3488	0.5	2	0.149287	10309	3.34925	turquoise	FALSE
GO:0006002: fructose 6-phosphate metabolic process	1	3	0.341401	1	3.3488	0.5	2	0.149287	10309	3.34925	turquoise	FALSE
GO:0006241: CTP biosynthetic process	1	3	0.341401	1	3.3488	0.5	2	0.149287	10309	3.34925	turquoise	FALSE
GO:0006406: mRNA export from nucleus	1	3	0.341401	1	3.3488	0.5	2	0.149287	10309	3.34925	turquoise	FALSE
GO:0006694: steroid biosynthetic process	1	3	0.341401	1	3.3488	0.5	2	0.149287	10309	3.34925	turquoise	FALSE
GO:0006817: phosphate ion transport	1	3	0.341401	1	3.3488	0.5	2	0.149287	10309	3.34925	turquoise	FALSE
GO:0006850: mitochondrial pyruvate transport	1	3	0.341401	1	3.3488	0.5	2	0.149287	10309	3.34925	turquoise	FALSE
GO:0006869: lipid transport	1	3	0.341401	1	3.3488	0.5	2	0.149287	10309	3.34925	turquoise	FALSE
GO:0016255: attachment of GPI anchor to protein	1	3	0.341401	1	3.3488	0.5	2	0.149287	10309	3.34925	turquoise	FALSE
GO:0022904: respiratory electron transport chain	1	3	0.341401	1	3.3488	0.5	2	0.149287	10309	3.34925	turquoise	FALSE
GO:0042176: regulation of protein catabolic process	1	3	0.341401	1	3.3488	0.5	2	0.149287	10309	3.34925	turquoise	FALSE
GO:0043248: proteasome assembly	1	3	0.341401	1	3.3488	0.5	2	0.149287	10309	3.34925	turquoise	FALSE
GO:0000228: nuclear chromosome	1	3	0.341401	1	3.3488	0.5	2	0.149287	10309	3.34925	turquoise	FALSE
GO:0000502: proteasome complex	1	3	0.341401	1	3.3488	0.5	2	0.149287	10309	3.34925	turquoise	FALSE
GO:0000922: spindle pole	1	3	0.341401	1	3.3488	0.5	2	0.149287	10309	3.34925	turquoise	FALSE
GO:0005815: microtubule organizing center	1	3	0.341401	1	3.3488	0.5	2	0.149287	10309	3.34925	turquoise	FALSE
GO:0005849: mRNA cleavage factor complex	1	3	0.341401	1	3.3488	0.5	2	0.149287	10309	3.34925	turquoise	FALSE
GO:0017119: Golgi transport complex	1	3	0.341401	1	3.3488	0.5	2	0.149287	10309	3.34925	turquoise	FALSE
GO:0003854: 3-beta-hydroxy-delta5-steroid dehydrogenase activity	1	3	0.341401	1	3.3488	0.5	2	0.149287	10309	3.34925	turquoise	FALSE
GO:0003872: 6-phosphofructokinase activity	1	3	0.341401	1	3.3488	0.5	2	0.149287	10309	3.34925	turquoise	FALSE
GO:0004197: cysteine-type endopeptidase activity	1	3	0.341401	1	3.3488	0.5	2	0.149287	10309	3.34925	turquoise	FALSE
GO:0004550: nucleoside diphosphate kinase activity	1	3	0.341401	1	3.3488	0.5	2	0.149287	10309	3.34925	turquoise	FALSE
GO:0004602: glutathione peroxidase activity	1	3	0.341401	1	3.3488	0.5	2	0.149287	10309	3.34925	turquoise	FALSE
GO:0004784: superoxide dismutase activity	1	3	0.341401	1	3.3488	0.5	2	0.149287	10309	3.34925	turquoise	FALSE
GO:0005315: inorganic phosphate transmembrane transporter activity	1	3	0.341401	1	3.3488	0.5	2	0.149287	10309	3.34925	turquoise	FALSE
GO:0005452: inorganic anion exchanger activity	1	3	0.341401	1	3.3488	0.5	2	0.149287	10309	3.34925	turquoise	FALSE
GO:0008509: anion transmembrane transporter activity	1	3	0.341401	1	3.3488	0.5	2	0.149287	10309	3.34925	turquoise	FALSE
GO:0015018: galactosylgalactosylxylosylprotein 3-beta-glucuronosyltransferase activity	1	3	0.341401	1	3.3488	0.5	2	0.149287	10309	3.34925	turquoise	FALSE
GO:0016811: hydrolase activity, acting on carbon-nitrogen (but not peptide) bonds, in linear amides	1	3	0.341401	1	3.3488	0.5	2	0.149287	10309	3.34925	turquoise	FALSE
GO:0016844: strictosidine synthase activity	1	3	0.341401	1	3.3488	0.5	2	0.149287	10309	3.34925	turquoise	FALSE
GO:0030234: enzyme regulator activity	1	3	0.341401	1	3.3488	0.5	2	0.149287	10309	3.34925	turquoise	FALSE
GO:0043015: gamma-tubulin binding	1	3	0.341401	1	3.3488	0.5	2	0.149287	10309	3.34925	turquoise	FALSE
IPR006026: Peptidase, metallopeptidase	1	22	0.348274	1	0.318408	0.047619	21	0.149563	10290	0.318389	turquoise	FALSE
IPR009060: UBA-like	1	22	0.348274	1	0.318408	0.047619	21	0.149563	10290	0.318389	turquoise	FALSE
GO:0003777: microtubule motor activity	1	22	0.348274	1	0.318408	0.047619	21	0.149563	10290	0.318389	turquoise	FALSE
GO:0007155: cell adhesion	1	24	0.355556	1	0.290665	0.0434783	23	0.149592	10288	0.290646	turquoise	FALSE
GO:0016301: kinase activity	5	25	0.363399	1	1.67596	0.25	20	0.149159	10291	1.67606	turquoise	FALSE
IPR007110: Immunoglobulin-like domain	6	69	0.369262	1	0.636266	0.0952381	63	0.149688	10248	0.636245	turquoise	FALSE
IPR001849: Pleckstrin homology domain	6	70	0.370785	1	0.626264	0.09375	64	0.149702	10247	0.626243	turquoise	FALSE
IPR000276: G protein-coupled receptor, rhodopsin-like	6	71	0.373303	1	0.61657	0.0923077	65	0.149717	10246	0.616548	turquoise	FALSE
IPR000608: Ubiquitin-conjugating enzyme E2	5	26	0.373665	1	1.59601	0.238095	21	0.149174	10290	1.59609	turquoise	FALSE
IPR003439: ABC transporter-like	5	26	0.373665	1	1.59601	0.238095	21	0.149174	10290	1.59609	turquoise	FALSE
IPR000095: CRIB domain	0	10	0.378996	1	0	0	10	0.1495	10301	0	turquoise	FALSE
IPR001107: Band 7 domain	0	10	0.378996	1	0	0	10	0.1495	10301	0	turquoise	FALSE
IPR001873: Epithelial sodium channel	0	10	0.378996	1	0	0	10	0.1495	10301	0	turquoise	FALSE
IPR002312: Aspartyl/Asparaginyl-tRNA synthetase, class IIb	0	10	0.378996	1	0	0	10	0.1495	10301	0	turquoise	FALSE
IPR002423: Chaperonin Cpn60/TCP-1 family	0	10	0.378996	1	0	0	10	0.1495	10301	0	turquoise	FALSE
IPR004161: Translation elongation factor EFTu-like, domain 2	0	10	0.378996	1	0	0	10	0.1495	10301	0	turquoise	FALSE
IPR004365: OB-fold nucleic acid binding domain, AA-tRNA synthetase-type	0	10	0.378996	1	0	0	10	0.1495	10301	0	turquoise	FALSE
IPR009020: Protease propeptides/proteinase inhibitor I9	0	10	0.378996	1	0	0	10	0.1495	10301	0	turquoise	FALSE
IPR011004: Trimeric LpxA-like	0	10	0.378996	1	0	0	10	0.1495	10301	0	turquoise	FALSE
IPR017884: SANT domain	0	10	0.378996	1	0	0	10	0.1495	10301	0	turquoise	FALSE
IPR017892: Protein kinase, C-terminal	0	10	0.378996	1	0	0	10	0.1495	10301	0	turquoise	FALSE
IPR018980: FERM, C-terminal PH-like domain	0	10	0.378996	1	0	0	10	0.1495	10301	0	turquoise	FALSE
IPR021133: HEAT, type 2	0	10	0.378996	1	0	0	10	0.1495	10301	0	turquoise	FALSE
IPR023780: Chromo domain	0	10	0.378996	1	0	0	10	0.1495	10301	0	turquoise	FALSE
IPR027409: GroEL-like apical domain	0	10	0.378996	1	0	0	10	0.1495	10301	0	turquoise	FALSE
GO:0006289: nucleotide-excision repair	0	10	0.378996	1	0	0	10	0.1495	10301	0	turquoise	FALSE
GO:0006352: DNA-templated transcription, initiation	0	10	0.378996	1	0	0	10	0.1495	10301	0	turquoise	FALSE
GO:0006414: translational elongation	0	10	0.378996	1	0	0	10	0.1495	10301	0	turquoise	FALSE
GO:0005681: spliceosomal complex	0	10	0.378996	1	0	0	10	0.1495	10301	0	turquoise	FALSE
GO:0003993: acid phosphatase activity	0	10	0.378996	1	0	0	10	0.1495	10301	0	turquoise	FALSE
GO:0004177: aminopeptidase activity	0	10	0.378996	1	0	0	10	0.1495	10301	0	turquoise	FALSE
GO:0005272: sodium channel activity	0	10	0.378996	1	0	0	10	0.1495	10301	0	turquoise	FALSE
GO:0015035: protein disulfide oxidoreductase activity	0	10	0.378996	1	0	0	10	0.1495	10301	0	turquoise	FALSE
IPR000834: Peptidase M14, carboxypeptidase A	0	11	0.379109	1	0	0	11	0.149515	10300	0	turquoise	FALSE
IPR001763: Rhodanese-like domain	0	11	0.379109	1	0	0	11	0.149515	10300	0	turquoise	FALSE
IPR002557: Chitin binding domain	0	11	0.379109	1	0	0	11	0.149515	10300	0	turquoise	FALSE
IPR003604: Matrin/U1-C-like, C2H2-type zinc finger	0	11	0.379109	1	0	0	11	0.149515	10300	0	turquoise	FALSE
IPR004364: Aminoacyl-tRNA synthetase, class II (D/K/N)	0	11	0.379109	1	0	0	11	0.149515	10300	0	turquoise	FALSE
IPR006149: EB domain	0	11	0.379109	1	0	0	11	0.149515	10300	0	turquoise	FALSE
IPR007502: Helicase-associated domain	0	11	0.379109	1	0	0	11	0.149515	10300	0	turquoise	FALSE
IPR009080: Aminoacyl-tRNA synthetase, class Ia, anticodon-binding	0	11	0.379109	1	0	0	11	0.149515	10300	0	turquoise	FALSE
IPR011025: G protein alpha subunit, helical insertion	0	11	0.379109	1	0	0	11	0.149515	10300	0	turquoise	FALSE
IPR011709: Domain of unknown function DUF1605	0	11	0.379109	1	0	0	11	0.149515	10300	0	turquoise	FALSE
IPR018979: FERM, N-terminal	0	11	0.379109	1	0	0	11	0.149515	10300	0	turquoise	FALSE
IPR023415: Low-density lipoprotein (LDL) receptor class A, conserved site	0	11	0.379109	1	0	0	11	0.149515	10300	0	turquoise	FALSE
IPR024156: Small GTPase superfamily, ARF type	0	11	0.379109	1	0	0	11	0.149515	10300	0	turquoise	FALSE
IPR024977: Anaphase-promoting complex subunit 4, WD40 domain	0	11	0.379109	1	0	0	11	0.149515	10300	0	turquoise	FALSE
IPR028150: Lustrin, cysteine-rich repeated domain	0	11	0.379109	1	0	0	11	0.149515	10300	0	turquoise	FALSE
GO:0006030: chitin metabolic process	0	11	0.379109	1	0	0	11	0.149515	10300	0	turquoise	FALSE
GO:0004181: metallocarboxypeptidase activity	0	11	0.379109	1	0	0	11	0.149515	10300	0	turquoise	FALSE
GO:0008061: chitin binding	0	11	0.379109	1	0	0	11	0.149515	10300	0	turquoise	FALSE
IPR000047: Helix-turn-helix motif	0	12	0.385484	1	0	0	12	0.149529	10299	0	turquoise	FALSE
IPR000953: Chromo/chromo shadow domain	0	12	0.385484	1	0	0	12	0.149529	10299	0	turquoise	FALSE
IPR001019: Guanine nucleotide binding protein (G-protein), alpha subunit	0	12	0.385484	1	0	0	12	0.149529	10299	0	turquoise	FALSE
IPR001766: Fork head domain	0	12	0.385484	1	0	0	12	0.149529	10299	0	turquoise	FALSE
IPR002394: Nicotinic acetylcholine receptor	0	12	0.385484	1	0	0	12	0.149529	10299	0	turquoise	FALSE
IPR004000: Actin family	0	12	0.385484	1	0	0	12	0.149529	10299	0	turquoise	FALSE
IPR006689: Small GTPase superfamily, ARF/SAR type	0	12	0.385484	1	0	0	12	0.149529	10299	0	turquoise	FALSE
IPR008942: ENTH/VHS	0	12	0.385484	1	0	0	12	0.149529	10299	0	turquoise	FALSE
IPR019821: Kinesin motor domain, conserved site	0	12	0.385484	1	0	0	12	0.149529	10299	0	turquoise	FALSE
IPR029006: ADF-H/Gelsolin-like domain	0	12	0.385484	1	0	0	12	0.149529	10299	0	turquoise	FALSE
IPR030456: Fork head domain conserved site 2	0	12	0.385484	1	0	0	12	0.149529	10299	0	turquoise	FALSE
GO:0005667: transcription factor complex	0	12	0.385484	1	0	0	12	0.149529	10299	0	turquoise	FALSE
GO:0030117: membrane coat	0	12	0.385484	1	0	0	12	0.149529	10299	0	turquoise	FALSE
GO:0045211: postsynaptic membrane	0	12	0.385484	1	0	0	12	0.149529	10299	0	turquoise	FALSE
GO:0004386: helicase activity	0	12	0.385484	1	0	0	12	0.149529	10299	0	turquoise	FALSE
GO:0019001: guanyl nucleotide binding	0	12	0.385484	1	0	0	12	0.149529	10299	0	turquoise	FALSE
GO:0022848: acetylcholine-gated cation-selective channel activity	0	12	0.385484	1	0	0	12	0.149529	10299	0	turquoise	FALSE
GO:0031683: G-protein beta/gamma-subunit complex binding	0	12	0.385484	1	0	0	12	0.149529	10299	0	turquoise	FALSE
IPR008271: Serine/threonine-protein kinase, active site	23	151	0.394315	1	1.20614	0.179688	128	0.148974	10183	1.20617	turquoise	FALSE
IPR002464: DNA/RNA helicase, ATP-dependent, DEAH-box type, conserved site	0	13	0.397037	1	0	0	13	0.149544	10298	0	turquoise	FALSE
IPR003954: RNA recognition motif domain, eukaryote	0	13	0.397037	1	0	0	13	0.149544	10298	0	turquoise	FALSE
IPR007125: Histone H2A/H2B/H3	0	13	0.397037	1	0	0	13	0.149544	10298	0	turquoise	FALSE
IPR023313: Ubiquitin-conjugating enzyme, active site	0	13	0.397037	1	0	0	13	0.149544	10298	0	turquoise	FALSE
IPR001611: Leucine-rich repeat	4	50	0.398848	1	0.581148	0.0869565	46	0.149635	10265	0.581125	turquoise	FALSE
GO:0005216: ion channel activity	4	50	0.398848	1	0.581148	0.0869565	46	0.149635	10265	0.581125	turquoise	FALSE
IPR000403: Phosphatidylinositol 3-/4-kinase, catalytic domain	3	14	0.412791	1	1.82753	0.272727	11	0.149223	10300	1.82765	turquoise	FALSE
GO:0016788: hydrolase activity, acting on ester bonds	3	14	0.412791	1	1.82753	0.272727	11	0.149223	10300	1.82765	turquoise	FALSE
IPR014756: Immunoglobulin E-set	2	30	0.419519	1	0.477592	0.0714286	28	0.149567	10283	0.477568	turquoise	FALSE
IPR019787: Zinc finger, PHD-finger	2	30	0.419519	1	0.477592	0.0714286	28	0.149567	10283	0.477568	turquoise	FALSE
GO:0006351: transcription, DNA-templated	2	30	0.419519	1	0.477592	0.0714286	28	0.149567	10283	0.477568	turquoise	FALSE
IPR020568: Ribosomal protein S5 domain 2-type fold	2	31	0.421286	1	0.461077	0.0689655	29	0.149582	10282	0.461056	turquoise	FALSE
IPR000327: POU-specific domain	1	4	0.427006	1	2.23242	0.333333	3	0.149302	10308	2.23262	turquoise	FALSE
IPR000542: Acyltransferase ChoActase/COT/CPT	1	4	0.427006	1	2.23242	0.333333	3	0.149302	10308	2.23262	turquoise	FALSE
IPR000585: Hemopexin-like domain	1	4	0.427006	1	2.23242	0.333333	3	0.149302	10308	2.23262	turquoise	FALSE
IPR000697: WH1/EVH1 domain	1	4	0.427006	1	2.23242	0.333333	3	0.149302	10308	2.23262	turquoise	FALSE
IPR000832: GPCR, family 2, secretin-like	1	4	0.427006	1	2.23242	0.333333	3	0.149302	10308	2.23262	turquoise	FALSE
IPR000845: Nucleoside phosphorylase domain	1	4	0.427006	1	2.23242	0.333333	3	0.149302	10308	2.23262	turquoise	FALSE
IPR000850: Adenylate kinase/UMP-CMP kinase	1	4	0.427006	1	2.23242	0.333333	3	0.149302	10308	2.23262	turquoise	FALSE
IPR001401: Dynamin, GTPase domain	1	4	0.427006	1	2.23242	0.333333	3	0.149302	10308	2.23262	turquoise	FALSE
IPR002113: Adenine nucleotide translocator 1	1	4	0.427006	1	2.23242	0.333333	3	0.149302	10308	2.23262	turquoise	FALSE
IPR002413: Ves allergen	1	4	0.427006	1	2.23242	0.333333	3	0.149302	10308	2.23262	turquoise	FALSE
IPR002453: Beta tubulin	1	4	0.427006	1	2.23242	0.333333	3	0.149302	10308	2.23262	turquoise	FALSE
IPR002478: PUA domain	1	4	0.427006	1	2.23242	0.333333	3	0.149302	10308	2.23262	turquoise	FALSE
IPR002619: Domain of unknown function CX	1	4	0.427006	1	2.23242	0.333333	3	0.149302	10308	2.23262	turquoise	FALSE
IPR002716: PIN domain	1	4	0.427006	1	2.23242	0.333333	3	0.149302	10308	2.23262	turquoise	FALSE
IPR002777: Prefoldin beta-like	1	4	0.427006	1	2.23242	0.333333	3	0.149302	10308	2.23262	turquoise	FALSE
IPR002861: Reeler domain	1	4	0.427006	1	2.23242	0.333333	3	0.149302	10308	2.23262	turquoise	FALSE
IPR003511: HORMA domain	1	4	0.427006	1	2.23242	0.333333	3	0.149302	10308	2.23262	turquoise	FALSE
IPR003859: Beta-1,4-galactosyltransferase	1	4	0.427006	1	2.23242	0.333333	3	0.149302	10308	2.23262	turquoise	FALSE
IPR004127: Prefoldin alpha-like	1	4	0.427006	1	2.23242	0.333333	3	0.149302	10308	2.23262	turquoise	FALSE
IPR004170: WWE domain	1	4	0.427006	1	2.23242	0.333333	3	0.149302	10308	2.23262	turquoise	FALSE
IPR004254: AdipoR/Haemolysin-III-related	1	4	0.427006	1	2.23242	0.333333	3	0.149302	10308	2.23262	turquoise	FALSE
IPR004344: Tubulin-tyrosine ligase/Tubulin polyglutamylase	1	4	0.427006	1	2.23242	0.333333	3	0.149302	10308	2.23262	turquoise	FALSE
IPR005033: YEATS	1	4	0.427006	1	2.23242	0.333333	3	0.149302	10308	2.23262	turquoise	FALSE
IPR005804: Fatty acid desaturase domain	1	4	0.427006	1	2.23242	0.333333	3	0.149302	10308	2.23262	turquoise	FALSE
IPR006133: DNA-directed DNA polymerase, family B, exonuclease domain	1	4	0.427006	1	2.23242	0.333333	3	0.149302	10308	2.23262	turquoise	FALSE
IPR006134: DNA-directed DNA polymerase, family B, multifunctional domain	1	4	0.427006	1	2.23242	0.333333	3	0.149302	10308	2.23262	turquoise	FALSE
IPR006172: DNA-directed DNA polymerase, family B	1	4	0.427006	1	2.23242	0.333333	3	0.149302	10308	2.23262	turquoise	FALSE
IPR006212: Furin-like repeat	1	4	0.427006	1	2.23242	0.333333	3	0.149302	10308	2.23262	turquoise	FALSE
IPR006539: P-type ATPase, subfamily IV	1	4	0.427006	1	2.23242	0.333333	3	0.149302	10308	2.23262	turquoise	FALSE
IPR006603: PQ-loop repeat	1	4	0.427006	1	2.23242	0.333333	3	0.149302	10308	2.23262	turquoise	FALSE
IPR006621: Nose resistant-to-fluoxetine protein, N-terminal	1	4	0.427006	1	2.23242	0.333333	3	0.149302	10308	2.23262	turquoise	FALSE
IPR007696: DNA mismatch repair protein MutS, core	1	4	0.427006	1	2.23242	0.333333	3	0.149302	10308	2.23262	turquoise	FALSE
IPR007860: DNA mismatch repair protein MutS, connector domain	1	4	0.427006	1	2.23242	0.333333	3	0.149302	10308	2.23262	turquoise	FALSE
IPR008948: L-Aspartase-like	1	4	0.427006	1	2.23242	0.333333	3	0.149302	10308	2.23262	turquoise	FALSE
IPR008972: Cupredoxin	1	4	0.427006	1	2.23242	0.333333	3	0.149302	10308	2.23262	turquoise	FALSE
IPR009014: Transketolase C-terminal/Pyruvate-ferredoxin oxidoreductase domain II	1	4	0.427006	1	2.23242	0.333333	3	0.149302	10308	2.23262	turquoise	FALSE
IPR009061: Putative DNA-binding domain	1	4	0.427006	1	2.23242	0.333333	3	0.149302	10308	2.23262	turquoise	FALSE
IPR010935: SMCs flexible hinge	1	4	0.427006	1	2.23242	0.333333	3	0.149302	10308	2.23262	turquoise	FALSE
IPR010997: HRDC-like	1	4	0.427006	1	2.23242	0.333333	3	0.149302	10308	2.23262	turquoise	FALSE
IPR011074: CRAL/TRIO, N-terminal domain	1	4	0.427006	1	2.23242	0.333333	3	0.149302	10308	2.23262	turquoise	FALSE
IPR011531: Bicarbonate transporter, C-terminal	1	4	0.427006	1	2.23242	0.333333	3	0.149302	10308	2.23262	turquoise	FALSE
IPR013632: DNA recombination and repair protein Rad51-like, C-terminal	1	4	0.427006	1	2.23242	0.333333	3	0.149302	10308	2.23262	turquoise	FALSE
IPR013847: POU domain	1	4	0.427006	1	2.23242	0.333333	3	0.149302	10308	2.23262	turquoise	FALSE
IPR014768: Rho GTPase-binding/formin homology 3 (GBD/FH3) domain	1	4	0.427006	1	2.23242	0.333333	3	0.149302	10308	2.23262	turquoise	FALSE
IPR015415: Vps4 oligomerisation, C-terminal	1	4	0.427006	1	2.23242	0.333333	3	0.149302	10308	2.23262	turquoise	FALSE
IPR015883: Glycoside hydrolase family 20, catalytic domain	1	4	0.427006	1	2.23242	0.333333	3	0.149302	10308	2.23262	turquoise	FALSE
IPR016152: Phosphotransferase/anion transporter	1	4	0.427006	1	2.23242	0.333333	3	0.149302	10308	2.23262	turquoise	FALSE
IPR018222: Nuclear transport factor 2, eukaryote	1	4	0.427006	1	2.23242	0.333333	3	0.149302	10308	2.23262	turquoise	FALSE
IPR018244: Allergen V5/Tpx-1-related, conserved site	1	4	0.427006	1	2.23242	0.333333	3	0.149302	10308	2.23262	turquoise	FALSE
IPR020588: DNA recombination and repair protein RecA-like, ATP-binding domain	1	4	0.427006	1	2.23242	0.333333	3	0.149302	10308	2.23262	turquoise	FALSE
IPR022682: Peptidase C2, calpain, large subunit, domain III	1	4	0.427006	1	2.23242	0.333333	3	0.149302	10308	2.23262	turquoise	FALSE
IPR022683: Peptidase C2, calpain, domain III	1	4	0.427006	1	2.23242	0.333333	3	0.149302	10308	2.23262	turquoise	FALSE
IPR024704: Structural maintenance of chromosomes protein	1	4	0.427006	1	2.23242	0.333333	3	0.149302	10308	2.23262	turquoise	FALSE
IPR027791: Galactosyltransferase, C-terminal	1	4	0.427006	1	2.23242	0.333333	3	0.149302	10308	2.23262	turquoise	FALSE
IPR027995: Galactosyltransferase, N-terminal	1	4	0.427006	1	2.23242	0.333333	3	0.149302	10308	2.23262	turquoise	FALSE
IPR029028: Alpha/beta knot methyltransferases	1	4	0.427006	1	2.23242	0.333333	3	0.149302	10308	2.23262	turquoise	FALSE
IPR032474: Protein argonaute, N-terminal	1	4	0.427006	1	2.23242	0.333333	3	0.149302	10308	2.23262	turquoise	FALSE
IPR032630: P-type ATPase, C-terminal	1	4	0.427006	1	2.23242	0.333333	3	0.149302	10308	2.23262	turquoise	FALSE
IPR033121: Peptidase family A1 domain	1	4	0.427006	1	2.23242	0.333333	3	0.149302	10308	2.23262	turquoise	FALSE
IPR033133: Pumilio homology domain	1	4	0.427006	1	2.23242	0.333333	3	0.149302	10308	2.23262	turquoise	FALSE
IPR033248: Transketolase, C-terminal domain	1	4	0.427006	1	2.23242	0.333333	3	0.149302	10308	2.23262	turquoise	FALSE
IPR033468: Metaxin, glutathione S-transferase domain	1	4	0.427006	1	2.23242	0.333333	3	0.149302	10308	2.23262	turquoise	FALSE
GO:0006606: protein import into nucleus	1	4	0.427006	1	2.23242	0.333333	3	0.149302	10308	2.23262	turquoise	FALSE
GO:0006744: ubiquinone biosynthetic process	1	4	0.427006	1	2.23242	0.333333	3	0.149302	10308	2.23262	turquoise	FALSE
GO:0006801: superoxide metabolic process	1	4	0.427006	1	2.23242	0.333333	3	0.149302	10308	2.23262	turquoise	FALSE
GO:0007020: microtubule nucleation	1	4	0.427006	1	2.23242	0.333333	3	0.149302	10308	2.23262	turquoise	FALSE
GO:0007169: transmembrane receptor protein tyrosine kinase signaling pathway	1	4	0.427006	1	2.23242	0.333333	3	0.149302	10308	2.23262	turquoise	FALSE
GO:0015914: phospholipid transport	1	4	0.427006	1	2.23242	0.333333	3	0.149302	10308	2.23262	turquoise	FALSE
GO:0022900: electron transport chain	1	4	0.427006	1	2.23242	0.333333	3	0.149302	10308	2.23262	turquoise	FALSE
GO:0030036: actin cytoskeleton organization	1	4	0.427006	1	2.23242	0.333333	3	0.149302	10308	2.23262	turquoise	FALSE
GO:0051276: chromosome organization	1	4	0.427006	1	2.23242	0.333333	3	0.149302	10308	2.23262	turquoise	FALSE
GO:0030008: TRAPP complex	1	4	0.427006	1	2.23242	0.333333	3	0.149302	10308	2.23262	turquoise	FALSE
GO:0042765: GPI-anchor transamidase complex	1	4	0.427006	1	2.23242	0.333333	3	0.149302	10308	2.23262	turquoise	FALSE
GO:0045261: proton-transporting ATP synthase complex, catalytic core F(1)	1	4	0.427006	1	2.23242	0.333333	3	0.149302	10308	2.23262	turquoise	FALSE
GO:0004012: phospholipid-translocating ATPase activity	1	4	0.427006	1	2.23242	0.333333	3	0.149302	10308	2.23262	turquoise	FALSE
GO:0004714: transmembrane receptor protein tyrosine kinase activity	1	4	0.427006	1	2.23242	0.333333	3	0.149302	10308	2.23262	turquoise	FALSE
GO:0005319: lipid transporter activity	1	4	0.427006	1	2.23242	0.333333	3	0.149302	10308	2.23262	turquoise	FALSE
GO:0005388: calcium-transporting ATPase activity	1	4	0.427006	1	2.23242	0.333333	3	0.149302	10308	2.23262	turquoise	FALSE
GO:0008094: DNA-dependent ATPase activity	1	4	0.427006	1	2.23242	0.333333	3	0.149302	10308	2.23262	turquoise	FALSE
GO:0016765: transferase activity, transferring alkyl or aryl (other than methyl) groups	1	4	0.427006	1	2.23242	0.333333	3	0.149302	10308	2.23262	turquoise	FALSE
GO:0017048: Rho GTPase binding	1	4	0.427006	1	2.23242	0.333333	3	0.149302	10308	2.23262	turquoise	FALSE
GO:0019205: nucleobase-containing compound kinase activity	1	4	0.427006	1	2.23242	0.333333	3	0.149302	10308	2.23262	turquoise	FALSE
IPR004088: K Homology domain, type 1	6	33	0.431111	1	1.48972	0.222222	27	0.149164	10284	1.48979	turquoise	FALSE
IPR000717: Proteasome component (PCI) domain	3	15	0.431873	1	1.67508	0.25	12	0.149238	10299	1.67518	turquoise	FALSE
IPR018303: P-type ATPase, phosphorylation site	3	15	0.431873	1	1.67508	0.25	12	0.149238	10299	1.67518	turquoise	FALSE
IPR017452: GPCR, rhodopsin-like, 7TM	9	91	0.436898	1	0.733326	0.109756	82	0.149672	10229	0.733308	turquoise	FALSE
GO:0003723: RNA binding	14	136	0.440502	1	0.766221	0.114754	122	0.149769	10189	0.766205	turquoise	FALSE
IPR001757: P-type ATPase	3	16	0.453514	1	1.5461	0.230769	13	0.149252	10298	1.54617	turquoise	FALSE
IPR008250: P-type ATPase, A domain	3	16	0.453514	1	1.5461	0.230769	13	0.149252	10298	1.54617	turquoise	FALSE
IPR002048: EF-hand domain	6	67	0.463862	1	0.657254	0.0983607	61	0.149659	10250	0.657234	turquoise	FALSE
IPR003582: ShKT domain	3	39	0.472989	1	0.557115	0.0833333	36	0.149586	10275	0.557092	turquoise	FALSE
IPR018000: Neurotransmitter-gated ion-channel, conserved site	3	40	0.476284	1	0.542006	0.0810811	37	0.149601	10274	0.541982	turquoise	FALSE
IPR018957: Zinc finger, C3HC4 RING-type	3	17	0.477038	1	1.43553	0.214286	14	0.149267	10297	1.43559	turquoise	FALSE
IPR023299: P-type ATPase, cytoplasmic domain N	3	17	0.477038	1	1.43553	0.214286	14	0.149267	10297	1.43559	turquoise	FALSE
GO:0007017: microtubule-based process	3	17	0.477038	1	1.43553	0.214286	14	0.149267	10297	1.43559	turquoise	FALSE
IPR000330: SNF2-related, N-terminal domain	1	18	0.499161	1	0.393478	0.0588235	17	0.149505	10294	0.393456	turquoise	FALSE
IPR017849: Alkaline phosphatase-like, alpha/beta/alpha	1	18	0.499161	1	0.393478	0.0588235	17	0.149505	10294	0.393456	turquoise	FALSE
IPR017850: Alkaline-phosphatase-like, core domain	1	18	0.499161	1	0.393478	0.0588235	17	0.149505	10294	0.393456	turquoise	FALSE
GO:0004842: ubiquitin-protein transferase activity	1	18	0.499161	1	0.393478	0.0588235	17	0.149505	10294	0.393456	turquoise	FALSE
IPR004827: Basic-leucine zipper domain	1	19	0.499475	1	0.371583	0.0555556	18	0.149519	10293	0.371562	turquoise	FALSE
IPR008984: SMAD/FHA domain	1	19	0.499475	1	0.371583	0.0555556	18	0.149519	10293	0.371562	turquoise	FALSE
IPR000261: EH domain	1	5	0.50149	1	1.67421	0.25	4	0.149316	10307	1.6743	turquoise	FALSE
IPR000270: PB1 domain	1	5	0.50149	1	1.67421	0.25	4	0.149316	10307	1.6743	turquoise	FALSE
IPR000483: Cysteine-rich flanking region, C-terminal	1	5	0.50149	1	1.67421	0.25	4	0.149316	10307	1.6743	turquoise	FALSE
IPR001206: Diacylglycerol kinase, catalytic domain	1	5	0.50149	1	1.67421	0.25	4	0.149316	10307	1.6743	turquoise	FALSE
IPR001298: Filamin/ABP280 repeat	1	5	0.50149	1	1.67421	0.25	4	0.149316	10307	1.6743	turquoise	FALSE
IPR001313: Pumilio RNA-binding repeat	1	5	0.50149	1	1.67421	0.25	4	0.149316	10307	1.6743	turquoise	FALSE
IPR001388: Synaptobrevin	1	5	0.50149	1	1.67421	0.25	4	0.149316	10307	1.6743	turquoise	FALSE
IPR001496: SOCS box domain	1	5	0.50149	1	1.67421	0.25	4	0.149316	10307	1.6743	turquoise	FALSE
IPR002052: DNA methylase, N-6 adenine-specific, conserved site	1	5	0.50149	1	1.67421	0.25	4	0.149316	10307	1.6743	turquoise	FALSE
IPR002656: Acyltransferase 3	1	5	0.50149	1	1.67421	0.25	4	0.149316	10307	1.6743	turquoise	FALSE
IPR002939: Chaperone DnaJ, C-terminal	1	5	0.50149	1	1.67421	0.25	4	0.149316	10307	1.6743	turquoise	FALSE
IPR003903: Ubiquitin interacting motif	1	5	0.50149	1	1.67421	0.25	4	0.149316	10307	1.6743	turquoise	FALSE
IPR004853: Sugar phosphate transporter domain	1	5	0.50149	1	1.67421	0.25	4	0.149316	10307	1.6743	turquoise	FALSE
IPR005475: Transketolase-like, pyrimidine-binding domain	1	5	0.50149	1	1.67421	0.25	4	0.149316	10307	1.6743	turquoise	FALSE
IPR006639: Presenilin/signal peptide peptidase	1	5	0.50149	1	1.67421	0.25	4	0.149316	10307	1.6743	turquoise	FALSE
IPR008253: Marvel domain	1	5	0.50149	1	1.67421	0.25	4	0.149316	10307	1.6743	turquoise	FALSE
IPR008921: DNA polymerase III, clamp loader complex, gamma/delta/delta subunit, C-terminal	1	5	0.50149	1	1.67421	0.25	4	0.149316	10307	1.6743	turquoise	FALSE
IPR008971: HSP40/DnaJ peptide-binding	1	5	0.50149	1	1.67421	0.25	4	0.149316	10307	1.6743	turquoise	FALSE
IPR010480: Pepsin inhibitor-3-like repeated domain	1	5	0.50149	1	1.67421	0.25	4	0.149316	10307	1.6743	turquoise	FALSE
IPR010625: CHCH	1	5	0.50149	1	1.67421	0.25	4	0.149316	10307	1.6743	turquoise	FALSE
IPR011641: Tyrosine-protein kinase ephrin type A/B receptor-like	1	5	0.50149	1	1.67421	0.25	4	0.149316	10307	1.6743	turquoise	FALSE
IPR012983: PHR	1	5	0.50149	1	1.67421	0.25	4	0.149316	10307	1.6743	turquoise	FALSE
IPR013154: Alcohol dehydrogenase, N-terminal	1	5	0.50149	1	1.67421	0.25	4	0.149316	10307	1.6743	turquoise	FALSE
IPR013598: Exportin-1/Importin-beta-like	1	5	0.50149	1	1.67421	0.25	4	0.149316	10307	1.6743	turquoise	FALSE
IPR013838: Beta tubulin, autoregulation binding site	1	5	0.50149	1	1.67421	0.25	4	0.149316	10307	1.6743	turquoise	FALSE
IPR014766: Carboxypeptidase, regulatory domain	1	5	0.50149	1	1.67421	0.25	4	0.149316	10307	1.6743	turquoise	FALSE
IPR017868: Filamin/ABP280 repeat-like	1	5	0.50149	1	1.67421	0.25	4	0.149316	10307	1.6743	turquoise	FALSE
IPR018297: Adenylyl cyclase class-4/guanylyl cyclase, conserved site	1	5	0.50149	1	1.67421	0.25	4	0.149316	10307	1.6743	turquoise	FALSE
IPR018492: Ribosomal protein L7Ae/L8/Nhp2 family	1	5	0.50149	1	1.67421	0.25	4	0.149316	10307	1.6743	turquoise	FALSE
IPR018494: Oxysterol-binding protein, conserved site	1	5	0.50149	1	1.67421	0.25	4	0.149316	10307	1.6743	turquoise	FALSE
IPR019954: Ubiquitin conserved site	1	5	0.50149	1	1.67421	0.25	4	0.149316	10307	1.6743	turquoise	FALSE
IPR019956: Ubiquitin	1	5	0.50149	1	1.67421	0.25	4	0.149316	10307	1.6743	turquoise	FALSE
IPR022764: Peptidase S54, rhomboid domain	1	5	0.50149	1	1.67421	0.25	4	0.149316	10307	1.6743	turquoise	FALSE
IPR024969: Rpn11/EIF3F, C-terminal	1	5	0.50149	1	1.67421	0.25	4	0.149316	10307	1.6743	turquoise	FALSE
IPR025875: Leucine rich repeat 4	1	5	0.50149	1	1.67421	0.25	4	0.149316	10307	1.6743	turquoise	FALSE
IPR027408: PNPase/RNase PH domain	1	5	0.50149	1	1.67421	0.25	4	0.149316	10307	1.6743	turquoise	FALSE
IPR030457: ELO family, conserved site	1	5	0.50149	1	1.67421	0.25	4	0.149316	10307	1.6743	turquoise	FALSE
IPR031160: F-BAR domain	1	5	0.50149	1	1.67421	0.25	4	0.149316	10307	1.6743	turquoise	FALSE
IPR033739: Peptidase M10A, catalytic domain	1	5	0.50149	1	1.67421	0.25	4	0.149316	10307	1.6743	turquoise	FALSE
GO:0006820: anion transport	1	5	0.50149	1	1.67421	0.25	4	0.149316	10307	1.6743	turquoise	FALSE
GO:0005777: peroxisome	1	5	0.50149	1	1.67421	0.25	4	0.149316	10307	1.6743	turquoise	FALSE
GO:0048500: signal recognition particle	1	5	0.50149	1	1.67421	0.25	4	0.149316	10307	1.6743	turquoise	FALSE
GO:0003729: mRNA binding	1	5	0.50149	1	1.67421	0.25	4	0.149316	10307	1.6743	turquoise	FALSE
GO:0008121: ubiquinol-cytochrome-c reductase activity	1	5	0.50149	1	1.67421	0.25	4	0.149316	10307	1.6743	turquoise	FALSE
IPR000961: AGC-kinase, C-terminal	1	20	0.503081	1	0.351992	0.0526316	19	0.149534	10292	0.351972	turquoise	FALSE
IPR003609: PAN/Apple domain	1	20	0.503081	1	0.351992	0.0526316	19	0.149534	10292	0.351972	turquoise	FALSE
IPR014721: Ribosomal protein S5 domain 2-type fold, subgroup	1	20	0.503081	1	0.351992	0.0526316	19	0.149534	10292	0.351972	turquoise	FALSE
IPR000629: ATP-dependent RNA helicase DEAD-box, conserved site	1	21	0.5096	1	0.334361	0.05	20	0.149548	10291	0.33434	turquoise	FALSE
GO:0006457: protein folding	4	45	0.511034	1	0.652333	0.097561	41	0.149562	10270	0.652312	turquoise	FALSE
GO:0016192: vesicle-mediated transport	4	45	0.511034	1	0.652333	0.097561	41	0.149562	10270	0.652312	turquoise	FALSE
IPR006029: Neurotransmitter-gated ion-channel transmembrane domain	4	46	0.511298	1	0.63674	0.0952381	42	0.149576	10269	0.636719	turquoise	FALSE
GO:0003743: translation initiation factor activity	4	22	0.518659	1	1.48909	0.222222	18	0.149228	10293	1.48915	turquoise	FALSE
GO:0008152: metabolic process	16	147	0.536772	1	0.815865	0.122137	131	0.149705	10180	0.815852	turquoise	FALSE
IPR009050: Globin-like	4	24	0.542956	1	1.33993	0.2	20	0.149257	10291	1.33997	turquoise	FALSE
IPR012292: Globin, structural domain	4	24	0.542956	1	1.33993	0.2	20	0.149257	10291	1.33997	turquoise	FALSE
GO:0019825: oxygen binding	4	24	0.542956	1	1.33993	0.2	20	0.149257	10291	1.33997	turquoise	FALSE
IPR011991: Winged helix-turn-helix DNA-binding domain	10	98	0.544945	1	0.7593	0.113636	88	0.149663	10223	0.759284	turquoise	FALSE
IPR005821: Ion transport domain	4	25	0.55752	1	1.27601	0.190476	21	0.149271	10290	1.27604	turquoise	FALSE
IPR018108: Mitochondrial substrate/solute carrier	4	25	0.55752	1	1.27601	0.190476	21	0.149271	10290	1.27604	turquoise	FALSE
IPR023395: Mitochondrial carrier domain	4	25	0.55752	1	1.27601	0.190476	21	0.149271	10290	1.27604	turquoise	FALSE
IPR000286: Histone deacetylase superfamily	1	6	0.566297	1	1.33927	0.2	5	0.14933	10306	1.33931	turquoise	FALSE
IPR000300: Inositol polyphosphate-related phosphatase	1	6	0.566297	1	1.33927	0.2	5	0.14933	10306	1.33931	turquoise	FALSE
IPR000488: Death domain	1	6	0.566297	1	1.33927	0.2	5	0.14933	10306	1.33931	turquoise	FALSE
IPR000651: Ras-like guanine nucleotide exchange factor, N-terminal	1	6	0.566297	1	1.33927	0.2	5	0.14933	10306	1.33931	turquoise	FALSE
IPR000938: CAP Gly-rich domain	1	6	0.566297	1	1.33927	0.2	5	0.14933	10306	1.33931	turquoise	FALSE
IPR001060: FCH domain	1	6	0.566297	1	1.33927	0.2	5	0.14933	10306	1.33931	turquoise	FALSE
IPR001128: Cytochrome P450	1	6	0.566297	1	1.33927	0.2	5	0.14933	10306	1.33931	turquoise	FALSE
IPR001451: Hexapeptide repeat	1	6	0.566297	1	1.33927	0.2	5	0.14933	10306	1.33931	turquoise	FALSE
IPR001466: Beta-lactamase-related	1	6	0.566297	1	1.33927	0.2	5	0.14933	10306	1.33931	turquoise	FALSE
IPR001494: Importin-beta, N-terminal domain	1	6	0.566297	1	1.33927	0.2	5	0.14933	10306	1.33931	turquoise	FALSE
IPR001818: Peptidase M10, metallopeptidase	1	6	0.566297	1	1.33927	0.2	5	0.14933	10306	1.33931	turquoise	FALSE
IPR001839: Transforming growth factor-beta, C-terminal	1	6	0.566297	1	1.33927	0.2	5	0.14933	10306	1.33931	turquoise	FALSE
IPR002401: Cytochrome P450, E-class, group I	1	6	0.566297	1	1.33927	0.2	5	0.14933	10306	1.33931	turquoise	FALSE
IPR002867: IBR domain	1	6	0.566297	1	1.33927	0.2	5	0.14933	10306	1.33931	turquoise	FALSE
IPR003092: Two pore domain potassium channel, TASK family	1	6	0.566297	1	1.33927	0.2	5	0.14933	10306	1.33931	turquoise	FALSE
IPR003124: WH2 domain	1	6	0.566297	1	1.33927	0.2	5	0.14933	10306	1.33931	turquoise	FALSE
IPR003126: Zinc finger, UBR-type	1	6	0.566297	1	1.33927	0.2	5	0.14933	10306	1.33931	turquoise	FALSE
IPR003395: RecF/RecN/SMC, N-terminal	1	6	0.566297	1	1.33927	0.2	5	0.14933	10306	1.33931	turquoise	FALSE
IPR003890: MIF4G-like, type 3	1	6	0.566297	1	1.33927	0.2	5	0.14933	10306	1.33931	turquoise	FALSE
IPR005824: KOW	1	6	0.566297	1	1.33927	0.2	5	0.14933	10306	1.33931	turquoise	FALSE
IPR006011: Syntaxin, N-terminal domain	1	6	0.566297	1	1.33927	0.2	5	0.14933	10306	1.33931	turquoise	FALSE
IPR006153: Cation/H+ exchanger	1	6	0.566297	1	1.33927	0.2	5	0.14933	10306	1.33931	turquoise	FALSE
IPR006439: HAD hydrolase, subfamily IA	1	6	0.566297	1	1.33927	0.2	5	0.14933	10306	1.33931	turquoise	FALSE
IPR008139: Saposin B type domain	1	6	0.566297	1	1.33927	0.2	5	0.14933	10306	1.33931	turquoise	FALSE
IPR013149: Alcohol dehydrogenase, C-terminal	1	6	0.566297	1	1.33927	0.2	5	0.14933	10306	1.33931	turquoise	FALSE
IPR016064: NAD kinase/diacylglycerol kinase-like domain	1	6	0.566297	1	1.33927	0.2	5	0.14933	10306	1.33931	turquoise	FALSE
IPR017948: Transforming growth factor beta, conserved site	1	6	0.566297	1	1.33927	0.2	5	0.14933	10306	1.33931	turquoise	FALSE
IPR017972: Cytochrome P450, conserved site	1	6	0.566297	1	1.33927	0.2	5	0.14933	10306	1.33931	turquoise	FALSE
IPR021109: Aspartic peptidase domain	1	6	0.566297	1	1.33927	0.2	5	0.14933	10306	1.33931	turquoise	FALSE
IPR021190: Peptidase M10A	1	6	0.566297	1	1.33927	0.2	5	0.14933	10306	1.33931	turquoise	FALSE
IPR034085: TOG domain	1	6	0.566297	1	1.33927	0.2	5	0.14933	10306	1.33931	turquoise	FALSE
GO:0006816: calcium ion transport	1	6	0.566297	1	1.33927	0.2	5	0.14933	10306	1.33931	turquoise	FALSE
GO:0005794: Golgi apparatus	1	6	0.566297	1	1.33927	0.2	5	0.14933	10306	1.33931	turquoise	FALSE
GO:0008312: 7S RNA binding	1	6	0.566297	1	1.33927	0.2	5	0.14933	10306	1.33931	turquoise	FALSE
GO:0008536: Ran GTPase binding	1	6	0.566297	1	1.33927	0.2	5	0.14933	10306	1.33931	turquoise	FALSE
GO:0015299: solute:proton antiporter activity	1	6	0.566297	1	1.33927	0.2	5	0.14933	10306	1.33931	turquoise	FALSE
GO:0016620: oxidoreductase activity, acting on the aldehyde or oxo group of donors, NAD or NADP as acceptor	1	6	0.566297	1	1.33927	0.2	5	0.14933	10306	1.33931	turquoise	FALSE
GO:0016874: ligase activity	1	6	0.566297	1	1.33927	0.2	5	0.14933	10306	1.33931	turquoise	FALSE
GO:0019904: protein domain specific binding	1	6	0.566297	1	1.33927	0.2	5	0.14933	10306	1.33931	turquoise	FALSE
GO:0046933: proton-transporting ATP synthase activity, rotational mechanism	1	6	0.566297	1	1.33927	0.2	5	0.14933	10306	1.33931	turquoise	FALSE
IPR002219: Protein kinase C-like, phorbol ester/diacylglycerol-binding domain	2	26	0.567984	1	0.557403	0.0833333	24	0.149509	10287	0.55738	turquoise	FALSE
IPR006028: Gamma-aminobutyric acid A receptor/Glycine receptor alpha	2	27	0.568639	1	0.535056	0.08	25	0.149524	10286	0.535033	turquoise	FALSE
IPR018097: EGF-like calcium-binding, conserved site	2	27	0.568639	1	0.535056	0.08	25	0.149524	10286	0.535033	turquoise	FALSE
IPR011042: Six-bladed beta-propeller, TolB-like	2	29	0.576019	1	0.495328	0.0740741	27	0.149553	10284	0.495304	turquoise	FALSE
GO:0006281: DNA repair	2	29	0.576019	1	0.495328	0.0740741	27	0.149553	10284	0.495304	turquoise	FALSE
GO:0016021: integral component of membrane	65	535	0.598712	1	0.92269	0.138298	470	0.149883	9841	0.922705	turquoise	FALSE
IPR000033: LDLR class B repeat	0	7	0.605292	1	0	0	7	0.149457	10304	0	turquoise	FALSE
IPR000082: SEA domain	0	7	0.605292	1	0	0	7	0.149457	10304	0	turquoise	FALSE
IPR000836: Phosphoribosyltransferase domain	0	7	0.605292	1	0	0	7	0.149457	10304	0	turquoise	FALSE
IPR000994: Peptidase M24	0	7	0.605292	1	0	0	7	0.149457	10304	0	turquoise	FALSE
IPR000998: MAM domain	0	7	0.605292	1	0	0	7	0.149457	10304	0	turquoise	FALSE
IPR001079: Galectin, carbohydrate recognition domain	0	7	0.605292	1	0	0	7	0.149457	10304	0	turquoise	FALSE
IPR001258: NHL repeat	0	7	0.605292	1	0	0	7	0.149457	10304	0	turquoise	FALSE
IPR001440: Tetratricopeptide repeat 1	0	7	0.605292	1	0	0	7	0.149457	10304	0	turquoise	FALSE
IPR001972: Stomatin family	0	7	0.605292	1	0	0	7	0.149457	10304	0	turquoise	FALSE
IPR002314: Aminoacyl-tRNA synthetase, class II (G/ P/ S/T)	0	7	0.605292	1	0	0	7	0.149457	10304	0	turquoise	FALSE
IPR002452: Alpha tubulin	0	7	0.605292	1	0	0	7	0.149457	10304	0	turquoise	FALSE
IPR002553: Clathrin/coatomer adaptor, adaptin-like, N-terminal	0	7	0.605292	1	0	0	7	0.149457	10304	0	turquoise	FALSE
IPR002591: Type I phosphodiesterase/nucleotide pyrophosphatase/phosphate transferase	0	7	0.605292	1	0	0	7	0.149457	10304	0	turquoise	FALSE
IPR002928: Myosin tail	0	7	0.605292	1	0	0	7	0.149457	10304	0	turquoise	FALSE
IPR003029: S1 domain	0	7	0.605292	1	0	0	7	0.149457	10304	0	turquoise	FALSE
IPR003034: SAP domain	0	7	0.605292	1	0	0	7	0.149457	10304	0	turquoise	FALSE
IPR003616: Post-SET domain	0	7	0.605292	1	0	0	7	0.149457	10304	0	turquoise	FALSE
IPR003619: MAD homology 1, Dwarfin-type	0	7	0.605292	1	0	0	7	0.149457	10304	0	turquoise	FALSE
IPR004045: Glutathione S-transferase, N-terminal	0	7	0.605292	1	0	0	7	0.149457	10304	0	turquoise	FALSE
IPR005024: Snf7 family	0	7	0.605292	1	0	0	7	0.149457	10304	0	turquoise	FALSE
IPR005113: uDENN domain	0	7	0.605292	1	0	0	7	0.149457	10304	0	turquoise	FALSE
IPR008927: 6-phosphogluconate dehydrogenase C-terminal domain-like	0	7	0.605292	1	0	0	7	0.149457	10304	0	turquoise	FALSE
IPR009075: Acyl-CoA dehydrogenase/oxidase C-terminal	0	7	0.605292	1	0	0	7	0.149457	10304	0	turquoise	FALSE
IPR009100: Acyl-CoA dehydrogenase/oxidase, N-terminal and middle domain	0	7	0.605292	1	0	0	7	0.149457	10304	0	turquoise	FALSE
IPR010761: Clc protein-like	0	7	0.605292	1	0	0	7	0.149457	10304	0	turquoise	FALSE
IPR011021: Arrestin-like, N-terminal	0	7	0.605292	1	0	0	7	0.149457	10304	0	turquoise	FALSE
IPR014782: Peptidase M1, membrane alanine aminopeptidase, N-terminal	0	7	0.605292	1	0	0	7	0.149457	10304	0	turquoise	FALSE
IPR015928: Aconitase/3-isopropylmalate dehydratase, swivel	0	7	0.605292	1	0	0	7	0.149457	10304	0	turquoise	FALSE
IPR017855: SMAD domain-like	0	7	0.605292	1	0	0	7	0.149457	10304	0	turquoise	FALSE
IPR022559: Protein of unknown function DUF2650	0	7	0.605292	1	0	0	7	0.149457	10304	0	turquoise	FALSE
IPR022775: AP complex, mu/sigma subunit	0	7	0.605292	1	0	0	7	0.149457	10304	0	turquoise	FALSE
IPR023210: NADP-dependent oxidoreductase domain	0	7	0.605292	1	0	0	7	0.149457	10304	0	turquoise	FALSE
IPR027410: TCP-1-like chaperonin intermediate domain	0	7	0.605292	1	0	0	7	0.149457	10304	0	turquoise	FALSE
IPR028565: Mu homology domain	0	7	0.605292	1	0	0	7	0.149457	10304	0	turquoise	FALSE
IPR029035: DHS-like NAD/FAD-binding domain	0	7	0.605292	1	0	0	7	0.149457	10304	0	turquoise	FALSE
IPR029045: ClpP/crotonase-like domain	0	7	0.605292	1	0	0	7	0.149457	10304	0	turquoise	FALSE
IPR031167: OBG-type guanine nucleotide-binding (G) domain	0	7	0.605292	1	0	0	7	0.149457	10304	0	turquoise	FALSE
IPR034223: Insect gut carboxypeptidase-like, carboxypeptidase domain	0	7	0.605292	1	0	0	7	0.149457	10304	0	turquoise	FALSE
GO:0006270: DNA replication initiation	0	7	0.605292	1	0	0	7	0.149457	10304	0	turquoise	FALSE
GO:0006334: nucleosome assembly	0	7	0.605292	1	0	0	7	0.149457	10304	0	turquoise	FALSE
GO:0006821: chloride transport	0	7	0.605292	1	0	0	7	0.149457	10304	0	turquoise	FALSE
GO:0007034: vacuolar transport	0	7	0.605292	1	0	0	7	0.149457	10304	0	turquoise	FALSE
GO:0007049: cell cycle	0	7	0.605292	1	0	0	7	0.149457	10304	0	turquoise	FALSE
GO:0007179: transforming growth factor beta receptor signaling pathway	0	7	0.605292	1	0	0	7	0.149457	10304	0	turquoise	FALSE
GO:0016567: protein ubiquitination	0	7	0.605292	1	0	0	7	0.149457	10304	0	turquoise	FALSE
GO:0005578: proteinaceous extracellular matrix	0	7	0.605292	1	0	0	7	0.149457	10304	0	turquoise	FALSE
GO:0030131: clathrin adaptor complex	0	7	0.605292	1	0	0	7	0.149457	10304	0	turquoise	FALSE
GO:0032040: small-subunit processome	0	7	0.605292	1	0	0	7	0.149457	10304	0	turquoise	FALSE
GO:0033179: proton-transporting V-type ATPase, V0 domain	0	7	0.605292	1	0	0	7	0.149457	10304	0	turquoise	FALSE
GO:0004114: 3',5'-cyclic-nucleotide phosphodiesterase activity	0	7	0.605292	1	0	0	7	0.149457	10304	0	turquoise	FALSE
GO:0010181: FMN binding	0	7	0.605292	1	0	0	7	0.149457	10304	0	turquoise	FALSE
GO:0016853: isomerase activity	0	7	0.605292	1	0	0	7	0.149457	10304	0	turquoise	FALSE
GO:0018024: histone-lysine N-methyltransferase activity	0	7	0.605292	1	0	0	7	0.149457	10304	0	turquoise	FALSE
GO:0050662: coenzyme binding	0	7	0.605292	1	0	0	7	0.149457	10304	0	turquoise	FALSE
IPR003593: AAA+ ATPase domain	11	75	0.607214	1	1.15183	0.171875	64	0.149214	10247	1.15187	turquoise	FALSE
IPR000315: B-box-type zinc finger	0	8	0.60752	1	0	0	8	0.149471	10303	0	turquoise	FALSE
IPR000326: Phosphatidic acid phosphatase type 2/haloperoxidase	0	8	0.60752	1	0	0	8	0.149471	10303	0	turquoise	FALSE
IPR001132: SMAD domain, Dwarfin-type	0	8	0.60752	1	0	0	8	0.149471	10303	0	turquoise	FALSE
IPR001523: Paired domain	0	8	0.60752	1	0	0	8	0.149471	10303	0	turquoise	FALSE
IPR002017: Spectrin repeat	0	8	0.60752	1	0	0	8	0.149471	10303	0	turquoise	FALSE
IPR002194: Chaperonin TCP-1, conserved site	0	8	0.60752	1	0	0	8	0.149471	10303	0	turquoise	FALSE
IPR002913: START domain	0	8	0.60752	1	0	0	8	0.149471	10303	0	turquoise	FALSE
IPR003527: Mitogen-activated protein (MAP) kinase, conserved site	0	8	0.60752	1	0	0	8	0.149471	10303	0	turquoise	FALSE
IPR003607: HD/PDEase domain	0	8	0.60752	1	0	0	8	0.149471	10303	0	turquoise	FALSE
IPR004001: Actin, conserved site	0	8	0.60752	1	0	0	8	0.149471	10303	0	turquoise	FALSE
IPR004012: RUN domain	0	8	0.60752	1	0	0	8	0.149471	10303	0	turquoise	FALSE
IPR004299: Membrane bound O-acyl transferase, MBOAT	0	8	0.60752	1	0	0	8	0.149471	10303	0	turquoise	FALSE
IPR004839: Aminotransferase, class I/classII	0	8	0.60752	1	0	0	8	0.149471	10303	0	turquoise	FALSE
IPR005817: Wnt	0	8	0.60752	1	0	0	8	0.149471	10303	0	turquoise	FALSE
IPR007052: CS domain	0	8	0.60752	1	0	0	8	0.149471	10303	0	turquoise	FALSE
IPR008737: Peptidase aspartic, putative	0	8	0.60752	1	0	0	8	0.149471	10303	0	turquoise	FALSE
IPR013017: NHL repeat, subgroup	0	8	0.60752	1	0	0	8	0.149471	10303	0	turquoise	FALSE
IPR013151: Immunoglobulin	0	8	0.60752	1	0	0	8	0.149471	10303	0	turquoise	FALSE
IPR014878: Domain of unknown function DUF1794	0	8	0.60752	1	0	0	8	0.149471	10303	0	turquoise	FALSE
IPR017998: Chaperone tailless complex polypeptide 1 (TCP-1)	0	8	0.60752	1	0	0	8	0.149471	10303	0	turquoise	FALSE
IPR018159: Spectrin/alpha-actinin	0	8	0.60752	1	0	0	8	0.149471	10303	0	turquoise	FALSE
IPR018936: Phosphatidylinositol 3/4-kinase, conserved site	0	8	0.60752	1	0	0	8	0.149471	10303	0	turquoise	FALSE
IPR019747: FERM conserved site	0	8	0.60752	1	0	0	8	0.149471	10303	0	turquoise	FALSE
IPR020902: Actin/actin-like conserved site	0	8	0.60752	1	0	0	8	0.149471	10303	0	turquoise	FALSE
IPR024066: RGS, subdomain 1	0	8	0.60752	1	0	0	8	0.149471	10303	0	turquoise	FALSE
IPR029057: Phosphoribosyltransferase-like	0	8	0.60752	1	0	0	8	0.149471	10303	0	turquoise	FALSE
IPR031157: Tr-type G domain, conserved site	0	8	0.60752	1	0	0	8	0.149471	10303	0	turquoise	FALSE
IPR033379: Histidine acid phosphatase active site	0	8	0.60752	1	0	0	8	0.149471	10303	0	turquoise	FALSE
GO:0006310: DNA recombination	0	8	0.60752	1	0	0	8	0.149471	10303	0	turquoise	FALSE
GO:0008299: isoprenoid biosynthetic process	0	8	0.60752	1	0	0	8	0.149471	10303	0	turquoise	FALSE
GO:0008654: phospholipid biosynthetic process	0	8	0.60752	1	0	0	8	0.149471	10303	0	turquoise	FALSE
GO:0000139: Golgi membrane	0	8	0.60752	1	0	0	8	0.149471	10303	0	turquoise	FALSE
GO:0005730: nucleolus	0	8	0.60752	1	0	0	8	0.149471	10303	0	turquoise	FALSE
GO:0003746: translation elongation factor activity	0	8	0.60752	1	0	0	8	0.149471	10303	0	turquoise	FALSE
GO:0004003: ATP-dependent DNA helicase activity	0	8	0.60752	1	0	0	8	0.149471	10303	0	turquoise	FALSE
GO:0004707: MAP kinase activity	0	8	0.60752	1	0	0	8	0.149471	10303	0	turquoise	FALSE
GO:0005102: receptor binding	0	8	0.60752	1	0	0	8	0.149471	10303	0	turquoise	FALSE
GO:0005484: SNAP receptor activity	0	8	0.60752	1	0	0	8	0.149471	10303	0	turquoise	FALSE
GO:0050661: NADP binding	0	8	0.60752	1	0	0	8	0.149471	10303	0	turquoise	FALSE
GO:0051539: 4 iron, 4 sulfur cluster binding	0	8	0.60752	1	0	0	8	0.149471	10303	0	turquoise	FALSE
IPR001623: DnaJ domain	3	34	0.614355	1	0.647281	0.0967742	31	0.149514	10280	0.64726	turquoise	FALSE
IPR000073: Alpha/beta hydrolase fold-1	0	9	0.615838	1	0	0	9	0.149486	10302	0	turquoise	FALSE
IPR000560: Histidine phosphatase superfamily, clade-2	0	9	0.615838	1	0	0	9	0.149486	10302	0	turquoise	FALSE
IPR001199: Cytochrome b5-like heme/steroid binding domain	0	9	0.615838	1	0	0	9	0.149486	10302	0	turquoise	FALSE
IPR001590: Peptidase M12B, ADAM/reprolysin	0	9	0.615838	1	0	0	9	0.149486	10302	0	turquoise	FALSE
IPR002018: Carboxylesterase, type B	0	9	0.615838	1	0	0	9	0.149486	10302	0	turquoise	FALSE
IPR002109: Glutaredoxin	0	9	0.615838	1	0	0	9	0.149486	10302	0	turquoise	FALSE
IPR002893: Zinc finger, MYND-type	0	9	0.615838	1	0	0	9	0.149486	10302	0	turquoise	FALSE
IPR003107: HAT (Half-A-TPR) repeat	0	9	0.615838	1	0	0	9	0.149486	10302	0	turquoise	FALSE
IPR003594: Histidine kinase-like ATPase, C-terminal domain	0	9	0.615838	1	0	0	9	0.149486	10302	0	turquoise	FALSE
IPR003656: Zinc finger, BED-type	0	9	0.615838	1	0	0	9	0.149486	10302	0	turquoise	FALSE
IPR004154: Anticodon-binding	0	9	0.615838	1	0	0	9	0.149486	10302	0	turquoise	FALSE
IPR008967: p53-like transcription factor, DNA-binding	0	9	0.615838	1	0	0	9	0.149486	10302	0	turquoise	FALSE
IPR009001: Translation elongation factor EF1A/initiation factor IF2gamma, C-terminal	0	9	0.615838	1	0	0	9	0.149486	10302	0	turquoise	FALSE
IPR010255: Haem peroxidase	0	9	0.615838	1	0	0	9	0.149486	10302	0	turquoise	FALSE
IPR012674: Calycin	0	9	0.615838	1	0	0	9	0.149486	10302	0	turquoise	FALSE
IPR018359: Bromodomain, conserved site	0	9	0.615838	1	0	0	9	0.149486	10302	0	turquoise	FALSE
IPR019791: Haem peroxidase, animal	0	9	0.615838	1	0	0	9	0.149486	10302	0	turquoise	FALSE
IPR027401: Myosin-like IQ motif-containing domain	0	9	0.615838	1	0	0	9	0.149486	10302	0	turquoise	FALSE
IPR027413: GroEL-like equatorial domain	0	9	0.615838	1	0	0	9	0.149486	10302	0	turquoise	FALSE
GO:0000387: spliceosomal snRNP assembly	0	9	0.615838	1	0	0	9	0.149486	10302	0	turquoise	FALSE
GO:0006367: transcription initiation from RNA polymerase II promoter	0	9	0.615838	1	0	0	9	0.149486	10302	0	turquoise	FALSE
GO:0016055: Wnt signaling pathway	0	9	0.615838	1	0	0	9	0.149486	10302	0	turquoise	FALSE
GO:0003678: DNA helicase activity	0	9	0.615838	1	0	0	9	0.149486	10302	0	turquoise	FALSE
GO:0004518: nuclease activity	0	9	0.615838	1	0	0	9	0.149486	10302	0	turquoise	FALSE
GO:0004601: peroxidase activity	0	9	0.615838	1	0	0	9	0.149486	10302	0	turquoise	FALSE
IPR011598: Myc-type, basic helix-loop-helix (bHLH) domain	3	37	0.621189	1	0.589999	0.0882353	34	0.149557	10277	0.589977	turquoise	FALSE
GO:0004930: G-protein coupled receptor activity	9	84	0.6271	1	0.802313	0.12	75	0.14957	10236	0.802299	turquoise	FALSE
IPR000225: Armadillo	2	10	0.628627	1	1.67465	0.25	8	0.149277	10303	1.67474	turquoise	FALSE
IPR003347: JmjC domain	2	10	0.628627	1	1.67465	0.25	8	0.149277	10303	1.67474	turquoise	FALSE
IPR004014: Cation-transporting P-type ATPase, N-terminal	2	10	0.628627	1	1.67465	0.25	8	0.149277	10303	1.67474	turquoise	FALSE
IPR018490: Cyclic nucleotide-binding-like	2	10	0.628627	1	1.67465	0.25	8	0.149277	10303	1.67474	turquoise	FALSE
IPR018491: SLC12A transporter, C-terminal	2	10	0.628627	1	1.67465	0.25	8	0.149277	10303	1.67474	turquoise	FALSE
IPR020901: Proteinase inhibitor I2, Kunitz, conserved site	2	10	0.628627	1	1.67465	0.25	8	0.149277	10303	1.67474	turquoise	FALSE
IPR025110: AMP-binding enzyme C-terminal domain	2	10	0.628627	1	1.67465	0.25	8	0.149277	10303	1.67474	turquoise	FALSE
IPR025660: Cysteine peptidase, histidine active site	2	10	0.628627	1	1.67465	0.25	8	0.149277	10303	1.67474	turquoise	FALSE
GO:0006811: ion transport	10	93	0.6422	1	0.805432	0.120482	83	0.149589	10228	0.805418	turquoise	FALSE
IPR008991: Translation protein SH3-like domain	2	11	0.644584	1	1.48845	0.222222	9	0.149291	10302	1.48851	turquoise	FALSE
IPR021134: Bestrophin/UPF0187	2	11	0.644584	1	1.48845	0.222222	9	0.149291	10302	1.48851	turquoise	FALSE
GO:0006506: GPI anchor biosynthetic process	2	11	0.644584	1	1.48845	0.222222	9	0.149291	10302	1.48851	turquoise	FALSE
GO:0008324: cation transmembrane transporter activity	2	11	0.644584	1	1.48845	0.222222	9	0.149291	10302	1.48851	turquoise	FALSE
GO:0006511: ubiquitin-dependent protein catabolic process	6	41	0.647185	1	1.14834	0.171429	35	0.14928	10276	1.14837	turquoise	FALSE
IPR024079: Metallopeptidase, catalytic domain	4	43	0.649351	1	0.685917	0.102564	39	0.149533	10272	0.685897	turquoise	FALSE
IPR001594: Palmitoyltransferase, DHHC domain	2	12	0.662672	1	1.33949	0.2	10	0.149306	10301	1.33953	turquoise	FALSE
IPR001932: PPM-type phosphatase domain	2	12	0.662672	1	1.33949	0.2	10	0.149306	10301	1.33953	turquoise	FALSE
IPR017946: PLC-like phosphodiesterase, TIM beta/alpha-barrel domain	2	12	0.662672	1	1.33949	0.2	10	0.149306	10301	1.33953	turquoise	FALSE
IPR027359: Voltage-dependent channel, four helix bundle domain	2	12	0.662672	1	1.33949	0.2	10	0.149306	10301	1.33953	turquoise	FALSE
IPR003599: Immunoglobulin subtype	5	51	0.675796	1	0.726898	0.108696	46	0.149537	10265	0.72688	turquoise	FALSE
IPR013320: Concanavalin A-like lectin/glucanase domain	5	52	0.677665	1	0.711364	0.106383	47	0.149552	10264	0.711345	turquoise	FALSE
IPR000014: PAS domain	2	13	0.682066	1	1.21761	0.181818	11	0.14932	10300	1.21764	turquoise	FALSE
IPR000436: Sushi/SCR/CCP domain	2	13	0.682066	1	1.21761	0.181818	11	0.14932	10300	1.21764	turquoise	FALSE
IPR001436: Alpha crystallin/Heat shock protein	2	13	0.682066	1	1.21761	0.181818	11	0.14932	10300	1.21764	turquoise	FALSE
IPR001828: Receptor, ligand binding region	2	13	0.682066	1	1.21761	0.181818	11	0.14932	10300	1.21764	turquoise	FALSE
IPR003131: Potassium channel tetramerisation-type BTB domain	2	13	0.682066	1	1.21761	0.181818	11	0.14932	10300	1.21764	turquoise	FALSE
GO:0051260: protein homooligomerization	2	13	0.682066	1	1.21761	0.181818	11	0.14932	10300	1.21764	turquoise	FALSE
GO:0015935: small ribosomal subunit	2	13	0.682066	1	1.21761	0.181818	11	0.14932	10300	1.21764	turquoise	FALSE
IPR000048: IQ motif, EF-hand binding site	2	14	0.702122	1	1.11602	0.166667	12	0.149335	10299	1.11606	turquoise	FALSE
IPR000467: G-patch domain	2	14	0.702122	1	1.11602	0.166667	12	0.149335	10299	1.11606	turquoise	FALSE
IPR000644: CBS domain	2	14	0.702122	1	1.11602	0.166667	12	0.149335	10299	1.11606	turquoise	FALSE
IPR005135: Endonuclease/exonuclease/phosphatase	2	14	0.702122	1	1.11602	0.166667	12	0.149335	10299	1.11606	turquoise	FALSE
IPR028082: Periplasmic binding protein-like I	2	14	0.702122	1	1.11602	0.166667	12	0.149335	10299	1.11606	turquoise	FALSE
IPR000182: GNAT domain	1	15	0.709533	1	0.477931	0.0714286	14	0.149461	10297	0.477908	turquoise	FALSE
IPR001005: SANT/Myb domain	1	15	0.709533	1	0.477931	0.0714286	14	0.149461	10297	0.477908	turquoise	FALSE
IPR002130: Cyclophilin-type peptidyl-prolyl cis-trans isomerase domain	1	15	0.709533	1	0.477931	0.0714286	14	0.149461	10297	0.477908	turquoise	FALSE
IPR006020: PTB/PI domain	1	15	0.709533	1	0.477931	0.0714286	14	0.149461	10297	0.477908	turquoise	FALSE
IPR009038: GOLD domain	1	15	0.709533	1	0.477931	0.0714286	14	0.149461	10297	0.477908	turquoise	FALSE
IPR011527: ABC transporter type 1, transmembrane domain	1	15	0.709533	1	0.477931	0.0714286	14	0.149461	10297	0.477908	turquoise	FALSE
IPR025661: Cysteine peptidase, asparagine active site	1	15	0.709533	1	0.477931	0.0714286	14	0.149461	10297	0.477908	turquoise	FALSE
IPR029000: Cyclophilin-like domain	1	15	0.709533	1	0.477931	0.0714286	14	0.149461	10297	0.477908	turquoise	FALSE
GO:0000413: protein peptidyl-prolyl isomerization	1	15	0.709533	1	0.477931	0.0714286	14	0.149461	10297	0.477908	turquoise	FALSE
GO:0006364: rRNA processing	1	15	0.709533	1	0.477931	0.0714286	14	0.149461	10297	0.477908	turquoise	FALSE
GO:0042254: ribosome biogenesis	1	15	0.709533	1	0.477931	0.0714286	14	0.149461	10297	0.477908	turquoise	FALSE
GO:0003755: peptidyl-prolyl cis-trans isomerase activity	1	15	0.709533	1	0.477931	0.0714286	14	0.149461	10297	0.477908	turquoise	FALSE
GO:0003887: DNA-directed DNA polymerase activity	1	15	0.709533	1	0.477931	0.0714286	14	0.149461	10297	0.477908	turquoise	FALSE
GO:0008080: N-acetyltransferase activity	1	15	0.709533	1	0.477931	0.0714286	14	0.149461	10297	0.477908	turquoise	FALSE
IPR000306: FYVE zinc finger	1	16	0.711174	1	0.446026	0.0666667	15	0.149476	10296	0.446004	turquoise	FALSE
IPR003008: Tubulin/FtsZ, GTPase domain	1	16	0.711174	1	0.446026	0.0666667	15	0.149476	10296	0.446004	turquoise	FALSE
IPR006578: MADF domain	1	16	0.711174	1	0.446026	0.0666667	15	0.149476	10296	0.446004	turquoise	FALSE
IPR011012: Longin-like domain	1	16	0.711174	1	0.446026	0.0666667	15	0.149476	10296	0.446004	turquoise	FALSE
IPR013201: Cathepsin propeptide inhibitor domain (I29)	1	16	0.711174	1	0.446026	0.0666667	15	0.149476	10296	0.446004	turquoise	FALSE
GO:0030001: metal ion transport	1	16	0.711174	1	0.446026	0.0666667	15	0.149476	10296	0.446004	turquoise	FALSE
GO:0008137: NADH dehydrogenase (ubiquinone) activity	1	16	0.711174	1	0.446026	0.0666667	15	0.149476	10296	0.446004	turquoise	FALSE
GO:0016627: oxidoreductase activity, acting on the CH-CH group of donors	1	16	0.711174	1	0.446026	0.0666667	15	0.149476	10296	0.446004	turquoise	FALSE
GO:0016757: transferase activity, transferring glycosyl groups	1	16	0.711174	1	0.446026	0.0666667	15	0.149476	10296	0.446004	turquoise	FALSE
IPR000742: EGF-like domain	7	67	0.714663	1	0.780152	0.116667	60	0.149546	10251	0.780137	turquoise	FALSE
GO:0005975: carbohydrate metabolic process	7	67	0.714663	1	0.780152	0.116667	60	0.149546	10251	0.780137	turquoise	FALSE
GO:0035556: intracellular signal transduction	7	67	0.714663	1	0.780152	0.116667	60	0.149546	10251	0.780137	turquoise	FALSE
IPR001214: SET domain	1	17	0.715202	1	0.41811	0.0625	16	0.14949	10295	0.418088	turquoise	FALSE
IPR006073: GTP binding domain	1	17	0.715202	1	0.41811	0.0625	16	0.14949	10295	0.418088	turquoise	FALSE
IPR007284: Ground-like domain	1	17	0.715202	1	0.41811	0.0625	16	0.14949	10295	0.418088	turquoise	FALSE
GO:0006139: nucleobase-containing compound metabolic process	1	17	0.715202	1	0.41811	0.0625	16	0.14949	10295	0.418088	turquoise	FALSE
GO:0007018: microtubule-based movement	1	17	0.715202	1	0.41811	0.0625	16	0.14949	10295	0.418088	turquoise	FALSE
GO:0005198: structural molecule activity	1	17	0.715202	1	0.41811	0.0625	16	0.14949	10295	0.418088	turquoise	FALSE
IPR002110: Ankyrin repeat	10	70	0.721177	1	1.11662	0.166667	60	0.149254	10251	1.11667	turquoise	FALSE
IPR002068: Alpha crystallin/Hsp20 domain	3	18	0.721243	1	1.33971	0.2	15	0.149281	10296	1.33975	turquoise	FALSE
IPR014710: RmlC-like jelly roll fold	3	18	0.721243	1	1.33971	0.2	15	0.149281	10296	1.33975	turquoise	FALSE
GO:0055085: transmembrane transport	23	167	0.728474	1	1.07048	0.159722	144	0.149208	10167	1.07047	turquoise	FALSE
IPR000340: Dual specificity phosphatase, catalytic domain	3	19	0.728942	1	1.25587	0.1875	16	0.149296	10295	1.2559	turquoise	FALSE
IPR017871: ABC transporter, conserved site	3	19	0.728942	1	1.25587	0.1875	16	0.149296	10295	1.2559	turquoise	FALSE
GO:0008138: protein tyrosine/serine/threonine phosphatase activity	3	19	0.728942	1	1.25587	0.1875	16	0.149296	10295	1.2559	turquoise	FALSE
IPR020683: Ankyrin repeat-containing domain	11	77	0.73308	1	1.1167	0.166667	66	0.149244	10245	1.11674	turquoise	FALSE
IPR013763: Cyclin-like	3	20	0.737973	1	1.18188	0.176471	17	0.14931	10294	1.18191	turquoise	FALSE
IPR000859: CUB domain	3	21	0.74804	1	1.11609	0.166667	18	0.149325	10293	1.11614	turquoise	FALSE
GO:0006812: cation transport	3	21	0.74804	1	1.11609	0.166667	18	0.149325	10293	1.11614	turquoise	FALSE
IPR000198: Rho GTPase-activating protein domain	3	22	0.758876	1	1.0573	0.157895	19	0.149339	10292	1.05729	turquoise	FALSE
IPR003960: ATPase, AAA-type, conserved site	3	22	0.758876	1	1.0573	0.157895	19	0.149339	10292	1.05729	turquoise	FALSE
GO:0006397: mRNA processing	3	22	0.758876	1	1.0573	0.157895	19	0.149339	10292	1.05729	turquoise	FALSE
GO:0006814: sodium ion transport	3	22	0.758876	1	1.0573	0.157895	19	0.149339	10292	1.05729	turquoise	FALSE
GO:0016746: transferase activity, transferring acyl groups	3	22	0.758876	1	1.0573	0.157895	19	0.149339	10292	1.05729	turquoise	FALSE
IPR009071: High mobility group box domain	2	23	0.759644	1	0.637212	0.0952381	21	0.149466	10290	0.637191	turquoise	FALSE
IPR013781: Glycoside hydrolase, catalytic domain	2	23	0.759644	1	0.637212	0.0952381	21	0.149466	10290	0.637191	turquoise	FALSE
IPR015421: Pyridoxal phosphate-dependent transferase, major region, subdomain 1	2	23	0.759644	1	0.637212	0.0952381	21	0.149466	10290	0.637191	turquoise	FALSE
IPR015424: Pyridoxal phosphate-dependent transferase	2	23	0.759644	1	0.637212	0.0952381	21	0.149466	10290	0.637191	turquoise	FALSE
IPR000884: Thrombospondin type-1 (TSP1) repeat	2	24	0.761003	1	0.608191	0.0909091	22	0.14948	10289	0.608169	turquoise	FALSE
IPR000626: Ubiquitin domain	2	25	0.763707	1	0.581693	0.0869565	23	0.149495	10288	0.58167	turquoise	FALSE
GO:0009055: electron carrier activity	2	25	0.763707	1	0.581693	0.0869565	23	0.149495	10288	0.58167	turquoise	FALSE
GO:0016579: protein deubiquitination	4	26	0.767602	1	1.2179	0.181818	22	0.149286	10289	1.21792	turquoise	FALSE
IPR001534: Transthyretin-like	4	28	0.778356	1	1.11617	0.166667	24	0.149315	10287	1.11621	turquoise	FALSE
IPR003280: Two pore domain potassium channel	4	29	0.78492	1	1.07147	0.16	25	0.149329	10286	1.07146	turquoise	FALSE
IPR017853: Glycoside hydrolase superfamily	4	29	0.78492	1	1.07147	0.16	25	0.149329	10286	1.07146	turquoise	FALSE
GO:0071805: potassium ion transmembrane transport	4	29	0.78492	1	1.07147	0.16	25	0.149329	10286	1.07146	turquoise	FALSE
GO:0005267: potassium channel activity	4	29	0.78492	1	1.07147	0.16	25	0.149329	10286	1.07146	turquoise	FALSE
GO:0008234: cysteine-type peptidase activity	3	30	0.790278	1	0.743457	0.111111	27	0.149455	10284	0.74344	turquoise	FALSE
IPR003591: Leucine-rich repeat, typical subtype	3	33	0.793755	1	0.668921	0.1	30	0.149499	10281	0.6689	turquoise	FALSE
GO:0006629: lipid metabolic process	3	33	0.793755	1	0.668921	0.1	30	0.149499	10281	0.6689	turquoise	FALSE
IPR011701: Major facilitator superfamily	5	34	0.796636	1	1.15486	0.172414	29	0.14929	10282	1.15489	turquoise	FALSE
IPR013099: Potassium channel domain	5	34	0.796636	1	1.15486	0.172414	29	0.14929	10282	1.15489	turquoise	FALSE
IPR016135: Ubiquitin-conjugating enzyme/RWD-like	5	34	0.796636	1	1.15486	0.172414	29	0.14929	10282	1.15489	turquoise	FALSE
GO:0016887: ATPase activity	5	34	0.796636	1	1.15486	0.172414	29	0.14929	10282	1.15489	turquoise	FALSE
IPR003959: ATPase, AAA-type, core	5	36	0.804483	1	1.08019	0.16129	31	0.149319	10280	1.08017	turquoise	FALSE
IPR006201: Neurotransmitter-gated ion-channel	4	40	0.812989	1	0.74329	0.111111	36	0.149489	10275	0.743273	turquoise	FALSE
GO:0016020: membrane	54	404	0.821265	1	1.03421	0.154286	350	0.149182	9961	1.03421	turquoise	FALSE
IPR012337: Ribonuclease H-like domain	5	46	0.82747	1	0.815939	0.121951	41	0.149464	10270	0.815921	turquoise	FALSE
IPR000008: C2 domain	7	52	0.837364	1	1.04171	0.155556	45	0.149328	10266	1.0417	turquoise	FALSE
IPR011011: Zinc finger, FYVE/PHD-type	8	60	0.848641	1	1.03023	0.153846	52	0.149332	10259	1.03023	turquoise	FALSE
IPR018247: EF-Hand 1, calcium-binding site	7	61	0.849948	1	0.867364	0.12963	54	0.149459	10257	0.867326	turquoise	FALSE
IPR000003: Retinoid X receptor/HNF4	0	1	1	1	0	0	1	0.14937	10310	0	turquoise	FALSE
IPR000007: Tubby, C-terminal	0	2	1	1	0	0	2	0.149384	10309	0	turquoise	FALSE
IPR000009: Protein phosphatase 2A regulatory subunit PR55	0	1	1	1	0	0	1	0.14937	10310	0	turquoise	FALSE
IPR000010: Cystatin domain	1	7	1	1	1.11594	0.166667	6	0.149345	10305	1.11598	turquoise	FALSE
IPR000011: Ubiquitin/SUMO-activating enzyme E1	0	1	1	1	0	0	1	0.14937	10310	0	turquoise	FALSE
IPR000022: Carboxyl transferase	0	1	1	1	0	0	1	0.14937	10310	0	turquoise	FALSE
IPR000034: Laminin IV	0	4	1	1	0	0	4	0.149413	10307	0	turquoise	FALSE
IPR000040: Acute myeloid leukemia 1 protein (AML1)/Runt	0	1	1	1	0	0	1	0.14937	10310	0	turquoise	FALSE
IPR000043: Adenosylhomocysteinase-like	0	1	1	1	0	0	1	0.14937	10310	0	turquoise	FALSE
IPR000049: Electron transfer flavoprotein, beta-subunit, conserved site	0	1	1	1	0	0	1	0.14937	10310	0	turquoise	FALSE
IPR000054: Ribosomal protein L31e	0	1	1	1	0	0	1	0.14937	10310	0	turquoise	FALSE
IPR000056: Ribulose-phosphate 3-epimerase-like	0	1	1	1	0	0	1	0.14937	10310	0	turquoise	FALSE
IPR000058: Zinc finger, AN1-type	0	5	1	1	0	0	5	0.149428	10306	0	turquoise	FALSE
IPR000061: SWAP/Surp	0	4	1	1	0	0	4	0.149413	10307	0	turquoise	FALSE
IPR000076: K/Cl co-transporter	0	1	1	1	0	0	1	0.14937	10310	0	turquoise	FALSE
IPR000077: Ribosomal protein L39e	0	1	1	1	0	0	1	0.14937	10310	0	turquoise	FALSE
IPR000089: Biotin/lipoyl attachment	0	4	1	1	0	0	4	0.149413	10307	0	turquoise	FALSE
IPR000092: Polyprenyl synthetase	0	3	1	1	0	0	3	0.149399	10308	0	turquoise	FALSE
IPR000101: Gamma-glutamyltranspeptidase	0	2	1	1	0	0	2	0.149384	10309	0	turquoise	FALSE
IPR000104: Antifreeze protein, type I	0	5	1	1	0	0	5	0.149428	10306	0	turquoise	FALSE
IPR000109: Proton-dependent oligopeptide transporter family	0	1	1	1	0	0	1	0.14937	10310	0	turquoise	FALSE
IPR000111: Glycoside hydrolase family 27/36, conserved site	0	1	1	1	0	0	1	0.14937	10310	0	turquoise	FALSE
IPR000118: Granulin	0	1	1	1	0	0	1	0.14937	10310	0	turquoise	FALSE
IPR000133: ER lumen protein retaining receptor	0	2	1	1	0	0	2	0.149384	10309	0	turquoise	FALSE
IPR000146: Fructose-1,6-bisphosphatase class 1	0	1	1	1	0	0	1	0.14937	10310	0	turquoise	FALSE
IPR000152: EGF-type aspartate/asparagine hydroxylation site	3	29	1	1	0.772124	0.115385	26	0.149441	10285	0.772109	turquoise	FALSE
IPR000159: Ras-associating (RA) domain	1	14	1	1	0.514743	0.0769231	13	0.149446	10298	0.51472	turquoise	FALSE
IPR000163: Prohibitin	0	2	1	1	0	0	2	0.149384	10309	0	turquoise	FALSE
IPR000164: Histone H3/CENP-A	0	5	1	1	0	0	5	0.149428	10306	0	turquoise	FALSE
IPR000172: Glucose-methanol-choline oxidoreductase, N-terminal	0	1	1	1	0	0	1	0.14937	10310	0	turquoise	FALSE
IPR000175: Sodium:neurotransmitter symporter	1	9	1	1	0.836855	0.125	8	0.149374	10303	0.836826	turquoise	FALSE
IPR000177: Apple domain	0	1	1	1	0	0	1	0.14937	10310	0	turquoise	FALSE
IPR000183: Ornithine/DAP/Arg decarboxylase	0	1	1	1	0	0	1	0.14937	10310	0	turquoise	FALSE
IPR000184: Bacterial surface antigen (D15)	0	1	1	1	0	0	1	0.14937	10310	0	turquoise	FALSE
IPR000192: Aminotransferase class V domain	0	5	1	1	0	0	5	0.149428	10306	0	turquoise	FALSE
IPR000194: ATPase, F1/V1/A1 complex, alpha/beta subunit, nucleotide-binding domain	0	4	1	1	0	0	4	0.149413	10307	0	turquoise	FALSE
IPR000196: Ribosomal protein L19/L19e	0	1	1	1	0	0	1	0.14937	10310	0	turquoise	FALSE
IPR000197: Zinc finger, TAZ-type	0	1	1	1	0	0	1	0.14937	10310	0	turquoise	FALSE
IPR000206: Ribosomal protein L7/L12	0	1	1	1	0	0	1	0.14937	10310	0	turquoise	FALSE
IPR000209: Peptidase S8/S53 domain	0	6	1	1	0	0	6	0.149442	10305	0	turquoise	FALSE
IPR000217: Tubulin	1	12	1	1	0.608445	0.0909091	11	0.149417	10300	0.608423	turquoise	FALSE
IPR000218: Ribosomal protein L14P	0	2	1	1	0	0	2	0.149384	10309	0	turquoise	FALSE
IPR000219: Dbl homology (DH) domain	2	22	1	1	0.669136	0.1	20	0.149451	10291	0.669116	turquoise	FALSE
IPR000222: PPM-type phosphatase, divalent cation binding	1	7	1	1	1.11594	0.166667	6	0.149345	10305	1.11598	turquoise	FALSE
IPR000223: Peptidase S26A, signal peptidase I	0	2	1	1	0	0	2	0.149384	10309	0	turquoise	FALSE
IPR000228: RNA 3'-terminal phosphate cyclase	0	1	1	1	0	0	1	0.14937	10310	0	turquoise	FALSE
IPR000231: Ribosomal protein L30e	0	1	1	1	0	0	1	0.14937	10310	0	turquoise	FALSE
IPR000232: Heat shock factor (HSF)-type, DNA-binding	0	1	1	1	0	0	1	0.14937	10310	0	turquoise	FALSE
IPR000233: Cadherin, cytoplasmic domain	0	1	1	1	0	0	1	0.14937	10310	0	turquoise	FALSE
IPR000235: Ribosomal protein S5/S7	0	1	1	1	0	0	1	0.14937	10310	0	turquoise	FALSE
IPR000237: GRIP domain	0	5	1	1	0	0	5	0.149428	10306	0	turquoise	FALSE
IPR000239: GPCR kinase	0	3	1	1	0	0	3	0.149399	10308	0	turquoise	FALSE
IPR000241: Putative RNA methylase domain	0	1	1	1	0	0	1	0.14937	10310	0	turquoise	FALSE
IPR000243: Peptidase T1A, proteasome beta-subunit	0	3	1	1	0	0	3	0.149399	10308	0	turquoise	FALSE
IPR000245: V-ATPase proteolipid subunit	0	3	1	1	0	0	3	0.149399	10308	0	turquoise	FALSE
IPR000253: Forkhead-associated (FHA) domain	1	12	1	1	0.608445	0.0909091	11	0.149417	10300	0.608423	turquoise	FALSE
IPR000266: Ribosomal protein S17/S11	0	1	1	1	0	0	1	0.14937	10310	0	turquoise	FALSE
IPR000268: DNA-directed RNA polymerase, subunit N/Rpb10	0	1	1	1	0	0	1	0.14937	10310	0	turquoise	FALSE
IPR000277: Cys/Met metabolism, pyridoxal phosphate-dependent enzyme	0	1	1	1	0	0	1	0.14937	10310	0	turquoise	FALSE
IPR000283: NADH:ubiquinone oxidoreductase, 75kDa subunit, conserved site	0	1	1	1	0	0	1	0.14937	10310	0	turquoise	FALSE
IPR000289: Ribosomal protein S28e	0	1	1	1	0	0	1	0.14937	10310	0	turquoise	FALSE
IPR000297: Peptidyl-prolyl cis-trans isomerase, PpiC-type	0	2	1	1	0	0	2	0.149384	10309	0	turquoise	FALSE
IPR000298: Cytochrome c oxidase-like subunit III	0	1	1	1	0	0	1	0.14937	10310	0	turquoise	FALSE
IPR000301: Tetraspanin	1	11	1	1	0.669351	0.1	10	0.149403	10301	0.669331	turquoise	FALSE
IPR000304: Pyrroline-5-carboxylate reductase	0	1	1	1	0	0	1	0.14937	10310	0	turquoise	FALSE
IPR000305: GIY-YIG nuclease superfamily	0	2	1	1	0	0	2	0.149384	10309	0	turquoise	FALSE
IPR000307: Ribosomal protein S16	0	1	1	1	0	0	1	0.14937	10310	0	turquoise	FALSE
IPR000313: PWWP domain	0	2	1	1	0	0	2	0.149384	10309	0	turquoise	FALSE
IPR000323: Copper type II, ascorbate-dependent monooxygenase, N-terminal	0	2	1	1	0	0	2	0.149384	10309	0	turquoise	FALSE
IPR000331: Rap GTPase activating protein domain	0	5	1	1	0	0	5	0.149428	10306	0	turquoise	FALSE
IPR000333: Ser/Thr protein kinase, TGFB receptor	0	2	1	1	0	0	2	0.149384	10309	0	turquoise	FALSE
IPR000341: Phosphatidylinositol 3-kinase Ras-binding (PI3K RBD) domain	0	2	1	1	0	0	2	0.149384	10309	0	turquoise	FALSE
IPR000352: Peptide chain release factor class I/class II	0	3	1	1	0	0	3	0.149399	10308	0	turquoise	FALSE
IPR000357: HEAT repeat	0	3	1	1	0	0	3	0.149399	10308	0	turquoise	FALSE
IPR000358: Ribonucleotide reductase small subunit family	0	1	1	1	0	0	1	0.14937	10310	0	turquoise	FALSE
IPR000367: G-protein alpha subunit, group S	0	1	1	1	0	0	1	0.14937	10310	0	turquoise	FALSE
IPR000372: Leucine-rich repeat N-terminal domain	0	3	1	1	0	0	3	0.149399	10308	0	turquoise	FALSE
IPR000383: Xaa-Pro dipeptidyl-peptidase-like domain	0	1	1	1	0	0	1	0.14937	10310	0	turquoise	FALSE
IPR000398: Thymidylate synthase	0	1	1	1	0	0	1	0.14937	10310	0	turquoise	FALSE
IPR000399: TPP-binding enzyme, conserved site	0	1	1	1	0	0	1	0.14937	10310	0	turquoise	FALSE
IPR000406: Rho protein GDP-dissociation inhibitor	0	1	1	1	0	0	1	0.14937	10310	0	turquoise	FALSE
IPR000407: Nucleoside phosphatase GDA1/CD39	0	1	1	1	0	0	1	0.14937	10310	0	turquoise	FALSE
IPR000408: Regulator of chromosome condensation, RCC1	1	8	1	1	0.956465	0.142857	7	0.149359	10304	0.956465	turquoise	FALSE
IPR000409: BEACH domain	0	3	1	1	0	0	3	0.149399	10308	0	turquoise	FALSE
IPR000413: Integrin alpha chain	0	2	1	1	0	0	2	0.149384	10309	0	turquoise	FALSE
IPR000418: Ets domain	1	7	1	1	1.11594	0.166667	6	0.149345	10305	1.11598	turquoise	FALSE
IPR000421: Coagulation factor 5/8 C-terminal domain	0	3	1	1	0	0	3	0.149399	10308	0	turquoise	FALSE
IPR000424: Primosome PriB/single-strand DNA-binding	0	2	1	1	0	0	2	0.149384	10309	0	turquoise	FALSE
IPR000426: Proteasome alpha-subunit, N-terminal domain	1	7	1	1	1.11594	0.166667	6	0.149345	10305	1.11598	turquoise	FALSE
IPR000432: DNA mismatch repair protein MutS, C-terminal	1	11	1	1	0.669351	0.1	10	0.149403	10301	0.669331	turquoise	FALSE
IPR000433: Zinc finger, ZZ-type	0	5	1	1	0	0	5	0.149428	10306	0	turquoise	FALSE
IPR000439: Ribosomal protein L15e	0	1	1	1	0	0	1	0.14937	10310	0	turquoise	FALSE
IPR000440: NADH:ubiquinone/plastoquinone oxidoreductase, chain 3	0	3	1	1	0	0	3	0.149399	10308	0	turquoise	FALSE
IPR000445: Helix-hairpin-helix motif	0	1	1	1	0	0	1	0.14937	10310	0	turquoise	FALSE
IPR000447: FAD-dependent glycerol-3-phosphate dehydrogenase	0	1	1	1	0	0	1	0.14937	10310	0	turquoise	FALSE
IPR000448: Rhabdovirus nucleocapsid	0	1	1	1	0	0	1	0.14937	10310	0	turquoise	FALSE
IPR000454: ATP synthase, F0 complex, subunit C	0	1	1	1	0	0	1	0.14937	10310	0	turquoise	FALSE
IPR000456: Ribosomal protein L17	0	1	1	1	0	0	1	0.14937	10310	0	turquoise	FALSE
IPR000462: CDP-alcohol phosphatidyltransferase	0	5	1	1	0	0	5	0.149428	10306	0	turquoise	FALSE
IPR000463: Cytosolic fatty-acid binding	0	2	1	1	0	0	2	0.149384	10309	0	turquoise	FALSE
IPR000465: XPA	0	1	1	1	0	0	1	0.14937	10310	0	turquoise	FALSE
IPR000469: G-protein alpha subunit, group 12/13	0	1	1	1	0	0	1	0.14937	10310	0	turquoise	FALSE
IPR000472: Activin types I and II receptor domain	0	3	1	1	0	0	3	0.149399	10308	0	turquoise	FALSE
IPR000473: Ribosomal protein L36	0	1	1	1	0	0	1	0.14937	10310	0	turquoise	FALSE
IPR000493: Inositol 1,4,5-trisphosphate-binding protein receptor	0	1	1	1	0	0	1	0.14937	10310	0	turquoise	FALSE
IPR000509: Ribosomal protein L36e	0	1	1	1	0	0	1	0.14937	10310	0	turquoise	FALSE
IPR000511: Cytochrome c/c1 haem-lyase	0	1	1	1	0	0	1	0.14937	10310	0	turquoise	FALSE
IPR000529: Ribosomal protein S6	0	1	1	1	0	0	1	0.14937	10310	0	turquoise	FALSE
IPR000530: Ribosomal protein S12e	0	1	1	1	0	0	1	0.14937	10310	0	turquoise	FALSE
IPR000533: Tropomyosin	0	2	1	1	0	0	2	0.149384	10309	0	turquoise	FALSE
IPR000539: Frizzled protein	0	4	1	1	0	0	4	0.149413	10307	0	turquoise	FALSE
IPR000541: Cytoplasmic tRNA 2-thiolation protein 1	0	1	1	1	0	0	1	0.14937	10310	0	turquoise	FALSE
IPR000544: Octanoyltransferase	0	1	1	1	0	0	1	0.14937	10310	0	turquoise	FALSE
IPR000547: Clathrin, heavy chain/VPS, 7-fold repeat	0	5	1	1	0	0	5	0.149428	10306	0	turquoise	FALSE
IPR000552: Ribosomal protein L44e	0	1	1	1	0	0	1	0.14937	10310	0	turquoise	FALSE
IPR000554: Ribosomal protein S7e	0	1	1	1	0	0	1	0.14937	10310	0	turquoise	FALSE
IPR000555: JAB1/MPN/MOV34 metalloenzyme domain	1	9	1	1	0.836855	0.125	8	0.149374	10303	0.836826	turquoise	FALSE
IPR000557: Calponin repeat	1	7	1	1	1.11594	0.166667	6	0.149345	10305	1.11598	turquoise	FALSE
IPR000558: Histone H2B	0	3	1	1	0	0	3	0.149399	10308	0	turquoise	FALSE
IPR000566: Lipocalin/cytosolic fatty-acid binding domain	0	1	1	1	0	0	1	0.14937	10310	0	turquoise	FALSE
IPR000568: ATP synthase, F0 complex, subunit A	0	1	1	1	0	0	1	0.14937	10310	0	turquoise	FALSE
IPR000569: HECT domain	1	10	1	1	0.74379	0.111111	9	0.149388	10302	0.743773	turquoise	FALSE
IPR000572: Oxidoreductase, molybdopterin-binding domain	0	1	1	1	0	0	1	0.14937	10310	0	turquoise	FALSE
IPR000573: Aconitase A/isopropylmalate dehydratase small subunit, swivel domain	0	6	1	1	0	0	6	0.149442	10305	0	turquoise	FALSE
IPR000577: Carbohydrate kinase, FGGY	0	2	1	1	0	0	2	0.149384	10309	0	turquoise	FALSE
IPR000582: Acyl-CoA-binding protein, ACBP	1	8	1	1	0.956465	0.142857	7	0.149359	10304	0.956465	turquoise	FALSE
IPR000584: Voltage-dependent calcium channel, L-type, beta subunit	0	1	1	1	0	0	1	0.14937	10310	0	turquoise	FALSE
IPR000587: Creatinase, N-terminal	0	1	1	1	0	0	1	0.14937	10310	0	turquoise	FALSE
IPR000589: Ribosomal protein S15	0	2	1	1	0	0	2	0.149384	10309	0	turquoise	FALSE
IPR000590: Hydroxymethylglutaryl-coenzyme A synthase, active site	0	1	1	1	0	0	1	0.14937	10310	0	turquoise	FALSE
IPR000591: DEP domain	1	7	1	1	1.11594	0.166667	6	0.149345	10305	1.11598	turquoise	FALSE
IPR000592: Ribosomal protein S27e	0	1	1	1	0	0	1	0.14937	10310	0	turquoise	FALSE
IPR000593: RasGAP protein, C-terminal	0	1	1	1	0	0	1	0.14937	10310	0	turquoise	FALSE
IPR000594: THIF-type NAD/FAD binding fold	1	8	1	1	0.956465	0.142857	7	0.149359	10304	0.956465	turquoise	FALSE
IPR000597: Ribosomal protein L3	0	2	1	1	0	0	2	0.149384	10309	0	turquoise	FALSE
IPR000602: Glycoside hydrolase family 38, N-terminal domain	0	5	1	1	0	0	5	0.149428	10306	0	turquoise	FALSE
IPR000611: Neuropeptide Y receptor family	0	4	1	1	0	0	4	0.149413	10307	0	turquoise	FALSE
IPR000612: Proteolipid membrane potential modulator	0	3	1	1	0	0	3	0.149399	10308	0	turquoise	FALSE
IPR000630: Ribosomal protein S8	0	1	1	1	0	0	1	0.14937	10310	0	turquoise	FALSE
IPR000631: ATP-dependent (S)-NAD(P)H-hydrate dehydratase	0	1	1	1	0	0	1	0.14937	10310	0	turquoise	FALSE
IPR000634: Serine/threonine dehydratase, pyridoxal-phosphate-binding site	0	1	1	1	0	0	1	0.14937	10310	0	turquoise	FALSE
IPR000639: Epoxide hydrolase-like	0	2	1	1	0	0	2	0.149384	10309	0	turquoise	FALSE
IPR000640: Translation elongation factor EFG, V domain	0	6	1	1	0	0	6	0.149442	10305	0	turquoise	FALSE
IPR000642: Peptidase M41	0	3	1	1	0	0	3	0.149399	10308	0	turquoise	FALSE
IPR000649: Initiation factor 2B-related	0	3	1	1	0	0	3	0.149399	10308	0	turquoise	FALSE
IPR000652: Triosephosphate isomerase	0	1	1	1	0	0	1	0.14937	10310	0	turquoise	FALSE
IPR000654: G-protein alpha subunit, group Q	0	1	1	1	0	0	1	0.14937	10310	0	turquoise	FALSE
IPR000659: Pyridoxamine 5'-phosphate oxidase	0	1	1	1	0	0	1	0.14937	10310	0	turquoise	FALSE
IPR000664: Lethal(2) giant larvae protein	0	2	1	1	0	0	2	0.149384	10309	0	turquoise	FALSE
IPR000668: Peptidase C1A, papain C-terminal	3	25	1	1	0.912839	0.136364	22	0.149383	10289	0.912847	turquoise	FALSE
IPR000679: Zinc finger, GATA-type	0	6	1	1	0	0	6	0.149442	10305	0	turquoise	FALSE
IPR000684: RNA polymerase II, heptapeptide repeat, eukaryotic	0	1	1	1	0	0	1	0.14937	10310	0	turquoise	FALSE
IPR000687: RIO kinase	0	3	1	1	0	0	3	0.149399	10308	0	turquoise	FALSE
IPR000690: Matrin/U1-C, C2H2-type zinc finger	0	6	1	1	0	0	6	0.149442	10305	0	turquoise	FALSE
IPR000692: Fibrillarin	0	1	1	1	0	0	1	0.14937	10310	0	turquoise	FALSE
IPR000698: Arrestin	0	1	1	1	0	0	1	0.14937	10310	0	turquoise	FALSE
IPR000699: RIH (RyR and IP3R Homology) domain	0	3	1	1	0	0	3	0.149399	10308	0	turquoise	FALSE
IPR000701: Succinate dehydrogenase/Fumarate reductase, transmembrane subunit	0	1	1	1	0	0	1	0.14937	10310	0	turquoise	FALSE
IPR000702: Ribosomal protein L6	0	1	1	1	0	0	1	0.14937	10310	0	turquoise	FALSE
IPR000704: Casein kinase II, regulatory subunit	0	2	1	1	0	0	2	0.149384	10309	0	turquoise	FALSE
IPR000711: ATPase, OSCP/delta subunit	0	1	1	1	0	0	1	0.14937	10310	0	turquoise	FALSE
IPR000715: Glycosyl transferase, family 4	0	1	1	1	0	0	1	0.14937	10310	0	turquoise	FALSE
IPR000716: Thyroglobulin type-1	0	4	1	1	0	0	4	0.149413	10307	0	turquoise	FALSE
IPR000720: Peptidylglycine alpha-hydroxylating monooxygenase/peptidyl-hydroxyglycine alpha-amidating lyase	0	3	1	1	0	0	3	0.149399	10308	0	turquoise	FALSE
IPR000722: RNA polymerase, alpha subunit	0	3	1	1	0	0	3	0.149399	10308	0	turquoise	FALSE
IPR000727: Target SNARE coiled-coil homology domain	1	14	1	1	0.514743	0.0769231	13	0.149446	10298	0.51472	turquoise	FALSE
IPR000730: Proliferating cell nuclear antigen, PCNA	0	1	1	1	0	0	1	0.14937	10310	0	turquoise	FALSE
IPR000731: Sterol-sensing domain	3	28	1	1	0.803085	0.12	25	0.149426	10286	0.803071	turquoise	FALSE
IPR000738: WHEP-TRS domain	0	2	1	1	0	0	2	0.149384	10309	0	turquoise	FALSE
IPR000740: GrpE nucleotide exchange factor	0	1	1	1	0	0	1	0.14937	10310	0	turquoise	FALSE
IPR000741: Fructose-bisphosphate aldolase, class-I	0	2	1	1	0	0	2	0.149384	10309	0	turquoise	FALSE
IPR000744: NSF attachment protein	0	1	1	1	0	0	1	0.14937	10310	0	turquoise	FALSE
IPR000747: Homeobox domain engrailed	0	1	1	1	0	0	1	0.14937	10310	0	turquoise	FALSE
IPR000751: M-phase inducer phosphatase	0	2	1	1	0	0	2	0.149384	10309	0	turquoise	FALSE
IPR000754: Ribosomal protein S9	0	2	1	1	0	0	2	0.149384	10309	0	turquoise	FALSE
IPR000756: Diacylglycerol kinase, accessory domain	0	2	1	1	0	0	2	0.149384	10309	0	turquoise	FALSE
IPR000760: Inositol monophosphatase-like	0	3	1	1	0	0	3	0.149399	10308	0	turquoise	FALSE
IPR000764: Uridine kinase-like	0	2	1	1	0	0	2	0.149384	10309	0	turquoise	FALSE
IPR000770: SAND domain	0	1	1	1	0	0	1	0.14937	10310	0	turquoise	FALSE
IPR000772: Ricin B, lectin domain	1	10	1	1	0.74379	0.111111	9	0.149388	10302	0.743773	turquoise	FALSE
IPR000781: Enhancer of rudimentary	0	1	1	1	0	0	1	0.14937	10310	0	turquoise	FALSE
IPR000782: FAS1 domain	0	2	1	1	0	0	2	0.149384	10309	0	turquoise	FALSE
IPR000783: RNA polymerase, subunit H/Rpb5 C-terminal	0	1	1	1	0	0	1	0.14937	10310	0	turquoise	FALSE
IPR000788: Ribonucleotide reductase large subunit, C-terminal	0	1	1	1	0	0	1	0.14937	10310	0	turquoise	FALSE
IPR000789: Cyclin-dependent kinase, regulatory subunit	0	1	1	1	0	0	1	0.14937	10310	0	turquoise	FALSE
IPR000793: ATP synthase, alpha subunit, C-terminal	0	1	1	1	0	0	1	0.14937	10310	0	turquoise	FALSE
IPR000796: Aspartate/other aminotransferase	0	1	1	1	0	0	1	0.14937	10310	0	turquoise	FALSE
IPR000798: Ezrin/radixin/moesin-like	0	5	1	1	0	0	5	0.149428	10306	0	turquoise	FALSE
IPR000801: Putative esterase	0	1	1	1	0	0	1	0.14937	10310	0	turquoise	FALSE
IPR000804: Clathrin adaptor complex, small chain	0	3	1	1	0	0	3	0.149399	10308	0	turquoise	FALSE
IPR000806: Rab GDI protein	0	1	1	1	0	0	1	0.14937	10310	0	turquoise	FALSE
IPR000808: Mrp, conserved site	0	1	1	1	0	0	1	0.14937	10310	0	turquoise	FALSE
IPR000811: Glycosyl transferase, family 35	0	1	1	1	0	0	1	0.14937	10310	0	turquoise	FALSE
IPR000812: Transcription factor TFIIB	0	2	1	1	0	0	2	0.149384	10309	0	turquoise	FALSE
IPR000814: TATA-box binding protein	0	2	1	1	0	0	2	0.149384	10309	0	turquoise	FALSE
IPR000816: Peptidase C15, pyroglutamyl peptidase I	0	1	1	1	0	0	1	0.14937	10310	0	turquoise	FALSE
IPR000818: TEA/ATTS domain	0	1	1	1	0	0	1	0.14937	10310	0	turquoise	FALSE
IPR000819: Peptidase M17, leucyl aminopeptidase, C-terminal	0	5	1	1	0	0	5	0.149428	10306	0	turquoise	FALSE
IPR000837: AP-1 transcription factor	0	1	1	1	0	0	1	0.14937	10310	0	turquoise	FALSE
IPR000842: Phosphoribosyl pyrophosphate synthetase, conserved site	0	1	1	1	0	0	1	0.14937	10310	0	turquoise	FALSE
IPR000849: Sugar phosphate transporter	0	1	1	1	0	0	1	0.14937	10310	0	turquoise	FALSE
IPR000857: MyTH4 domain	0	5	1	1	0	0	5	0.149428	10306	0	turquoise	FALSE
IPR000863: Sulfotransferase domain	0	4	1	1	0	0	4	0.149413	10307	0	turquoise	FALSE
IPR000866: Alkyl hydroperoxide reductase subunit C/ Thiol specific antioxidant	0	5	1	1	0	0	5	0.149428	10306	0	turquoise	FALSE
IPR000868: Isochorismatase-like	0	1	1	1	0	0	1	0.14937	10310	0	turquoise	FALSE
IPR000871: Beta-lactamase, class-A	0	1	1	1	0	0	1	0.14937	10310	0	turquoise	FALSE
IPR000872: Tafazzin	0	1	1	1	0	0	1	0.14937	10310	0	turquoise	FALSE
IPR000876: Ribosomal protein S4e	0	1	1	1	0	0	1	0.14937	10310	0	turquoise	FALSE
IPR000878: Tetrapyrrole methylase	0	1	1	1	0	0	1	0.14937	10310	0	turquoise	FALSE
IPR000883: Cytochrome c oxidase subunit I	0	3	1	1	0	0	3	0.149399	10308	0	turquoise	FALSE
IPR000888: dTDP-4-dehydrorhamnose 3,5-epimerase-related	0	1	1	1	0	0	1	0.14937	10310	0	turquoise	FALSE
IPR000892: Ribosomal protein S26e	0	1	1	1	0	0	1	0.14937	10310	0	turquoise	FALSE
IPR000897: Signal recognition particle, SRP54 subunit, GTPase domain	0	2	1	1	0	0	2	0.149384	10309	0	turquoise	FALSE
IPR000900: Nebulin repeat	0	1	1	1	0	0	1	0.14937	10310	0	turquoise	FALSE
IPR000903: Myristoyl-CoA:protein N-myristoyltransferase	0	1	1	1	0	0	1	0.14937	10310	0	turquoise	FALSE
IPR000904: Sec7 domain	0	5	1	1	0	0	5	0.149428	10306	0	turquoise	FALSE
IPR000905: Gcp-like domain	0	2	1	1	0	0	2	0.149384	10309	0	turquoise	FALSE
IPR000906: ZU5 domain	0	3	1	1	0	0	3	0.149399	10308	0	turquoise	FALSE
IPR000911: Ribosomal protein L11/L12	0	2	1	1	0	0	2	0.149384	10309	0	turquoise	FALSE
IPR000915: 60S ribosomal protein L6E	0	1	1	1	0	0	1	0.14937	10310	0	turquoise	FALSE
IPR000917: Sulfatase, N-terminal	0	3	1	1	0	0	3	0.149399	10308	0	turquoise	FALSE
IPR000922: D-galactoside/L-rhamnose binding SUEL lectin domain	0	2	1	1	0	0	2	0.149384	10309	0	turquoise	FALSE
IPR000928: SNAP-25	0	1	1	1	0	0	1	0.14937	10310	0	turquoise	FALSE
IPR000933: Glycoside hydrolase, family 29	0	1	1	1	0	0	1	0.14937	10310	0	turquoise	FALSE
IPR000941: Enolase	0	1	1	1	0	0	1	0.14937	10310	0	turquoise	FALSE
IPR000949: ELM2 domain	0	5	1	1	0	0	5	0.149428	10306	0	turquoise	FALSE
IPR000959: POLO box domain	0	2	1	1	0	0	2	0.149384	10309	0	turquoise	FALSE
IPR000960: Flavin monooxygenase FMO	0	2	1	1	0	0	2	0.149384	10309	0	turquoise	FALSE
IPR000967: Zinc finger, NF-X1-type	0	1	1	1	0	0	1	0.14937	10310	0	turquoise	FALSE
IPR000969: Structure-specific recognition protein	0	1	1	1	0	0	1	0.14937	10310	0	turquoise	FALSE
IPR000971: Globin	1	14	1	1	0.514743	0.0769231	13	0.149446	10298	0.51472	turquoise	FALSE
IPR000977: DNA ligase, ATP-dependent	0	2	1	1	0	0	2	0.149384	10309	0	turquoise	FALSE
IPR000979: Phosphodiesterase MJ0936/Vps29	0	1	1	1	0	0	1	0.14937	10310	0	turquoise	FALSE
IPR000988: Ribosomal protein L24e-related	0	2	1	1	0	0	2	0.149384	10309	0	turquoise	FALSE
IPR000995: Muscarinic acetylcholine receptor family	0	1	1	1	0	0	1	0.14937	10310	0	turquoise	FALSE
IPR000996: Clathrin light chain	0	1	1	1	0	0	1	0.14937	10310	0	turquoise	FALSE
IPR000997: Cholinesterase	0	3	1	1	0	0	3	0.149399	10308	0	turquoise	FALSE
IPR000999: Ribonuclease III domain	0	3	1	1	0	0	3	0.149399	10308	0	turquoise	FALSE
IPR001007: VWFC domain	0	3	1	1	0	0	3	0.149399	10308	0	turquoise	FALSE
IPR001014: Ribosomal protein L23/L25, conserved site	0	1	1	1	0	0	1	0.14937	10310	0	turquoise	FALSE
IPR001015: Ferrochelatase	0	2	1	1	0	0	2	0.149384	10309	0	turquoise	FALSE
IPR001025: Bromo adjacent homology (BAH) domain	0	5	1	1	0	0	5	0.149428	10306	0	turquoise	FALSE
IPR001030: Aconitase/3-isopropylmalate dehydratase large subunit, alpha/beta/alpha domain	0	1	1	1	0	0	1	0.14937	10310	0	turquoise	FALSE
IPR001033: Alpha-catenin	0	2	1	1	0	0	2	0.149384	10309	0	turquoise	FALSE
IPR001044: XPG/Rad2 endonuclease, eukaryotes	0	1	1	1	0	0	1	0.14937	10310	0	turquoise	FALSE
IPR001045: Spermidine/spermine synthases	0	1	1	1	0	0	1	0.14937	10310	0	turquoise	FALSE
IPR001046: NRAMP family	0	1	1	1	0	0	1	0.14937	10310	0	turquoise	FALSE
IPR001047: Ribosomal protein S8e	0	1	1	1	0	0	1	0.14937	10310	0	turquoise	FALSE
IPR001054: Adenylyl cyclase class-3/4/guanylyl cyclase	1	11	1	1	0.669351	0.1	10	0.149403	10301	0.669331	turquoise	FALSE
IPR001063: Ribosomal protein L22/L17	0	2	1	1	0	0	2	0.149384	10309	0	turquoise	FALSE
IPR001067: Nuclear translocator	0	2	1	1	0	0	2	0.149384	10309	0	turquoise	FALSE
IPR001075: NIF system FeS cluster assembly, NifU, C-terminal	0	1	1	1	0	0	1	0.14937	10310	0	turquoise	FALSE
IPR001078: 2-oxoacid dehydrogenase acyltransferase, catalytic domain	0	4	1	1	0	0	4	0.149413	10307	0	turquoise	FALSE
IPR001085: Serine hydroxymethyltransferase	0	1	1	1	0	0	1	0.14937	10310	0	turquoise	FALSE
IPR001090: Ephrin receptor ligand binding domain	0	1	1	1	0	0	1	0.14937	10310	0	turquoise	FALSE
IPR001093: IMP dehydrogenase/GMP reductase	0	4	1	1	0	0	4	0.149413	10307	0	turquoise	FALSE
IPR001094: Flavodoxin-like	0	2	1	1	0	0	2	0.149384	10309	0	turquoise	FALSE
IPR001098: DNA-directed DNA polymerase, family A, palm domain	0	2	1	1	0	0	2	0.149384	10309	0	turquoise	FALSE
IPR001101: Plectin repeat	0	1	1	1	0	0	1	0.14937	10310	0	turquoise	FALSE
IPR001103: Androgen receptor	0	1	1	1	0	0	1	0.14937	10310	0	turquoise	FALSE
IPR001104: 3-oxo-5-alpha-steroid 4-dehydrogenase, C-terminal	0	3	1	1	0	0	3	0.149399	10308	0	turquoise	FALSE
IPR001108: Peptidase A22A, presenilin	1	8	1	1	0.956465	0.142857	7	0.149359	10304	0.956465	turquoise	FALSE
IPR001111: TGF-beta, propeptide	0	2	1	1	0	0	2	0.149384	10309	0	turquoise	FALSE
IPR001114: Adenylosuccinate synthetase	0	1	1	1	0	0	1	0.14937	10310	0	turquoise	FALSE
IPR001124: Lipid-binding serum glycoprotein, C-terminal	1	11	1	1	0.669351	0.1	10	0.149403	10301	0.669331	turquoise	FALSE
IPR001130: TatD family	0	1	1	1	0	0	1	0.14937	10310	0	turquoise	FALSE
IPR001135: NADH-quinone oxidoreductase, subunit D	0	2	1	1	0	0	2	0.149384	10309	0	turquoise	FALSE
IPR001139: Glycoside hydrolase family 30	0	1	1	1	0	0	1	0.14937	10310	0	turquoise	FALSE
IPR001141: Ribosomal protein L27e	0	1	1	1	0	0	1	0.14937	10310	0	turquoise	FALSE
IPR001147: Ribosomal protein L21e	0	1	1	1	0	0	1	0.14937	10310	0	turquoise	FALSE
IPR001152: Beta-thymosin	0	1	1	1	0	0	1	0.14937	10310	0	turquoise	FALSE
IPR001154: DNA topoisomerase II, eukaryotic-type	0	3	1	1	0	0	3	0.149399	10308	0	turquoise	FALSE
IPR001155: NADH:flavin oxidoreductase/NADH oxidase, N-terminal	0	1	1	1	0	0	1	0.14937	10310	0	turquoise	FALSE
IPR001158: DIX domain	0	4	1	1	0	0	4	0.149413	10307	0	turquoise	FALSE
IPR001161: Helicase XPB/Ssl2	0	1	1	1	0	0	1	0.14937	10310	0	turquoise	FALSE
IPR001164: Arf GTPase activating protein	1	7	1	1	1.11594	0.166667	6	0.149345	10305	1.11598	turquoise	FALSE
IPR001170: Adenylyl cyclase class-4/guanylyl cyclase	0	1	1	1	0	0	1	0.14937	10310	0	turquoise	FALSE
IPR001171: Ergosterol biosynthesis ERG4/ERG24	0	1	1	1	0	0	1	0.14937	10310	0	turquoise	FALSE
IPR001173: Glycosyltransferase 2-like	1	13	1	1	0.55769	0.0833333	12	0.149432	10299	0.557667	turquoise	FALSE
IPR001179: FKBP-type peptidyl-prolyl cis-trans isomerase domain	0	6	1	1	0	0	6	0.149442	10305	0	turquoise	FALSE
IPR001180: Citron homology (CNH) domain	0	5	1	1	0	0	5	0.149428	10306	0	turquoise	FALSE
IPR001190: SRCR domain	0	1	1	1	0	0	1	0.14937	10310	0	turquoise	FALSE
IPR001193: Membrane-bound transcription factor site-2 protease	0	1	1	1	0	0	1	0.14937	10310	0	turquoise	FALSE
IPR001194: DENN domain	0	6	1	1	0	0	6	0.149442	10305	0	turquoise	FALSE
IPR001196: Ribosomal protein L15, conserved site	0	1	1	1	0	0	1	0.14937	10310	0	turquoise	FALSE
IPR001197: Ribosomal protein L10e	0	1	1	1	0	0	1	0.14937	10310	0	turquoise	FALSE
IPR001208: MCM domain	0	6	1	1	0	0	6	0.149442	10305	0	turquoise	FALSE
IPR001209: Ribosomal protein S14	0	2	1	1	0	0	2	0.149384	10309	0	turquoise	FALSE
IPR001210: Ribosomal protein S17e	0	1	1	1	0	0	1	0.14937	10310	0	turquoise	FALSE
IPR001211: Phospholipase A2	0	1	1	1	0	0	1	0.14937	10310	0	turquoise	FALSE
IPR001212: Somatomedin B domain	0	2	1	1	0	0	2	0.149384	10309	0	turquoise	FALSE
IPR001216: Cysteine synthase/cystathionine beta-synthase, pyridoxal-phosphate attachment site	0	1	1	1	0	0	1	0.14937	10310	0	turquoise	FALSE
IPR001222: Zinc finger, TFIIS-type	0	4	1	1	0	0	4	0.149413	10307	0	turquoise	FALSE
IPR001223: Glycoside hydrolase family 18, catalytic domain	0	6	1	1	0	0	6	0.149442	10305	0	turquoise	FALSE
IPR001233: tRNA-splicing ligase, RtcB	0	1	1	1	0	0	1	0.14937	10310	0	turquoise	FALSE
IPR001236: Lactate/malate dehydrogenase, N-terminal	0	3	1	1	0	0	3	0.149399	10308	0	turquoise	FALSE
IPR001237: 43kDa postsynaptic protein	0	1	1	1	0	0	1	0.14937	10310	0	turquoise	FALSE
IPR001241: DNA topoisomerase, type IIA	0	3	1	1	0	0	3	0.149399	10308	0	turquoise	FALSE
IPR001247: Exoribonuclease, phosphorolytic domain 1	1	7	1	1	1.11594	0.166667	6	0.149345	10305	1.11598	turquoise	FALSE
IPR001250: Mannose-6-phosphate isomerase, type I	0	2	1	1	0	0	2	0.149384	10309	0	turquoise	FALSE
IPR001251: CRAL-TRIO lipid binding domain	1	13	1	1	0.55769	0.0833333	12	0.149432	10299	0.557667	turquoise	FALSE
IPR001252: Malate dehydrogenase, active site	0	2	1	1	0	0	2	0.149384	10309	0	turquoise	FALSE
IPR001253: Translation initiation factor 1A (eIF-1A)	0	2	1	1	0	0	2	0.149384	10309	0	turquoise	FALSE
IPR001261: ArgE/DapE/ACY1/CPG2/YscS, conserved site	0	1	1	1	0	0	1	0.14937	10310	0	turquoise	FALSE
IPR001263: Phosphoinositide 3-kinase, accessory (PIK) domain	0	5	1	1	0	0	5	0.149428	10306	0	turquoise	FALSE
IPR001266: Ribosomal protein S19e	0	2	1	1	0	0	2	0.149384	10309	0	turquoise	FALSE
IPR001269: tRNA-dihydrouridine synthase	0	4	1	1	0	0	4	0.149413	10307	0	turquoise	FALSE
IPR001270: ClpA/B family	0	1	1	1	0	0	1	0.14937	10310	0	turquoise	FALSE
IPR001273: Aromatic amino acid hydroxylase	0	2	1	1	0	0	2	0.149384	10309	0	turquoise	FALSE
IPR001278: Arginine-tRNA ligase	0	2	1	1	0	0	2	0.149384	10309	0	turquoise	FALSE
IPR001282: Glucose-6-phosphate dehydrogenase	0	1	1	1	0	0	1	0.14937	10310	0	turquoise	FALSE
IPR001283: Cysteine-rich secretory protein, allergen V5/Tpx-1-related	1	7	1	1	1.11594	0.166667	6	0.149345	10305	1.11598	turquoise	FALSE
IPR001289: Nuclear transcription factor Y subunit A	0	1	1	1	0	0	1	0.14937	10310	0	turquoise	FALSE
IPR001293: Zinc finger, TRAF-type	0	1	1	1	0	0	1	0.14937	10310	0	turquoise	FALSE
IPR001295: Dihydroorotate dehydrogenase, conserved site	0	1	1	1	0	0	1	0.14937	10310	0	turquoise	FALSE
IPR001296: Glycosyl transferase, family 1	0	4	1	1	0	0	4	0.149413	10307	0	turquoise	FALSE
IPR001303: Class II aldolase/adducin N-terminal	0	1	1	1	0	0	1	0.14937	10310	0	turquoise	FALSE
IPR001305: Heat shock protein DnaJ, cysteine-rich domain	0	4	1	1	0	0	4	0.149413	10307	0	turquoise	FALSE
IPR001308: Electron transfer flavoprotein alpha subunit/FixB	0	1	1	1	0	0	1	0.14937	10310	0	turquoise	FALSE
IPR001309: Peptidase C14, p20 domain	0	2	1	1	0	0	2	0.149384	10309	0	turquoise	FALSE
IPR001310: Histidine triad (HIT) protein	0	2	1	1	0	0	2	0.149384	10309	0	turquoise	FALSE
IPR001315: CARD domain	0	2	1	1	0	0	2	0.149384	10309	0	turquoise	FALSE
IPR001320: Ionotropic glutamate receptor	0	2	1	1	0	0	2	0.149384	10309	0	turquoise	FALSE
IPR001322: Lamin Tail Domain	0	5	1	1	0	0	5	0.149428	10306	0	turquoise	FALSE
IPR001326: Translation elongation factor EF1B, beta/delta chains, conserved site	0	2	1	1	0	0	2	0.149384	10309	0	turquoise	FALSE
IPR001330: PFTB repeat	0	3	1	1	0	0	3	0.149399	10308	0	turquoise	FALSE
IPR001331: Guanine-nucleotide dissociation stimulator, CDC24, conserved site	0	4	1	1	0	0	4	0.149413	10307	0	turquoise	FALSE
IPR001345: Phosphoglycerate/bisphosphoglycerate mutase, active site	0	1	1	1	0	0	1	0.14937	10310	0	turquoise	FALSE
IPR001347: Sugar isomerase (SIS)	0	1	1	1	0	0	1	0.14937	10310	0	turquoise	FALSE
IPR001349: Cytochrome c oxidase, subunit VIa	0	1	1	1	0	0	1	0.14937	10310	0	turquoise	FALSE
IPR001351: Ribosomal protein S3, C-terminal	0	1	1	1	0	0	1	0.14937	10310	0	turquoise	FALSE
IPR001353: Proteasome, subunit alpha/beta	1	14	1	1	0.514743	0.0769231	13	0.149446	10298	0.51472	turquoise	FALSE
IPR001359: Synapsin	0	1	1	1	0	0	1	0.14937	10310	0	turquoise	FALSE
IPR001365: Adenosine/AMP deaminase domain	0	4	1	1	0	0	4	0.149413	10307	0	turquoise	FALSE
IPR001370: BIR repeat	0	2	1	1	0	0	2	0.149384	10309	0	turquoise	FALSE
IPR001374: R3H domain	0	4	1	1	0	0	4	0.149413	10307	0	turquoise	FALSE
IPR001377: Ribosomal protein S6e	0	1	1	1	0	0	1	0.14937	10310	0	turquoise	FALSE
IPR001380: Ribosomal protein L13e	0	1	1	1	0	0	1	0.14937	10310	0	turquoise	FALSE
IPR001382: Glycoside hydrolase family 47	0	5	1	1	0	0	5	0.149428	10306	0	turquoise	FALSE
IPR001387: Cro/C1-type helix-turn-helix domain	0	1	1	1	0	0	1	0.14937	10310	0	turquoise	FALSE
IPR001390: Gamma-aminobutyric-acid A receptor, alpha subunit	0	1	1	1	0	0	1	0.14937	10310	0	turquoise	FALSE
IPR001392: Clathrin adaptor, mu subunit	0	4	1	1	0	0	4	0.149413	10307	0	turquoise	FALSE
IPR001393: Calsequestrin	0	1	1	1	0	0	1	0.14937	10310	0	turquoise	FALSE
IPR001394: Peptidase C19, ubiquitin carboxyl-terminal hydrolase	2	22	1	1	0.669136	0.1	20	0.149451	10291	0.669116	turquoise	FALSE
IPR001398: Macrophage migration inhibitory factor	0	2	1	1	0	0	2	0.149384	10309	0	turquoise	FALSE
IPR001404: Heat shock protein Hsp90 family	0	3	1	1	0	0	3	0.149399	10308	0	turquoise	FALSE
IPR001406: Pseudouridine synthase I, TruA	0	2	1	1	0	0	2	0.149384	10309	0	turquoise	FALSE
IPR001408: G-protein alpha subunit, group I	0	6	1	1	0	0	6	0.149442	10305	0	turquoise	FALSE
IPR001412: Aminoacyl-tRNA synthetase, class I, conserved site	1	14	1	1	0.514743	0.0769231	13	0.149446	10298	0.51472	turquoise	FALSE
IPR001423: Lysophospholipase patatin, conserved site	0	1	1	1	0	0	1	0.14937	10310	0	turquoise	FALSE
IPR001424: Superoxide dismutase, copper/zinc binding domain	0	3	1	1	0	0	3	0.149399	10308	0	turquoise	FALSE
IPR001431: Peptidase M16, zinc-binding site	0	3	1	1	0	0	3	0.149399	10308	0	turquoise	FALSE
IPR001433: Oxidoreductase FAD/NAD(P)-binding	0	5	1	1	0	0	5	0.149428	10306	0	turquoise	FALSE
IPR001441: Decaprenyl diphosphate synthase-like	0	2	1	1	0	0	2	0.149384	10309	0	turquoise	FALSE
IPR001442: Collagen IV, non-collagenous	0	2	1	1	0	0	2	0.149384	10309	0	turquoise	FALSE
IPR001464: Annexin	0	4	1	1	0	0	4	0.149413	10307	0	turquoise	FALSE
IPR001469: ATP synthase, F1 complex, delta/epsilon subunit	0	1	1	1	0	0	1	0.14937	10310	0	turquoise	FALSE
IPR001473: Clathrin, heavy chain, propeller, N-terminal	0	1	1	1	0	0	1	0.14937	10310	0	turquoise	FALSE
IPR001474: GTP cyclohydrolase I	0	1	1	1	0	0	1	0.14937	10310	0	turquoise	FALSE
IPR001498: Impact, N-terminal	0	1	1	1	0	0	1	0.14937	10310	0	turquoise	FALSE
IPR001505: Copper centre Cu(A)	0	1	1	1	0	0	1	0.14937	10310	0	turquoise	FALSE
IPR001507: Zona pellucida domain	5	40	1	1	0.956351	0.142857	35	0.149377	10276	0.956352	turquoise	FALSE
IPR001508: Ionotropic glutamate receptor, metazoa	0	2	1	1	0	0	2	0.149384	10309	0	turquoise	FALSE
IPR001509: NAD-dependent epimerase/dehydratase	0	6	1	1	0	0	6	0.149442	10305	0	turquoise	FALSE
IPR001510: Zinc finger, PARP-type	0	1	1	1	0	0	1	0.14937	10310	0	turquoise	FALSE
IPR001514: DNA-directed RNA polymerase, 30-40kDa subunit, conserved site	0	1	1	1	0	0	1	0.14937	10310	0	turquoise	FALSE
IPR001515: Ribosomal protein L32e	0	1	1	1	0	0	1	0.14937	10310	0	turquoise	FALSE
IPR001525: C-5 cytosine methyltransferase	0	1	1	1	0	0	1	0.14937	10310	0	turquoise	FALSE
IPR001529: DNA-directed RNA polymerase, M/15kDa subunit	0	2	1	1	0	0	2	0.149384	10309	0	turquoise	FALSE
IPR001533: Transcriptional coactivator/pterin dehydratase	0	1	1	1	0	0	1	0.14937	10310	0	turquoise	FALSE
IPR001537: tRNA/rRNA methyltransferase, SpoU type	0	1	1	1	0	0	1	0.14937	10310	0	turquoise	FALSE
IPR001544: Aminotransferase class IV	0	1	1	1	0	0	1	0.14937	10310	0	turquoise	FALSE
IPR001548: Peptidase M2, peptidyl-dipeptidase A	0	1	1	1	0	0	1	0.14937	10310	0	turquoise	FALSE
IPR001557: L-lactate/malate dehydrogenase	0	3	1	1	0	0	3	0.149399	10308	0	turquoise	FALSE
IPR001563: Peptidase S10, serine carboxypeptidase	0	2	1	1	0	0	2	0.149384	10309	0	turquoise	FALSE
IPR001567: Peptidase M3A/M3B catalytic domain	0	2	1	1	0	0	2	0.149384	10309	0	turquoise	FALSE
IPR001568: Ribonuclease T2-like	0	1	1	1	0	0	1	0.14937	10310	0	turquoise	FALSE
IPR001569: Ribosomal protein L37e	0	1	1	1	0	0	1	0.14937	10310	0	turquoise	FALSE
IPR001576: Phosphoglycerate kinase	0	2	1	1	0	0	2	0.149384	10309	0	turquoise	FALSE
IPR001577: Peptidase M8, leishmanolysin	0	2	1	1	0	0	2	0.149384	10309	0	turquoise	FALSE
IPR001578: Peptidase C12, ubiquitin carboxyl-terminal hydrolase	0	2	1	1	0	0	2	0.149384	10309	0	turquoise	FALSE
IPR001579: Glycoside hydrolase, chitinase active site	0	4	1	1	0	0	4	0.149413	10307	0	turquoise	FALSE
IPR001580: Calreticulin/calnexin	0	3	1	1	0	0	3	0.149399	10308	0	turquoise	FALSE
IPR001585: Transaldolase/Fructose-6-phosphate aldolase	0	1	1	1	0	0	1	0.14937	10310	0	turquoise	FALSE
IPR001589: Actinin-type actin-binding domain, conserved site	1	8	1	1	0.956465	0.142857	7	0.149359	10304	0.956465	turquoise	FALSE
IPR001593: Ribosomal protein S3Ae	0	1	1	1	0	0	1	0.14937	10310	0	turquoise	FALSE
IPR001599: Alpha-2-macroglobulin	0	2	1	1	0	0	2	0.149384	10309	0	turquoise	FALSE
IPR001604: DNA/RNA non-specific endonuclease	0	1	1	1	0	0	1	0.14937	10310	0	turquoise	FALSE
IPR001605: Pleckstrin homology domain, spectrin-type	0	3	1	1	0	0	3	0.149399	10308	0	turquoise	FALSE
IPR001606: ARID DNA-binding domain	0	5	1	1	0	0	5	0.149428	10306	0	turquoise	FALSE
IPR001607: Zinc finger, UBP-type	0	6	1	1	0	0	6	0.149442	10305	0	turquoise	FALSE
IPR001608: Alanine racemase, N-terminal	0	1	1	1	0	0	1	0.14937	10310	0	turquoise	FALSE
IPR001609: Myosin head, motor domain	2	17	1	1	0.892575	0.133333	15	0.149378	10296	0.892588	turquoise	FALSE
IPR001612: Caveolin	0	1	1	1	0	0	1	0.14937	10310	0	turquoise	FALSE
IPR001613: Flavin amine oxidase	0	1	1	1	0	0	1	0.14937	10310	0	turquoise	FALSE
IPR001614: Myelin proteolipid protein PLP	0	2	1	1	0	0	2	0.149384	10309	0	turquoise	FALSE
IPR001627: Sema domain	0	5	1	1	0	0	5	0.149428	10306	0	turquoise	FALSE
IPR001630: cAMP response element binding (CREB) protein	0	1	1	1	0	0	1	0.14937	10310	0	turquoise	FALSE
IPR001631: DNA topoisomerase I	0	1	1	1	0	0	1	0.14937	10310	0	turquoise	FALSE
IPR001632: G-protein, beta subunit	0	3	1	1	0	0	3	0.149399	10308	0	turquoise	FALSE
IPR001645: Folylpolyglutamate synthetase	0	1	1	1	0	0	1	0.14937	10310	0	turquoise	FALSE
IPR001646: Pentapeptide repeat	0	1	1	1	0	0	1	0.14937	10310	0	turquoise	FALSE
IPR001648: Ribosomal protein S18	0	3	1	1	0	0	3	0.149399	10308	0	turquoise	FALSE
IPR001656: Pseudouridine synthase, TruD	0	1	1	1	0	0	1	0.14937	10310	0	turquoise	FALSE
IPR001657: Hedgehog protein	0	1	1	1	0	0	1	0.14937	10310	0	turquoise	FALSE
IPR001662: Translation elongation factor EF1B, gamma chain, conserved	0	1	1	1	0	0	1	0.14937	10310	0	turquoise	FALSE
IPR001664: Intermediate filament protein	0	5	1	1	0	0	5	0.149428	10306	0	turquoise	FALSE
IPR001672: Phosphoglucose isomerase (PGI)	0	1	1	1	0	0	1	0.14937	10310	0	turquoise	FALSE
IPR001674: GMP synthase, C-terminal	0	1	1	1	0	0	1	0.14937	10310	0	turquoise	FALSE
IPR001678: SAM-dependent methyltransferase RsmB/NOP2-type	0	4	1	1	0	0	4	0.149413	10307	0	turquoise	FALSE
IPR001684: Ribosomal protein L27	0	1	1	1	0	0	1	0.14937	10310	0	turquoise	FALSE
IPR001694: NADH:ubiquinone oxidoreductase, subunit 1/F420H2 oxidoreductase subunit H	0	1	1	1	0	0	1	0.14937	10310	0	turquoise	FALSE
IPR001698: F-actin-capping protein subunit beta	0	1	1	1	0	0	1	0.14937	10310	0	turquoise	FALSE
IPR001699: Transcription factor, T-box	0	4	1	1	0	0	4	0.149413	10307	0	turquoise	FALSE
IPR001709: Flavoprotein pyridine nucleotide cytochrome reductase	0	4	1	1	0	0	4	0.149413	10307	0	turquoise	FALSE
IPR001714: Peptidase M24, methionine aminopeptidase	0	2	1	1	0	0	2	0.149384	10309	0	turquoise	FALSE
IPR001715: Calponin homology domain	3	27	1	1	0.836641	0.125	24	0.149412	10287	0.836614	turquoise	FALSE
IPR001719: AP endonuclease 2	0	1	1	1	0	0	1	0.14937	10310	0	turquoise	FALSE
IPR001727: Gdt1 family	0	1	1	1	0	0	1	0.14937	10310	0	turquoise	FALSE
IPR001728: Thyroid hormone receptor	0	3	1	1	0	0	3	0.149399	10308	0	turquoise	FALSE
IPR001732: UDP-glucose/GDP-mannose dehydrogenase, N-terminal	0	1	1	1	0	0	1	0.14937	10310	0	turquoise	FALSE
IPR001733: Peptidase S26B	0	1	1	1	0	0	1	0.14937	10310	0	turquoise	FALSE
IPR001734: Sodium/solute symporter	0	3	1	1	0	0	3	0.149399	10308	0	turquoise	FALSE
IPR001736: Phospholipase D/Transphosphatidylase	0	5	1	1	0	0	5	0.149428	10306	0	turquoise	FALSE
IPR001739: Methyl-CpG DNA binding	0	2	1	1	0	0	2	0.149384	10309	0	turquoise	FALSE
IPR001748: G10 protein	0	1	1	1	0	0	1	0.14937	10310	0	turquoise	FALSE
IPR001750: NADH:quinone oxidoreductase/Mrp antiporter, membrane subunit	0	3	1	1	0	0	3	0.149399	10308	0	turquoise	FALSE
IPR001752: Kinesin motor domain	1	14	1	1	0.514743	0.0769231	13	0.149446	10298	0.51472	turquoise	FALSE
IPR001753: Crotonase superfamily	0	4	1	1	0	0	4	0.149413	10307	0	turquoise	FALSE
IPR001754: Orotidine 5'-phosphate decarboxylase domain	0	1	1	1	0	0	1	0.14937	10310	0	turquoise	FALSE
IPR001762: Disintegrin domain	0	4	1	1	0	0	4	0.149413	10307	0	turquoise	FALSE
IPR001767: Hedgehog protein, Hint domain	0	2	1	1	0	0	2	0.149384	10309	0	turquoise	FALSE
IPR001770: G-protein, gamma subunit	0	3	1	1	0	0	3	0.149399	10308	0	turquoise	FALSE
IPR001772: Kinase associated domain 1 (KA1)	0	2	1	1	0	0	2	0.149384	10309	0	turquoise	FALSE
IPR001774: Delta/Serrate/lag-2 (DSL) protein	0	2	1	1	0	0	2	0.149384	10309	0	turquoise	FALSE
IPR001780: Ribosomal protein L35A	0	2	1	1	0	0	2	0.149384	10309	0	turquoise	FALSE
IPR001781: Zinc finger, LIM-type	4	31	1	1	0.991899	0.148148	27	0.149358	10284	0.991898	turquoise	FALSE
IPR001790: Ribosomal protein L10P	0	2	1	1	0	0	2	0.149384	10309	0	turquoise	FALSE
IPR001791: Laminin G domain	1	14	1	1	0.514743	0.0769231	13	0.149446	10298	0.51472	turquoise	FALSE
IPR001796: Dihydrofolate reductase domain	0	1	1	1	0	0	1	0.14937	10310	0	turquoise	FALSE
IPR001807: Chloride channel, voltage gated	0	5	1	1	0	0	5	0.149428	10306	0	turquoise	FALSE
IPR001816: Translation elongation factor EFTs/EF1B	0	1	1	1	0	0	1	0.14937	10310	0	turquoise	FALSE
IPR001827: Homeobox protein, antennapedia type, conserved site	0	2	1	1	0	0	2	0.149384	10309	0	turquoise	FALSE
IPR001834: NADH:cytochrome b5 reductase (CBR)	0	2	1	1	0	0	2	0.149384	10309	0	turquoise	FALSE
IPR001844: Chaperonin Cpn60	0	1	1	1	0	0	1	0.14937	10310	0	turquoise	FALSE
IPR001848: Ribosomal protein S10	0	1	1	1	0	0	1	0.14937	10310	0	turquoise	FALSE
IPR001854: Ribosomal protein L29/L36	0	1	1	1	0	0	1	0.14937	10310	0	turquoise	FALSE
IPR001858: Phosphatidylethanolamine-binding, conserved site	0	1	1	1	0	0	1	0.14937	10310	0	turquoise	FALSE
IPR001865: Ribosomal protein S2	0	2	1	1	0	0	2	0.149384	10309	0	turquoise	FALSE
IPR001870: B30.2/SPRY domain	1	9	1	1	0.836855	0.125	8	0.149374	10303	0.836826	turquoise	FALSE
IPR001876: Zinc finger, RanBP2-type	1	9	1	1	0.836855	0.125	8	0.149374	10303	0.836826	turquoise	FALSE
IPR001878: Zinc finger, CCHC-type	1	12	1	1	0.608445	0.0909091	11	0.149417	10300	0.608423	turquoise	FALSE
IPR001879: GPCR, family 2, extracellular hormone receptor domain	0	5	1	1	0	0	5	0.149428	10306	0	turquoise	FALSE
IPR001881: EGF-like calcium-binding domain	4	35	1	1	0.863613	0.129032	31	0.149416	10280	0.863575	turquoise	FALSE
IPR001884: Translation elongation factor IF5A	0	1	1	1	0	0	1	0.14937	10310	0	turquoise	FALSE
IPR001891: Malic oxidoreductase	0	3	1	1	0	0	3	0.149399	10308	0	turquoise	FALSE
IPR001892: Ribosomal protein S13	0	1	1	1	0	0	1	0.14937	10310	0	turquoise	FALSE
IPR001893: Cysteine-rich Golgi apparatus protein 1 repeat	0	1	1	1	0	0	1	0.14937	10310	0	turquoise	FALSE
IPR001895: Ras guanine-nucleotide exchange factors catalytic domain	1	8	1	1	0.956465	0.142857	7	0.149359	10304	0.956465	turquoise	FALSE
IPR001898: Solute carrier family 13	0	1	1	1	0	0	1	0.14937	10310	0	turquoise	FALSE
IPR001901: Protein translocase complex, SecE/Sec61-gamma subunit	0	2	1	1	0	0	2	0.149384	10309	0	turquoise	FALSE
IPR001905: Ammonium transporter	0	1	1	1	0	0	1	0.14937	10310	0	turquoise	FALSE
IPR001907: ATP-dependent Clp protease proteolytic subunit	0	1	1	1	0	0	1	0.14937	10310	0	turquoise	FALSE
IPR001911: Ribosomal protein S21	0	1	1	1	0	0	1	0.14937	10310	0	turquoise	FALSE
IPR001912: Ribosomal protein S4/S9, N-terminal	0	2	1	1	0	0	2	0.149384	10309	0	turquoise	FALSE
IPR001915: Peptidase M48	0	1	1	1	0	0	1	0.14937	10310	0	turquoise	FALSE
IPR001917: Aminotransferase, class-II, pyridoxal-phosphate binding site	0	1	1	1	0	0	1	0.14937	10310	0	turquoise	FALSE
IPR001925: Porin, eukaryotic type	0	1	1	1	0	0	1	0.14937	10310	0	turquoise	FALSE
IPR001926: Tryptophan synthase beta subunit-like PLP-dependent enzyme	0	4	1	1	0	0	4	0.149413	10307	0	turquoise	FALSE
IPR001931: Ribosomal protein S21e	0	1	1	1	0	0	1	0.14937	10310	0	turquoise	FALSE
IPR001936: Ras GTPase-activating protein	0	4	1	1	0	0	4	0.149413	10307	0	turquoise	FALSE
IPR001944: Glycoside hydrolase, family 35	0	1	1	1	0	0	1	0.14937	10310	0	turquoise	FALSE
IPR001945: RAD3/XPD family	0	1	1	1	0	0	1	0.14937	10310	0	turquoise	FALSE
IPR001948: Peptidase M18	0	1	1	1	0	0	1	0.14937	10310	0	turquoise	FALSE
IPR001949: NADH:ubiquinone oxidoreductase, 51kDa subunit, conserved site	0	1	1	1	0	0	1	0.14937	10310	0	turquoise	FALSE
IPR001951: Histone H4	0	2	1	1	0	0	2	0.149384	10309	0	turquoise	FALSE
IPR001958: Tetracycline resistance protein TetA/multidrug resistance protein MdtG	0	1	1	1	0	0	1	0.14937	10310	0	turquoise	FALSE
IPR001962: Asparagine synthase	0	1	1	1	0	0	1	0.14937	10310	0	turquoise	FALSE
IPR001971: Ribosomal protein S11	0	3	1	1	0	0	3	0.149399	10308	0	turquoise	FALSE
IPR001975: Ribosomal protein L40e	0	1	1	1	0	0	1	0.14937	10310	0	turquoise	FALSE
IPR001976: Ribosomal protein S24e	0	1	1	1	0	0	1	0.14937	10310	0	turquoise	FALSE
IPR001977: Dephospho-CoA kinase	0	2	1	1	0	0	2	0.149384	10309	0	turquoise	FALSE
IPR001978: Troponin	0	2	1	1	0	0	2	0.149384	10309	0	turquoise	FALSE
IPR001991: Sodium:dicarboxylate symporter	0	1	1	1	0	0	1	0.14937	10310	0	turquoise	FALSE
IPR001995: Peptidase A2A, retrovirus, catalytic	0	1	1	1	0	0	1	0.14937	10310	0	turquoise	FALSE
IPR001999: Osteonectin-like, conserved site	0	1	1	1	0	0	1	0.14937	10310	0	turquoise	FALSE
IPR002000: Lysosome-associated membrane glycoprotein	0	1	1	1	0	0	1	0.14937	10310	0	turquoise	FALSE
IPR002002: Octopamine receptor	0	1	1	1	0	0	1	0.14937	10310	0	turquoise	FALSE
IPR002011: Tyrosine-protein kinase, receptor class II, conserved site	0	2	1	1	0	0	2	0.149384	10309	0	turquoise	FALSE
IPR002013: SAC domain	0	4	1	1	0	0	4	0.149413	10307	0	turquoise	FALSE
IPR002014: VHS domain	0	3	1	1	0	0	3	0.149399	10308	0	turquoise	FALSE
IPR002015: Proteasome/cyclosome repeat	0	2	1	1	0	0	2	0.149384	10309	0	turquoise	FALSE
IPR002020: Citrate synthase	0	2	1	1	0	0	2	0.149384	10309	0	turquoise	FALSE
IPR002023: NADH-quinone oxidoreductase subunit E-like	0	1	1	1	0	0	1	0.14937	10310	0	turquoise	FALSE
IPR002030: Mitochondrial brown fat uncoupling protein	0	1	1	1	0	0	1	0.14937	10310	0	turquoise	FALSE
IPR002035: von Willebrand factor, type A	4	30	1	1	1.03015	0.153846	26	0.149344	10285	1.03015	turquoise	FALSE
IPR002041: Ran GTPase	0	1	1	1	0	0	1	0.14937	10310	0	turquoise	FALSE
IPR002043: Uracil-DNA glycosylase family 1	0	1	1	1	0	0	1	0.14937	10310	0	turquoise	FALSE
IPR002044: Carbohydrate binding module family 20	0	1	1	1	0	0	1	0.14937	10310	0	turquoise	FALSE
IPR002049: Laminin EGF domain	1	13	1	1	0.55769	0.0833333	12	0.149432	10299	0.557667	turquoise	FALSE
IPR002056: Protein import receptor MAS20	0	1	1	1	0	0	1	0.14937	10310	0	turquoise	FALSE
IPR002058: PAP/25A-associated	0	4	1	1	0	0	4	0.149413	10307	0	turquoise	FALSE
IPR002059: Cold-shock protein, DNA-binding	0	3	1	1	0	0	3	0.149399	10308	0	turquoise	FALSE
IPR002060: Squalene/phytoene synthase	0	1	1	1	0	0	1	0.14937	10310	0	turquoise	FALSE
IPR002067: Mitochondrial carrier protein	1	11	1	1	0.669351	0.1	10	0.149403	10301	0.669331	turquoise	FALSE
[truncated: 381,239+ more rows]

## Sheet: Significant Terms
term	clusteroccurences	genomeoccurences	pvalue	correctedpvalue	oddsratio	clusterProportion	clusterSize	genomeProportion	genomeSize	newOddsRatio	module	invert
IPR000535: Major sperm protein (MSP) domain	28	33	1.51809e-20	8.36166e-17	38.1475	5.6	5	0.146711	10306	38.1704	turquoise	FALSE
IPR008962: PapD-like	28	35	3.3051e-19	1.82045e-15	27.2345	4	7	0.146739	10304	27.2593	turquoise	FALSE
GO:0004672: protein kinase activity	86	274	8.3806e-16	6.38602e-13	3.1844	0.457447	188	0.143633	10123	3.18482	turquoise	FALSE
IPR011009: Protein kinase-like domain	92	302	9.90672e-16	5.45662e-12	3.05568	0.438095	210	0.143352	10101	3.05608	turquoise	FALSE
IPR000719: Protein kinase domain	85	271	1.29677e-15	7.14261e-12	3.17966	0.456989	186	0.143704	10125	3.18008	turquoise	FALSE
GO:0006468: protein phosphorylation	86	276	1.88347e-15	1.11878e-12	3.15026	0.452632	190	0.143662	10121	3.15068	turquoise	FALSE
IPR006186: Serine/threonine-specific protein phosphatase/bis(5-nucleosyl)-tetraphosphatase	24	33	5.43958e-15	2.99612e-11	18.1126	2.66667	9	0.147156	10302	18.1214	turquoise	FALSE
IPR029052: Metallo-dependent phosphatase-like	28	47	7.06322e-14	3.89042e-10	10.0263	1.47368	19	0.14691	10292	10.0312	turquoise	FALSE
IPR004843: Calcineurin-like phosphoesterase domain, ApaH type	26	44	7.29189e-13	4.01637e-09	9.81525	1.44444	18	0.14709	10293	9.82012	turquoise	FALSE
IPR000242: PTP type protein phosphatase	22	40	3.00955e-10	1.65766e-06	8.28479	1.22222	18	0.147479	10293	8.28744	turquoise	FALSE
IPR001245: Serine-threonine/tyrosine-protein kinase, catalytic domain	28	61	3.08527e-10	1.69937e-06	5.76626	0.848485	33	0.14711	10278	5.76768	turquoise	FALSE
IPR003595: Protein-tyrosine phosphatase, catalytic	22	41	5.70016e-10	3.13965e-06	7.84637	1.15789	19	0.147493	10292	7.8505	turquoise	FALSE
IPR020635: Tyrosine-protein kinase, catalytic domain	20	38	5.45292e-09	3.00347e-05	7.52141	1.11111	18	0.147673	10293	7.52412	turquoise	FALSE
GO:0004713: protein tyrosine kinase activity	20	38	5.45292e-09	4.15512e-06	7.52141	1.11111	18	0.147673	10293	7.52412	turquoise	FALSE
IPR008266: Tyrosine-protein kinase, active site	21	42	7.56374e-09	4.16611e-05	6.77114	1	21	0.147619	10290	6.77419	turquoise	FALSE
IPR000387: Tyrosine specific protein phosphatases domain	24	54	1.26723e-08	6.97989e-05	5.42409	0.8	30	0.147456	10281	5.42533	turquoise	FALSE
GO:0004725: protein tyrosine phosphatase activity	25	59	2.06754e-08	1.57546e-05	4.98688	0.735294	34	0.147417	10277	4.98787	turquoise	FALSE
GO:0016787: hydrolase activity	34	98	2.90711e-08	2.21522e-05	3.61378	0.53125	64	0.14697	10247	3.61469	turquoise	FALSE
GO:0016311: dephosphorylation	24	57	4.59428e-08	2.729e-05	4.92973	0.727273	33	0.1475	10278	4.93068	turquoise	FALSE
GO:0006470: protein dephosphorylation	25	61	4.62478e-08	2.74712e-05	4.70905	0.694444	36	0.147445	10275	4.70985	turquoise	FALSE
GO:0003677: DNA binding	10	286	5.45354e-08	4.1556e-05	0.237656	0.0362319	276	0.152466	10035	0.237639	turquoise	FALSE
IPR029021: Protein-tyrosine phosphatase-like	25	65	2.03247e-07	0.00111949	4.23676	0.625	40	0.147503	10271	4.23721	turquoise	FALSE
GO:0006355: regulation of transcription, DNA-templated	8	246	2.29027e-07	0.000136042	0.221027	0.0336134	238	0.15209	10073	0.221011	turquoise	FALSE
GO:0016791: phosphatase activity	24	62	3.08626e-07	0.000235173	4.27934	0.631579	38	0.147571	10273	4.27982	turquoise	FALSE
IPR017441: Protein kinase, ATP binding site	50	187	4.29498e-07	0.00236567	2.49173	0.364964	137	0.146452	10174	2.49204	turquoise	FALSE
IPR016130: Protein-tyrosine phosphatase, active site	18	43	2.45297e-06	0.013511	4.86501	0.72	25	0.147968	10286	4.86591	turquoise	FALSE
No GO terms for cellular component	1346	9879	3.07187e-06	0.000715746	1.44561	0.157741	8533	0.109111	1778	1.44568	turquoise	FALSE
GO:0003676: nucleic acid binding	33	501	3.37257e-06	0.0025699	0.460582	0.0705128	468	0.153104	9843	0.460556	turquoise	FALSE
IPR031675: Serine-threonine protein phosphatase, N-terminal	7	8	4.3862e-06	0.0241592	47.0996	7	1	0.148691	10310	47.0776	turquoise	FALSE
GO:0005524: ATP binding	114	605	2.95644e-05	0.0225281	1.5988	0.232179	491	0.145214	9820	1.59888	turquoise	FALSE
GO:0043565: sequence-specific DNA binding	5	153	5.22297e-05	0.039799	0.223694	0.0337838	148	0.151038	10163	0.223677	turquoise	FALSE
GO:0005634: nucleus	11	224	7.82071e-05	0.0182223	0.341088	0.0516432	213	0.151416	10098	0.341068	turquoise	FALSE
IPR000504: RNA recognition motif domain	16	130	9.36992e-08	0.000516095	5.92781	0.140351	114	0.0236681	11450	5.92995	turquoise	TRUE
IPR012677: Nucleotide-binding alpha-beta plait domain	16	133	1.29341e-07	0.000712409	5.77436	0.136752	117	0.0236743	11447	5.77639	turquoise	TRUE
No InterPro entry	59	3947	1.73006e-06	0.0095292	0.510914	0.0151749	3888	0.029703	7676	0.510888	turquoise	TRUE
GO:0000166: nucleotide binding	17	200	7.18749e-06	0.00547687	3.91494	0.0928962	183	0.0237238	11381	3.91575	turquoise	TRUE
GO:0003676: nucleic acid binding	28	501	3.617e-05	0.0275615	2.53456	0.0591966	473	0.0233523	11091	2.53494	turquoise	TRUE
No InterPro entry	131	3947	1.63887e-79	9.02689e-76	0.21928	0.0343291	3816	0.15657	6834	0.219257	blue	FALSE
No GO terms for molecular function	452	6656	5.27148e-42	4.01687e-39	0.432496	0.0728562	6204	0.168466	4446	0.432468	blue	FALSE
IPR016024: Armadillo-type fold	62	165	3.09777e-21	1.70625e-17	5.57245	0.601942	103	0.107993	10547	5.57391	blue	FALSE
GO:0005488: binding	62	165	3.09777e-21	2.3605e-18	5.57245	0.601942	103	0.107993	10547	5.57391	blue	FALSE
GO:0005524: ATP binding	135	605	1.51741e-19	1.15626e-16	2.74268	0.287234	470	0.104715	10180	2.743	blue	FALSE
IPR027417: P-loop containing nucleoside triphosphate hydrolase	105	422	5.50851e-19	3.03409e-15	3.12209	0.33123	317	0.106068	10333	3.12281	blue	FALSE
GO:0005515: protein binding	225	1268	1.1745e-18	8.94967e-16	2.12325	0.215724	1043	0.101593	9607	2.12342	blue	FALSE
IPR015943: WD40/YVTN repeat-like-containing domain	58	175	5.84923e-17	3.22176e-13	4.56737	0.495726	117	0.108516	10533	4.56823	blue	FALSE
No GO terms for biological process	748	8593	4.755e-16	2.82447e-13	0.590439	0.0953474	7845	0.161497	2805	0.590396	blue	FALSE
IPR017986: WD40-repeat-containing domain	52	154	1.01313e-15	5.58029e-12	4.67914	0.509804	102	0.108931	10548	4.68008	blue	FALSE
IPR011989: Armadillo-like helical	43	112	1.62625e-15	8.95737e-12	5.69353	0.623188	69	0.109441	10581	5.69426	blue	FALSE
IPR014001: Helicase superfamily 1/2, ATP-binding domain	30	74	6.00174e-12	3.30576e-08	6.17301	0.681818	44	0.110409	10606	6.17537	blue	FALSE
IPR001680: WD40 repeat	41	134	4.03568e-11	2.22285e-07	4.0119	0.44086	93	0.10988	10557	4.01221	blue	FALSE
IPR001650: Helicase, C-terminal	28	73	1.44974e-10	7.98517e-07	5.62397	0.622222	45	0.110608	10605	5.62546	blue	FALSE
GO:0004812: aminoacyl-tRNA ligase activity	18	37	3.03535e-09	2.31293e-06	8.51168	0.947368	19	0.111278	10631	8.5135	blue	FALSE
IPR011990: Tetratricopeptide-like helical domain	33	111	7.2254e-09	3.97975e-05	3.82843	0.423077	78	0.110481	10572	3.82943	blue	FALSE
GO:0006418: tRNA aminoacylation for protein translation	17	35	8.6432e-09	5.13406e-06	8.47915	0.944444	18	0.111362	10632	8.48086	blue	FALSE
IPR011545: DEAD/DEAH box helicase domain	20	49	1.77935e-08	9.80067e-05	6.19987	0.689655	29	0.111195	10621	6.20222	blue	FALSE
GO:0006396: RNA processing	15	31	7.02828e-08	4.1748e-05	8.40442	0.9375	16	0.111529	10634	8.40588	blue	FALSE
IPR001412: Aminoacyl-tRNA synthetase, class I, conserved site	10	14	7.53818e-08	0.000415203	22.3293	2.5	4	0.111873	10646	22.3468	blue	FALSE
GO:0000166: nucleotide binding	46	200	8.0889e-08	6.16374e-05	2.71411	0.298701	154	0.110042	10496	2.71443	blue	FALSE
IPR014729: Rossmann-like alpha/beta/alpha sandwich fold	14	34	2.21298e-06	0.0121891	6.26606	0.7	20	0.111665	10630	6.26874	blue	FALSE
GO:0002161: aminoacyl-tRNA editing activity	5	6	5.83e-05	0.0444246	44.4787	5	1	0.112311	10649	44.5192	blue	FALSE
GO:0005840: ribosome	1	110	0.000182865	0.0426076	0.0805956	0.00917431	109	0.113841	10541	0.0805887	blue	FALSE
IPR001534: Transthyretin-like	8	28	2.21192e-11	1.21832e-07	57.157	0.4	20	0.00698407	11741	57.2732	blue	TRUE
GO:0005615: extracellular space	8	30	4.11419e-11	9.58606e-09	51.9667	0.363636	22	0.00698526	11739	52.0576	blue	TRUE
No InterPro entry	154	3947	5.38938e-58	2.96847e-54	0.283251	0.0406011	3793	0.143353	6913	0.283224	brown	FALSE
GO:0005515: protein binding	195	1268	7.74676e-12	5.90303e-09	1.84274	0.181733	1073	0.0986193	9633	1.84278	brown	FALSE
No GO terms for molecular function	536	6656	2.74265e-11	2.0899e-08	0.65956	0.0875817	6120	0.132795	4586	0.659523	brown	FALSE
GO:0006281: DNA repair	16	29	1.04937e-09	6.23325e-07	11.6519	1.23077	13	0.105583	10693	11.6569	brown	FALSE
GO:0005634: nucleus	51	224	6.60643e-09	1.5393e-06	2.8379	0.294798	173	0.103864	10533	2.8383	brown	FALSE
IPR016024: Armadillo-type fold	38	165	3.24583e-07	0.0017878	2.85899	0.299213	127	0.104641	10579	2.85941	brown	FALSE
GO:0005488: binding	38	165	3.24583e-07	0.000247332	2.85899	0.299213	127	0.104641	10579	2.85941	brown	FALSE
GO:0003677: DNA binding	52	286	6.36518e-06	0.00485027	2.12893	0.222222	234	0.104374	10472	2.1291	brown	FALSE
GO:0005871: kinesin complex	5	6	4.60965e-05	0.0107405	46.9055	5	1	0.106492	10705	46.9518	brown	FALSE
No InterPro entry	193	3947	1.50992e-07	0.000831665	0.644431	0.0514118	3754	0.0797814	7320	0.644409	midnightblue	FALSE
GO:0006260: DNA replication	10	33	3.21029e-05	0.0190691	6.26233	0.434783	23	0.0694055	11051	6.26438	midnightblue	FALSE
No GO terms for molecular function	164	6656	2.11605e-43	1.61243e-40	0.291761	0.0252619	6492	0.0865928	4781	0.291732	green	FALSE
No InterPro entry	61	3947	1.29235e-38	7.11828e-35	0.224308	0.0156974	3886	0.0699878	7387	0.224287	green	FALSE
GO:0005515: protein binding	169	1268	7.78055e-37	5.92878e-34	3.82498	0.153776	1099	0.0402005	10174	3.82523	green	FALSE
GO:0003676: nucleic acid binding	68	501	7.78903e-15	5.93524e-12	3.33738	0.157044	433	0.047048	10840	3.33795	green	FALSE
IPR000504: RNA recognition motif domain	31	130	8.81479e-14	4.85519e-10	6.39389	0.313131	99	0.0489529	11174	6.39658	green	FALSE
GO:0006355: regulation of transcription, DNA-templated	43	246	1.76841e-13	1.05043e-10	4.38192	0.211823	203	0.0483288	11070	4.38295	green	FALSE
IPR012677: Nucleotide-binding alpha-beta plait domain	30	133	1.06021e-12	5.83962e-09	5.93485	0.291262	103	0.04906	11170	5.93686	green	FALSE
IPR013083: Zinc finger, RING/FYVE/PHD-type	31	173	2.40944e-10	1.32712e-06	4.44135	0.21831	142	0.049142	11131	4.44243	green	FALSE
GO:0008270: zinc ion binding	48	364	2.51053e-10	1.91302e-07	3.13979	0.151899	316	0.0483709	10957	3.14029	green	FALSE
IPR011993: PH domain-like	27	141	7.64874e-10	4.21292e-06	4.79584	0.236842	114	0.0493772	11159	4.79659	green	FALSE
IPR011011: Zinc finger, FYVE/PHD-type	17	60	2.16121e-09	1.19039e-05	7.91202	0.395349	43	0.0499555	11230	7.91402	green	FALSE
GO:0000166: nucleotide binding	32	200	2.40776e-09	1.83471e-06	3.87355	0.190476	168	0.049167	11105	3.87406	green	FALSE
IPR011991: Winged helix-turn-helix DNA-binding domain	21	98	7.37308e-09	4.06109e-05	5.4803	0.272727	77	0.0497499	11196	5.48197	green	FALSE
IPR001487: Bromodomain	9	16	1.23562e-08	6.80578e-05	25.4329	1.28571	7	0.0505059	11266	25.4567	green	FALSE
IPR006569: CID domain	6	6	1.31305e-08	7.23226e-05	Inf	Inf	0	0.0507407	11273	Inf	green	FALSE
GO:0003700: transcription factor activity, sequence-specific DNA binding	22	120	6.5608e-08	4.99933e-05	4.51088	0.22449	98	0.0497539	11175	4.512	green	FALSE
IPR001965: Zinc finger, PHD-type	10	26	1.84306e-07	0.00101516	12.384	0.625	16	0.0504575	11257	12.3867	green	FALSE
No GO terms for biological process	364	8593	2.95503e-07	0.000175529	0.629222	0.0442338	8229	0.0703022	3044	0.629195	green	FALSE
GO:0043565: sequence-specific DNA binding	24	153	3.56977e-07	0.000272017	3.74132	0.186047	129	0.0497128	11144	3.74242	green	FALSE
IPR008942: ENTH/VHS	7	12	4.04947e-07	0.00223045	27.6003	1.4	5	0.0506745	11268	27.6273	green	FALSE
IPR001478: PDZ domain	15	69	8.59126e-07	0.00473207	5.53362	0.277778	54	0.0501827	11219	5.53533	green	FALSE
IPR018359: Bromodomain, conserved site	6	9	9.71694e-07	0.00535209	39.3612	2	3	0.0507542	11270	39.4056	green	FALSE
IPR013783: Immunoglobulin-like fold	18	100	1.36237e-06	0.00750393	4.38567	0.219512	82	0.0500402	11191	4.38672	green	FALSE
GO:0005634: nucleus	29	224	1.42413e-06	0.000331823	3.00044	0.148718	195	0.0495577	11078	3.00091	green	FALSE
GO:0003723: RNA binding	21	136	2.49156e-06	0.00189857	3.65721	0.182609	115	0.0499193	11158	3.65808	green	FALSE
IPR019786: Zinc finger, PHD-type, conserved site	8	22	5.31071e-06	0.0292514	11.2807	0.571429	14	0.0506262	11259	11.2872	green	FALSE
IPR006903: RNA polymerase II-binding domain	4	4	5.60266e-06	0.0308594	Inf	Inf	0	0.0509181	11273	Inf	green	FALSE
IPR019787: Zinc finger, PHD-finger	9	30	8.35066e-06	0.0459954	8.47214	0.428571	21	0.0505688	11252	8.47502	green	FALSE
GO:0003677: DNA binding	32	286	1.02636e-05	0.00782086	2.54218	0.125984	254	0.0495508	11019	2.54253	green	FALSE
GO:0006396: RNA processing	9	31	1.12624e-05	0.00668988	8.08682	0.409091	22	0.0505733	11251	8.08907	green	FALSE
GO:0005524: ATP binding	54	605	1.56465e-05	0.0119226	2.00518	0.0980036	551	0.0488715	10722	2.00533	green	FALSE
GO:0046872: metal ion binding	35	336	2.49975e-05	0.0190481	2.34948	0.116279	301	0.0494896	10972	2.34957	green	FALSE
GO:0003779: actin binding	8	29	5.26335e-05	0.0401067	7.5178	0.380952	21	0.0506577	11252	7.52013	green	FALSE
No GO terms for cellular component	335	9879	2.24937e-16	5.24103e-14	0.417317	0.0351006	9544	0.0841121	1819	0.417307	red	FALSE
GO:0003735: structural constituent of ribosome	27	117	1.5164e-13	1.1555e-10	7.33151	0.3	90	0.0408942	11273	7.33601	red	FALSE
GO:0005840: ribosome	26	110	2.36237e-13	5.50433e-11	7.55493	0.309524	84	0.0409611	11279	7.55653	red	FALSE
GO:0005515: protein binding	11	1268	7.17314e-13	5.46593e-10	0.185418	0.00875099	1257	0.0471997	10106	0.185404	red	FALSE
GO:0005622: intracellular	27	144	2.81214e-11	6.55228e-09	5.62772	0.230769	117	0.0409924	11246	5.62957	red	FALSE
IPR001163: LSM domain, eukaryotic/archaea-type	11	19	2.896e-11	1.59512e-07	32.6939	1.375	8	0.0420079	11355	32.7319	red	FALSE
GO:0006412: translation	24	115	3.44187e-11	2.04447e-08	6.40534	0.263736	91	0.0411639	11272	6.40697	red	FALSE
IPR010920: LSM domain	11	22	2.41489e-10	1.33012e-06	23.7757	1	11	0.042019	11352	23.7987	red	FALSE
GO:0005524: ATP binding	1	605	2.84864e-10	2.17066e-07	0.0365936	0.00165563	604	0.0452644	10759	0.0365768	red	FALSE
No InterPro entry	106	3947	1.0909e-08	6.00867e-05	0.54344	0.027597	3841	0.0507844	7522	0.543415	red	FALSE
IPR002379: V-ATPase proteolipid subunit C-like domain	4	4	2.84136e-06	0.0156502	Inf	Inf	0	0.0425944	11363	Inf	red	FALSE
GO:0033177: proton-transporting two-sector ATPase complex, proton-transporting domain	4	4	2.84136e-06	0.000662038	Inf	Inf	0	0.0425944	11363	Inf	red	FALSE
GO:0000786: nucleosome	7	18	4.12114e-06	0.000960225	15.0101	0.636364	11	0.0423714	11352	15.0187	red	FALSE
IPR011009: Protein kinase-like domain	0	302	5.14296e-06	0.0283274	0	0	302	0.044119	11061	0	red	FALSE
IPR005225: Small GTP-binding protein domain	13	71	5.434e-06	0.0299305	5.3335	0.224138	58	0.0420168	11305	5.33448	red	FALSE
IPR007125: Histone H2A/H2B/H3	6	13	6.33804e-06	0.0349099	20.1766	0.857143	7	0.0424445	11356	20.1944	red	FALSE
IPR016135: Ubiquitin-conjugating enzyme/RWD-like	9	34	6.60382e-06	0.0363739	8.51795	0.36	25	0.0422473	11338	8.52125	red	FALSE
GO:0000387: spliceosomal snRNP assembly	5	9	1.274e-05	0.00756755	29.3646	1.25	4	0.0425213	11359	29.397	red	FALSE
GO:0004672: protein kinase activity	0	274	1.71922e-05	0.0131005	0	0	274	0.0440076	11089	0	red	FALSE
GO:0006468: protein phosphorylation	0	276	1.77404e-05	0.0105378	0	0	276	0.0440155	11087	0	red	FALSE
GO:0007264: small GTPase mediated signal transduction	13	81	2.4104e-05	0.0143178	4.54472	0.191176	68	0.042054	11295	4.54598	red	FALSE
GO:0005681: spliceosomal complex	5	10	2.46175e-05	0.00573587	23.493	1	5	0.0425251	11358	23.5155	red	FALSE
GO:0015078: hydrogen ion transmembrane transporter activity	6	16	2.66054e-05	0.0202733	14.1174	0.6	10	0.0424557	11353	14.1324	red	FALSE
GO:0033179: proton-transporting V-type ATPase, V0 domain	4	7	9.00243e-05	0.0209757	31.2593	1.33333	3	0.0426056	11360	31.2948	red	FALSE
No GO terms for biological process	261	8593	2.46717e-08	1.4655e-05	0.562078	0.031325	8332	0.0557356	3086	0.562029	black	FALSE
IPR013781: Glycoside hydrolase, catalytic domain	8	23	9.00426e-07	0.00495955	14.2989	0.533333	15	0.0372709	11403	14.3096	black	FALSE
IPR001579: Glycoside hydrolase, chitinase active site	4	4	1.7584e-06	0.00968526	Inf	Inf	0	0.0375723	11418	Inf	black	FALSE
IPR000668: Peptidase C1A, papain C-terminal	8	25	1.86221e-06	0.0102571	12.6127	0.470588	17	0.0372774	11401	12.6239	black	FALSE
No GO terms for cellular component	324	9879	3.77586e-06	0.000879775	0.579595	0.0339089	9555	0.0585078	1863	0.579563	black	FALSE
No InterPro entry	101	3947	4.5105e-06	0.0248439	0.598966	0.0262611	3846	0.0438457	7572	0.598942	black	FALSE
GO:0005975: carbohydrate metabolic process	12	67	4.70134e-06	0.0027926	5.88628	0.218182	55	0.0370501	11363	5.88884	black	FALSE
IPR017853: Glycoside hydrolase superfamily	8	29	6.49692e-06	0.0357851	10.2099	0.380952	21	0.0372905	11397	10.2158	black	FALSE
IPR029070: Chitinase insertion domain	4	5	8.53729e-06	0.0470234	106.181	4	1	0.0375755	11417	106.452	black	FALSE
GO:0008234: cysteine-type peptidase activity	8	30	8.57897e-06	0.00653718	9.74522	0.363636	22	0.0372938	11396	9.75059	black	FALSE
GO:0006032: chitin catabolic process	4	6	2.48708e-05	0.0147733	53.1938	2	2	0.0375788	11416	53.2214	black	FALSE
GO:0015934: large ribosomal subunit	4	6	2.48708e-05	0.00579489	53.1938	2	2	0.0375788	11416	53.2214	black	FALSE
GO:0004568: chitinase activity	4	6	2.48708e-05	0.0189515	53.1938	2	2	0.0375788	11416	53.2214	black	FALSE
GO:0016021: integral component of membrane	39	535	4.37247e-05	0.0101878	2.1794	0.078629	496	0.036074	10922	2.17966	black	FALSE
IPR003599: Immunoglobulin subtype	17	51	4.49278e-13	2.47462e-09	14.6558	0.5	34	0.0340899	11411	14.6671	pink	FALSE
IPR007110: Immunoglobulin-like domain	19	69	9.13968e-13	5.03414e-09	11.1817	0.38	50	0.0339623	11395	11.1889	pink	FALSE
IPR002486: Nematode cuticle collagen, N-terminal	16	49	3.19328e-12	1.75886e-08	14.1767	0.484848	33	0.0341746	11412	14.1874	pink	FALSE
GO:0042302: structural constituent of cuticle	16	49	3.19328e-12	2.43328e-09	14.1767	0.484848	33	0.0341746	11412	14.1874	pink	FALSE
IPR003598: Immunoglobulin subtype 2	15	43	5.12797e-12	2.82449e-08	15.6302	0.535714	28	0.0342472	11417	15.6426	pink	FALSE
IPR013783: Immunoglobulin-like fold	21	100	1.72298e-11	9.49017e-08	7.8452	0.265823	79	0.033873	11366	7.84764	pink	FALSE
No GO terms for molecular function	163	6656	5.16469e-11	3.93549e-08	0.511622	0.025104	6493	0.0490711	4952	0.511584	pink	FALSE
IPR008160: Collagen triple helix repeat	18	77	7.42568e-11	4.09007e-07	8.9484	0.305085	59	0.0340769	11386	8.95282	pink	FALSE
IPR013098: Immunoglobulin I-set	13	40	3.83913e-10	2.11459e-06	13.9782	0.481481	27	0.0344193	11418	13.9887	pink	FALSE
GO:0005515: protein binding	85	1268	7.67692e-10	5.84981e-07	2.29681	0.0718512	1183	0.0312805	10262	2.297	pink	FALSE
No InterPro entry	84	3947	1.50124e-08	8.26881e-05	0.512041	0.0217448	3863	0.042469	7582	0.512015	pink	FALSE
GO:0005509: calcium ion binding	19	134	1.4252e-07	0.0001086	4.83616	0.165217	115	0.0341571	11330	4.83698	pink	FALSE
IPR001715: Calponin homology domain	9	27	1.61201e-07	0.000887898	14.3807	0.5	18	0.0347423	11427	14.3917	pink	FALSE
IPR002928: Myosin tail	5	7	9.13817e-07	0.00503331	71.2045	2.5	2	0.0350433	11443	71.3404	pink	FALSE
GO:0016459: myosin complex	7	18	1.20699e-06	0.000281228	18.2212	0.636364	11	0.0348959	11434	18.236	pink	FALSE
GO:0003774: motor activity	7	18	1.20699e-06	0.000919725	18.2212	0.636364	11	0.0348959	11434	18.236	pink	FALSE
IPR027401: Myosin-like IQ motif-containing domain	5	9	5.1785e-06	0.0285232	35.6158	1.25	4	0.0350494	11441	35.664	pink	FALSE
IPR003961: Fibronectin type III	9	40	6.33088e-06	0.0348705	8.34357	0.290323	31	0.0347818	11414	8.34696	pink	FALSE
GO:0070588: calcium ion transmembrane transport	5	12	2.98829e-05	0.0177504	20.3552	0.714286	7	0.0350586	11438	20.3741	pink	FALSE
GO:0005578: proteinaceous extracellular matrix	4	7	4.37641e-05	0.010197	37.8947	1.33333	3	0.0351337	11442	37.9502	pink	FALSE
GO:0031012: extracellular matrix	4	9	0.000149145	0.0347508	22.7428	0.8	5	0.0351399	11440	22.7662	pink	FALSE
GO:0005891: voltage-gated calcium channel complex	3	4	0.000155612	0.0362577	84.8438	3	1	0.035215	11444	85.1911	pink	FALSE
GO:0005840: ribosome	7	110	2.7844e-09	6.48765e-07	41.8017	0.0679612	103	0.00162088	11722	41.9285	pink	TRUE
GO:0006412: translation	7	115	3.80672e-09	2.26119e-06	39.8778	0.0648148	108	0.00162158	11717	39.9703	pink	TRUE
GO:0003735: structural constituent of ribosome	7	117	4.29683e-09	3.27419e-06	39.1479	0.0636364	110	0.00162185	11715	39.2368	pink	TRUE
GO:0005622: intracellular	7	144	1.83203e-08	4.26863e-06	31.3629	0.0510949	137	0.0016256	11688	31.4314	pink	TRUE
IPR008451: Chromadorea ALT	7	11	4.14314e-09	2.28204e-05	61.1102	1.75	4	0.0285814	11511	61.2287	darkturquoise	FALSE
GO:0016021: integral component of membrane	39	535	5.36243e-08	1.24945e-05	2.91679	0.078629	496	0.0269534	11019	2.91722	darkturquoise	FALSE
GO:0003676: nucleic acid binding	0	501	6.60925e-07	0.000503625	0	0	501	0.0305066	11014	0	darkturquoise	FALSE
IPR025661: Cysteine peptidase, asparagine active site	6	15	2.00292e-06	0.0110321	23.2179	0.666667	9	0.0286807	11506	23.2444	darkturquoise	FALSE
GO:0006108: malate metabolic process	4	5	3.10383e-06	0.00184367	138.331	4	1	0.0288345	11514	138.723	darkturquoise	FALSE
IPR000169: Cysteine peptidase, cysteine active site	6	16	3.12845e-06	0.0172315	20.8964	0.6	10	0.0286832	11505	20.9182	darkturquoise	FALSE
GO:0015986: ATP synthesis coupled proton transport	5	13	1.8976e-05	0.0112717	21.7043	0.625	8	0.0287651	11507	21.7277	darkturquoise	FALSE
IPR003609: PAN/Apple domain	9	20	6.8255e-11	3.75949e-07	41.0112	0.818182	11	0.0199138	11600	41.0862	greenyellow	FALSE
IPR001507: Zona pellucida domain	11	40	2.57538e-10	1.41852e-06	19.1634	0.37931	29	0.0197721	11582	19.1842	greenyellow	FALSE
IPR008160: Collagen triple helix repeat	14	77	3.61643e-10	1.99193e-06	11.344	0.222222	63	0.0195705	11548	11.355	greenyellow	FALSE
IPR012674: Calycin	6	9	5.1757e-09	2.85078e-05	99.1368	2	3	0.0201585	11608	99.2137	greenyellow	FALSE
IPR002486: Nematode cuticle collagen, N-terminal	10	49	3.9549e-08	0.000217836	12.8875	0.25641	39	0.0198756	11572	12.9008	greenyellow	FALSE
GO:0042302: structural constituent of cuticle	10	49	3.9549e-08	3.01363e-05	12.8875	0.25641	39	0.0198756	11572	12.9008	greenyellow	FALSE
IPR006089: Acyl-CoA dehydrogenase, conserved site	4	4	1.6411e-07	0.000903916	Inf	Inf	0	0.0203256	11611	Inf	greenyellow	FALSE
IPR011038: Calycin-like	6	17	6.65346e-07	0.00366473	26.9967	0.545455	11	0.0201724	11600	27.0396	greenyellow	FALSE
IPR006091: Acyl-CoA oxidase/dehydrogenase, central domain	4	5	8.07472e-07	0.00444756	195.87	4	1	0.0203273	11610	196.78	greenyellow	FALSE
IPR024731: EGF domain	4	5	8.07472e-07	0.00444756	195.87	4	1	0.0203273	11610	196.78	greenyellow	FALSE
GO:0003995: acyl-CoA dehydrogenase activity	4	5	8.07472e-07	0.000615294	195.87	4	1	0.0203273	11610	196.78	greenyellow	FALSE
IPR013786: Acyl-CoA dehydrogenase/oxidase, N-terminal	4	6	2.38383e-06	0.0131302	98.3016	2	2	0.0203291	11609	98.3814	greenyellow	FALSE
GO:0005509: calcium ion binding	13	134	3.14349e-06	0.00239534	5.43709	0.107438	121	0.0197563	11490	5.43816	greenyellow	FALSE
IPR009075: Acyl-CoA dehydrogenase/oxidase C-terminal	4	7	5.47374e-06	0.0301494	65.4275	1.33333	3	0.0203308	11608	65.5819	greenyellow	FALSE
IPR009100: Acyl-CoA dehydrogenase/oxidase, N-terminal and middle domain	4	7	5.47374e-06	0.0301494	65.4275	1.33333	3	0.0203308	11608	65.5819	greenyellow	FALSE
GO:0016627: oxidoreductase activity, acting on the CH-CH group of donors	5	16	1.18919e-05	0.00906163	22.4061	0.454545	11	0.0202586	11600	22.4371	greenyellow	FALSE
GO:0005215: transporter activity	9	56	1.32153e-06	0.00100701	9.84013	0.191489	47	0.0194468	11570	9.84681	tan	FALSE
GO:0016020: membrane	23	404	5.00247e-06	0.00116557	3.21407	0.0603675	381	0.0187789	11236	3.21464	tan	FALSE
IPR005792: Protein disulphide isomerase	3	3	7.60159e-06	0.0418696	Inf	Inf	0	0.0198847	11617	Inf	tan	FALSE
No GO terms for cellular component	171	9879	5.82903e-05	0.0135816	0.533795	0.0176143	9708	0.0330016	1909	0.533742	tan	FALSE
GO:0016021: integral component of membrane	24	535	0.000166549	0.0388059	2.48356	0.0469667	511	0.0189087	11106	2.48387	tan	FALSE
IPR017970: Homeobox, conserved site	13	55	2.36236e-11	1.30119e-07	16.737	0.309524	42	0.0184769	11582	16.7519	salmon	FALSE
IPR001356: Homeobox domain	14	68	2.95793e-11	1.62923e-07	14.0763	0.259259	54	0.0184097	11570	14.0828	salmon	FALSE
IPR009057: Homeobox domain-like	16	102	8.53593e-11	4.70159e-07	10.1701	0.186047	86	0.0182874	11538	10.1735	salmon	FALSE
GO:0043565: sequence-specific DNA binding	17	153	5.30901e-09	4.04547e-06	6.83453	0.125	136	0.0182799	11488	6.8381	salmon	FALSE
GO:0006355: regulation of transcription, DNA-templated	20	246	5.12515e-08	3.04434e-05	4.87089	0.0884956	226	0.0181611	11398	4.87281	salmon	FALSE
IPR006202: Neurotransmitter-gated ion-channel ligand-binding domain	9	54	7.44683e-07	0.00410171	10.6169	0.2	45	0.0188272	11579	10.6229	salmon	FALSE
GO:0005230: extracellular ligand-gated ion channel activity	9	54	7.44683e-07	0.000567448	10.6169	0.2	45	0.0188272	11579	10.6229	salmon	FALSE
IPR006029: Neurotransmitter-gated ion-channel transmembrane domain	8	46	2.23228e-06	0.0122954	11.1264	0.210526	38	0.0189021	11586	11.1377	salmon	FALSE
GO:0003677: DNA binding	19	286	2.46902e-06	0.00188139	3.88469	0.071161	267	0.0183147	11357	3.88546	salmon	FALSE
GO:0006811: ion transport	10	93	1.09823e-05	0.0065235	6.40513	0.120482	83	0.0188025	11541	6.40775	salmon	FALSE
IPR000731: Sterol-sensing domain	9	28	3.37568e-10	1.85932e-06	30.0807	0.473684	19	0.0157216	11640	30.1294	cyan	FALSE
IPR034035: Astacin-like metallopeptidase domain	7	15	1.51463e-09	8.34261e-06	54.9095	0.875	8	0.0158785	11651	55.1061	cyan	FALSE
IPR001506: Peptidase M12A	7	17	4.45345e-09	2.45296e-05	43.9848	0.7	10	0.0158812	11649	44.0773	cyan	FALSE
IPR003392: Protein patched/dispatched	8	28	9.66147e-09	5.32154e-05	25.2494	0.4	20	0.0158089	11639	25.3022	cyan	FALSE
IPR006026: Peptidase, metallopeptidase	7	22	3.6461e-08	0.000200827	29.3251	0.466667	15	0.015888	11644	29.3723	cyan	FALSE
GO:0008237: metallopeptidase activity	9	54	1.80731e-07	0.000137717	12.6863	0.2	45	0.0157568	11614	12.6929	cyan	FALSE
IPR024079: Metallopeptidase, catalytic domain	8	43	3.66106e-07	0.00201651	14.4312	0.228571	35	0.0158293	11624	14.4398	cyan	FALSE
IPR006150: Cysteine-rich repeat	6	19	3.80753e-07	0.00209719	28.8522	0.461538	13	0.0159711	11646	28.8983	cyan	FALSE
IPR001124: Lipid-binding serum glycoprotein, C-terminal	5	11	4.52337e-07	0.00249147	51.844	0.833333	6	0.0160474	11653	51.9296	cyan	FALSE
IPR028150: Lustrin, cysteine-rich repeated domain	5	11	4.52337e-07	0.00249147	51.844	0.833333	6	0.0160474	11653	51.9296	cyan	FALSE
IPR000859: CUB domain	6	21	7.41204e-07	0.00408255	24.9925	0.4	15	0.0159739	11644	25.0409	cyan	FALSE
IPR013032: EGF-like, conserved site	9	64	8.1407e-07	0.0044839	10.3707	0.163636	55	0.0157704	11604	10.3762	cyan	FALSE
GO:0004222: metalloendopeptidase activity	8	50	1.23023e-06	0.000937438	12.014	0.190476	42	0.0158389	11617	12.0259	cyan	FALSE
IPR017943: Bactericidal permeability-increasing protein, alpha/beta domain	5	14	1.88395e-06	0.0103768	34.5413	0.555556	9	0.0160515	11650	34.6108	cyan	FALSE
IPR002223: Pancreatic trypsin inhibitor Kunitz domain	5	18	7.64816e-06	0.042126	23.9154	0.384615	13	0.016057	11646	23.9531	cyan	FALSE
IPR010255: Haem peroxidase	4	9	7.89592e-06	0.0434907	49.4785	0.8	5	0.0161318	11654	49.5915	cyan	FALSE
IPR019791: Haem peroxidase, animal	4	9	7.89592e-06	0.0434907	49.4785	0.8	5	0.0161318	11654	49.5915	cyan	FALSE
GO:0004601: peroxidase activity	4	9	7.89592e-06	0.00601669	49.4785	0.8	5	0.0161318	11654	49.5915	cyan	FALSE
GO:0004867: serine-type endopeptidase inhibitor activity	5	19	1.02437e-05	0.00780567	22.1963	0.357143	14	0.0160584	11645	22.2403	cyan	FALSE
GO:0042302: structural constituent of cuticle	7	49	1.26859e-05	0.00966668	10.4606	0.166667	42	0.0159249	11617	10.4658	cyan	FALSE
GO:0018996: molting cycle, collagen and cuticulin-based cuticle	3	4	1.65488e-05	0.00982997	183.77	3	1	0.016212	11658	185.048	cyan	FALSE
GO:0006508: proteolysis	11	148	2.81089e-05	0.0166967	5.10932	0.080292	137	0.0157091	11522	5.11118	cyan	FALSE
GO:0006979: response to oxidative stress	4	12	2.98565e-05	0.0177347	30.9178	0.5	8	0.016136	11651	30.9867	cyan	FALSE
IPR001750: NADH:quinone oxidoreductase/Mrp antiporter, membrane subunit	3	3	2.32555e-06	0.0128091	Inf	Inf	0	0.0132558	11693	Inf	grey60	FALSE
No GO terms for molecular function	60	6656	4.95466e-06	0.00377545	0.473132	0.00909642	6596	0.019227	5097	0.473107	grey60	FALSE
No GO terms for cellular component	111	9879	3.50452e-05	0.00816554	0.465459	0.0113636	9768	0.0244156	1925	0.465426	grey60	FALSE
GO:0005216: ion channel activity	6	50	4.99802e-05	0.0380849	10.4415	0.136364	44	0.0130483	11649	10.4507	grey60	FALSE
GO:0005198: structural molecule activity	4	17	6.3227e-05	0.048179	23.2884	0.307692	13	0.0131849	11680	23.3367	grey60	FALSE
GO:0005783: endoplasmic reticulum	4	22	0.000184488	0.0429857	16.8296	0.222222	18	0.0131906	11675	16.847	grey60	FALSE
GO:0005840: ribosome	3	110	3.09169e-06	0.000720364	326.182	0.0280374	107	8.51789e-05	11740	329.159	grey60	TRUE
GO:0006412: translation	3	115	3.53587e-06	0.00210031	311.671	0.0267857	112	8.52152e-05	11735	314.33	grey60	TRUE
GO:0003735: structural constituent of ribosome	3	117	3.72479e-06	0.00283829	306.216	0.0263158	114	8.52297e-05	11733	308.763	grey60	TRUE
GO:0015935: small ribosomal subunit	2	13	6.65679e-06	0.00155103	1022.88	0.181818	11	0.000168976	11836	1076	grey60	TRUE
GO:0005622: intracellular	3	144	6.96623e-06	0.00162313	247.527	0.0212766	141	8.54263e-05	11706	249.064	grey60	TRUE
IPR002068: Alpha crystallin/Hsp20 domain	5	18	1.73937e-06	0.00958047	32.7785	0.384615	13	0.0117134	11696	32.8355	lightgreen	FALSE
IPR013087: Zinc finger C2H2-type	52	167	1.38696e-68	7.63935e-65	87.3223	0.452174	115	0.00516173	11624	87.6012	lightyellow	FALSE
IPR015880: Zinc finger, C2H2-like	52	204	2.26287e-63	1.24639e-59	65.9995	0.342105	152	0.00517822	11587	66.0662	lightyellow	FALSE
IPR007087: Zinc finger, C2H2	53	233	9.11717e-62	5.02174e-58	57.5423	0.294444	180	0.00510425	11559	57.6862	lightyellow	FALSE
GO:0046872: metal ion binding	53	336	1.16506e-52	8.87774e-50	36.2928	0.187279	283	0.00515014	11456	36.3639	lightyellow	FALSE
GO:0003676: nucleic acid binding	59	501	1.29888e-51	9.89743e-49	28.424	0.133484	442	0.00469151	11297	28.4523	lightyellow	FALSE
GO:0006412: translation	18	115	1.97071e-17	1.1706e-14	22.9667	0.185567	97	0.00807421	11642	22.9827	lightyellow	FALSE
GO:0003735: structural constituent of ribosome	18	117	2.71523e-17	2.069e-14	22.4931	0.181818	99	0.0080756	11640	22.5145	lightyellow	FALSE
GO:0005840: ribosome	17	110	2.04611e-16	4.76745e-14	22.3885	0.182796	93	0.00815731	11646	22.4088	lightyellow	FALSE
No GO terms for molecular function	23	6656	1.27476e-14	9.71366e-12	0.198943	0.00346751	6633	0.0174305	5106	0.198934	lightyellow	FALSE
GO:0005622: intracellular	17	144	2.11623e-14	4.93081e-12	16.3458	0.133858	127	0.00818119	11612	16.3617	lightyellow	FALSE
IPR004522: Asparagine-tRNA ligase	5	6	4.10436e-10	2.26068e-06	544.8	5	1	0.00911569	11738	548.505	lightyellow	FALSE
GO:0006421: asparaginyl-tRNA aminoacylation	5	6	4.10436e-10	2.43799e-07	544.8	5	1	0.00911569	11738	548.505	lightyellow	FALSE
GO:0004816: asparagine-tRNA ligase activity	5	6	4.10436e-10	3.12752e-07	544.8	5	1	0.00911569	11738	548.505	lightyellow	FALSE
No InterPro entry	11	3947	7.82531e-09	4.31018e-05	0.215903	0.00279472	3936	0.0129437	7803	0.215913	lightyellow	FALSE
IPR002312: Aspartyl/Asparaginyl-tRNA synthetase, class IIb	5	10	1.67253e-08	9.2123e-05	109.518	1	5	0.0091188	11734	109.664	lightyellow	FALSE
IPR004365: OB-fold nucleic acid binding domain, AA-tRNA synthetase-type	5	10	1.67253e-08	9.2123e-05	109.518	1	5	0.0091188	11734	109.664	lightyellow	FALSE
IPR004364: Aminoacyl-tRNA synthetase, class II (D/K/N)	5	11	3.04324e-08	0.000167622	91.0079	0.833333	6	0.00911958	11733	91.3785	lightyellow	FALSE
IPR012340: Nucleic acid-binding, OB-fold	7	58	1.12668e-06	0.00620574	15.2646	0.137255	51	0.00898357	11688	15.2784	lightyellow	FALSE
IPR006195: Aminoacyl-tRNA synthetase, class II	5	22	1.59652e-06	0.00879364	32.1625	0.294118	17	0.00912814	11722	32.221	lightyellow	FALSE
IPR008991: Translation protein SH3-like domain	4	11	2.37049e-06	0.0130566	61.9852	0.571429	7	0.00920559	11732	62.0741	lightyellow	FALSE
GO:0006418: tRNA aminoacylation for protein translation	5	35	1.78459e-05	0.0106005	18.2135	0.166667	30	0.00913827	11709	18.2383	lightyellow	FALSE
GO:0004812: aminoacyl-tRNA ligase activity	5	37	2.36047e-05	0.0179868	17.0761	0.15625	32	0.00913983	11707	17.0955	lightyellow	FALSE
No GO terms for molecular function	36	6656	3.10998e-05	0.0236981	0.422632	0.00543807	6620	0.012868	5129	0.422604	darkred	FALSE
GO:0016020: membrane	12	404	0.000176651	0.0411596	3.8623	0.0306122	392	0.00792463	11357	3.86293	darkred	FALSE
IPR008758: Peptidase S28	3	5	2.51148e-06	0.0138332	240.127	1.5	2	0.00620063	11773	241.911	darkgrey	FALSE
IPR000504: RNA recognition motif domain	11	130	4.87392e-10	2.68455e-06	16.8187	0.092437	119	0.00549026	11657	16.8365	orange	FALSE
IPR012677: Nucleotide-binding alpha-beta plait domain	11	133	6.23368e-10	3.43351e-06	16.4017	0.0901639	122	0.00549168	11654	16.4183	orange	FALSE
GO:0000166: nucleotide binding	11	200	4.58342e-08	3.49257e-05	10.532	0.0582011	189	0.00552343	11587	10.5371	orange	FALSE
IPR008160: Collagen triple helix repeat	7	77	5.16001e-07	0.00284213	17.1906	0.1	70	0.00580899	11706	17.2147	orange	FALSE
GO:0003676: nucleic acid binding	13	501	1.34918e-05	0.0102807	4.84857	0.0266393	488	0.00549256	11288	4.85008	orange	FALSE
IPR002194: Chaperonin TCP-1, conserved site	7	8	1.41973e-16	7.81988e-13	1924.14	7	1	0.00372913	11799	1877.11	white	FALSE
IPR017998: Chaperone tailless complex polypeptide 1 (TCP-1)	7	8	1.41973e-16	7.81988e-13	1924.14	7	1	0.00372913	11799	1877.11	white	FALSE
IPR027413: GroEL-like equatorial domain	7	9	6.36803e-16	3.50751e-12	926.334	3.5	2	0.00372945	11798	938.477	white	FALSE
IPR002423: Chaperonin Cpn60/TCP-1 family	7	10	2.11578e-15	1.16537e-11	615.215	2.33333	3	0.00372976	11797	625.598	white	FALSE
IPR027409: GroEL-like apical domain	7	10	2.11578e-15	1.16537e-11	615.215	2.33333	3	0.00372976	11797	625.598	white	FALSE
IPR027410: TCP-1-like chaperonin intermediate domain	6	7	3.2699e-14	1.80106e-10	1546.78	6	1	0.00381388	11799	1573.2	white	FALSE
GO:0051082: unfolded protein binding	8	26	9.74909e-14	7.42881e-11	121.119	0.444444	18	0.00364964	11782	121.778	white	FALSE
GO:0006457: protein folding	8	45	1.26492e-11	7.5136e-09	58.9505	0.216216	37	0.00365553	11763	59.1477	white	FALSE
No GO terms for biological process	17	8593	6.01702e-09	3.57411e-06	0.187997	0.00198228	8576	0.0105459	3224	0.187966	white	FALSE
GO:0005524: ATP binding	14	605	1.57181e-07	0.000119772	7.17455	0.0236887	591	0.00330092	11209	7.17638	white	FALSE
IPR001353: Proteasome, subunit alpha/beta	4	14	2.94992e-07	0.00162481	99.7983	0.4	10	0.00398643	11790	100.34	white	FALSE
GO:0051603: proteolysis involved in cellular protein catabolic process	4	14	2.94992e-07	0.000175225	99.7983	0.4	10	0.00398643	11790	100.34	white	FALSE
GO:0005839: proteasome core complex	4	14	2.94992e-07	6.87331e-05	99.7983	0.4	10	0.00398643	11790	100.34	white	FALSE
GO:0004298: threonine-type endopeptidase activity	4	14	2.94992e-07	0.000224784	99.7983	0.4	10	0.00398643	11790	100.34	white	FALSE
No GO terms for molecular function	11	6656	5.93272e-07	0.000452074	0.213354	0.00165538	6645	0.00775946	5155	0.213337	white	FALSE
No InterPro entry	2	3947	6.09219e-07	0.00335558	0.0812786	0.000506971	3945	0.00623806	7855	0.0812705	white	FALSE
IPR029055: Nucleophile aminohydrolases, N-terminal	4	21	1.72498e-06	0.00950119	58.7849	0.235294	17	0.0039888	11783	58.9887	white	FALSE
No GO terms for cellular component	28	9879	1.78978e-06	0.00041702	0.240898	0.00284235	9851	0.0118009	1949	0.240858	white	FALSE
GO:0005737: cytoplasm	6	146	3.59826e-05	0.00838394	11.0953	0.0428571	140	0.00385935	11660	11.1048	white	FALSE
IPR007125: Histone H2A/H2B/H3	4	13	1.09337e-10	6.02229e-07	981.895	0.444444	9	0.000422547	11833	1051.82	paleturquoise	FALSE
GO:0000786: nucleosome	4	18	4.67142e-10	1.08844e-07	653.585	0.285714	14	0.000422726	11828	675.886	paleturquoise	FALSE
IPR009072: Histone-fold	4	37	1.00179e-08	5.51787e-05	284.006	0.121212	33	0.000423406	11809	286.279	paleturquoise	FALSE
GO:0046982: protein heterodimerization activity	4	37	1.00179e-08	7.63365e-06	284.006	0.121212	33	0.000423406	11809	286.279	paleturquoise	FALSE
IPR000558: Histone H2B	2	3	1.53748e-06	0.00846844	2975.6	2	1	0.000591166	11841	3383.14	paleturquoise	FALSE
GO:0003677: DNA binding	4	286	3.80364e-05	0.0289837	32.7371	0.0141844	282	0.000432526	11560	32.7943	paleturquoise	FALSE
