# Supplementary material for: Updated annotation and meta-analysis of Brugia malayi transcriptomics data reveals consistent transcriptional profiles across time and space with some study-specific differences in adult female worm transcriptional profiles
Source: PLoS Negl Trop Dis. 2024 Sep 26;18(9):e0012511. doi: 10.1371/journal.pntd.0012511 (PMC11460672; doi:10.1371/journal.pntd.0012511)
Supplement: S1 Table — (XLSX) [file pntd.0012511.s011.xlsx]

## Sheet: Sheet1
SRR ID	Replicate Name	Study	Total Number of Reads	Total Number of Primary Aligned Reads (PAR)	Number of Duplicates	PCT PAR	PCT_DUP_OF_PAR	PCT_DUP_OF_TOTAL	MERGED	KEPT IN ANALYSIS
ERR048961	adult.male_a	choi_PRJEB2709	28997785	19007109	4287471	65.5	22.6	14.8	No	No
ERR048962	adult.female_a	choi_PRJEB2709	23213707	13294514	6593735	57.3	49.6	28.4	No	Yes
ERR048963	L4_a	choi_PRJEB2709	16413329	9061694	3221208	55.2	35.5	19.6	No	Yes
ERR048964	L3_a	choi_PRJEB2709	9525342	4206816	1877613	44.2	44.6	19.7	No	No
ERR048965	microfilariae_a	choi_PRJEB2709	30370547	11003046	6687204	36.2	60.8	22	No	No
ERR048966	immature.microfilaria_a	choi_PRJEB2709	8550650	1993609	194657	23.3	9.8	2.3	No	Yes
ERR048967	eggs.and.embryos_a	choi_PRJEB2709	10372099	7561657	1477896	72.9	19.5	14.2	No	Yes
ERR048968	immature.microfilaria_b	choi_PRJEB2709	16589225	3299612	436232	19.9	13.2	2.6	No	Yes
ERR048969	eggs.and.embryos_b	choi_PRJEB2709	20437789	14475346	3994679	70.8	27.6	19.5	No	Yes
ERR048970	adult.female_b	choi_PRJEB2709	16361746	10098563	4607138	61.7	45.6	28.2	No	Yes
ERR048971	L4_b	choi_PRJEB2709	11321474	6205889	1768167	54.8	28.5	15.6	No	Yes
ERR048972	adult.female_c	choi_PRJEB2709	36373541	25374691	14601138	69.8	57.5	40.1	No	Yes
ERR048973	L4_c	choi_PRJEB2709	17999707	10649967	3547332	59.2	33.3	19.7	No	Yes
ERR048974	L3_b	choi_PRJEB2709	0	0	0	0	0	0	No	No
SRR2954973	Bm.IVM.0nM.McGill_a	ballesteros_PRJNA303987	5121355	3464349	228317	67.6	6.6	4.5	No	Yes
SRR2954974	Bm.IVM.0nM.McGill_b	ballesteros_PRJNA303987	8863233	5665473	787914	63.9	13.9	8.9	No	Yes
SRR2954975	Bm.IVM.0nM.24h_a	ballesteros_PRJNA303987	6412098	3708098	314273	57.8	8.5	4.9	No	Yes
SRR2954976	Bm.IVM.0nM.24h_b	ballesteros_PRJNA303987	4369505	2652837	193327	60.7	7.3	4.4	No	Yes
SRR2954977	Bm.IVM.100nM.24h_a	ballesteros_PRJNA303987	8735497	5120326	572773	58.6	11.2	6.6	No	Yes
SRR2954978	Bm.IVM.100nM.24h_b	ballesteros_PRJNA303987	5290897	2992328	319154	56.6	10.7	6	No	Yes
SRR2954979	Bm.IVM.0nM.48h_a	ballesteros_PRJNA303987	5787258	3487999	389799	60.3	11.2	6.7	No	Yes
SRR2954980	Bm.IVM.0nM.48h_b	ballesteros_PRJNA303987	5565162	3228369	582248	58	18	10.5	No	Yes
SRR2954981	Bm.IVM.100nM.48h_a	ballesteros_PRJNA303987	4985956	3097978	380236	62.1	12.3	7.6	No	Yes
SRR2954982	Bm.IVM.100nM.48h_b	ballesteros_PRJNA303987	4258784	2588424	240566	60.8	9.3	5.6	No	Yes
SRR2954983	Bm.IVM.0nM.72h_a	ballesteros_PRJNA303987	3994892	2580806	216483	64.6	8.4	5.4	No	Yes
SRR2954984	Bm.IVM.0nM.72h_b	ballesteros_PRJNA303987	6574223	4227910	377854	64.3	8.9	5.7	No	Yes
SRR2954985	Bm.IVM.100nM.72h_a	ballesteros_PRJNA303987	5003453	3282424	244378	65.6	7.4	4.9	No	Yes
SRR2954986	Bm.IVM.100nM.72h_b	ballesteros_PRJNA303987	7867867	5233614	545281	66.5	10.4	6.9	No	Yes
SRR2954987	Bm.IVM.0nM.McGill_a	ballesteros_PRJNA303986	3841916	3230289	176007	84.1	5.4	4.6	No	Yes
SRR2954988	Bm.IVM.0nM.McGill_b	ballesteros_PRJNA303986	4170591	3641156	170144	87.3	4.7	4.1	No	Yes
SRR2954989	Bm.IVM.0nM.McGill_c	ballesteros_PRJNA303986	1024209	883004	14978	86.2	1.7	1.5	No	Yes
SRR2954990	Bm.IVM.0nM.48h_a	ballesteros_PRJNA303986	4898741	4130523	247255	84.3	6	5	No	Yes
SRR2954991	Bm.IVM.0nM.48h_b	ballesteros_PRJNA303986	928006	793947	14471	85.6	1.8	1.6	No	Yes
SRR2954992	Bm.IVM.0nM.48h_c	ballesteros_PRJNA303986	1025631	836341	19381	81.5	2.3	1.9	No	Yes
SRR2954993	Bm.IVM.300nM.48h_a	ballesteros_PRJNA303986	1208758	1028762	27534	85.1	2.7	2.3	No	Yes
SRR2954994	Bm.IVM.300nM.48h_b	ballesteros_PRJNA303986	1058846	901315	23989	85.1	2.7	2.3	No	Yes
SRR2954995	Bm.IVM.300nM.48h_c	ballesteros_PRJNA303986	1026809	748236	47252	72.9	6.3	4.6	No	Yes
SRR2954996	Bm.IVM.1uM.48h_a	ballesteros_PRJNA303986	3787457	2569573	295296	67.8	11.5	7.8	No	Yes
SRR2954997	Bm.IVM.1uM.48h_b	ballesteros_PRJNA303986	1009117	841204	19363	83.4	2.3	1.9	No	Yes
SRR2954998	Bm.IVM.1uM.48h_c	ballesteros_PRJNA303986	747644	636853	9358	85.2	1.5	1.3	No	Yes
SRR2954999	Bm.IVM.0nM.5d_a	ballesteros_PRJNA303986	1206873	953237	28440	79	3	2.4	No	Yes
SRR2955000	Bm.IVM.0nM.5d_b	ballesteros_PRJNA303986	1114541	912412	25494	81.9	2.8	2.3	No	Yes
SRR2955001	Bm.IVM.0nM.5d_c	ballesteros_PRJNA303986	3444601	2852293	187912	82.8	6.6	5.5	No	Yes
SRR2955002	Bm.IVM.300nM.5d_a	ballesteros_PRJNA303986	959323	749434	17008	78.1	2.3	1.8	No	Yes
SRR2955003	Bm.IVM.300nM.5d_b	ballesteros_PRJNA303986	992169	788760	21367	79.5	2.7	2.2	No	Yes
SRR2955004	Bm.IVM.300nM.5d_c	ballesteros_PRJNA303986	1210117	966477	26567	79.9	2.7	2.2	No	Yes
SRR2955005	Bm.IVM.1uM.5d_a	ballesteros_PRJNA303986	1048680	833098	21081	79.4	2.5	2	No	Yes
SRR2955006	Bm.IVM.1uM.5d_b	ballesteros_PRJNA303986	1218833	878711	32068	72.1	3.6	2.6	No	Yes
SRR2225857	jird.1.dissection_a	ballesteros_PRJNA294426	2372150	1018086	456463	42.9	44.8	19.2	No	Yes
SRR2225858	jird.1.dissection_b	ballesteros_PRJNA294426	3191100	1452941	625430	45.5	43	19.6	No	Yes
SRR2225859	jird.2.dissection_a	ballesteros_PRJNA294426	4795524	2059511	987416	42.9	47.9	20.6	No	Yes
SRR2225860	jird.2.dissection_b	ballesteros_PRJNA294426	3045614	1379066	575176	45.3	41.7	18.9	No	Yes
SRR2225861	jird.3.dissection_a	ballesteros_PRJNA294426	5879654	2649033	1338628	45.1	50.5	22.8	No	Yes
SRR2225862	jird.3.dissection_b	ballesteros_PRJNA294426	6214225	2884675	1411036	46.4	48.9	22.7	No	Yes
SRR2225863	jird.1.McGill_a	ballesteros_PRJNA294426	4073919	1707471	848812	41.9	49.7	20.8	No	Yes
SRR2225864	jird.1.McGill_b	ballesteros_PRJNA294426	5419952	2480846	1219550	45.8	49.2	22.5	No	Yes
SRR2225865	jird.2.McGill_a	ballesteros_PRJNA294426	10336310	4497284	2587278	43.5	57.5	25	No	Yes
SRR2225866	jird.2.McGill_b	ballesteros_PRJNA294426	5168522	2257979	1153287	43.7	51.1	22.3	No	Yes
SRR2225867	jird.3.McGill_a	ballesteros_PRJNA294426	5329309	2493894	1231808	46.8	49.4	23.1	No	Yes
SRR2225868	jird.3.McGill_b	ballesteros_PRJNA294426	10879231	4815141	2819727	44.3	58.6	25.9	No	Yes
SRR2225869	jird.1.48h_a	ballesteros_PRJNA294426	1559132	611184	239569	39.2	39.2	15.4	No	Yes
SRR2225870	jird.1.48h_b	ballesteros_PRJNA294426	4301705	1978136	891892	46	45.1	20.7	No	Yes
SRR2225871	jird.2.48h_a	ballesteros_PRJNA294426	5098451	1965549	1029004	38.6	52.4	20.2	No	Yes
SRR2225872	jird.2.48h_b	ballesteros_PRJNA294426	3699920	1448430	699345	39.1	48.3	18.9	No	Yes
SRR2225873	jird.3.48h_a	ballesteros_PRJNA294426	4491206	1920584	921712	42.8	48	20.5	No	Yes
SRR2225874	jird.3.48h_b	ballesteros_PRJNA294426	5669787	2112182	1153121	37.3	54.6	20.3	No	Yes
SRR2225875	jird.1.5d_a	ballesteros_PRJNA294426	9494891	3562112	2136200	37.5	60	22.5	No	Yes
SRR2225876	jird.1.5d_b	ballesteros_PRJNA294426	3530957	1373300	691052	38.9	50.3	19.6	No	Yes
SRR2225877	jird.2.5d_a	ballesteros_PRJNA294426	6008838	2386979	1309617	39.7	54.9	21.8	No	Yes
SRR2225878	jird.2.5d_b	ballesteros_PRJNA294426	4824389	1739911	988391	36.1	56.8	20.5	No	Yes
SRR2225879	jird.3.5d_a	ballesteros_PRJNA294426	2765137	1401537	532460	50.7	38	19.3	No	Yes
SRR2225880	jird.3.5d_b	ballesteros_PRJNA294426	5032961	1865475	1032825	37.1	55.4	20.5	No	Yes
SRR3931335	Ba.24h_a	libro_PRJNA329497	20060924	17172773	2699473	85.6	15.7	13.5	No	Yes
SRR3931336	Ba.36h_a	libro_PRJNA329497	80842248	64392146	11087474	79.7	17.2	13.7	No	Yes
SRR3931347	Ba.24h_b	libro_PRJNA329497	22906091	19046249	3036541	83.1	15.9	13.3	No	Yes
SRR3931350	Ba.36h_b	libro_PRJNA329497	57549397	43557511	9008201	75.7	20.7	15.7	No	Yes
SRR3931351	CnoA.24h_a	libro_PRJNA329497	20106105	17587850	1516717	87.5	8.6	7.5	No	Yes
SRR3931352	CnoA.24h_b	libro_PRJNA329497	59355763	51425853	12341868	86.6	24	20.8	No	Yes
SRR3931353	CplusA.24h_a	libro_PRJNA329497	23788580	20216474	2798814	85	13.8	11.8	No	Yes
SRR3931354	CplusA.36h_a	libro_PRJNA329497	20561187	17649709	1483586	85.8	8.4	7.2	No	Yes
SRR3931355	CplusA.24h_b	libro_PRJNA329497	22731012	19795913	1785414	87.1	9	7.9	No	Yes
SRR3931338	DNA.12h_a	libro_PRJNA329497	40005390	31162159	15612744	77.9	50.1	39	No	Yes
SRR3931339	DNA.12h_b	libro_PRJNA329497	31451617	27185382	5724164	86.4	21.1	18.2	No	Yes
SRR3931340	DNA.16h_b	libro_PRJNA329497	56402352	48881797	14629150	86.7	29.9	25.9	No	No
SRR3931341	Ec.20h_a	libro_PRJNA329497	19072270	16298900	1904607	85.5	11.7	10	No	Yes
SRR3931342	Ec.22h_a	libro_PRJNA329497	12235088	9598313	1390896	78.4	14.5	11.4	No	Yes
SRR3931343	Ec.20h_b	libro_PRJNA329497	43299627	37862413	5437168	87.4	14.4	12.6	No	Yes
SRR3931344	Ec.22h_b	libro_PRJNA329497	57507755	47148078	13237104	82	28.1	23	No	Yes
SRR3931345	RNA.24h_a	libro_PRJNA329497	24890519	21944561	2248378	88.2	10.2	9	No	Yes
SRR3931346	RNA.36h_a	libro_PRJNA329497	36877104	32270742	4032952	87.5	12.5	10.9	No	Yes
SRR3931348	RNA.24h_b	libro_PRJNA329497	12411093	9572746	1357549	77.1	14.2	10.9	No	Yes
SRR3931349	RNA.36h_b	libro_PRJNA329497	93661886	82303326	15070114	87.9	18.3	16.1	No	Yes
SRR3931356	CplusA.36h_b	libro_PRJNA329497	61609807	50637204	1318421	82.2	2.6	2.1	No	Yes
SRR4308246	Bm.AF.120dpi_a	grote_PRJNA344486	541217716	175716470	143322676	32.5	81.6	26.5	No	Yes
SRR4308247	Bm.AF.120dpi_b	grote_PRJNA344486	313414665	97518435	75548278	31.1	77.5	24.1	No	Yes
SRR4308248	Bm.AM.30dpi_a	grote_PRJNA344486	178517753	55096820	42550501	30.9	77.2	23.8	No	Yes
SRR4308249	Bm.AM.30dpi_b	grote_PRJNA344486	261061538	79701599	65163501	30.5	81.8	25	No	Yes
SRR4308250	Bm.L4_a	grote_PRJNA344486	304317018	92572501	76940991	30.4	83.1	25.3	No	Yes
SRR4308251	Bm.L4_b	grote_PRJNA344486	290451576	86443715	77643354	29.8	89.8	26.7	No	Yes
SRR4308252	Bm.AM.120dpi_a	grote_PRJNA344486	229086263	82142802	55299490	35.9	67.3	24.1	No	Yes
SRR4308253	Bm.AM.120dpi_b	grote_PRJNA344486	166504118	53618053	38370242	32.2	71.6	23	No	Yes
SRR4308254	Bm.AF.42dpi_a	grote_PRJNA344486	529716259	160182030	141067025	30.2	88.1	26.6	No	Yes
SRR4308255	Bm.AF.42dpi_b	grote_PRJNA344486	228562943	71500545	55483228	31.3	77.6	24.3	No	Yes
SRR4308256	Bm.AM.42dpi_a	grote_PRJNA344486	476605744	148680287	127640045	31.2	85.8	26.8	No	Yes
SRR4308257	Bm.AM.42dpi_b	grote_PRJNA344486	364678764	114555492	94585978	31.4	82.6	25.9	No	Yes
SRR4308258	Bm.AF.30dpi_a	grote_PRJNA344486	254286220	76300069	61755625	30	80.9	24.3	No	Yes
SRR4308259	Bm.AF.30dpi_b	grote_PRJNA344486	312786598	96180110	78287571	30.7	81.4	25	No	Yes
SRR5609072	Bm.Alb.AF.1.day_a	maclean_PRJNA388112	45897339	38524874	5943552	83.9	15.4	12.9	No	Yes
SRR5609073	Bm.Alb.AF.1.day_b	maclean_PRJNA388112	27328962	23944089	3276749	87.6	13.7	12	No	Yes
SRR5609074	Bm.Alb.AF.1.day_c	maclean_PRJNA388112	37427045	33623366	4938458	89.8	14.7	13.2	No	Yes
SRR5609075	Bm.Alb.AF.7.day_a	maclean_PRJNA388112	109454129	95648248	21711136	87.4	22.7	19.8	No	Yes
SRR5609076	Bm.Alb.AF.7.day_b	maclean_PRJNA388112	52479309	45535171	8876665	86.8	19.5	16.9	No	Yes
SRR5609077	Bm.Alb.AF.7.day_c	maclean_PRJNA388112	42318201	37563443	6095857	88.8	16.2	14.4	No	Yes
SRR5609078	Bm.Alb.AM.1.day_a	maclean_PRJNA388112	30206185	26009809	3955721	86.1	15.2	13.1	No	Yes
SRR5609079	Bm.Alb.AM.1.day_b	maclean_PRJNA388112	60836103	50545442	10897130	83.1	21.6	17.9	No	Yes
SRR5609080	Bm.Alb.AM.1.day_c	maclean_PRJNA388112	58887193	51233147	9328436	87	18.2	15.8	No	Yes
SRR5609081	Bm.Alb.AM.7.day_a	maclean_PRJNA388112	51562274	41043353	8276815	79.6	20.2	16.1	No	Yes
SRR5609082	Bm.Alb.AM.7.day_b	maclean_PRJNA388112	71565050	61336571	12809793	85.7	20.9	17.9	No	Yes
SRR5609083	Bm.Alb.AM.7.day_c	maclean_PRJNA388112	32801192	28878416	5270449	88	18.3	16.1	No	Yes
SRR5609084	Bm.Alb.MF.1.day_a	maclean_PRJNA388112	46542853	34858498	8570759	74.9	24.6	18.4	No	Yes
SRR5609085	Bm.Alb.MF.1.day_b	maclean_PRJNA388112	46117247	34379228	5954595	74.5	17.3	12.9	No	Yes
SRR5609086	Bm.Alb.MF.1.day_c	maclean_PRJNA388112	43871681	19099799	2609106	43.5	13.7	5.9	No	Yes
SRR5609087	Bm.Alb.MF.7.day_a	maclean_PRJNA388112	44358404	25383818	4156444	57.2	16.4	9.4	No	Yes
SRR5609088	Bm.Alb.MF.7.day_b	maclean_PRJNA388112	43902418	31869058	6095660	72.6	19.1	13.9	No	Yes
SRR5609089	Bm.DMSO.AF.1.day_a	maclean_PRJNA388112	51546655	43626148	7667348	84.6	17.6	14.9	No	Yes
SRR5609090	Bm.DMSO.AF.1.day_b	maclean_PRJNA388112	23514801	20850323	2614545	88.7	12.5	11.1	No	Yes
SRR5609091	Bm.DMSO.AF.1.day_c	maclean_PRJNA388112	31480568	27348852	3204863	86.9	11.7	10.2	No	Yes
SRR5609092	Bm.DMSO.AF.7.day_a	maclean_PRJNA388112	18700954	16478104	1838390	88.1	11.2	9.8	No	Yes
SRR5609093	Bm.DMSO.AF.7.day_b	maclean_PRJNA388112	35282057	31534487	4910230	89.4	15.6	13.9	No	Yes
SRR5609094	Bm.DMSO.AF.7.day_c	maclean_PRJNA388112	33612558	29871031	4243259	88.9	14.2	12.6	No	Yes
SRR5609095	Bm.DMSO.AM.1.day_a	maclean_PRJNA388112	67727025	56412736	12709903	83.3	22.5	18.8	No	Yes
SRR5609096	Bm.DMSO.AM.1.day_b	maclean_PRJNA388112	59308965	49041064	10138843	82.7	20.7	17.1	No	Yes
SRR5609097	Bm.DMSO.AM.1.day_c	maclean_PRJNA388112	20323795	16957810	2321217	83.4	13.7	11.4	No	Yes
SRR5609098	Bm.DMSO.AM.7.day_a	maclean_PRJNA388112	55006159	44737765	8238486	81.3	18.4	15	No	Yes
SRR5609099	Bm.DMSO.AM.7.day_b	maclean_PRJNA388112	29700790	25081586	3992104	84.4	15.9	13.4	No	Yes
SRR5609100	Bm.DMSO.AM.7.day_c	maclean_PRJNA388112	28847757	24345230	3381876	84.4	13.9	11.7	No	Yes
SRR5609101	Bm.DMSO.MF.1.day_a	maclean_PRJNA388112	82616269	62165339	14264036	75.2	22.9	17.3	No	Yes
SRR5609102	Bm.DMSO.MF.1.day_b	maclean_PRJNA388112	55640020	42433579	7703006	76.3	18.2	13.8	No	Yes
SRR5609103	Bm.DMSO.MF.1.day_c	maclean_PRJNA388112	56175805	35199710	6617754	62.7	18.8	11.8	No	Yes
SRR5609104	Bm.DMSO.MF.7.day_a	maclean_PRJNA388112	56671186	32270809	5522710	56.9	17.1	9.7	No	Yes
SRR5609105	Bm.DMSO.MF.7.day_b	maclean_PRJNA388112	40459207	29392834	5344701	72.6	18.2	13.2	No	Yes
SRR5609106	Bm.DEC.AF.1.day_a	maclean_PRJNA388112	36742728	30524358	4244004	83.1	13.9	11.6	No	Yes
SRR5609107	Bm.DEC.AF.1.day_b	maclean_PRJNA388112	66064521	57917430	11193415	87.7	19.3	16.9	No	Yes
SRR5609108	Bm.DEC.AF.1.day_c	maclean_PRJNA388112	38872017	33750753	5324673	86.8	15.8	13.7	No	Yes
SRR5609109	Bm.DEC.AF.7.day_a	maclean_PRJNA388112	24113948	21152240	2450973	87.7	11.6	10.2	No	Yes
SRR5609110	Bm.DEC.AF.7.day_b	maclean_PRJNA388112	5955467	5298774	341220	89	6.4	5.7	No	Yes
SRR5609111	Bm.DEC.AF.7.day_c	maclean_PRJNA388112	41925003	37068007	5962028	88.4	16.1	14.2	No	Yes
SRR5609112	Bm.DEC.AM.1.day_a	maclean_PRJNA388112	80801242	67416902	14942010	83.4	22.2	18.5	No	Yes
SRR5609113	Bm.DEC.AM.1.day_b	maclean_PRJNA388112	60418981	50220655	9303911	83.1	18.5	15.4	No	Yes
SRR5609114	Bm.DEC.AM.1.day_c	maclean_PRJNA388112	43806739	37922567	6060655	86.6	16	13.8	No	Yes
SRR5609115	Bm.DEC.AM.7.day_a	maclean_PRJNA388112	28328873	24157829	3203240	85.3	13.3	11.3	No	Yes
SRR5609116	Bm.DEC.AM.7.day_b	maclean_PRJNA388112	39421599	33525805	5662448	85	16.9	14.4	No	Yes
SRR5609117	Bm.DEC.AM.7.day_c	maclean_PRJNA388112	41761399	36222464	6933329	86.7	19.1	16.6	No	Yes
SRR5609118	Bm.DEC.MF.1.day_a	maclean_PRJNA388112	33151675	24041013	3815072	72.5	15.9	11.5	No	Yes
SRR5609119	Bm.DEC.MF.1.day_b	maclean_PRJNA388112	53760010	37498568	7113662	69.8	19	13.2	No	Yes
SRR5609120	Bm.DEC.MF.1.day_c	maclean_PRJNA388112	30153551	20760166	3131147	68.8	15.1	10.4	No	Yes
SRR5609121	Bm.DEC.MF.7.day_a	maclean_PRJNA388112	75205458	55393570	11635885	73.7	21	15.5	No	Yes
SRR5609122	Bm.DEC.MF.7.day_b	maclean_PRJNA388112	18292516	14805742	2053676	80.9	13.9	11.2	No	Yes
SRR5609123	Bm.IVM.AF.1.day_a	maclean_PRJNA388112	56219606	41380336	8001217	73.6	19.3	14.2	No	Yes
SRR5609124	Bm.IVM.AF.1.day_b	maclean_PRJNA388112	40190776	34815147	5187720	86.6	14.9	12.9	No	Yes
SRR5609125	Bm.IVM.AF.1.day_c	maclean_PRJNA388112	63975531	55474046	8980299	86.7	16.2	14	No	Yes
SRR5609126	Bm.IVM.AF.7.day_a	maclean_PRJNA388112	49078774	43435188	6885125	88.5	15.9	14	No	Yes
SRR5609127	Bm.IVM.AF.7.day_b	maclean_PRJNA388112	75798871	65956126	13509559	87	20.5	17.8	No	Yes
SRR5609128	Bm.IVM.AF.7.day_c	maclean_PRJNA388112	44016255	38847374	6110818	88.3	15.7	13.9	No	Yes
SRR5609129	Bm.IVM.AM.1.day_a	maclean_PRJNA388112	37432853	31028990	5075410	82.9	16.4	13.6	No	Yes
SRR5609130	Bm.IVM.AM.1.day_b	maclean_PRJNA388112	18357412	15234723	1981875	83	13	10.8	No	Yes
SRR5609131	Bm.IVM.AM.1.day_c	maclean_PRJNA388112	38260409	32462572	5018862	84.8	15.5	13.1	No	Yes
SRR5609132	Bm.IVM.AM.7.day_a	maclean_PRJNA388112	51689967	41777900	8102100	80.8	19.4	15.7	No	Yes
SRR5609133	Bm.IVM.AM.7.day_b	maclean_PRJNA388112	77038767	61376943	14655831	79.7	23.9	19	No	Yes
SRR5609134	Bm.IVM.AM.7.day_c	maclean_PRJNA388112	54171204	43884684	8185970	81	18.7	15.1	No	Yes
SRR5609135	Bm.IVM.MF.1.day_a	maclean_PRJNA388112	44638606	33019870	7276405	74	22	16.3	No	Yes
SRR5609136	Bm.IVM.MF.1.day_b	maclean_PRJNA388112	47682120	34840568	6620692	73.1	19	13.9	No	Yes
SRR5609137	Bm.IVM.MF.1.day_c	maclean_PRJNA388112	57781126	29610464	5070395	51.2	17.1	8.8	No	Yes
SRR5609138	Bm.IVM.MF.7.day_a	maclean_PRJNA388112	26912040	18918685	2783338	70.3	14.7	10.3	No	Yes
SRR5609139	Bm.IVM.MF.7.day_b	maclean_PRJNA388112	34503189	24693076	4183852	71.6	16.9	12.1	No	Yes
SRR5189260	agss_BmV18hpi_a	chung_PRJNA294263	98545527	58473331	56449483	59.3	96.5	57.3	No	Yes
SRR5189940	agss_BmV18hpi_b	chung_PRJNA294263	106356629	68225925	63392948	64.1	92.9	59.6	No	Yes
SRR3111646	polyAs_BmV18hpi_a	chung_PRJNA294263	101745022	518418	346093	0.5	66.8	0.3	No	No
SRR3111656	polyAs_BmV18hpi_b	chung_PRJNA294263	98454350	656367	368697	0.7	56.2	0.4	No	No
SRR5189941	agss_BmV4dpi_a	chung_PRJNA294263	172485796	146475364	119217044	84.9	81.4	69.1	No	Yes
SRR5189942	agss_BmV4dpi_b	chung_PRJNA294263	146213897	125047310	96081584	85.5	76.8	65.7	No	Yes
SRR3111730	polyAs_BmV4dpi_a	chung_PRJNA294263	116114066	6932383	4124034	6	59.5	3.6	No	Yes
SRR3111732	polyAs_BmV4dpi_b	chung_PRJNA294263	112553985	8229870	5018129	7.3	61	4.5	No	Yes
SRR5190127	agss_BmV8dpi_a	chung_PRJNA294263	280794946	233743212	161302796	83.2	69	57.4	No	Yes
SRR5190125	agss_BmV8dpi_b	chung_PRJNA294263	352082795	288501775	221380634	81.9	76.7	62.9	No	Yes
SRR3111735	polyAs_BmV8dpi_a	chung_PRJNA294263	134371932	31996739	21383404	23.8	66.8	15.9	No	Yes
SRR3111736	polyAs_BmV8dpi_b	chung_PRJNA294263	149271781	29563089	20923407	19.8	70.8	14	No	Yes
SRR7825597	polyAs_BmViL3_a	chung_PRJNA294263	193300217	161826367	107501514	83.7	66.4	55.6	No	Yes
SRR7825596	polyAs_BmViL3_b	chung_PRJNA294263	190237468	162446960	111549713	85.4	68.7	58.6	No	Yes
SRR5092381	polyAs_Bm1dpi_a	chung_PRJNA294263	22042029	11074201	5081301	50.2	45.9	23.1	Yes	Yes
SRR5092382	polyAs_Bm1dpi_a	chung_PRJNA294263	72134854	35828696	18371488	49.7	51.3	25.5	Yes	Yes
SRR5099149	polyAs_Bm1dpi_b	chung_PRJNA294263	57761156	41103159	23323491	71.2	56.7	40.4	Yes	Yes
SRR5099148	polyAs_Bm1dpi_b	chung_PRJNA294263	13818646	9788712	4747209	70.8	48.5	34.4	Yes	Yes
SRR5098194	polyAs_Bm2dpi_a	chung_PRJNA294263	27633606	12120735	6413738	43.9	52.9	23.2	Yes	Yes
SRR5098195	polyAs_Bm2dpi_a	chung_PRJNA294263	88468969	38733476	23072668	43.8	59.6	26.1	Yes	Yes
SRR5099146	polyAs_Bm2dpi_b	chung_PRJNA294263	19653458	11556162	4060794	58.8	35.1	20.7	Yes	Yes
SRR5099147	polyAs_Bm2dpi_b	chung_PRJNA294263	66096959	39239301	17476510	59.4	44.5	26.4	Yes	Yes
SRR3111516	polyAs_Bm3dpi_a	chung_PRJNA294263	89642797	81136928	39684167	90.5	48.9	44.3	No	Yes
SRR3111520	polyAs_Bm3dpi_b	chung_PRJNA294263	103889353	92318921	52176463	88.9	56.5	50.2	No	Yes
SRR3111547	polyAs_Bm4dpi_a	chung_PRJNA294263	90827300	81962113	38718472	90.2	47.2	42.6	No	Yes
SRR3111569	polyAs_Bm4dpi_b	chung_PRJNA294263	81090141	73961168	34748019	91.2	47	42.9	No	Yes
SRR3111577	polyAs_Bm8dpi_a	chung_PRJNA294263	88847468	79761288	36368076	89.8	45.6	40.9	No	Yes
SRR3111580	polyAs_Bm8dpi_b	chung_PRJNA294263	91680789	80179994	38305778	87.5	47.8	41.8	No	Yes
SRR3111628	polyAs_Bm20dpiM_a	chung_PRJNA294263	100736616	82669930	40822451	82.1	49.4	40.5	No	Yes
SRR3111631	polyAs_Bm20dpiM_b	chung_PRJNA294263	107213062	88521620	42906429	82.6	48.5	40	No	Yes
SRR3111635	polyAs_Bm24dpiF_a	chung_PRJNA294263	93425395	76658148	36459763	82.1	47.6	39	No	Yes
SRR3111637	polyAs_Bm24dpiF_b	chung_PRJNA294263	108257476	89596197	49562819	82.8	55.3	45.8	No	Yes
SRR3111501	polyAs_BmAM_a	chung_PRJNA294263	121441920	104989657	39012968	86.5	37.2	32.1	No	Yes
SRR3111497	polyAs_BmAM_b	chung_PRJNA294263	105991165	91499863	30178093	86.3	33	28.5	No	Yes
SRR3111490	polyAs_BmAF_a	chung_PRJNA294263	91429276	81938527	18516350	89.6	22.6	20.3	No	Yes
SRR3111494	polyAs_BmAF_b	chung_PRJNA294263	97071573	86460283	22089836	89.1	25.5	22.8	No	Yes
SRR3110748	polyAs_BmAF_c	chung_PRJNA294263	92116485	72549026	18796517	78.8	25.9	20.4	No	Yes
SRR3111433	polyAs_BmAF_d	chung_PRJNA294263	99374844	85322994	23291872	85.9	27.3	23.4	No	Yes
SRR3111507	polyAs_BmEm_a	chung_PRJNA294263	108946144	98951395	23517414	90.8	23.8	21.6	No	Yes
SRR3111512	polyAs_BmEm_b	chung_PRJNA294263	109131274	98788589	25134583	90.5	25.4	23	No	Yes
SRR5098264	polyAs_BmIMF_a	chung_PRJNA294263	19907619	9160311	2512227	46	27.4	12.6	Yes	Yes
SRR5098265	polyAs_BmIMF_a	chung_PRJNA294263	55310654	26130373	8484290	47.2	32.5	15.3	Yes	Yes
SRR3111641	polyAs_BmIMF_b	chung_PRJNA294263	121596273	51277960	29037702	42.2	56.6	23.9	No	Yes
SRR5099538	polyAs_BmMMF_a	chung_PRJNA294263	110909886	53829634	19244383	48.5	35.8	17.4	Yes	Yes
SRR5099537	polyAs_BmMMF_a	chung_PRJNA294263	17136661	8066978	1901403	47.1	23.6	11.1	Yes	Yes
SRR3111645	polyAs_BmMMF_b	chung_PRJNA294263	15400427	7637541	2539402	49.6	33.2	16.5	Yes	Yes
SRR3111644	polyAs_BmMMF_b	chung_PRJNA294263	33565253	16396102	7187964	48.8	43.8	21.4	Yes	Yes
SRR9858315	Bm.L3Day9_a	grote_PRJNA557263	758038762	245499565	202285815	32.4	82.4	26.7	No	Yes
SRR9858310	Bm.L3Day6_a	grote_PRJNA557263	639683795	196659992	171704390	30.7	87.3	26.8	No	Yes
SRR9858316	Bm.L3Day6_c	grote_PRJNA557263	843613880	269790875	227349913	32	84.3	26.9	No	Yes
SRR9858311	Bm.L3_c	grote_PRJNA557263	641710058	212978997	178588432	33.2	83.9	27.8	No	Yes
SRR9858312	Bm.L3_b	grote_PRJNA557263	707640692	207249143	184562766	29.3	89.1	26.1	No	Yes
SRR9858317	Bm.L3Day6_b	grote_PRJNA557263	664238150	212480443	180202856	32	84.8	27.1	No	Yes
SRR9858313	Bm.L3_a	grote_PRJNA557263	914018066	272701911	243973108	29.8	89.5	26.7	No	Yes
SRR9858314	Bm.L3Day9_b	grote_PRJNA557263	520948979	149923368	128153874	28.8	85.5	24.6	No	Yes
ERR4647682	BmBodyWall_a	chevignon_PRJEB40568	82736453	46633853	34310081	56.4	73.6	41.5	No	Yes
ERR4647683	BmBodyWall_b	chevignon_PRJEB40568	75602425	36847926	23977832	48.7	65.1	31.7	No	Yes
ERR4647684	BmBodyWall_c	chevignon_PRJEB40568	85583963	59634936	41130479	69.7	69	48.1	No	Yes
ERR4647685	BmMeioticZone_a	chevignon_PRJEB40568	39971257	35104466	20088659	87.8	57.2	50.3	No	Yes
ERR4647686	BmMeioticZone_b	chevignon_PRJEB40568	49539857	42544030	22315525	85.9	52.5	45	No	Yes
ERR4647687	BmMeioticZone_c	chevignon_PRJEB40568	54493780	46175638	26474389	84.7	57.3	48.6	No	Yes
ERR4647688	BmProliferativeZone_a	chevignon_PRJEB40568	79176917	58594485	38741859	74	66.1	48.9	No	Yes
ERR4647689	BmProliferativeZone_b	chevignon_PRJEB40568	78122995	49803578	28266757	63.8	56.8	36.2	No	Yes
ERR4647690	BmProliferativeZone_c	chevignon_PRJEB40568	58831535	52013065	35486882	88.4	68.2	60.3	No	Yes
SRR16607852	mf.untreated_3	quek_PRJNA772674	215332225	82561376	55170391	38.3	66.8	25.6	No	Yes
SRR16607853	mf.untreated_2	quek_PRJNA772674	239961430	91512780	62822463	38.1	68.6	26.2	No	Yes
SRR16607854	mf.untreated_1	quek_PRJNA772674	236183977	90125490	62113506	38.2	68.9	26.3	No	Yes
SRR16607855	mf.treated_3	quek_PRJNA772674	278024955	105441456	74286625	37.9	70.5	26.7	No	Yes
SRR16607856	mf.treated_2	quek_PRJNA772674	211450146	79728105	54083146	37.7	67.8	25.6	No	Yes
SRR16607857	mf.treated_1	quek_PRJNA772674	239861621	90817582	62539561	37.9	68.9	26.1	No	Yes
SRR15444112	BmAF.Head_a	airs_PRJNA548881	86826478	40504846	34538426	46.7	85.3	39.8	No	Yes
SRR15444062	BmAF.Head_c	airs_PRJNA548881	88284397	37749005	32458011	42.8	86	36.8	No	Yes
SRR15444084	BmAF.Head_b	airs_PRJNA548881	74865884	34509959	29593990	46.1	85.8	39.5	No	Yes
SRR15444058	BmAF.Body_a	airs_PRJNA548881	63256332	36534378	24863899	57.8	68.1	39.3	No	Yes
SRR15444073	BmAF.Body_b	airs_PRJNA548881	61578750	33524664	24184482	54.4	72.1	39.3	No	Yes
SRR15444199	BmAF.Body_c	airs_PRJNA548881	60261034	34822254	24136581	57.8	69.3	40.1	No	Yes
