# Supplementary material for: Updated annotation and meta-analysis of Brugia malayi transcriptomics data reveals consistent transcriptional profiles across time and space with some study-specific differences in adult female worm transcriptional profiles
Source: PLoS Negl Trop Dis. 2024 Sep 26;18(9):e0012511. doi: 10.1371/journal.pntd.0012511 (PMC11460672; doi:10.1371/journal.pntd.0012511)
Supplement: S2 Table — (XLSX) [file pntd.0012511.s012.xlsx]

## Sheet: Sheet1
gene-nad4L
WBGene00220278
WBGene00220316
WBGene00220348
WBGene00220356
WBGene00220389
WBGene00220441
WBGene00220454
WBGene00220456
WBGene00220457
WBGene00220458
WBGene00220460
WBGene00220487
WBGene00220495
WBGene00220496
WBGene00220500
WBGene00220510
WBGene00220529
WBGene00220536
WBGene00220538
WBGene00220543
WBGene00220546
WBGene00220573
WBGene00220600
WBGene00220625
WBGene00220626
WBGene00220632
WBGene00220633
WBGene00220634
WBGene00220635
WBGene00220641
WBGene00220658
WBGene00220660
WBGene00220671
WBGene00220673
WBGene00220718
WBGene00220719
WBGene00220721
WBGene00220759
WBGene00220767
WBGene00220775
WBGene00220789
WBGene00220798
WBGene00220807
WBGene00220808
WBGene00220825
WBGene00220831
WBGene00220862
WBGene00220867
WBGene00220873
WBGene00220875
WBGene00220878
WBGene00220880
WBGene00220884
WBGene00220889
WBGene00220893
WBGene00220915
WBGene00220922
WBGene00221002
WBGene00221085
WBGene00221086
WBGene00221102
WBGene00221103
WBGene00221113
WBGene00221122
WBGene00221199
WBGene00221200
WBGene00221242
WBGene00221276
WBGene00221319
WBGene00221363
WBGene00221364
WBGene00221368
WBGene00221370
WBGene00221386
WBGene00221395
WBGene00221410
WBGene00221416
WBGene00221422
WBGene00221426
WBGene00221429
WBGene00221430
WBGene00221431
WBGene00221433
WBGene00221435
WBGene00221439
WBGene00221441
WBGene00221445
WBGene00221451
WBGene00221457
WBGene00221464
WBGene00221466
WBGene00221468
WBGene00221470
WBGene00221475
WBGene00221485
WBGene00221498
WBGene00221500
WBGene00221504
WBGene00221521
WBGene00221525
WBGene00221540
WBGene00221545
WBGene00221555
WBGene00221564
WBGene00221571
WBGene00221576
WBGene00221582
WBGene00221586
WBGene00221587
WBGene00221620
WBGene00221628
WBGene00221639
WBGene00221644
WBGene00221650
WBGene00221666
WBGene00221678
WBGene00221697
WBGene00221700
WBGene00221715
WBGene00221725
WBGene00221726
WBGene00221731
WBGene00221732
WBGene00221748
WBGene00221756
WBGene00221775
WBGene00221777
WBGene00221791
WBGene00221792
WBGene00221793
WBGene00221808
WBGene00221864
WBGene00221865
WBGene00221866
WBGene00221896
WBGene00221900
WBGene00221901
WBGene00221908
WBGene00221915
WBGene00221919
WBGene00221922
WBGene00221947
WBGene00221968
WBGene00222033
WBGene00222052
WBGene00222161
WBGene00222163
WBGene00222189
WBGene00222242
WBGene00222251
WBGene00222254
WBGene00222271
WBGene00222348
WBGene00222373
WBGene00222393
WBGene00222439
WBGene00222557
WBGene00222683
WBGene00222704
WBGene00222746
WBGene00222752
WBGene00222781
WBGene00222811
WBGene00222822
WBGene00222831
WBGene00222925
WBGene00222947
WBGene00222985
WBGene00223019
WBGene00223051
WBGene00223053
WBGene00223066
WBGene00223145
WBGene00223170
WBGene00223192
WBGene00223202
WBGene00223256
WBGene00223313
WBGene00223454
WBGene00223501
WBGene00223507
WBGene00223510
WBGene00223616
WBGene00223638
WBGene00223678
WBGene00223679
WBGene00223717
WBGene00223728
WBGene00223749
WBGene00223755
WBGene00223839
WBGene00223897
WBGene00223976
WBGene00224016
WBGene00224026
WBGene00224028
WBGene00224035
WBGene00224054
WBGene00224075
WBGene00224114
WBGene00224139
WBGene00224215
WBGene00224228
WBGene00224247
WBGene00224254
WBGene00224447
WBGene00224496
WBGene00224787
WBGene00224815
WBGene00224844
WBGene00224850
WBGene00224874
WBGene00224950
WBGene00225038
WBGene00225136
WBGene00225161
WBGene00225199
WBGene00225203
WBGene00225242
WBGene00225301
WBGene00225387
WBGene00225395
WBGene00225414
WBGene00225416
WBGene00225418
WBGene00225428
WBGene00225469
WBGene00225526
WBGene00225540
WBGene00225595
WBGene00225647
WBGene00225759
WBGene00225787
WBGene00225843
WBGene00225898
WBGene00225914
WBGene00226126
WBGene00226177
WBGene00226193
WBGene00226194
WBGene00226220
WBGene00226353
WBGene00226539
WBGene00226660
WBGene00226703
WBGene00226740
WBGene00226784
WBGene00226811
WBGene00226828
WBGene00226866
WBGene00226909
WBGene00226916
WBGene00226974
WBGene00226977
WBGene00227096
WBGene00227179
WBGene00227213
WBGene00227324
WBGene00227367
WBGene00227412
WBGene00227489
WBGene00227617
WBGene00227715
WBGene00227761
WBGene00227762
WBGene00227776
WBGene00227857
WBGene00227954
WBGene00227970
WBGene00227990
WBGene00228004
WBGene00228014
WBGene00228023
WBGene00228027
WBGene00228032
WBGene00228058
WBGene00228062
WBGene00228073
WBGene00228084
WBGene00228085
WBGene00228091
WBGene00228126
WBGene00228133
WBGene00228165
WBGene00228173
WBGene00228181
WBGene00228199
WBGene00228200
WBGene00228209
WBGene00228210
WBGene00228223
WBGene00228227
WBGene00228235
WBGene00228251
WBGene00228259
WBGene00228291
WBGene00228295
WBGene00228296
WBGene00228313
WBGene00228360
WBGene00228423
WBGene00228464
WBGene00228465
WBGene00228493
WBGene00228495
WBGene00228496
WBGene00228498
WBGene00228499
WBGene00228504
WBGene00228515
WBGene00228531
WBGene00228539
WBGene00228541
WBGene00228542
WBGene00228549
WBGene00228550
WBGene00228551
WBGene00228552
WBGene00228573
WBGene00228582
WBGene00228590
WBGene00228592
WBGene00228640
WBGene00228643
WBGene00228672
WBGene00228674
WBGene00228678
WBGene00228690
WBGene00228704
WBGene00228720
WBGene00228735
WBGene00228740
WBGene00228747
WBGene00228754
WBGene00228758
WBGene00228790
WBGene00228798
WBGene00228820
WBGene00228838
WBGene00228840
WBGene00228842
WBGene00228863
WBGene00228869
WBGene00228883
WBGene00228885
WBGene00228886
WBGene00228887
WBGene00228903
WBGene00228913
WBGene00228940
WBGene00228982
WBGene00228997
WBGene00229003
WBGene00229005
WBGene00229008
WBGene00229037
WBGene00229040
WBGene00229042
WBGene00229043
WBGene00229054
WBGene00229065
WBGene00229094
WBGene00229105
WBGene00229115
WBGene00229121
WBGene00229140
WBGene00229145
WBGene00229147
WBGene00229160
WBGene00229202
WBGene00229215
WBGene00229236
WBGene00229241
WBGene00229246
WBGene00229253
WBGene00229255
WBGene00229256
WBGene00229257
WBGene00229259
WBGene00229263
WBGene00229283
WBGene00229295
WBGene00229320
WBGene00229337
WBGene00229339
WBGene00229370
WBGene00229396
WBGene00229397
WBGene00229398
WBGene00229399
WBGene00229410
WBGene00229411
WBGene00229418
WBGene00229435
WBGene00229454
WBGene00229473
WBGene00229491
WBGene00229493
WBGene00229528
WBGene00229529
WBGene00229531
WBGene00229532
WBGene00229545
WBGene00229547
WBGene00229571
WBGene00229602
WBGene00229614
WBGene00229635
WBGene00229642
WBGene00229649
WBGene00229653
WBGene00229664
WBGene00229667
WBGene00229672
WBGene00229674
WBGene00229676
WBGene00229677
WBGene00229683
WBGene00229684
WBGene00229685
WBGene00229686
WBGene00229697
WBGene00229717
WBGene00229724
WBGene00229725
WBGene00229731
WBGene00229738
WBGene00229741
WBGene00229745
WBGene00229754
WBGene00229760
WBGene00229793
WBGene00229820
WBGene00229823
WBGene00229836
WBGene00229852
WBGene00229861
WBGene00229886
WBGene00229887
WBGene00229909
WBGene00229910
WBGene00229918
WBGene00229935
WBGene00229938
WBGene00229950
WBGene00229981
WBGene00229994
WBGene00229995
WBGene00230004
WBGene00230009
WBGene00230024
WBGene00230031
WBGene00230074
WBGene00230093
WBGene00230096
WBGene00230101
WBGene00230106
WBGene00230115
WBGene00230140
WBGene00230145
WBGene00230150
WBGene00230156
WBGene00230164
WBGene00230235
WBGene00230244
WBGene00230253
WBGene00230261
WBGene00230279
WBGene00230284
WBGene00230293
WBGene00230294
WBGene00230303
WBGene00230327
WBGene00230346
WBGene00230375
WBGene00230378
WBGene00230383
WBGene00230403
WBGene00230420
WBGene00230422
WBGene00230435
WBGene00230437
WBGene00230445
WBGene00230459
WBGene00230465
WBGene00230479
WBGene00230495
WBGene00230500
WBGene00230519
WBGene00230521
WBGene00230527
WBGene00230552
WBGene00230553
WBGene00230555
WBGene00230583
WBGene00230593
WBGene00230601
WBGene00230607
WBGene00230618
WBGene00230623
WBGene00230629
WBGene00230641
WBGene00230666
WBGene00230679
WBGene00230728
WBGene00230730
WBGene00230741
WBGene00230753
WBGene00230766
WBGene00230801
WBGene00230803
WBGene00230836
WBGene00230837
WBGene00230847
WBGene00230848
WBGene00230870
WBGene00230871
WBGene00230876
WBGene00230882
WBGene00230886
WBGene00230905
WBGene00230906
WBGene00230920
WBGene00230929
WBGene00230986
WBGene00230994
WBGene00230995
WBGene00231003
WBGene00231006
WBGene00231011
WBGene00231012
WBGene00231015
WBGene00231016
WBGene00231017
WBGene00231019
WBGene00231021
WBGene00231032
WBGene00231034
WBGene00231086
WBGene00231127
WBGene00231148
WBGene00231152
WBGene00231156
WBGene00231161
WBGene00231171
WBGene00231174
WBGene00231184
WBGene00231217
WBGene00231236
WBGene00231237
WBGene00231242
WBGene00231243
WBGene00231256
WBGene00231257
WBGene00231258
WBGene00231267
WBGene00231270
WBGene00231271
WBGene00231277
WBGene00231295
WBGene00231301
WBGene00231305
WBGene00231321
WBGene00231325
WBGene00231326
WBGene00231328
WBGene00231329
WBGene00231336
WBGene00231357
WBGene00231360
WBGene00231362
WBGene00231371
WBGene00231372
WBGene00231407
WBGene00231427
WBGene00231453
WBGene00231580
WBGene00231612
WBGene00231804
WBGene00231820
WBGene00231828
WBGene00231889
WBGene00231935
WBGene00232284
WBGene00232296
WBGene00232395
WBGene00232445
WBGene00232489
WBGene00232501
WBGene00232598
WBGene00232634
WBGene00232644
WBGene00232763
WBGene00232924
WBGene00232944
WBGene00232991
WBGene00233003
WBGene00233039
WBGene00233085
WBGene00233150
WBGene00233155
WBGene00233185
WBGene00233219
WBGene00233232
WBGene00233239
WBGene00233261
WBGene00233263
WBGene00233264
WBGene00233271
WBGene00233272
WBGene00233273
WBGene00233277
WBGene00233298
WBGene00233304
WBGene00233310
WBGene00233318
WBGene00233319
WBGene00233322
WBGene00233323
WBGene00233324
WBGene00233327
WBGene00233331
WBGene00233334
WBGene00233336
WBGene00233343
WBGene00233358
WBGene00233370
WBGene00233371
WBGene00233378
WBGene00233387
WBGene00233394
WBGene00233414
WBGene00233415
WBGene00233418
WBGene00233434
WBGene00233441
WBGene00233457
WBGene00233468
WBGene00233487
WBGene00233499
WBGene00233504
WBGene00233508
WBGene00233518
WBGene00233527
WBGene00233542
WBGene00233554
WBGene00233557
WBGene00233558
WBGene00233561
WBGene00233563
WBGene00233565
WBGene00233587
WBGene00233591
WBGene00233593
WBGene00233597
WBGene00233607
WBGene00233609
WBGene00233612
WBGene00233616
WBGene00233639
WBGene00233646
WBGene00233653
WBGene00233661
WBGene00233669
WBGene00233673
WBGene00233681
WBGene00233690
WBGene00233691
WBGene00233692
WBGene00233694
WBGene00233708
WBGene00233709
WBGene00233710
WBGene00233723
WBGene00233725
WBGene00233726
WBGene00233732
WBGene00233734
WBGene00233737
WBGene00233739
WBGene00233740
WBGene00233788
WBGene00233798
WBGene00233800
WBGene00233809
WBGene00233825
WBGene00233848
WBGene00233867
WBGene00233881
WBGene00233899
WBGene00233900
WBGene00233903
WBGene00233908
WBGene00233920
WBGene00234171
WBGene00234325
WBGene00234351
WBGene00234355
WBGene00234357
WBGene00234359
WBGene00234360
WBGene00234362
WBGene00234363
WBGene00234365
WBGene00234366
WBGene00234367
WBGene00234368
WBGene00234373
WBGene00234378
WBGene00234380
WBGene00234381
WBGene00234382
WBGene00234385
WBGene00234386
WBGene00234391
WBGene00234399
WBGene00234403
WBGene00234405
WBGene00234429
WBGene00234434
WBGene00234440
WBGene00234462
WBGene00234468
WBGene00234470
WBGene00234476
WBGene00234479
WBGene00234493
WBGene00234494
WBGene00234500
WBGene00234501
WBGene00234504
WBGene00234510
WBGene00234519
WBGene00234533
WBGene00234534
WBGene00234535
WBGene00234539
WBGene00234545
WBGene00234549
WBGene00234552
WBGene00234562
WBGene00234568
WBGene00234571
WBGene00234573
WBGene00234575
WBGene00234586
WBGene00234588
WBGene00234593
WBGene00234617
WBGene00234628
WBGene00234639
WBGene00234689
WBGene00234700
WBGene00234710
WBGene00234713
WBGene00234754
WBGene00234758
WBGene00234931
WBGene00234967
WBGene00235004
WBGene00235038
WBGene00236804
WBGene00268217
WBGene00268220
WBGene00268223
WBGene00268225
WBGene00268226
WBGene00268227
WBGene00268228
WBGene00268229
WBGene00268230
WBGene00268231
WBGene00268233
WBGene00268234
WBGene00268235
WBGene00268239
WBGene00268242
WBGene00268243
WBGene00268244
WBGene00268245
WBGene00268246
WBGene00268247
WBGene00268248
WBGene00268249
WBGene00268250
WBGene00268252
WBGene00268253
WBGene00268254
WBGene00268255
WBGene00268256
WBGene00268257
WBGene00268258
WBGene00268259
WBGene00268260
WBGene00268261
WBGene00268262
WBGene00268263
WBGene00268265
WBGene00268266
WBGene00268268
WBGene00268269
WBGene00268270
WBGene00268271
WBGene00268272
WBGene00268273
WBGene00268274
WBGene00268275
WBGene00268277
WBGene00268278
WBGene00268279
WBGene00268280
WBGene00268281
WBGene00268282
WBGene00268283
WBGene00268284
WBGene00268285
WBGene00268286
WBGene00268287
WBGene00268288
WBGene00268289
WBGene00268290
WBGene00268291
WBGene00268292
WBGene00268293
WBGene00268294
WBGene00268295
WBGene00268304
WBGene00268305
WBGene00268306
WBGene00268307
WBGene00268308
WBGene00268309
WBGene00268310
WBGene00268311
WBGene00268313
WBGene00268314
WBGene00268315
WBGene00268316
WBGene00268317
WBGene00268318
WBGene00268319
WBGene00268320
WBGene00268321
WBGene00268322
WBGene00268324
WBGene00268325
WBGene00268326
WBGene00268327
WBGene00268328
WBGene00268329
WBGene00268330
WBGene00268336
WBGene00268337
WBGene00268338
WBGene00268339
WBGene00268340
WBGene00268341
WBGene00268342
WBGene00268343
WBGene00268344
WBGene00268345
WBGene00268346
WBGene00268348
WBGene00268349
WBGene00268350
WBGene00268351
WBGene00268355
WBGene00268356
WBGene00268357
WBGene00268359
WBGene00268360
WBGene00268361
WBGene00268362
WBGene00268363
WBGene00268366
WBGene00268367
WBGene00268368
WBGene00268369
WBGene00268370
WBGene00268371
WBGene00268372
WBGene00268374
WBGene00268375
WBGene00268377
WBGene00268378
WBGene00268379
WBGene00268380
WBGene00268387
WBGene00268388
WBGene00268389
WBGene00268390
WBGene00268391
WBGene00268392
WBGene00268393
WBGene00268396
WBGene00268397
WBGene00268399
WBGene00268400
WBGene00268401
WBGene00268402
WBGene00268403
WBGene00268406
WBGene00268407
WBGene00268409
WBGene00268411
WBGene00268412
WBGene00268413
WBGene00268414
WBGene00268419
WBGene00268420
WBGene00268421
WBGene00268422
WBGene00268423
WBGene00268424
WBGene00268426
WBGene00268427
WBGene00268428
WBGene00268429
WBGene00268430
WBGene00268431
WBGene00268432
WBGene00268433
WBGene00268435
WBGene00268436
WBGene00268437
WBGene00268438
WBGene00268439
WBGene00268440
WBGene00268442
WBGene00268443
WBGene00268445
WBGene00268446
WBGene00268448
WBGene00268449
WBGene00268450
WBGene00268452
WBGene00268453
WBGene00268457
WBGene00268458
WBGene00268459
WBGene00268460
WBGene00268463
WBGene00268472
WBGene00268473
WBGene00268474
WBGene00268477
WBGene00268481
WBGene00268482
WBGene00268483
WBGene00268485
WBGene00268489
WBGene00268490
WBGene00268497
WBGene00268498
WBGene00268499
WBGene00268500
WBGene00268505
WBGene00268508
WBGene00268510
WBGene00268511
WBGene00268512
WBGene00268513
WBGene00268516
WBGene00268517
WBGene00268518
WBGene00268519
WBGene00268520
WBGene00268526
WBGene00268530
WBGene00268531
WBGene00268534
WBGene00268540
WBGene00268541
WBGene00268544
WBGene00268545
WBGene00268546
WBGene00268547
WBGene00268548
WBGene00268554
WBGene00268555
WBGene00268557
WBGene00268559
WBGene00268560
WBGene00268563
WBGene00268565
WBGene00268566
WBGene00268567
WBGene00268568
WBGene00268569
WBGene00268572
WBGene00268579
WBGene00268580
WBGene00268582
WBGene00268583
WBGene00268584
WBGene00268586
WBGene00268587
WBGene00268592
WBGene00268593
WBGene00268597
WBGene00268602
WBGene00268604
WBGene00268606
WBGene00268607
WBGene00268608
WBGene00268613
WBGene00268618
WBGene00268622
WBGene00268625
WBGene00268626
WBGene00268628
WBGene00268630
WBGene00268631
WBGene00268632
WBGene00268636
WBGene00268639
WBGene00268641
WBGene00268642
WBGene00268645
WBGene00268648
WBGene00268649
WBGene00268650
WBGene00268659
WBGene00268660
WBGene00268663
WBGene00268664
WBGene00268667
WBGene00268672
WBGene00268673
WBGene00268676
WBGene00268685
WBGene00268686
WBGene00268687
WBGene00268689
WBGene00268691
WBGene00268700
WBGene00268724
WBGene00268728
WBGene00268732
WBGene00268733
WBGene00268735
WBGene00268736
WBGene00268739
WBGene00268741
WBGene00268744
WBGene00268745
WBGene00268746
WBGene00268748
WBGene00268749
WBGene00268750
WBGene00268751
WBGene00268752
WBGene00268753
WBGene00268755
WBGene00268756
WBGene00268757
WBGene00268758
WBGene00268759
WBGene00268760
WBGene00268761
WBGene00268762
WBGene00268767
WBGene00268768
WBGene00268769
WBGene00268770
WBGene00268773
WBGene00268774
WBGene00268775
WBGene00268780
WBGene00268782
WBGene00268785
WBGene00268786
WBGene00268787
WBGene00268788
WBGene00268791
WBGene00268792
WBGene00268795
WBGene00268796
WBGene00268801
WBGene00268803
WBGene00268806
WBGene00268807
WBGene00268808
WBGene00268809
WBGene00268810
WBGene00268811
WBGene00268814
WBGene00268816
WBGene00268817
WBGene00268819
WBGene00268825
WBGene00268830
WBGene00268832
WBGene00268833
WBGene00268835
WBGene00268836
WBGene00268838
WBGene00268839
WBGene00268840
WBGene00268842
WBGene00268844
WBGene00268845
WBGene00268847
WBGene00268850
WBGene00268851
WBGene00268856
WBGene00268863
WBGene00268864
WBGene00268865
WBGene00268873
WBGene00268874
WBGene00268886
WBGene00268888
WBGene00268890
WBGene00268892
WBGene00268893
WBGene00268894
WBGene00268895
WBGene00268899
WBGene00268903
WBGene00268905
WBGene00268906
WBGene00268909
WBGene00268921
WBGene00268922
WBGene00268925
WBGene00268926
WBGene00268941
WBGene00268942
WBGene00268945
WBGene00268947
WBGene00268953
WBGene00268956
WBGene00268957
WBGene00268959
WBGene00268961
WBGene00268965
WBGene00268966
WBGene00268967
WBGene00268968
WBGene00268971
WBGene00268973
WBGene00268974
WBGene00268984
WBGene00268988
WBGene00268994
WBGene00268995
WBGene00268996
WBGene00268998
WBGene00269000
WBGene00269001
WBGene00269002
WBGene00269003
WBGene00269007
WBGene00269010
WBGene00269011
WBGene00269012
WBGene00269018
WBGene00269020
WBGene00269023
WBGene00269025
WBGene00269028
WBGene00269029
WBGene00269036
WBGene00269040
WBGene00269044
WBGene00269045
WBGene00269048
WBGene00269049
WBGene00269050
WBGene00269051
WBGene00269052
WBGene00269053
WBGene00269054
WBGene00269055
WBGene00269056
WBGene00269058
WBGene00269059
WBGene00269060
WBGene00269061
WBGene00269064
WBGene00269065
WBGene00269066
WBGene00269067
WBGene00269068
WBGene00269069
WBGene00269073
WBGene00269076
WBGene00269077
WBGene00269078
WBGene00269079
WBGene00269080
WBGene00269085
WBGene00269089
WBGene00269091
WBGene00269097
WBGene00269104
WBGene00269105
WBGene00269111
WBGene00269112
WBGene00269118
WBGene00269119
WBGene00269120
WBGene00269123
WBGene00269125
WBGene00269126
WBGene00269136
WBGene00269143
WBGene00269151
WBGene00269153
WBGene00269158
WBGene00269163
WBGene00269171
WBGene00269177
WBGene00269178
WBGene00269181
WBGene00269182
WBGene00269183
WBGene00269185
WBGene00269187
WBGene00269190
WBGene00269192
WBGene00269196
WBGene00269207
WBGene00269213
WBGene00269217
WBGene00269218
WBGene00269219
WBGene00269227
WBGene00269232
WBGene00269233
WBGene00269234
WBGene00269255
WBGene00269259
WBGene00269261
WBGene00269276
WBGene00269284
WBGene00269289
WBGene00269290
WBGene00269293
WBGene00269294
WBGene00269295
WBGene00269298
WBGene00269308
WBGene00269311
WBGene00269312
WBGene00269317
WBGene00269319
WBGene00269322
WBGene00269326
WBGene00269343
WBGene00269361
WBGene00271428
WBGene00303305
WBGene00303350
WBGene00303374
WBGene00303375
WBGene00304801
WBGene00304809
WBGene00304810
