# Supplementary material for: Updated annotation and meta-analysis of Brugia malayi transcriptomics data reveals consistent transcriptional profiles across time and space with some study-specific differences in adult female worm transcriptional profiles
Source: PLoS Negl Trop Dis. 2024 Sep 26;18(9):e0012511. doi: 10.1371/journal.pntd.0012511 (PMC11460672; doi:10.1371/journal.pntd.0012511)
Supplement: S3 Table — (XLSX) [file pntd.0012511.s013.xlsx]

## Sheet: Sheet1
gene	invert	module
WBGene00220263	FALSE	blue
WBGene00220276	FALSE	blue
WBGene00220277	FALSE	blue
WBGene00220321	FALSE	blue
WBGene00220469	FALSE	blue
WBGene00220525	FALSE	blue
WBGene00220528	FALSE	blue
WBGene00220532	FALSE	blue
WBGene00220539	FALSE	blue
WBGene00220544	FALSE	blue
WBGene00220556	FALSE	blue
WBGene00220609	FALSE	blue
WBGene00220610	FALSE	blue
WBGene00220628	FALSE	blue
WBGene00220645	FALSE	blue
WBGene00220652	FALSE	blue
WBGene00220661	FALSE	blue
WBGene00220664	FALSE	blue
WBGene00220683	FALSE	blue
WBGene00220735	FALSE	blue
WBGene00220736	FALSE	blue
WBGene00220745	FALSE	blue
WBGene00220746	FALSE	blue
WBGene00220834	FALSE	blue
WBGene00220835	FALSE	blue
WBGene00220840	FALSE	blue
WBGene00221009	FALSE	blue
WBGene00221054	FALSE	blue
WBGene00221078	FALSE	blue
WBGene00221079	FALSE	blue
WBGene00221080	FALSE	blue
WBGene00221135	FALSE	blue
WBGene00221153	FALSE	blue
WBGene00221217	FALSE	blue
WBGene00221267	FALSE	blue
WBGene00221333	FALSE	blue
WBGene00221354	FALSE	blue
WBGene00221367	FALSE	blue
WBGene00221374	FALSE	blue
WBGene00221381	FALSE	blue
WBGene00221421	FALSE	blue
WBGene00221451	FALSE	blue
WBGene00221476	FALSE	blue
WBGene00221609	FALSE	blue
WBGene00221627	FALSE	blue
WBGene00221640	FALSE	blue
WBGene00221652	FALSE	blue
WBGene00221784	FALSE	blue
WBGene00221796	FALSE	blue
WBGene00221798	FALSE	blue
WBGene00221804	FALSE	blue
WBGene00221850	FALSE	blue
WBGene00221857	FALSE	blue
WBGene00221859	FALSE	blue
WBGene00221938	FALSE	blue
WBGene00221956	FALSE	blue
WBGene00221969	FALSE	blue
WBGene00221970	FALSE	blue
WBGene00221973	FALSE	blue
WBGene00221979	FALSE	blue
WBGene00221994	FALSE	blue
WBGene00222002	FALSE	blue
WBGene00222009	FALSE	blue
WBGene00222010	FALSE	blue
WBGene00222012	FALSE	blue
WBGene00222020	FALSE	blue
WBGene00222023	FALSE	blue
WBGene00222049	FALSE	blue
WBGene00222056	FALSE	blue
WBGene00222077	FALSE	blue
WBGene00222097	FALSE	blue
WBGene00222100	FALSE	blue
WBGene00222106	FALSE	blue
WBGene00222111	FALSE	blue
WBGene00222117	FALSE	blue
WBGene00222122	FALSE	blue
WBGene00222138	FALSE	blue
WBGene00222139	FALSE	blue
WBGene00222151	FALSE	blue
WBGene00222157	FALSE	blue
WBGene00222177	FALSE	blue
WBGene00222192	FALSE	blue
WBGene00222199	FALSE	blue
WBGene00222201	FALSE	blue
WBGene00222216	FALSE	blue
WBGene00222222	FALSE	blue
WBGene00222232	FALSE	blue
WBGene00222239	FALSE	blue
WBGene00222258	FALSE	blue
WBGene00222261	FALSE	blue
WBGene00222267	FALSE	blue
WBGene00222272	FALSE	blue
WBGene00222288	FALSE	blue
WBGene00222298	FALSE	blue
WBGene00222299	FALSE	blue
WBGene00222300	FALSE	blue
WBGene00222304	FALSE	blue
WBGene00222311	FALSE	blue
WBGene00222319	FALSE	blue
WBGene00222324	FALSE	blue
WBGene00222326	FALSE	blue
WBGene00222333	FALSE	blue
WBGene00222365	FALSE	blue
WBGene00222370	FALSE	blue
WBGene00222379	FALSE	blue
WBGene00222382	FALSE	blue
WBGene00222384	FALSE	blue
WBGene00222390	FALSE	blue
WBGene00222398	FALSE	blue
WBGene00222404	FALSE	blue
WBGene00222409	FALSE	blue
WBGene00222411	FALSE	blue
WBGene00222416	FALSE	blue
WBGene00222419	FALSE	blue
WBGene00222422	FALSE	blue
WBGene00222423	FALSE	blue
WBGene00222450	FALSE	blue
WBGene00222451	FALSE	blue
WBGene00222470	FALSE	blue
WBGene00222494	FALSE	blue
WBGene00222498	FALSE	blue
WBGene00222503	FALSE	blue
WBGene00222507	FALSE	blue
WBGene00222510	FALSE	blue
WBGene00222525	FALSE	blue
WBGene00222529	FALSE	blue
WBGene00222533	FALSE	blue
WBGene00222534	FALSE	blue
WBGene00222547	FALSE	blue
WBGene00222556	FALSE	blue
WBGene00222560	FALSE	blue
WBGene00222564	FALSE	blue
WBGene00222565	FALSE	blue
WBGene00222578	FALSE	blue
WBGene00222587	FALSE	blue
WBGene00222590	FALSE	blue
WBGene00222603	FALSE	blue
WBGene00222605	FALSE	blue
WBGene00222609	FALSE	blue
WBGene00222610	FALSE	blue
WBGene00222613	FALSE	blue
WBGene00222614	FALSE	blue
WBGene00222619	FALSE	blue
WBGene00222622	FALSE	blue
WBGene00222630	FALSE	blue
WBGene00222646	FALSE	blue
WBGene00222656	FALSE	blue
WBGene00222659	FALSE	blue
WBGene00222662	FALSE	blue
WBGene00222666	FALSE	blue
WBGene00222673	FALSE	blue
WBGene00222687	FALSE	blue
WBGene00222689	FALSE	blue
WBGene00222690	FALSE	blue
WBGene00222696	FALSE	blue
WBGene00222699	FALSE	blue
WBGene00222716	FALSE	blue
WBGene00222720	FALSE	blue
WBGene00222743	FALSE	blue
WBGene00222752	FALSE	blue
WBGene00222753	FALSE	blue
WBGene00222754	FALSE	blue
WBGene00222764	FALSE	blue
WBGene00222776	FALSE	blue
WBGene00222777	FALSE	blue
WBGene00222778	FALSE	blue
WBGene00222780	FALSE	blue
WBGene00222787	FALSE	blue
WBGene00222789	FALSE	blue
WBGene00222803	FALSE	blue
WBGene00222812	FALSE	blue
WBGene00222820	FALSE	blue
WBGene00222827	FALSE	blue
WBGene00222843	FALSE	blue
WBGene00222849	FALSE	blue
WBGene00222850	FALSE	blue
WBGene00222856	FALSE	blue
WBGene00222857	FALSE	blue
WBGene00222867	FALSE	blue
WBGene00222870	FALSE	blue
WBGene00222871	FALSE	blue
WBGene00222891	FALSE	blue
WBGene00222894	FALSE	blue
WBGene00222903	FALSE	blue
WBGene00222910	FALSE	blue
WBGene00222913	FALSE	blue
WBGene00222924	FALSE	blue
WBGene00222928	FALSE	blue
WBGene00222941	FALSE	blue
WBGene00222949	FALSE	blue
WBGene00222955	FALSE	blue
WBGene00222958	FALSE	blue
WBGene00222966	FALSE	blue
WBGene00222980	FALSE	blue
WBGene00222989	FALSE	blue
WBGene00222992	FALSE	blue
WBGene00222998	FALSE	blue
WBGene00223009	FALSE	blue
WBGene00223012	FALSE	blue
WBGene00223016	FALSE	blue
WBGene00223033	FALSE	blue
WBGene00223037	FALSE	blue
WBGene00223055	FALSE	blue
WBGene00223056	FALSE	blue
WBGene00223069	FALSE	blue
WBGene00223070	FALSE	blue
WBGene00223072	FALSE	blue
WBGene00223073	FALSE	blue
WBGene00223082	FALSE	blue
WBGene00223088	FALSE	blue
WBGene00223093	FALSE	blue
WBGene00223095	FALSE	blue
WBGene00223099	FALSE	blue
WBGene00223110	FALSE	blue
WBGene00223121	FALSE	blue
WBGene00223147	FALSE	blue
WBGene00223148	FALSE	blue
WBGene00223154	FALSE	blue
WBGene00223160	FALSE	blue
WBGene00223163	FALSE	blue
WBGene00223173	FALSE	blue
WBGene00223174	FALSE	blue
WBGene00223178	FALSE	blue
WBGene00223206	FALSE	blue
WBGene00223207	FALSE	blue
WBGene00223210	FALSE	blue
WBGene00223217	FALSE	blue
WBGene00223231	FALSE	blue
WBGene00223242	FALSE	blue
WBGene00223246	FALSE	blue
WBGene00223250	FALSE	blue
WBGene00223262	FALSE	blue
WBGene00223273	FALSE	blue
WBGene00223277	FALSE	blue
WBGene00223278	FALSE	blue
WBGene00223279	FALSE	blue
WBGene00223280	FALSE	blue
WBGene00223287	FALSE	blue
WBGene00223296	FALSE	blue
WBGene00223297	FALSE	blue
WBGene00223311	FALSE	blue
WBGene00223312	FALSE	blue
WBGene00223325	FALSE	blue
WBGene00223330	FALSE	blue
WBGene00223338	FALSE	blue
WBGene00223343	FALSE	blue
WBGene00223345	FALSE	blue
WBGene00223350	FALSE	blue
WBGene00223356	FALSE	blue
WBGene00223362	FALSE	blue
WBGene00223379	FALSE	blue
WBGene00223388	FALSE	blue
WBGene00223396	FALSE	blue
WBGene00223401	FALSE	blue
WBGene00223409	FALSE	blue
WBGene00223413	FALSE	blue
WBGene00223430	FALSE	blue
WBGene00223452	FALSE	blue
WBGene00223460	FALSE	blue
WBGene00223461	FALSE	blue
WBGene00223466	FALSE	blue
WBGene00223469	FALSE	blue
WBGene00223470	FALSE	blue
WBGene00223473	FALSE	blue
WBGene00223488	FALSE	blue
WBGene00223491	FALSE	blue
WBGene00223501	FALSE	blue
WBGene00223526	FALSE	blue
WBGene00223544	FALSE	blue
WBGene00223545	FALSE	blue
WBGene00223550	FALSE	blue
WBGene00223554	FALSE	blue
WBGene00223558	FALSE	blue
WBGene00223559	FALSE	blue
WBGene00223562	FALSE	blue
WBGene00223566	FALSE	blue
WBGene00223581	FALSE	blue
WBGene00223584	FALSE	blue
WBGene00223602	FALSE	blue
WBGene00223604	FALSE	blue
WBGene00223618	FALSE	blue
WBGene00223636	FALSE	blue
WBGene00223651	FALSE	blue
WBGene00223682	FALSE	blue
WBGene00223690	FALSE	blue
WBGene00223691	FALSE	blue
WBGene00223702	FALSE	blue
WBGene00223705	FALSE	blue
WBGene00223709	FALSE	blue
WBGene00223715	FALSE	blue
WBGene00223726	FALSE	blue
WBGene00223728	FALSE	blue
WBGene00223730	FALSE	blue
WBGene00223731	FALSE	blue
WBGene00223765	FALSE	blue
WBGene00223773	FALSE	blue
WBGene00223797	FALSE	blue
WBGene00223813	FALSE	blue
WBGene00223817	FALSE	blue
WBGene00223827	FALSE	blue
WBGene00223831	FALSE	blue
WBGene00223833	FALSE	blue
WBGene00223834	FALSE	blue
WBGene00223837	FALSE	blue
WBGene00223838	FALSE	blue
WBGene00223840	FALSE	blue
WBGene00223844	FALSE	blue
WBGene00223847	FALSE	blue
WBGene00223852	FALSE	blue
WBGene00223854	FALSE	blue
WBGene00223859	FALSE	blue
WBGene00223865	FALSE	blue
WBGene00223876	FALSE	blue
WBGene00223880	FALSE	blue
WBGene00223883	FALSE	blue
WBGene00223899	FALSE	blue
WBGene00223900	FALSE	blue
WBGene00223912	FALSE	blue
WBGene00223914	FALSE	blue
WBGene00223920	FALSE	blue
WBGene00223933	FALSE	blue
WBGene00223934	FALSE	blue
WBGene00223940	FALSE	blue
WBGene00223945	FALSE	blue
WBGene00223950	FALSE	blue
WBGene00223951	FALSE	blue
WBGene00223962	FALSE	blue
WBGene00223966	FALSE	blue
WBGene00223969	FALSE	blue
WBGene00223989	FALSE	blue
WBGene00223991	FALSE	blue
WBGene00224014	FALSE	blue
WBGene00224016	FALSE	blue
WBGene00224024	FALSE	blue
WBGene00224029	FALSE	blue
WBGene00224032	FALSE	blue
WBGene00224039	FALSE	blue
WBGene00224047	FALSE	blue
WBGene00224050	FALSE	blue
WBGene00224074	FALSE	blue
WBGene00224095	FALSE	blue
WBGene00224115	FALSE	blue
WBGene00224119	FALSE	blue
WBGene00224126	FALSE	blue
WBGene00224127	FALSE	blue
WBGene00224131	FALSE	blue
WBGene00224132	FALSE	blue
WBGene00224133	FALSE	blue
WBGene00224134	FALSE	blue
WBGene00224135	FALSE	blue
WBGene00224137	FALSE	blue
WBGene00224147	FALSE	blue
WBGene00224148	FALSE	blue
WBGene00224151	FALSE	blue
WBGene00224155	FALSE	blue
WBGene00224162	FALSE	blue
WBGene00224175	FALSE	blue
WBGene00224177	FALSE	blue
WBGene00224179	FALSE	blue
WBGene00224196	FALSE	blue
WBGene00224200	FALSE	blue
WBGene00224204	FALSE	blue
WBGene00224207	FALSE	blue
WBGene00224209	FALSE	blue
WBGene00224217	FALSE	blue
WBGene00224225	FALSE	blue
WBGene00224238	FALSE	blue
WBGene00224240	FALSE	blue
WBGene00224250	FALSE	blue
WBGene00224253	FALSE	blue
WBGene00224258	FALSE	blue
WBGene00224264	FALSE	blue
WBGene00224294	FALSE	blue
WBGene00224295	FALSE	blue
WBGene00224311	FALSE	blue
WBGene00224312	FALSE	blue
WBGene00224315	FALSE	blue
WBGene00224318	FALSE	blue
WBGene00224322	FALSE	blue
WBGene00224324	FALSE	blue
WBGene00224333	FALSE	blue
WBGene00224342	FALSE	blue
WBGene00224345	FALSE	blue
WBGene00224353	FALSE	blue
WBGene00224357	FALSE	blue
WBGene00224361	FALSE	blue
WBGene00224370	FALSE	blue
WBGene00224371	FALSE	blue
WBGene00224375	FALSE	blue
WBGene00224387	FALSE	blue
WBGene00224392	FALSE	blue
WBGene00224401	FALSE	blue
WBGene00224402	FALSE	blue
WBGene00224412	FALSE	blue
WBGene00224416	FALSE	blue
WBGene00224419	FALSE	blue
WBGene00224452	FALSE	blue
WBGene00224455	FALSE	blue
WBGene00224470	FALSE	blue
WBGene00224472	FALSE	blue
WBGene00224474	FALSE	blue
WBGene00224482	FALSE	blue
WBGene00224495	FALSE	blue
WBGene00224501	FALSE	blue
WBGene00224510	FALSE	blue
WBGene00224513	FALSE	blue
WBGene00224515	FALSE	blue
WBGene00224537	FALSE	blue
WBGene00224539	FALSE	blue
WBGene00224542	FALSE	blue
WBGene00224549	FALSE	blue
WBGene00224566	FALSE	blue
WBGene00224573	FALSE	blue
WBGene00224580	FALSE	blue
WBGene00224599	FALSE	blue
WBGene00224611	FALSE	blue
WBGene00224613	FALSE	blue
WBGene00224629	FALSE	blue
WBGene00224635	FALSE	blue
WBGene00224636	FALSE	blue
WBGene00224641	FALSE	blue
WBGene00224662	FALSE	blue
WBGene00224664	FALSE	blue
WBGene00224669	FALSE	blue
WBGene00224675	FALSE	blue
WBGene00224686	FALSE	blue
WBGene00224698	FALSE	blue
WBGene00224705	FALSE	blue
WBGene00224714	FALSE	blue
WBGene00224720	FALSE	blue
WBGene00224725	FALSE	blue
WBGene00224727	FALSE	blue
WBGene00224728	FALSE	blue
WBGene00224734	FALSE	blue
WBGene00224736	FALSE	blue
WBGene00224748	FALSE	blue
WBGene00224763	FALSE	blue
WBGene00224776	FALSE	blue
WBGene00224799	FALSE	blue
WBGene00224800	FALSE	blue
WBGene00224801	FALSE	blue
WBGene00224802	FALSE	blue
WBGene00224808	FALSE	blue
WBGene00224820	FALSE	blue
WBGene00224825	FALSE	blue
WBGene00224833	FALSE	blue
WBGene00224839	FALSE	blue
WBGene00224846	FALSE	blue
WBGene00224848	FALSE	blue
WBGene00224849	FALSE	blue
WBGene00224851	FALSE	blue
WBGene00224856	FALSE	blue
WBGene00224860	FALSE	blue
WBGene00224865	FALSE	blue
WBGene00224875	FALSE	blue
WBGene00224882	FALSE	blue
WBGene00224888	FALSE	blue
WBGene00224902	FALSE	blue
WBGene00224908	FALSE	blue
WBGene00224919	FALSE	blue
WBGene00224921	FALSE	blue
WBGene00224925	FALSE	blue
WBGene00224926	FALSE	blue
WBGene00224931	FALSE	blue
WBGene00224949	FALSE	blue
WBGene00224956	FALSE	blue
WBGene00224964	FALSE	blue
WBGene00224977	FALSE	blue
WBGene00224986	FALSE	blue
WBGene00224988	FALSE	blue
WBGene00224991	FALSE	blue
WBGene00224997	FALSE	blue
WBGene00225011	FALSE	blue
WBGene00225020	FALSE	blue
WBGene00225021	FALSE	blue
WBGene00225023	FALSE	blue
WBGene00225035	FALSE	blue
WBGene00225041	FALSE	blue
WBGene00225046	FALSE	blue
WBGene00225048	FALSE	blue
WBGene00225053	FALSE	blue
WBGene00225063	FALSE	blue
WBGene00225064	FALSE	blue
WBGene00225081	FALSE	blue
WBGene00225100	FALSE	blue
WBGene00225104	FALSE	blue
WBGene00225111	FALSE	blue
WBGene00225112	FALSE	blue
WBGene00225116	FALSE	blue
WBGene00225119	FALSE	blue
WBGene00225132	FALSE	blue
WBGene00225139	FALSE	blue
WBGene00225145	FALSE	blue
WBGene00225146	FALSE	blue
WBGene00225148	FALSE	blue
WBGene00225153	FALSE	blue
WBGene00225162	FALSE	blue
WBGene00225176	FALSE	blue
WBGene00225184	FALSE	blue
WBGene00225189	FALSE	blue
WBGene00225198	FALSE	blue
WBGene00225204	FALSE	blue
WBGene00225210	FALSE	blue
WBGene00225227	FALSE	blue
WBGene00225228	FALSE	blue
WBGene00225230	FALSE	blue
WBGene00225239	FALSE	blue
WBGene00225245	FALSE	blue
WBGene00225248	FALSE	blue
WBGene00225262	FALSE	blue
WBGene00225263	FALSE	blue
WBGene00225265	FALSE	blue
WBGene00225270	FALSE	blue
WBGene00225275	FALSE	blue
WBGene00225290	FALSE	blue
WBGene00225298	FALSE	blue
WBGene00225299	FALSE	blue
WBGene00225303	FALSE	blue
WBGene00225312	FALSE	blue
WBGene00225322	FALSE	blue
WBGene00225326	FALSE	blue
WBGene00225327	FALSE	blue
WBGene00225342	FALSE	blue
WBGene00225344	FALSE	blue
WBGene00225354	FALSE	blue
WBGene00225356	FALSE	blue
WBGene00225375	FALSE	blue
WBGene00225376	FALSE	blue
WBGene00225377	FALSE	blue
WBGene00225378	FALSE	blue
WBGene00225380	FALSE	blue
WBGene00225386	FALSE	blue
WBGene00225389	FALSE	blue
WBGene00225400	FALSE	blue
WBGene00225405	FALSE	blue
WBGene00225407	FALSE	blue
WBGene00225423	FALSE	blue
WBGene00225424	FALSE	blue
WBGene00225426	FALSE	blue
WBGene00225429	FALSE	blue
WBGene00225431	FALSE	blue
WBGene00225451	FALSE	blue
WBGene00225474	FALSE	blue
WBGene00225475	FALSE	blue
WBGene00225483	FALSE	blue
WBGene00225484	FALSE	blue
WBGene00225503	FALSE	blue
WBGene00225506	FALSE	blue
WBGene00225510	FALSE	blue
WBGene00225511	FALSE	blue
WBGene00225513	FALSE	blue
WBGene00225515	FALSE	blue
WBGene00225520	FALSE	blue
WBGene00225527	FALSE	blue
WBGene00225538	FALSE	blue
WBGene00225553	FALSE	blue
WBGene00225555	FALSE	blue
WBGene00225559	FALSE	blue
WBGene00225581	FALSE	blue
WBGene00225582	FALSE	blue
WBGene00225586	FALSE	blue
WBGene00225594	FALSE	blue
WBGene00225596	FALSE	blue
WBGene00225597	FALSE	blue
WBGene00225603	FALSE	blue
WBGene00225606	FALSE	blue
WBGene00225609	FALSE	blue
WBGene00225618	FALSE	blue
WBGene00225620	FALSE	blue
WBGene00225627	FALSE	blue
WBGene00225629	FALSE	blue
WBGene00225630	FALSE	blue
WBGene00225641	FALSE	blue
WBGene00225651	FALSE	blue
WBGene00225659	FALSE	blue
WBGene00225672	FALSE	blue
WBGene00225677	FALSE	blue
WBGene00225682	FALSE	blue
WBGene00225685	FALSE	blue
WBGene00225688	FALSE	blue
WBGene00225700	FALSE	blue
WBGene00225705	FALSE	blue
WBGene00225707	FALSE	blue
WBGene00225708	FALSE	blue
WBGene00225715	FALSE	blue
WBGene00225719	FALSE	blue
WBGene00225720	FALSE	blue
WBGene00225755	FALSE	blue
WBGene00225761	FALSE	blue
WBGene00225765	FALSE	blue
WBGene00225772	FALSE	blue
WBGene00225780	FALSE	blue
WBGene00225782	FALSE	blue
WBGene00225812	FALSE	blue
WBGene00225818	FALSE	blue
WBGene00225822	FALSE	blue
WBGene00225826	FALSE	blue
WBGene00225834	FALSE	blue
WBGene00225838	FALSE	blue
WBGene00225849	FALSE	blue
WBGene00225865	FALSE	blue
WBGene00225871	FALSE	blue
WBGene00225880	FALSE	blue
WBGene00225890	FALSE	blue
WBGene00225891	FALSE	blue
WBGene00225896	FALSE	blue
WBGene00225904	FALSE	blue
WBGene00225907	FALSE	blue
WBGene00225917	FALSE	blue
WBGene00225920	FALSE	blue
WBGene00225929	FALSE	blue
WBGene00225930	FALSE	blue
WBGene00225935	FALSE	blue
WBGene00225946	FALSE	blue
WBGene00225957	FALSE	blue
WBGene00225969	FALSE	blue
WBGene00225972	FALSE	blue
WBGene00225973	FALSE	blue
WBGene00225988	FALSE	blue
WBGene00225991	FALSE	blue
WBGene00225992	FALSE	blue
WBGene00226007	FALSE	blue
WBGene00226016	FALSE	blue
WBGene00226017	FALSE	blue
WBGene00226022	FALSE	blue
WBGene00226031	FALSE	blue
WBGene00226032	FALSE	blue
WBGene00226049	FALSE	blue
WBGene00226064	FALSE	blue
WBGene00226076	FALSE	blue
WBGene00226077	FALSE	blue
WBGene00226079	FALSE	blue
WBGene00226094	FALSE	blue
WBGene00226096	FALSE	blue
WBGene00226098	FALSE	blue
WBGene00226101	FALSE	blue
WBGene00226106	FALSE	blue
WBGene00226116	FALSE	blue
WBGene00226138	FALSE	blue
WBGene00226156	FALSE	blue
WBGene00226173	FALSE	blue
WBGene00226181	FALSE	blue
WBGene00226185	FALSE	blue
WBGene00226206	FALSE	blue
WBGene00226209	FALSE	blue
WBGene00226216	FALSE	blue
WBGene00226223	FALSE	blue
WBGene00226227	FALSE	blue
WBGene00226228	FALSE	blue
WBGene00226230	FALSE	blue
WBGene00226234	FALSE	blue
WBGene00226235	FALSE	blue
WBGene00226237	FALSE	blue
WBGene00226238	FALSE	blue
WBGene00226243	FALSE	blue
WBGene00226246	FALSE	blue
WBGene00226251	FALSE	blue
WBGene00226257	FALSE	blue
WBGene00226259	FALSE	blue
WBGene00226262	FALSE	blue
WBGene00226265	FALSE	blue
WBGene00226272	FALSE	blue
WBGene00226273	FALSE	blue
WBGene00226289	FALSE	blue
WBGene00226293	FALSE	blue
WBGene00226295	FALSE	blue
WBGene00226303	FALSE	blue
WBGene00226309	FALSE	blue
WBGene00226314	FALSE	blue
WBGene00226365	FALSE	blue
WBGene00226386	FALSE	blue
WBGene00226389	FALSE	blue
WBGene00226394	FALSE	blue
WBGene00226399	FALSE	blue
WBGene00226400	FALSE	blue
WBGene00226410	FALSE	blue
WBGene00226411	FALSE	blue
WBGene00226416	FALSE	blue
WBGene00226423	FALSE	blue
WBGene00226426	FALSE	blue
WBGene00226428	FALSE	blue
WBGene00226435	FALSE	blue
WBGene00226437	FALSE	blue
WBGene00226439	FALSE	blue
WBGene00226442	FALSE	blue
WBGene00226468	FALSE	blue
WBGene00226471	FALSE	blue
WBGene00226475	FALSE	blue
WBGene00226476	FALSE	blue
WBGene00226482	FALSE	blue
WBGene00226484	FALSE	blue
WBGene00226487	FALSE	blue
WBGene00226496	FALSE	blue
WBGene00226497	FALSE	blue
WBGene00226499	FALSE	blue
WBGene00226502	FALSE	blue
WBGene00226516	FALSE	blue
WBGene00226517	FALSE	blue
WBGene00226520	FALSE	blue
WBGene00226521	FALSE	blue
WBGene00226533	FALSE	blue
WBGene00226535	FALSE	blue
WBGene00226550	FALSE	blue
WBGene00226551	FALSE	blue
WBGene00226555	FALSE	blue
WBGene00226561	FALSE	blue
WBGene00226562	FALSE	blue
WBGene00226565	FALSE	blue
WBGene00226570	FALSE	blue
WBGene00226573	FALSE	blue
WBGene00226578	FALSE	blue
WBGene00226580	FALSE	blue
WBGene00226593	FALSE	blue
WBGene00226595	FALSE	blue
WBGene00226600	FALSE	blue
WBGene00226609	FALSE	blue
WBGene00226613	FALSE	blue
WBGene00226614	FALSE	blue
WBGene00226621	FALSE	blue
WBGene00226626	FALSE	blue
WBGene00226628	FALSE	blue
WBGene00226633	FALSE	blue
WBGene00226634	FALSE	blue
WBGene00226639	FALSE	blue
WBGene00226643	FALSE	blue
WBGene00226644	FALSE	blue
WBGene00226649	FALSE	blue
WBGene00226650	FALSE	blue
WBGene00226656	FALSE	blue
WBGene00226667	FALSE	blue
WBGene00226672	FALSE	blue
WBGene00226680	FALSE	blue
WBGene00226689	FALSE	blue
WBGene00226692	FALSE	blue
WBGene00226699	FALSE	blue
WBGene00226704	FALSE	blue
WBGene00226712	FALSE	blue
WBGene00226714	FALSE	blue
WBGene00226730	FALSE	blue
WBGene00226734	FALSE	blue
WBGene00226744	FALSE	blue
WBGene00226751	FALSE	blue
WBGene00226755	FALSE	blue
WBGene00226756	FALSE	blue
WBGene00226757	FALSE	blue
WBGene00226760	FALSE	blue
WBGene00226763	FALSE	blue
WBGene00226773	FALSE	blue
WBGene00226791	FALSE	blue
WBGene00226797	FALSE	blue
WBGene00226799	FALSE	blue
WBGene00226817	FALSE	blue
WBGene00226821	FALSE	blue
WBGene00226822	FALSE	blue
WBGene00226825	FALSE	blue
WBGene00226829	FALSE	blue
WBGene00226833	FALSE	blue
WBGene00226834	FALSE	blue
WBGene00226838	FALSE	blue
WBGene00226846	FALSE	blue
WBGene00226847	FALSE	blue
WBGene00226858	FALSE	blue
WBGene00226859	FALSE	blue
WBGene00226867	FALSE	blue
WBGene00226869	FALSE	blue
WBGene00226871	FALSE	blue
WBGene00226880	FALSE	blue
WBGene00226882	FALSE	blue
WBGene00226883	FALSE	blue
WBGene00226884	FALSE	blue
WBGene00226893	FALSE	blue
WBGene00226897	FALSE	blue
WBGene00226904	FALSE	blue
WBGene00226912	FALSE	blue
WBGene00226917	FALSE	blue
WBGene00226920	FALSE	blue
WBGene00226923	FALSE	blue
WBGene00226934	FALSE	blue
WBGene00226954	FALSE	blue
WBGene00226958	FALSE	blue
WBGene00226962	FALSE	blue
WBGene00226963	FALSE	blue
WBGene00226964	FALSE	blue
WBGene00226970	FALSE	blue
WBGene00226980	FALSE	blue
WBGene00226995	FALSE	blue
WBGene00226996	FALSE	blue
WBGene00226997	FALSE	blue
WBGene00227001	FALSE	blue
WBGene00227007	FALSE	blue
WBGene00227008	FALSE	blue
WBGene00227014	FALSE	blue
WBGene00227019	FALSE	blue
WBGene00227021	FALSE	blue
WBGene00227022	FALSE	blue
WBGene00227029	FALSE	blue
WBGene00227031	FALSE	blue
WBGene00227032	FALSE	blue
WBGene00227036	FALSE	blue
WBGene00227041	FALSE	blue
WBGene00227045	FALSE	blue
WBGene00227048	FALSE	blue
WBGene00227053	FALSE	blue
WBGene00227062	FALSE	blue
WBGene00227068	FALSE	blue
WBGene00227072	FALSE	blue
WBGene00227073	FALSE	blue
WBGene00227076	FALSE	blue
WBGene00227079	FALSE	blue
WBGene00227098	FALSE	blue
WBGene00227104	FALSE	blue
WBGene00227105	FALSE	blue
WBGene00227108	FALSE	blue
WBGene00227111	FALSE	blue
WBGene00227114	FALSE	blue
WBGene00227115	FALSE	blue
WBGene00227118	FALSE	blue
WBGene00227120	FALSE	blue
WBGene00227128	FALSE	blue
WBGene00227129	FALSE	blue
WBGene00227134	FALSE	blue
WBGene00227137	FALSE	blue
WBGene00227142	FALSE	blue
WBGene00227149	FALSE	blue
WBGene00227151	FALSE	blue
WBGene00227153	FALSE	blue
WBGene00227159	FALSE	blue
WBGene00227173	FALSE	blue
WBGene00227174	FALSE	blue
WBGene00227184	FALSE	blue
WBGene00227185	FALSE	blue
WBGene00227199	FALSE	blue
WBGene00227201	FALSE	blue
WBGene00227203	FALSE	blue
WBGene00227207	FALSE	blue
WBGene00227212	FALSE	blue
WBGene00227217	FALSE	blue
WBGene00227224	FALSE	blue
WBGene00227228	FALSE	blue
WBGene00227237	FALSE	blue
WBGene00227240	FALSE	blue
WBGene00227241	FALSE	blue
WBGene00227250	FALSE	blue
WBGene00227261	FALSE	blue
WBGene00227268	FALSE	blue
WBGene00227273	FALSE	blue
WBGene00227275	FALSE	blue
WBGene00227288	FALSE	blue
WBGene00227290	FALSE	blue
WBGene00227296	FALSE	blue
WBGene00227300	FALSE	blue
WBGene00227307	FALSE	blue
WBGene00227314	FALSE	blue
WBGene00227316	FALSE	blue
WBGene00227327	FALSE	blue
WBGene00227328	FALSE	blue
WBGene00227341	FALSE	blue
WBGene00227346	FALSE	blue
WBGene00227363	FALSE	blue
WBGene00227369	FALSE	blue
WBGene00227374	FALSE	blue
WBGene00227382	FALSE	blue
WBGene00227389	FALSE	blue
WBGene00227404	FALSE	blue
WBGene00227405	FALSE	blue
WBGene00227408	FALSE	blue
WBGene00227412	FALSE	blue
WBGene00227417	FALSE	blue
WBGene00227424	FALSE	blue
WBGene00227426	FALSE	blue
WBGene00227427	FALSE	blue
WBGene00227429	FALSE	blue
WBGene00227435	FALSE	blue
WBGene00227437	FALSE	blue
WBGene00227450	FALSE	blue
WBGene00227466	FALSE	blue
WBGene00227471	FALSE	blue
WBGene00227472	FALSE	blue
WBGene00227486	FALSE	blue
WBGene00227497	FALSE	blue
WBGene00227509	FALSE	blue
WBGene00227510	FALSE	blue
WBGene00227512	FALSE	blue
WBGene00227519	FALSE	blue
WBGene00227522	FALSE	blue
WBGene00227534	FALSE	blue
WBGene00227536	FALSE	blue
WBGene00227543	FALSE	blue
WBGene00227544	FALSE	blue
WBGene00227545	FALSE	blue
WBGene00227552	FALSE	blue
WBGene00227560	FALSE	blue
WBGene00227563	FALSE	blue
WBGene00227564	FALSE	blue
WBGene00227569	FALSE	blue
WBGene00227580	FALSE	blue
WBGene00227593	FALSE	blue
WBGene00227598	FALSE	blue
WBGene00227604	FALSE	blue
WBGene00227606	FALSE	blue
WBGene00227613	FALSE	blue
WBGene00227618	FALSE	blue
WBGene00227623	FALSE	blue
WBGene00227628	FALSE	blue
WBGene00227629	FALSE	blue
WBGene00227647	FALSE	blue
WBGene00227664	FALSE	blue
WBGene00227668	FALSE	blue
WBGene00227693	FALSE	blue
WBGene00227708	FALSE	blue
WBGene00227725	FALSE	blue
WBGene00227733	FALSE	blue
WBGene00227739	FALSE	blue
WBGene00227740	FALSE	blue
WBGene00227744	FALSE	blue
WBGene00227756	FALSE	blue
WBGene00227758	FALSE	blue
WBGene00227767	FALSE	blue
WBGene00227771	FALSE	blue
WBGene00227778	FALSE	blue
WBGene00227789	FALSE	blue
WBGene00227813	FALSE	blue
WBGene00227831	FALSE	blue
WBGene00227832	FALSE	blue
WBGene00227845	FALSE	blue
WBGene00227854	FALSE	blue
WBGene00227858	FALSE	blue
WBGene00227860	FALSE	blue
WBGene00227862	FALSE	blue
WBGene00227868	FALSE	blue
WBGene00227886	FALSE	blue
WBGene00227893	FALSE	blue
WBGene00227894	FALSE	blue
WBGene00227896	FALSE	blue
WBGene00227897	FALSE	blue
WBGene00227905	FALSE	blue
WBGene00227925	FALSE	blue
WBGene00227936	FALSE	blue
WBGene00227950	FALSE	blue
WBGene00227966	FALSE	blue
WBGene00228013	FALSE	blue
WBGene00228022	FALSE	blue
WBGene00228047	FALSE	blue
WBGene00228051	FALSE	blue
WBGene00228110	FALSE	blue
WBGene00228111	FALSE	blue
WBGene00228112	FALSE	blue
WBGene00228117	FALSE	blue
WBGene00228129	FALSE	blue
WBGene00228160	FALSE	blue
WBGene00228185	FALSE	blue
WBGene00228190	FALSE	blue
WBGene00228198	FALSE	blue
WBGene00228199	FALSE	blue
WBGene00228201	FALSE	blue
WBGene00228203	FALSE	blue
WBGene00228212	FALSE	blue
WBGene00228263	FALSE	blue
WBGene00228273	FALSE	blue
WBGene00228282	FALSE	blue
WBGene00228294	FALSE	blue
WBGene00228302	FALSE	blue
WBGene00228310	FALSE	blue
WBGene00228318	FALSE	blue
WBGene00228333	FALSE	blue
WBGene00228343	FALSE	blue
WBGene00228344	FALSE	blue
WBGene00228347	FALSE	blue
WBGene00228361	FALSE	blue
WBGene00228386	FALSE	blue
WBGene00228411	FALSE	blue
WBGene00228413	FALSE	blue
WBGene00228416	FALSE	blue
WBGene00228433	FALSE	blue
WBGene00228459	FALSE	blue
WBGene00228468	FALSE	blue
WBGene00228530	FALSE	blue
WBGene00228567	FALSE	blue
WBGene00228578	FALSE	blue
WBGene00228586	FALSE	blue
WBGene00228588	FALSE	blue
WBGene00228615	FALSE	blue
WBGene00228620	FALSE	blue
WBGene00228639	FALSE	blue
WBGene00228644	FALSE	blue
WBGene00228649	FALSE	blue
WBGene00228655	FALSE	blue
WBGene00228663	FALSE	blue
WBGene00228680	FALSE	blue
WBGene00228684	FALSE	blue
WBGene00228692	FALSE	blue
WBGene00228707	FALSE	blue
WBGene00228776	FALSE	blue
WBGene00228800	FALSE	blue
WBGene00228821	FALSE	blue
WBGene00228825	FALSE	blue
WBGene00228834	FALSE	blue
WBGene00228876	FALSE	blue
WBGene00228888	FALSE	blue
WBGene00228892	FALSE	blue
WBGene00228893	FALSE	blue
WBGene00228897	FALSE	blue
WBGene00228911	FALSE	blue
WBGene00228919	FALSE	blue
WBGene00228930	FALSE	blue
WBGene00228931	FALSE	blue
WBGene00228934	FALSE	blue
WBGene00228948	FALSE	blue
WBGene00228964	FALSE	blue
WBGene00228974	FALSE	blue
WBGene00228977	FALSE	blue
WBGene00228981	FALSE	blue
WBGene00229007	FALSE	blue
WBGene00229014	FALSE	blue
WBGene00229033	FALSE	blue
WBGene00229048	FALSE	blue
WBGene00229051	FALSE	blue
WBGene00229056	FALSE	blue
WBGene00229060	FALSE	blue
WBGene00229078	FALSE	blue
WBGene00229091	FALSE	blue
WBGene00229100	FALSE	blue
WBGene00229104	FALSE	blue
WBGene00229114	FALSE	blue
WBGene00229124	FALSE	blue
WBGene00229126	FALSE	blue
WBGene00229139	FALSE	blue
WBGene00229142	FALSE	blue
WBGene00229151	FALSE	blue
WBGene00229152	FALSE	blue
WBGene00229154	FALSE	blue
WBGene00229165	FALSE	blue
WBGene00229167	FALSE	blue
WBGene00229170	FALSE	blue
WBGene00229172	FALSE	blue
WBGene00229181	FALSE	blue
WBGene00229182	FALSE	blue
WBGene00229183	FALSE	blue
WBGene00229196	FALSE	blue
WBGene00229198	FALSE	blue
WBGene00229199	FALSE	blue
WBGene00229205	FALSE	blue
WBGene00229206	FALSE	blue
WBGene00229213	FALSE	blue
WBGene00229242	FALSE	blue
WBGene00229271	FALSE	blue
WBGene00229274	FALSE	blue
WBGene00229293	FALSE	blue
WBGene00229308	FALSE	blue
WBGene00229312	FALSE	blue
WBGene00229316	FALSE	blue
WBGene00229317	FALSE	blue
WBGene00229334	FALSE	blue
WBGene00229340	FALSE	blue
WBGene00229354	FALSE	blue
WBGene00229357	FALSE	blue
WBGene00229360	FALSE	blue
WBGene00229363	FALSE	blue
WBGene00229375	FALSE	blue
WBGene00229378	FALSE	blue
WBGene00229385	FALSE	blue
WBGene00229386	FALSE	blue
WBGene00229390	FALSE	blue
WBGene00229409	FALSE	blue
WBGene00229425	FALSE	blue
WBGene00229429	FALSE	blue
WBGene00229430	FALSE	blue
WBGene00229432	FALSE	blue
WBGene00229436	FALSE	blue
WBGene00229444	FALSE	blue
WBGene00229469	FALSE	blue
WBGene00229476	FALSE	blue
WBGene00229478	FALSE	blue
WBGene00229485	FALSE	blue
WBGene00229488	FALSE	blue
WBGene00229497	FALSE	blue
WBGene00229501	FALSE	blue
WBGene00229502	FALSE	blue
WBGene00229504	FALSE	blue
WBGene00229514	FALSE	blue
WBGene00229517	FALSE	blue
WBGene00229518	FALSE	blue
WBGene00229520	FALSE	blue
WBGene00229526	FALSE	blue
WBGene00229537	FALSE	blue
WBGene00229538	FALSE	blue
WBGene00229545	FALSE	blue
WBGene00229549	FALSE	blue
WBGene00229552	FALSE	blue
WBGene00229561	FALSE	blue
WBGene00229574	FALSE	blue
WBGene00229575	FALSE	blue
WBGene00229578	FALSE	blue
WBGene00229586	FALSE	blue
WBGene00229592	FALSE	blue
WBGene00229606	FALSE	blue
WBGene00229618	FALSE	blue
WBGene00229631	FALSE	blue
WBGene00229633	FALSE	blue
WBGene00229636	FALSE	blue
WBGene00229637	FALSE	blue
WBGene00229639	FALSE	blue
WBGene00229670	FALSE	blue
WBGene00229671	FALSE	blue
WBGene00229678	FALSE	blue
WBGene00229682	FALSE	blue
WBGene00229690	FALSE	blue
WBGene00229695	FALSE	blue
WBGene00229702	FALSE	blue
WBGene00229715	FALSE	blue
WBGene00229748	FALSE	blue
WBGene00229764	FALSE	blue
WBGene00229774	FALSE	blue
WBGene00229782	FALSE	blue
WBGene00229786	FALSE	blue
WBGene00229815	FALSE	blue
WBGene00229822	FALSE	blue
WBGene00229828	FALSE	blue
WBGene00229854	FALSE	blue
WBGene00229856	FALSE	blue
WBGene00229878	FALSE	blue
WBGene00229883	FALSE	blue
WBGene00229888	FALSE	blue
WBGene00229913	FALSE	blue
WBGene00229930	FALSE	blue
WBGene00229932	FALSE	blue
WBGene00229942	FALSE	blue
WBGene00229944	FALSE	blue
WBGene00229948	FALSE	blue
WBGene00229952	FALSE	blue
WBGene00229955	FALSE	blue
WBGene00229957	FALSE	blue
WBGene00229960	FALSE	blue
WBGene00229961	FALSE	blue
WBGene00229965	FALSE	blue
WBGene00229983	FALSE	blue
WBGene00229996	FALSE	blue
WBGene00230001	FALSE	blue
WBGene00230002	FALSE	blue
WBGene00230007	FALSE	blue
WBGene00230013	FALSE	blue
WBGene00230016	FALSE	blue
WBGene00230026	FALSE	blue
WBGene00230032	FALSE	blue
WBGene00230034	FALSE	blue
WBGene00230036	FALSE	blue
WBGene00230046	FALSE	blue
WBGene00230050	FALSE	blue
WBGene00230054	FALSE	blue
WBGene00230062	FALSE	blue
WBGene00230063	FALSE	blue
WBGene00230069	FALSE	blue
WBGene00230084	FALSE	blue
WBGene00230088	FALSE	blue
WBGene00230095	FALSE	blue
WBGene00230098	FALSE	blue
WBGene00230110	FALSE	blue
WBGene00230131	FALSE	blue
WBGene00230139	FALSE	blue
WBGene00230141	FALSE	blue
WBGene00230143	FALSE	blue
WBGene00230160	FALSE	blue
WBGene00230163	FALSE	blue
WBGene00230169	FALSE	blue
WBGene00230171	FALSE	blue
WBGene00230201	FALSE	blue
WBGene00230210	FALSE	blue
WBGene00230226	FALSE	blue
WBGene00230241	FALSE	blue
WBGene00230253	FALSE	blue
WBGene00230263	FALSE	blue
WBGene00230274	FALSE	blue
WBGene00230275	FALSE	blue
WBGene00230277	FALSE	blue
WBGene00230298	FALSE	blue
WBGene00230300	FALSE	blue
WBGene00230305	FALSE	blue
WBGene00230306	FALSE	blue
WBGene00230326	FALSE	blue
WBGene00230327	FALSE	blue
WBGene00230332	FALSE	blue
WBGene00230336	FALSE	blue
WBGene00230350	FALSE	blue
WBGene00230370	FALSE	blue
WBGene00230390	FALSE	blue
WBGene00230395	FALSE	blue
WBGene00230460	FALSE	blue
WBGene00230463	FALSE	blue
WBGene00230470	FALSE	blue
WBGene00230473	FALSE	blue
WBGene00230474	FALSE	blue
WBGene00230475	FALSE	blue
WBGene00230476	FALSE	blue
WBGene00230477	FALSE	blue
WBGene00230478	FALSE	blue
WBGene00230481	FALSE	blue
WBGene00230498	FALSE	blue
WBGene00230528	FALSE	blue
WBGene00230535	FALSE	blue
WBGene00230536	FALSE	blue
WBGene00230559	FALSE	blue
WBGene00230560	FALSE	blue
WBGene00230565	FALSE	blue
WBGene00230566	FALSE	blue
WBGene00230571	FALSE	blue
WBGene00230587	FALSE	blue
WBGene00230588	FALSE	blue
WBGene00230600	FALSE	blue
WBGene00230622	FALSE	blue
WBGene00230626	FALSE	blue
WBGene00230627	FALSE	blue
WBGene00230634	FALSE	blue
WBGene00230640	FALSE	blue
WBGene00230643	FALSE	blue
WBGene00230644	FALSE	blue
WBGene00230650	FALSE	blue
WBGene00230655	FALSE	blue
WBGene00230656	FALSE	blue
WBGene00230663	FALSE	blue
WBGene00230674	FALSE	blue
WBGene00230681	FALSE	blue
WBGene00230700	FALSE	blue
WBGene00230703	FALSE	blue
WBGene00230715	FALSE	blue
WBGene00230716	FALSE	blue
WBGene00230735	FALSE	blue
WBGene00230767	FALSE	blue
WBGene00230768	FALSE	blue
WBGene00230792	FALSE	blue
WBGene00230793	FALSE	blue
WBGene00230796	FALSE	blue
WBGene00230808	FALSE	blue
WBGene00230823	FALSE	blue
WBGene00230828	FALSE	blue
WBGene00230844	FALSE	blue
WBGene00230852	FALSE	blue
WBGene00230854	FALSE	blue
WBGene00230862	FALSE	blue
WBGene00230872	FALSE	blue
WBGene00230874	FALSE	blue
WBGene00230895	FALSE	blue
WBGene00230896	FALSE	blue
WBGene00230897	FALSE	blue
WBGene00230899	FALSE	blue
WBGene00230905	FALSE	blue
WBGene00230918	FALSE	blue
WBGene00230923	FALSE	blue
WBGene00230944	FALSE	blue
WBGene00230945	FALSE	blue
WBGene00230951	FALSE	blue
WBGene00230955	FALSE	blue
WBGene00230957	FALSE	blue
WBGene00230964	FALSE	blue
WBGene00230972	FALSE	blue
WBGene00230974	FALSE	blue
WBGene00230983	FALSE	blue
WBGene00230988	FALSE	blue
WBGene00230989	FALSE	blue
WBGene00231007	FALSE	blue
WBGene00231009	FALSE	blue
WBGene00231026	FALSE	blue
WBGene00231030	FALSE	blue
WBGene00231047	FALSE	blue
WBGene00231049	FALSE	blue
WBGene00231059	FALSE	blue
WBGene00231071	FALSE	blue
WBGene00231074	FALSE	blue
WBGene00231090	FALSE	blue
WBGene00231091	FALSE	blue
WBGene00231100	FALSE	blue
WBGene00231123	FALSE	blue
WBGene00231135	FALSE	blue
WBGene00231141	FALSE	blue
WBGene00231160	FALSE	blue
WBGene00231182	FALSE	blue
WBGene00231193	FALSE	blue
WBGene00231210	FALSE	blue
WBGene00231234	FALSE	blue
WBGene00231249	FALSE	blue
WBGene00231262	FALSE	blue
WBGene00231268	FALSE	blue
WBGene00231307	FALSE	blue
WBGene00231308	FALSE	blue
WBGene00231310	FALSE	blue
WBGene00231314	FALSE	blue
WBGene00231333	FALSE	blue
WBGene00231334	FALSE	blue
WBGene00231343	FALSE	blue
WBGene00231344	FALSE	blue
WBGene00231350	FALSE	blue
WBGene00231354	FALSE	blue
WBGene00231355	FALSE	blue
WBGene00231371	FALSE	blue
WBGene00231372	FALSE	blue
WBGene00231396	FALSE	blue
WBGene00231400	FALSE	blue
WBGene00231417	FALSE	blue
WBGene00231420	FALSE	blue
WBGene00231441	FALSE	blue
WBGene00231465	FALSE	blue
WBGene00231501	FALSE	blue
WBGene00231504	FALSE	blue
WBGene00231553	FALSE	blue
WBGene00231593	FALSE	blue
WBGene00231658	FALSE	blue
WBGene00231707	FALSE	blue
WBGene00231806	FALSE	blue
WBGene00231810	FALSE	blue
WBGene00231811	FALSE	blue
WBGene00231872	FALSE	blue
WBGene00231920	FALSE	blue
WBGene00231925	FALSE	blue
WBGene00231926	FALSE	blue
WBGene00231937	FALSE	blue
WBGene00232222	FALSE	blue
WBGene00232271	FALSE	blue
WBGene00232295	FALSE	blue
WBGene00232297	FALSE	blue
WBGene00232315	FALSE	blue
WBGene00232400	FALSE	blue
WBGene00232526	FALSE	blue
WBGene00232560	FALSE	blue
WBGene00232565	FALSE	blue
WBGene00232581	FALSE	blue
WBGene00232589	FALSE	blue
WBGene00232590	FALSE	blue
WBGene00232592	FALSE	blue
WBGene00232622	FALSE	blue
WBGene00232680	FALSE	blue
WBGene00232682	FALSE	blue
WBGene00232721	FALSE	blue
WBGene00232739	FALSE	blue
WBGene00232788	FALSE	blue
WBGene00232823	FALSE	blue
WBGene00232889	FALSE	blue
WBGene00232900	FALSE	blue
WBGene00232908	FALSE	blue
WBGene00232912	FALSE	blue
WBGene00232924	FALSE	blue
WBGene00232992	FALSE	blue
WBGene00233006	FALSE	blue
WBGene00233012	FALSE	blue
WBGene00233037	FALSE	blue
WBGene00233041	FALSE	blue
WBGene00233043	FALSE	blue
WBGene00233046	FALSE	blue
WBGene00233049	FALSE	blue
WBGene00233059	FALSE	blue
WBGene00233060	FALSE	blue
WBGene00233066	FALSE	blue
WBGene00233068	FALSE	blue
WBGene00233073	FALSE	blue
WBGene00233089	FALSE	blue
WBGene00233099	FALSE	blue
WBGene00233126	FALSE	blue
WBGene00233129	FALSE	blue
WBGene00233148	FALSE	blue
WBGene00233151	FALSE	blue
WBGene00233153	FALSE	blue
WBGene00233163	FALSE	blue
WBGene00233175	FALSE	blue
WBGene00233176	FALSE	blue
WBGene00233180	FALSE	blue
WBGene00233188	FALSE	blue
WBGene00233197	FALSE	blue
WBGene00233204	FALSE	blue
WBGene00233207	FALSE	blue
WBGene00233211	FALSE	blue
WBGene00233214	FALSE	blue
WBGene00233228	FALSE	blue
WBGene00233238	FALSE	blue
WBGene00233292	FALSE	blue
WBGene00233394	FALSE	blue
WBGene00233441	FALSE	blue
WBGene00233634	FALSE	blue
WBGene00233654	FALSE	blue
WBGene00233658	FALSE	blue
WBGene00233694	FALSE	blue
WBGene00233767	FALSE	blue
WBGene00233771	FALSE	blue
WBGene00233792	FALSE	blue
WBGene00233845	FALSE	blue
WBGene00233912	FALSE	blue
WBGene00233928	FALSE	blue
WBGene00233931	FALSE	blue
WBGene00233935	FALSE	blue
WBGene00233949	FALSE	blue
WBGene00233950	FALSE	blue
WBGene00233966	FALSE	blue
WBGene00233968	FALSE	blue
WBGene00233969	FALSE	blue
WBGene00233976	FALSE	blue
WBGene00233983	FALSE	blue
WBGene00233986	FALSE	blue
WBGene00233989	FALSE	blue
WBGene00233992	FALSE	blue
WBGene00233995	FALSE	blue
WBGene00234000	FALSE	blue
WBGene00234003	FALSE	blue
WBGene00234010	FALSE	blue
WBGene00234017	FALSE	blue
WBGene00234018	FALSE	blue
WBGene00234019	FALSE	blue
WBGene00234036	FALSE	blue
WBGene00234048	FALSE	blue
WBGene00234069	FALSE	blue
WBGene00234076	FALSE	blue
WBGene00234090	FALSE	blue
WBGene00234105	FALSE	blue
WBGene00234115	FALSE	blue
WBGene00234117	FALSE	blue
WBGene00234122	FALSE	blue
WBGene00234123	FALSE	blue
WBGene00234127	FALSE	blue
WBGene00234133	FALSE	blue
WBGene00234134	FALSE	blue
WBGene00234142	FALSE	blue
WBGene00234168	FALSE	blue
WBGene00234170	FALSE	blue
WBGene00234185	FALSE	blue
WBGene00234187	FALSE	blue
WBGene00234189	FALSE	blue
WBGene00234200	FALSE	blue
WBGene00234204	FALSE	blue
WBGene00234217	FALSE	blue
WBGene00234219	FALSE	blue
WBGene00234227	FALSE	blue
WBGene00234228	FALSE	blue
WBGene00234233	FALSE	blue
WBGene00234236	FALSE	blue
WBGene00234242	FALSE	blue
WBGene00234247	FALSE	blue
WBGene00234249	FALSE	blue
WBGene00234256	FALSE	blue
WBGene00234257	FALSE	blue
WBGene00234258	FALSE	blue
WBGene00234260	FALSE	blue
WBGene00234261	FALSE	blue
WBGene00234266	FALSE	blue
WBGene00234267	FALSE	blue
WBGene00234269	FALSE	blue
WBGene00234270	FALSE	blue
WBGene00234273	FALSE	blue
WBGene00234277	FALSE	blue
WBGene00234284	FALSE	blue
WBGene00234292	FALSE	blue
WBGene00234293	FALSE	blue
WBGene00234295	FALSE	blue
WBGene00234298	FALSE	blue
WBGene00234311	FALSE	blue
WBGene00234313	FALSE	blue
WBGene00234326	FALSE	blue
WBGene00234340	FALSE	blue
WBGene00234345	FALSE	blue
WBGene00234349	FALSE	blue
WBGene00234359	FALSE	blue
WBGene00234361	FALSE	blue
WBGene00234373	FALSE	blue
WBGene00234377	FALSE	blue
WBGene00234574	FALSE	blue
WBGene00234594	FALSE	blue
WBGene00234629	FALSE	blue
WBGene00234929	FALSE	blue
WBGene00234935	FALSE	blue
WBGene00234971	FALSE	blue
WBGene00234980	FALSE	blue
WBGene00234992	FALSE	blue
WBGene00234999	FALSE	blue
WBGene00235000	FALSE	blue
WBGene00235001	FALSE	blue
WBGene00235005	FALSE	blue
WBGene00235013	FALSE	blue
WBGene00235017	FALSE	blue
WBGene00235033	FALSE	blue
WBGene00235040	FALSE	blue
WBGene00235049	FALSE	blue
WBGene00235057	FALSE	blue
WBGene00235062	FALSE	blue
WBGene00235065	FALSE	blue
WBGene00235067	FALSE	blue
WBGene00235071	FALSE	blue
WBGene00235079	FALSE	blue
WBGene00236790	FALSE	blue
WBGene00249805	FALSE	blue
WBGene00255411	FALSE	blue
WBGene00255463	FALSE	blue
WBGene00255483	FALSE	blue
WBGene00255502	FALSE	blue
WBGene00255510	FALSE	blue
WBGene00255511	FALSE	blue
WBGene00255556	FALSE	blue
WBGene00255599	FALSE	blue
WBGene00255707	FALSE	blue
WBGene00268235	FALSE	blue
WBGene00268238	FALSE	blue
WBGene00268242	FALSE	blue
WBGene00268250	FALSE	blue
WBGene00268287	FALSE	blue
WBGene00268306	FALSE	blue
WBGene00268319	FALSE	blue
WBGene00268321	FALSE	blue
WBGene00268347	FALSE	blue
WBGene00268354	FALSE	blue
WBGene00268410	FALSE	blue
WBGene00268420	FALSE	blue
WBGene00268426	FALSE	blue
WBGene00268434	FALSE	blue
WBGene00268447	FALSE	blue
WBGene00268452	FALSE	blue
WBGene00268464	FALSE	blue
WBGene00268478	FALSE	blue
WBGene00268524	FALSE	blue
WBGene00268525	FALSE	blue
WBGene00268552	FALSE	blue
WBGene00268570	FALSE	blue
WBGene00268609	FALSE	blue
WBGene00268610	FALSE	blue
WBGene00268614	FALSE	blue
WBGene00268650	FALSE	blue
WBGene00268651	FALSE	blue
WBGene00268665	FALSE	blue
WBGene00268686	FALSE	blue
WBGene00268706	FALSE	blue
WBGene00268720	FALSE	blue
WBGene00268724	FALSE	blue
WBGene00268743	FALSE	blue
WBGene00268754	FALSE	blue
WBGene00268755	FALSE	blue
WBGene00268756	FALSE	blue
WBGene00268760	FALSE	blue
WBGene00268767	FALSE	blue
WBGene00268768	FALSE	blue
WBGene00268771	FALSE	blue
WBGene00268777	FALSE	blue
WBGene00268841	FALSE	blue
WBGene00268852	FALSE	blue
WBGene00268861	FALSE	blue
WBGene00268878	FALSE	blue
WBGene00268879	FALSE	blue
WBGene00268914	FALSE	blue
WBGene00268923	FALSE	blue
WBGene00268933	FALSE	blue
WBGene00268947	FALSE	blue
WBGene00268976	FALSE	blue
WBGene00269031	FALSE	blue
WBGene00269032	FALSE	blue
WBGene00269044	FALSE	blue
WBGene00269057	FALSE	blue
WBGene00269109	FALSE	blue
WBGene00269136	FALSE	blue
WBGene00269160	FALSE	blue
WBGene00269170	FALSE	blue
WBGene00269194	FALSE	blue
WBGene00269198	FALSE	blue
WBGene00269211	FALSE	blue
WBGene00269217	FALSE	blue
WBGene00269229	FALSE	blue
WBGene00269230	FALSE	blue
WBGene00269232	FALSE	blue
WBGene00269241	FALSE	blue
WBGene00269244	FALSE	blue
WBGene00269245	FALSE	blue
WBGene00269268	FALSE	blue
WBGene00269274	FALSE	blue
WBGene00269280	FALSE	blue
WBGene00269294	FALSE	blue
WBGene00269309	FALSE	blue
WBGene00269342	FALSE	blue
WBGene00269354	FALSE	blue
WBGene00269358	FALSE	blue
WBGene00269360	FALSE	blue
WBGene00271428	FALSE	blue
WBGene00303348	FALSE	blue
WBGene00304246	FALSE	blue
WBGene00304751	FALSE	blue
WBGene00304784	FALSE	blue
WBGene00304809	FALSE	blue
gene-atp6	TRUE	blue
gene-cob	TRUE	blue
gene-cox2	TRUE	blue
gene-cox3	TRUE	blue
gene-nad1	TRUE	blue
gene-nad2	TRUE	blue
gene-nad3	TRUE	blue
gene-nad5	TRUE	blue
WBGene00220275	TRUE	blue
WBGene00220352	TRUE	blue
WBGene00220380	TRUE	blue
WBGene00220387	TRUE	blue
WBGene00220390	TRUE	blue
WBGene00220454	TRUE	blue
WBGene00220498	TRUE	blue
WBGene00220542	TRUE	blue
WBGene00220549	TRUE	blue
WBGene00220589	TRUE	blue
WBGene00220599	TRUE	blue
WBGene00220615	TRUE	blue
WBGene00220620	TRUE	blue
WBGene00220676	TRUE	blue
WBGene00220685	TRUE	blue
WBGene00220688	TRUE	blue
WBGene00220713	TRUE	blue
WBGene00220761	TRUE	blue
WBGene00220762	TRUE	blue
WBGene00220794	TRUE	blue
WBGene00220844	TRUE	blue
WBGene00220846	TRUE	blue
WBGene00220860	TRUE	blue
WBGene00220865	TRUE	blue
WBGene00220885	TRUE	blue
WBGene00220898	TRUE	blue
WBGene00220928	TRUE	blue
WBGene00220944	TRUE	blue
WBGene00220980	TRUE	blue
WBGene00221089	TRUE	blue
WBGene00221120	TRUE	blue
WBGene00221121	TRUE	blue
WBGene00221138	TRUE	blue
WBGene00221140	TRUE	blue
WBGene00221144	TRUE	blue
WBGene00221226	TRUE	blue
WBGene00221241	TRUE	blue
WBGene00221276	TRUE	blue
WBGene00221291	TRUE	blue
WBGene00221323	TRUE	blue
WBGene00221335	TRUE	blue
WBGene00221355	TRUE	blue
WBGene00221376	TRUE	blue
WBGene00221378	TRUE	blue
WBGene00221385	TRUE	blue
WBGene00221406	TRUE	blue
WBGene00221504	TRUE	blue
WBGene00221568	TRUE	blue
WBGene00221571	TRUE	blue
WBGene00221596	TRUE	blue
WBGene00221623	TRUE	blue
WBGene00221649	TRUE	blue
WBGene00221686	TRUE	blue
WBGene00221753	TRUE	blue
WBGene00221769	TRUE	blue
WBGene00221777	TRUE	blue
WBGene00221829	TRUE	blue
WBGene00221836	TRUE	blue
WBGene00221851	TRUE	blue
WBGene00221883	TRUE	blue
WBGene00221890	TRUE	blue
WBGene00221933	TRUE	blue
WBGene00221935	TRUE	blue
WBGene00221940	TRUE	blue
WBGene00221945	TRUE	blue
WBGene00221948	TRUE	blue
WBGene00221950	TRUE	blue
WBGene00221951	TRUE	blue
WBGene00221965	TRUE	blue
WBGene00221998	TRUE	blue
WBGene00222000	TRUE	blue
WBGene00222006	TRUE	blue
WBGene00222011	TRUE	blue
WBGene00222027	TRUE	blue
WBGene00222029	TRUE	blue
WBGene00222031	TRUE	blue
WBGene00222037	TRUE	blue
WBGene00222038	TRUE	blue
WBGene00222042	TRUE	blue
WBGene00222072	TRUE	blue
WBGene00222073	TRUE	blue
WBGene00222079	TRUE	blue
WBGene00222086	TRUE	blue
WBGene00222088	TRUE	blue
WBGene00222129	TRUE	blue
WBGene00222132	TRUE	blue
WBGene00222134	TRUE	blue
WBGene00222135	TRUE	blue
WBGene00222154	TRUE	blue
WBGene00222166	TRUE	blue
WBGene00222171	TRUE	blue
WBGene00222204	TRUE	blue
WBGene00222213	TRUE	blue
WBGene00222218	TRUE	blue
WBGene00222225	TRUE	blue
WBGene00222238	TRUE	blue
WBGene00222246	TRUE	blue
WBGene00222248	TRUE	blue
WBGene00222255	TRUE	blue
WBGene00222257	TRUE	blue
WBGene00222279	TRUE	blue
WBGene00222285	TRUE	blue
WBGene00222289	TRUE	blue
WBGene00222290	TRUE	blue
WBGene00222291	TRUE	blue
WBGene00222309	TRUE	blue
WBGene00222313	TRUE	blue
WBGene00222314	TRUE	blue
WBGene00222322	TRUE	blue
WBGene00222332	TRUE	blue
WBGene00222340	TRUE	blue
WBGene00222341	TRUE	blue
WBGene00222342	TRUE	blue
WBGene00222350	TRUE	blue
WBGene00222354	TRUE	blue
WBGene00222363	TRUE	blue
WBGene00222371	TRUE	blue
WBGene00222374	TRUE	blue
WBGene00222380	TRUE	blue
WBGene00222388	TRUE	blue
WBGene00222392	TRUE	blue
WBGene00222403	TRUE	blue
WBGene00222414	TRUE	blue
WBGene00222431	TRUE	blue
WBGene00222433	TRUE	blue
WBGene00222434	TRUE	blue
WBGene00222443	TRUE	blue
WBGene00222444	TRUE	blue
WBGene00222456	TRUE	blue
WBGene00222460	TRUE	blue
WBGene00222471	TRUE	blue
WBGene00222495	TRUE	blue
WBGene00222505	TRUE	blue
WBGene00222513	TRUE	blue
WBGene00222517	TRUE	blue
WBGene00222521	TRUE	blue
WBGene00222536	TRUE	blue
WBGene00222548	TRUE	blue
WBGene00222549	TRUE	blue
WBGene00222555	TRUE	blue
WBGene00222576	TRUE	blue
WBGene00222593	TRUE	blue
WBGene00222596	TRUE	blue
WBGene00222604	TRUE	blue
WBGene00222607	TRUE	blue
WBGene00222611	TRUE	blue
WBGene00222625	TRUE	blue
WBGene00222661	TRUE	blue
WBGene00222680	TRUE	blue
WBGene00222685	TRUE	blue
WBGene00222691	TRUE	blue
WBGene00222697	TRUE	blue
WBGene00222715	TRUE	blue
WBGene00222717	TRUE	blue
WBGene00222719	TRUE	blue
WBGene00222728	TRUE	blue
WBGene00222729	TRUE	blue
WBGene00222732	TRUE	blue
WBGene00222744	TRUE	blue
WBGene00222749	TRUE	blue
WBGene00222750	TRUE	blue
WBGene00222763	TRUE	blue
WBGene00222794	TRUE	blue
WBGene00222795	TRUE	blue
WBGene00222796	TRUE	blue
WBGene00222824	TRUE	blue
WBGene00222828	TRUE	blue
WBGene00222829	TRUE	blue
WBGene00222832	TRUE	blue
WBGene00222835	TRUE	blue
WBGene00222840	TRUE	blue
WBGene00222848	TRUE	blue
WBGene00222851	TRUE	blue
WBGene00222866	TRUE	blue
WBGene00222869	TRUE	blue
WBGene00222882	TRUE	blue
WBGene00222895	TRUE	blue
WBGene00222898	TRUE	blue
WBGene00222907	TRUE	blue
WBGene00222911	TRUE	blue
WBGene00222916	TRUE	blue
WBGene00222917	TRUE	blue
WBGene00222935	TRUE	blue
WBGene00222951	TRUE	blue
WBGene00222961	TRUE	blue
WBGene00222967	TRUE	blue
WBGene00222970	TRUE	blue
WBGene00222974	TRUE	blue
WBGene00222983	TRUE	blue
WBGene00222987	TRUE	blue
WBGene00222999	TRUE	blue
WBGene00223001	TRUE	blue
WBGene00223008	TRUE	blue
WBGene00223026	TRUE	blue
WBGene00223044	TRUE	blue
WBGene00223047	TRUE	blue
WBGene00223052	TRUE	blue
WBGene00223066	TRUE	blue
WBGene00223104	TRUE	blue
WBGene00223118	TRUE	blue
WBGene00223122	TRUE	blue
WBGene00223129	TRUE	blue
WBGene00223133	TRUE	blue
WBGene00223139	TRUE	blue
WBGene00223146	TRUE	blue
WBGene00223149	TRUE	blue
WBGene00223158	TRUE	blue
WBGene00223161	TRUE	blue
WBGene00223169	TRUE	blue
WBGene00223172	TRUE	blue
WBGene00223185	TRUE	blue
WBGene00223190	TRUE	blue
WBGene00223204	TRUE	blue
WBGene00223208	TRUE	blue
WBGene00223213	TRUE	blue
WBGene00223226	TRUE	blue
WBGene00223255	TRUE	blue
WBGene00223283	TRUE	blue
WBGene00223295	TRUE	blue
WBGene00223299	TRUE	blue
WBGene00223301	TRUE	blue
WBGene00223313	TRUE	blue
WBGene00223314	TRUE	blue
WBGene00223339	TRUE	blue
WBGene00223353	TRUE	blue
WBGene00223355	TRUE	blue
WBGene00223363	TRUE	blue
WBGene00223364	TRUE	blue
WBGene00223372	TRUE	blue
WBGene00223373	TRUE	blue
WBGene00223381	TRUE	blue
WBGene00223390	TRUE	blue
WBGene00223418	TRUE	blue
WBGene00223422	TRUE	blue
WBGene00223424	TRUE	blue
WBGene00223429	TRUE	blue
WBGene00223437	TRUE	blue
WBGene00223451	TRUE	blue
WBGene00223453	TRUE	blue
WBGene00223475	TRUE	blue
WBGene00223478	TRUE	blue
WBGene00223479	TRUE	blue
WBGene00223483	TRUE	blue
WBGene00223535	TRUE	blue
WBGene00223537	TRUE	blue
WBGene00223540	TRUE	blue
WBGene00223548	TRUE	blue
WBGene00223560	TRUE	blue
WBGene00223572	TRUE	blue
WBGene00223573	TRUE	blue
WBGene00223580	TRUE	blue
WBGene00223588	TRUE	blue
WBGene00223589	TRUE	blue
WBGene00223596	TRUE	blue
WBGene00223603	TRUE	blue
WBGene00223616	TRUE	blue
WBGene00223634	TRUE	blue
WBGene00223635	TRUE	blue
WBGene00223642	TRUE	blue
WBGene00223646	TRUE	blue
WBGene00223649	TRUE	blue
WBGene00223652	TRUE	blue
WBGene00223659	TRUE	blue
WBGene00223660	TRUE	blue
WBGene00223666	TRUE	blue
WBGene00223671	TRUE	blue
WBGene00223675	TRUE	blue
WBGene00223677	TRUE	blue
WBGene00223680	TRUE	blue
WBGene00223684	TRUE	blue
WBGene00223687	TRUE	blue
WBGene00223703	TRUE	blue
WBGene00223706	TRUE	blue
WBGene00223710	TRUE	blue
WBGene00223741	TRUE	blue
WBGene00223743	TRUE	blue
WBGene00223747	TRUE	blue
WBGene00223755	TRUE	blue
WBGene00223757	TRUE	blue
WBGene00223762	TRUE	blue
WBGene00223763	TRUE	blue
WBGene00223766	TRUE	blue
WBGene00223769	TRUE	blue
WBGene00223770	TRUE	blue
WBGene00223778	TRUE	blue
WBGene00223785	TRUE	blue
WBGene00223789	TRUE	blue
WBGene00223812	TRUE	blue
WBGene00223830	TRUE	blue
WBGene00223841	TRUE	blue
WBGene00223850	TRUE	blue
WBGene00223861	TRUE	blue
WBGene00223863	TRUE	blue
WBGene00223867	TRUE	blue
WBGene00223878	TRUE	blue
WBGene00223889	TRUE	blue
WBGene00223891	TRUE	blue
WBGene00223893	TRUE	blue
WBGene00223896	TRUE	blue
WBGene00223913	TRUE	blue
WBGene00223916	TRUE	blue
WBGene00223936	TRUE	blue
WBGene00223939	TRUE	blue
WBGene00223941	TRUE	blue
WBGene00223958	TRUE	blue
WBGene00223961	TRUE	blue
WBGene00223967	TRUE	blue
WBGene00223974	TRUE	blue
WBGene00223980	TRUE	blue
WBGene00223982	TRUE	blue
WBGene00223986	TRUE	blue
WBGene00223990	TRUE	blue
WBGene00224003	TRUE	blue
WBGene00224013	TRUE	blue
WBGene00224025	TRUE	blue
WBGene00224049	TRUE	blue
WBGene00224059	TRUE	blue
WBGene00224067	TRUE	blue
WBGene00224081	TRUE	blue
WBGene00224102	TRUE	blue
WBGene00224104	TRUE	blue
WBGene00224160	TRUE	blue
WBGene00224203	TRUE	blue
WBGene00224211	TRUE	blue
WBGene00224214	TRUE	blue
WBGene00224226	TRUE	blue
WBGene00224241	TRUE	blue
WBGene00224248	TRUE	blue
WBGene00224266	TRUE	blue
WBGene00224279	TRUE	blue
WBGene00224282	TRUE	blue
WBGene00224293	TRUE	blue
WBGene00224307	TRUE	blue
WBGene00224317	TRUE	blue
WBGene00224327	TRUE	blue
WBGene00224336	TRUE	blue
WBGene00224367	TRUE	blue
WBGene00224368	TRUE	blue
WBGene00224380	TRUE	blue
WBGene00224384	TRUE	blue
WBGene00224427	TRUE	blue
WBGene00224429	TRUE	blue
WBGene00224434	TRUE	blue
WBGene00224443	TRUE	blue
WBGene00224457	TRUE	blue
WBGene00224460	TRUE	blue
WBGene00224469	TRUE	blue
WBGene00224499	TRUE	blue
WBGene00224504	TRUE	blue
WBGene00224505	TRUE	blue
WBGene00224517	TRUE	blue
WBGene00224534	TRUE	blue
WBGene00224536	TRUE	blue
WBGene00224543	TRUE	blue
WBGene00224546	TRUE	blue
WBGene00224554	TRUE	blue
WBGene00224559	TRUE	blue
WBGene00224565	TRUE	blue
WBGene00224576	TRUE	blue
WBGene00224577	TRUE	blue
WBGene00224591	TRUE	blue
WBGene00224594	TRUE	blue
WBGene00224595	TRUE	blue
WBGene00224620	TRUE	blue
WBGene00224624	TRUE	blue
WBGene00224625	TRUE	blue
WBGene00224628	TRUE	blue
WBGene00224630	TRUE	blue
WBGene00224633	TRUE	blue
WBGene00224634	TRUE	blue
WBGene00224644	TRUE	blue
WBGene00224649	TRUE	blue
WBGene00224650	TRUE	blue
WBGene00224655	TRUE	blue
WBGene00224657	TRUE	blue
WBGene00224696	TRUE	blue
WBGene00224707	TRUE	blue
WBGene00224735	TRUE	blue
WBGene00224745	TRUE	blue
WBGene00224749	TRUE	blue
WBGene00224754	TRUE	blue
WBGene00224755	TRUE	blue
WBGene00224762	TRUE	blue
WBGene00224772	TRUE	blue
WBGene00224777	TRUE	blue
WBGene00224785	TRUE	blue
WBGene00224787	TRUE	blue
WBGene00224793	TRUE	blue
WBGene00224810	TRUE	blue
WBGene00224811	TRUE	blue
WBGene00224828	TRUE	blue
WBGene00224861	TRUE	blue
WBGene00224867	TRUE	blue
WBGene00224870	TRUE	blue
WBGene00224884	TRUE	blue
WBGene00224887	TRUE	blue
WBGene00224924	TRUE	blue
WBGene00224927	TRUE	blue
WBGene00224928	TRUE	blue
WBGene00224938	TRUE	blue
WBGene00224948	TRUE	blue
WBGene00224966	TRUE	blue
WBGene00224973	TRUE	blue
WBGene00224979	TRUE	blue
WBGene00224983	TRUE	blue
WBGene00225012	TRUE	blue
WBGene00225018	TRUE	blue
WBGene00225036	TRUE	blue
WBGene00225044	TRUE	blue
WBGene00225050	TRUE	blue
WBGene00225067	TRUE	blue
WBGene00225072	TRUE	blue
WBGene00225080	TRUE	blue
WBGene00225092	TRUE	blue
[truncated: 5,192 more rows]

## Sheet: sig_terms_overrep
term	clusteroccurences	genomeoccurences	pvalue	correctedpvalue	oddsratio	clusterProportion	clusterSize	genomeProportion	genomeSize	newOddsRatio	module	invert
GO:0005515: protein binding	241	1268	1.25e-09	9.53e-07	1.63111	0.234664	1027	0.143861	9252	1.63119	blue	FALSE
IPR013083: Zinc finger, RING/FYVE/PHD-type	48	173	3.56e-07	0.00196267	2.55809	0.384	125	0.150089	10154	2.55849	blue	FALSE
GO:0005634: nucleus	58	224	3.93e-07	9.15e-05	2.33362	0.349398	166	0.149708	10113	2.33386	blue	FALSE
IPR001841: Zinc finger, RING-type	30	98	6.61e-06	0.0363842	2.92106	0.441176	68	0.151014	10211	2.92144	blue	FALSE
GO:0016020: membrane	79	404	1.48e-10	3.44e-08	2.46338	0.243077	325	0.0986659	10419	2.46364	blue	TRUE
GO:0016021: integral component of membrane	88	535	1.11e-07	2.59e-05	1.98922	0.196868	447	0.0989609	10297	1.98935	blue	TRUE
GO:0055085: transmembrane transport	38	167	2.31e-07	0.00013731	2.92457	0.294574	129	0.100707	10615	2.92507	blue	TRUE
GO:0005216: ion channel activity	18	50	2.54e-07	0.00019383	5.53224	0.5625	32	0.101662	10712	5.53306	blue	TRUE
GO:0006811: ion transport	23	93	1.04e-05	0.00619504	3.23489	0.328571	70	0.101555	10674	3.2354	blue	TRUE
IPR017970: Homeobox, conserved site	24	55	4.69e-06	0.0258156	3.72173	0.774194	31	0.207988	9765	3.7223	black	FALSE
GO:0005615: extracellular space	25	30	3.26e-20	7.6e-18	42.7435	5	5	0.116875	10584	42.7809	tan	FALSE
IPR001534: Transthyretin-like	23	28	2.05e-18	1.13e-14	39.2557	4.6	5	0.117063	10584	39.2949	tan	FALSE
GO:0005509: calcium ion binding	37	134	3.16e-08	2.41e-05	3.26677	0.381443	97	0.116756	10492	3.26702	tan	FALSE
IPR012336: Thioredoxin-like fold	25	73	5.64e-08	0.00031091	4.43754	0.520833	48	0.117351	10541	4.43824	tan	FALSE
IPR011992: EF-hand domain pair	25	83	9.18e-07	0.00505856	3.6689	0.431034	58	0.117463	10531	3.66954	tan	FALSE
GO:0055114: oxidation-reduction process	44	196	1.65e-06	0.00098144	2.48031	0.289474	152	0.1167	10437	2.48049	tan	FALSE
GO:0008289: lipid binding	13	28	1.72e-06	0.00130929	7.33459	0.866667	15	0.11812	10574	7.33718	tan	FALSE
IPR016040: NAD(P)-binding domain	26	92	2.15e-06	0.0118427	3.3534	0.393939	66	0.117457	10523	3.3539	tan	FALSE
GO:0016020: membrane	74	404	2.38e-06	0.00055371	1.93637	0.224242	330	0.115801	10259	1.93645	tan	FALSE
GO:0005215: transporter activity	19	56	2.58e-06	0.00196756	4.35866	0.513514	37	0.117798	10552	4.35929	tan	FALSE
IPR018247: EF-Hand 1, calcium-binding site	20	61	2.6e-06	0.0143167	4.14239	0.487805	41	0.117747	10548	4.14281	tan	FALSE
GO:0045454: cell redox homeostasis	16	42	2.81e-06	0.00166743	5.21569	0.615385	26	0.117959	10563	5.21694	tan	FALSE
IPR002048: EF-hand domain	21	67	3.33e-06	0.0183619	3.87735	0.456522	46	0.117708	10543	3.87841	tan	FALSE
GO:0006096: glycolytic process	9	16	9.77e-06	0.00580231	10.8539	1.28571	7	0.118409	10582	10.8583	tan	FALSE
GO:0006810: transport	37	167	1.21e-05	0.00716731	2.42966	0.284615	130	0.117124	10459	2.43003	tan	FALSE
GO:0030246: carbohydrate binding	10	21	2.12e-05	0.0161405	7.67779	0.909091	11	0.118359	10578	7.6808	tan	FALSE
GO:0042302: structural constituent of cuticle	16	49	2.74e-05	0.0208908	4.10722	0.484848	33	0.118037	10556	4.10759	tan	FALSE
GO:0016021: integral component of membrane	88	535	2.84e-05	0.00662849	1.70062	0.196868	447	0.115756	10142	1.70071	tan	FALSE
GO:0016491: oxidoreductase activity	29	122	3.95e-05	0.0300699	2.65415	0.311828	93	0.117473	10496	2.65446	tan	FALSE
IPR027417: P-loop containing nucleoside triphosphate hydrolase	66	422	2.5e-09	1.37e-05	2.47288	0.185393	356	0.0749624	10632	2.47315	tan	TRUE
GO:0005634: nucleus	39	224	3.05e-07	7.11e-05	2.76334	0.210811	185	0.0762751	10803	2.76382	tan	TRUE
GO:0005515: protein binding	135	1268	3.33e-06	0.00253913	1.6129	0.119153	1133	0.0738711	9855	1.61298	tan	TRUE
GO:0006260: DNA replication	11	33	1.25e-05	0.0074265	6.43334	0.5	22	0.0776947	10966	6.43545	tan	TRUE

## Sheet: sig_terms_underrep
term	clusteroccurences	genomeoccurences	pvalue	correctedpvalue	oddsratio	clusterProportion	clusterSize	genomeProportion	genomeSize	newOddsRatio	module	invert
No InterPro entry	323	3947	9.81e-33	5.4e-29	0.474928	0.089128	3624	0.187678	6655	0.474898	blue	FALSE
No GO terms for molecular function	763	6656	7.74e-11	5.9e-08	0.701987	0.129476	5893	0.184451	4386	0.701953	blue	FALSE
No GO terms for biological process	1074	8593	7.98e-05	0.0474043	0.791623	0.142838	7519	0.180435	2760	0.791633	blue	FALSE
No InterPro entry	255	3947	6.09e-15	3.36e-11	0.571703	0.0690683	3692	0.120817	7052	0.571678	blue	TRUE
No GO terms for molecular function	507	6656	4.35e-13	3.32e-10	0.631487	0.0824524	6149	0.130577	4595	0.631448	blue	TRUE
No GO terms for biological process	699	8593	9.84e-13	5.84e-10	0.618563	0.0885483	7894	0.143158	2850	0.618536	blue	TRUE
No GO terms for cellular component	860	9879	2.72e-07	6.34e-05	0.665962	0.0953543	9019	0.143188	1725	0.665936	blue	TRUE
No InterPro entry	42	3947	2.32e-12	1.28e-08	0.343483	0.0107554	3905	0.0313152	7664	0.343457	black	TRUE
No GO terms for molecular function	109	6656	2.72e-09	2.08e-06	0.483322	0.0166488	6547	0.0344484	5022	0.483298	black	TRUE
No GO terms for biological process	163	8593	7.57e-08	4.49e-05	0.51005	0.0193357	8430	0.0379102	3139	0.51004	black	TRUE
No GO terms for cellular component	205	9879	4.86e-06	0.00113209	0.52158	0.0211908	9674	0.0406333	1895	0.521514	black	TRUE
No InterPro entry	305	3947	9.55e-14	5.26e-10	0.607943	0.0837452	3642	0.137757	6947	0.607918	tan	FALSE
No GO terms for cellular component	971	9879	4.93e-10	1.15e-07	0.6297	0.109003	8908	0.173111	1681	0.629671	tan	FALSE
IPR015943: WD40/YVTN repeat-like-containing domain	2	175	1.38e-06	0.00758771	0.0955766	0.0115607	173	0.120968	10416	0.0955684	tan	FALSE
No GO terms for molecular function	633	6656	5.79e-06	0.00440832	0.762941	0.105097	6023	0.137757	4566	0.762915	tan	FALSE
IPR001680: WD40 repeat	1	134	7.32e-06	0.0403437	0.0623501	0.0075188	133	0.120601	10456	0.0623446	tan	FALSE
No GO terms for biological process	851	8593	2.6e-05	0.0154256	0.761421	0.10992	7742	0.144362	2847	0.761416	tan	FALSE
No InterPro entry	145	3947	2.73e-29	1.5e-25	0.381724	0.0381378	3802	0.0999165	7186	0.381697	tan	TRUE
No GO terms for molecular function	398	6656	8.06e-10	6.14e-07	0.646964	0.0635986	6258	0.0983087	4730	0.646928	tan	TRUE
