# Supplementary material for: Updated annotation and meta-analysis of Brugia malayi transcriptomics data reveals consistent transcriptional profiles across time and space with some study-specific differences in adult female worm transcriptional profiles
Source: PLoS Negl Trop Dis. 2024 Sep 26;18(9):e0012511. doi: 10.1371/journal.pntd.0012511 (PMC11460672; doi:10.1371/journal.pntd.0012511)
Supplement: S4 Table — (XLSX) [file pntd.0012511.s014.xlsx]

## Sheet: Sheet1
gene	invert	module
gene-cox2	FALSE	indianred4
WBGene00220302	FALSE	indianred4
WBGene00220360	FALSE	indianred4
WBGene00220530	FALSE	indianred4
WBGene00220679	FALSE	indianred4
WBGene00220735	FALSE	indianred4
WBGene00220836	FALSE	indianred4
WBGene00220849	FALSE	indianred4
WBGene00220960	FALSE	indianred4
WBGene00221009	FALSE	indianred4
WBGene00221090	FALSE	indianred4
WBGene00221241	FALSE	indianred4
WBGene00221571	FALSE	indianred4
WBGene00221933	FALSE	indianred4
WBGene00221949	FALSE	indianred4
WBGene00221954	FALSE	indianred4
WBGene00221964	FALSE	indianred4
WBGene00221992	FALSE	indianred4
WBGene00222035	FALSE	indianred4
WBGene00222066	FALSE	indianred4
WBGene00222087	FALSE	indianred4
WBGene00222095	FALSE	indianred4
WBGene00222108	FALSE	indianred4
WBGene00222109	FALSE	indianred4
WBGene00222135	FALSE	indianred4
WBGene00222156	FALSE	indianred4
WBGene00222192	FALSE	indianred4
WBGene00222197	FALSE	indianred4
WBGene00222232	FALSE	indianred4
WBGene00222249	FALSE	indianred4
WBGene00222258	FALSE	indianred4
WBGene00222275	FALSE	indianred4
WBGene00222301	FALSE	indianred4
WBGene00222321	FALSE	indianred4
WBGene00222323	FALSE	indianred4
WBGene00222395	FALSE	indianred4
WBGene00222397	FALSE	indianred4
WBGene00222398	FALSE	indianred4
WBGene00222412	FALSE	indianred4
WBGene00222418	FALSE	indianred4
WBGene00222427	FALSE	indianred4
WBGene00222428	FALSE	indianred4
WBGene00222433	FALSE	indianred4
WBGene00222447	FALSE	indianred4
WBGene00222511	FALSE	indianred4
WBGene00222526	FALSE	indianred4
WBGene00222529	FALSE	indianred4
WBGene00222530	FALSE	indianred4
WBGene00222548	FALSE	indianred4
WBGene00222551	FALSE	indianred4
WBGene00222556	FALSE	indianred4
WBGene00222566	FALSE	indianred4
WBGene00222600	FALSE	indianred4
WBGene00222633	FALSE	indianred4
WBGene00222659	FALSE	indianred4
WBGene00222689	FALSE	indianred4
WBGene00222691	FALSE	indianred4
WBGene00222694	FALSE	indianred4
WBGene00222707	FALSE	indianred4
WBGene00222739	FALSE	indianred4
WBGene00222749	FALSE	indianred4
WBGene00222757	FALSE	indianred4
WBGene00222763	FALSE	indianred4
WBGene00222773	FALSE	indianred4
WBGene00222822	FALSE	indianred4
WBGene00222877	FALSE	indianred4
WBGene00222883	FALSE	indianred4
WBGene00222884	FALSE	indianred4
WBGene00222921	FALSE	indianred4
WBGene00222950	FALSE	indianred4
WBGene00222951	FALSE	indianred4
WBGene00222955	FALSE	indianred4
WBGene00222974	FALSE	indianred4
WBGene00222989	FALSE	indianred4
WBGene00223000	FALSE	indianred4
WBGene00223026	FALSE	indianred4
WBGene00223056	FALSE	indianred4
WBGene00223085	FALSE	indianred4
WBGene00223110	FALSE	indianred4
WBGene00223111	FALSE	indianred4
WBGene00223130	FALSE	indianred4
WBGene00223132	FALSE	indianred4
WBGene00223139	FALSE	indianred4
WBGene00223148	FALSE	indianred4
WBGene00223176	FALSE	indianred4
WBGene00223182	FALSE	indianred4
WBGene00223197	FALSE	indianred4
WBGene00223207	FALSE	indianred4
WBGene00223208	FALSE	indianred4
WBGene00223222	FALSE	indianred4
WBGene00223271	FALSE	indianred4
WBGene00223354	FALSE	indianred4
WBGene00223375	FALSE	indianred4
WBGene00223381	FALSE	indianred4
WBGene00223405	FALSE	indianred4
WBGene00223411	FALSE	indianred4
WBGene00223413	FALSE	indianred4
WBGene00223415	FALSE	indianred4
WBGene00223423	FALSE	indianred4
WBGene00223435	FALSE	indianred4
WBGene00223446	FALSE	indianred4
WBGene00223447	FALSE	indianred4
WBGene00223465	FALSE	indianred4
WBGene00223491	FALSE	indianred4
WBGene00223494	FALSE	indianred4
WBGene00223496	FALSE	indianred4
WBGene00223498	FALSE	indianred4
WBGene00223506	FALSE	indianred4
WBGene00223517	FALSE	indianred4
WBGene00223552	FALSE	indianred4
WBGene00223600	FALSE	indianred4
WBGene00223606	FALSE	indianred4
WBGene00223646	FALSE	indianred4
WBGene00223673	FALSE	indianred4
WBGene00223686	FALSE	indianred4
WBGene00223690	FALSE	indianred4
WBGene00223697	FALSE	indianred4
WBGene00223712	FALSE	indianred4
WBGene00223752	FALSE	indianred4
WBGene00223789	FALSE	indianred4
WBGene00223797	FALSE	indianred4
WBGene00223798	FALSE	indianred4
WBGene00223799	FALSE	indianred4
WBGene00223816	FALSE	indianred4
WBGene00223854	FALSE	indianred4
WBGene00223856	FALSE	indianred4
WBGene00223861	FALSE	indianred4
WBGene00223909	FALSE	indianred4
WBGene00223913	FALSE	indianred4
WBGene00223916	FALSE	indianred4
WBGene00223980	FALSE	indianred4
WBGene00223981	FALSE	indianred4
WBGene00224005	FALSE	indianred4
WBGene00224066	FALSE	indianred4
WBGene00224078	FALSE	indianred4
WBGene00224096	FALSE	indianred4
WBGene00224106	FALSE	indianred4
WBGene00224112	FALSE	indianred4
WBGene00224162	FALSE	indianred4
WBGene00224165	FALSE	indianred4
WBGene00224189	FALSE	indianred4
WBGene00224202	FALSE	indianred4
WBGene00224217	FALSE	indianred4
WBGene00224220	FALSE	indianred4
WBGene00224246	FALSE	indianred4
WBGene00224252	FALSE	indianred4
WBGene00224257	FALSE	indianred4
WBGene00224270	FALSE	indianred4
WBGene00224272	FALSE	indianred4
WBGene00224273	FALSE	indianred4
WBGene00224290	FALSE	indianred4
WBGene00224294	FALSE	indianred4
WBGene00224295	FALSE	indianred4
WBGene00224311	FALSE	indianred4
WBGene00224320	FALSE	indianred4
WBGene00224346	FALSE	indianred4
WBGene00224354	FALSE	indianred4
WBGene00224361	FALSE	indianred4
WBGene00224366	FALSE	indianred4
WBGene00224384	FALSE	indianred4
WBGene00224409	FALSE	indianred4
WBGene00224421	FALSE	indianred4
WBGene00224438	FALSE	indianred4
WBGene00224520	FALSE	indianred4
WBGene00224523	FALSE	indianred4
WBGene00224524	FALSE	indianred4
WBGene00224532	FALSE	indianred4
WBGene00224545	FALSE	indianred4
WBGene00224562	FALSE	indianred4
WBGene00224572	FALSE	indianred4
WBGene00224573	FALSE	indianred4
WBGene00224575	FALSE	indianred4
WBGene00224582	FALSE	indianred4
WBGene00224598	FALSE	indianred4
WBGene00224604	FALSE	indianred4
WBGene00224612	FALSE	indianred4
WBGene00224625	FALSE	indianred4
WBGene00224642	FALSE	indianred4
WBGene00224643	FALSE	indianred4
WBGene00224649	FALSE	indianred4
WBGene00224687	FALSE	indianred4
WBGene00224698	FALSE	indianred4
WBGene00224704	FALSE	indianred4
WBGene00224716	FALSE	indianred4
WBGene00224733	FALSE	indianred4
WBGene00224735	FALSE	indianred4
WBGene00224752	FALSE	indianred4
WBGene00224757	FALSE	indianred4
WBGene00224759	FALSE	indianred4
WBGene00224768	FALSE	indianred4
WBGene00224771	FALSE	indianred4
WBGene00224779	FALSE	indianred4
WBGene00224792	FALSE	indianred4
WBGene00224794	FALSE	indianred4
WBGene00224865	FALSE	indianred4
WBGene00224919	FALSE	indianred4
WBGene00224943	FALSE	indianred4
WBGene00224953	FALSE	indianred4
WBGene00224979	FALSE	indianred4
WBGene00225004	FALSE	indianred4
WBGene00225011	FALSE	indianred4
WBGene00225014	FALSE	indianred4
WBGene00225023	FALSE	indianred4
WBGene00225095	FALSE	indianred4
WBGene00225132	FALSE	indianred4
WBGene00225145	FALSE	indianred4
WBGene00225173	FALSE	indianred4
WBGene00225226	FALSE	indianred4
WBGene00225252	FALSE	indianred4
WBGene00225326	FALSE	indianred4
WBGene00225338	FALSE	indianred4
WBGene00225347	FALSE	indianred4
WBGene00225363	FALSE	indianred4
WBGene00225367	FALSE	indianred4
WBGene00225370	FALSE	indianred4
WBGene00225453	FALSE	indianred4
WBGene00225456	FALSE	indianred4
WBGene00225478	FALSE	indianred4
WBGene00225494	FALSE	indianred4
WBGene00225508	FALSE	indianred4
WBGene00225558	FALSE	indianred4
WBGene00225564	FALSE	indianred4
WBGene00225569	FALSE	indianred4
WBGene00225603	FALSE	indianred4
WBGene00225626	FALSE	indianred4
WBGene00225645	FALSE	indianred4
WBGene00225646	FALSE	indianred4
WBGene00225676	FALSE	indianred4
WBGene00225685	FALSE	indianred4
WBGene00225760	FALSE	indianred4
WBGene00225766	FALSE	indianred4
WBGene00225780	FALSE	indianred4
WBGene00225790	FALSE	indianred4
WBGene00225799	FALSE	indianred4
WBGene00225804	FALSE	indianred4
WBGene00225805	FALSE	indianred4
WBGene00225847	FALSE	indianred4
WBGene00225848	FALSE	indianred4
WBGene00225861	FALSE	indianred4
WBGene00225876	FALSE	indianred4
WBGene00225909	FALSE	indianred4
WBGene00225928	FALSE	indianred4
WBGene00225940	FALSE	indianred4
WBGene00225959	FALSE	indianred4
WBGene00225960	FALSE	indianred4
WBGene00225964	FALSE	indianred4
WBGene00225969	FALSE	indianred4
WBGene00225978	FALSE	indianred4
WBGene00225986	FALSE	indianred4
WBGene00225991	FALSE	indianred4
WBGene00226029	FALSE	indianred4
WBGene00226031	FALSE	indianred4
WBGene00226050	FALSE	indianred4
WBGene00226055	FALSE	indianred4
WBGene00226057	FALSE	indianred4
WBGene00226058	FALSE	indianred4
WBGene00226073	FALSE	indianred4
WBGene00226074	FALSE	indianred4
WBGene00226100	FALSE	indianred4
WBGene00226104	FALSE	indianred4
WBGene00226153	FALSE	indianred4
WBGene00226162	FALSE	indianred4
WBGene00226188	FALSE	indianred4
WBGene00226262	FALSE	indianred4
WBGene00226264	FALSE	indianred4
WBGene00226274	FALSE	indianred4
WBGene00226315	FALSE	indianred4
WBGene00226322	FALSE	indianred4
WBGene00226324	FALSE	indianred4
WBGene00226345	FALSE	indianred4
WBGene00226351	FALSE	indianred4
WBGene00226352	FALSE	indianred4
WBGene00226365	FALSE	indianred4
WBGene00226372	FALSE	indianred4
WBGene00226376	FALSE	indianred4
WBGene00226398	FALSE	indianred4
WBGene00226401	FALSE	indianred4
WBGene00226426	FALSE	indianred4
WBGene00226431	FALSE	indianred4
WBGene00226437	FALSE	indianred4
WBGene00226454	FALSE	indianred4
WBGene00226459	FALSE	indianred4
WBGene00226468	FALSE	indianred4
WBGene00226475	FALSE	indianred4
WBGene00226499	FALSE	indianred4
WBGene00226503	FALSE	indianred4
WBGene00226513	FALSE	indianred4
WBGene00226532	FALSE	indianred4
WBGene00226537	FALSE	indianred4
WBGene00226542	FALSE	indianred4
WBGene00226555	FALSE	indianred4
WBGene00226570	FALSE	indianred4
WBGene00226583	FALSE	indianred4
WBGene00226585	FALSE	indianred4
WBGene00226622	FALSE	indianred4
WBGene00226623	FALSE	indianred4
WBGene00226660	FALSE	indianred4
WBGene00226693	FALSE	indianred4
WBGene00226695	FALSE	indianred4
WBGene00226755	FALSE	indianred4
WBGene00226785	FALSE	indianred4
WBGene00226810	FALSE	indianred4
WBGene00226834	FALSE	indianred4
WBGene00226845	FALSE	indianred4
WBGene00226853	FALSE	indianred4
WBGene00226877	FALSE	indianred4
WBGene00226900	FALSE	indianred4
WBGene00226921	FALSE	indianred4
WBGene00226947	FALSE	indianred4
WBGene00226969	FALSE	indianred4
WBGene00226990	FALSE	indianred4
WBGene00227000	FALSE	indianred4
WBGene00227044	FALSE	indianred4
WBGene00227055	FALSE	indianred4
WBGene00227064	FALSE	indianred4
WBGene00227074	FALSE	indianred4
WBGene00227086	FALSE	indianred4
WBGene00227090	FALSE	indianred4
WBGene00227094	FALSE	indianred4
WBGene00227098	FALSE	indianred4
WBGene00227108	FALSE	indianred4
WBGene00227118	FALSE	indianred4
WBGene00227128	FALSE	indianred4
WBGene00227139	FALSE	indianred4
WBGene00227152	FALSE	indianred4
WBGene00227157	FALSE	indianred4
WBGene00227158	FALSE	indianred4
WBGene00227190	FALSE	indianred4
WBGene00227191	FALSE	indianred4
WBGene00227212	FALSE	indianred4
WBGene00227233	FALSE	indianred4
WBGene00227237	FALSE	indianred4
WBGene00227239	FALSE	indianred4
WBGene00227269	FALSE	indianred4
WBGene00227299	FALSE	indianred4
WBGene00227301	FALSE	indianred4
WBGene00227311	FALSE	indianred4
WBGene00227349	FALSE	indianred4
WBGene00227365	FALSE	indianred4
WBGene00227388	FALSE	indianred4
WBGene00227408	FALSE	indianred4
WBGene00227413	FALSE	indianred4
WBGene00227418	FALSE	indianred4
WBGene00227425	FALSE	indianred4
WBGene00227461	FALSE	indianred4
WBGene00227508	FALSE	indianred4
WBGene00227526	FALSE	indianred4
WBGene00227530	FALSE	indianred4
WBGene00227561	FALSE	indianred4
WBGene00227563	FALSE	indianred4
WBGene00227569	FALSE	indianred4
WBGene00227570	FALSE	indianred4
WBGene00227586	FALSE	indianred4
WBGene00227625	FALSE	indianred4
WBGene00227629	FALSE	indianred4
WBGene00227646	FALSE	indianred4
WBGene00227656	FALSE	indianred4
WBGene00227696	FALSE	indianred4
WBGene00227728	FALSE	indianred4
WBGene00227733	FALSE	indianred4
WBGene00227735	FALSE	indianred4
WBGene00227774	FALSE	indianred4
WBGene00227801	FALSE	indianred4
WBGene00227816	FALSE	indianred4
WBGene00227821	FALSE	indianred4
WBGene00227828	FALSE	indianred4
WBGene00227854	FALSE	indianred4
WBGene00227868	FALSE	indianred4
WBGene00227873	FALSE	indianred4
WBGene00227886	FALSE	indianred4
WBGene00227896	FALSE	indianred4
WBGene00227926	FALSE	indianred4
WBGene00227961	FALSE	indianred4
WBGene00227991	FALSE	indianred4
WBGene00228026	FALSE	indianred4
WBGene00228045	FALSE	indianred4
WBGene00228279	FALSE	indianred4
WBGene00228369	FALSE	indianred4
WBGene00228488	FALSE	indianred4
WBGene00228489	FALSE	indianred4
WBGene00228562	FALSE	indianred4
WBGene00228623	FALSE	indianred4
WBGene00228625	FALSE	indianred4
WBGene00228645	FALSE	indianred4
WBGene00228666	FALSE	indianred4
WBGene00228701	FALSE	indianred4
WBGene00228757	FALSE	indianred4
WBGene00228785	FALSE	indianred4
WBGene00228821	FALSE	indianred4
WBGene00228837	FALSE	indianred4
WBGene00228889	FALSE	indianred4
WBGene00228896	FALSE	indianred4
WBGene00228921	FALSE	indianred4
WBGene00228928	FALSE	indianred4
WBGene00228942	FALSE	indianred4
WBGene00228998	FALSE	indianred4
WBGene00229195	FALSE	indianred4
WBGene00229297	FALSE	indianred4
WBGene00229376	FALSE	indianred4
WBGene00229384	FALSE	indianred4
WBGene00229427	FALSE	indianred4
WBGene00229479	FALSE	indianred4
WBGene00229483	FALSE	indianred4
WBGene00229499	FALSE	indianred4
WBGene00229502	FALSE	indianred4
WBGene00229507	FALSE	indianred4
WBGene00229509	FALSE	indianred4
WBGene00229520	FALSE	indianred4
WBGene00229574	FALSE	indianred4
WBGene00229586	FALSE	indianred4
WBGene00229597	FALSE	indianred4
WBGene00229736	FALSE	indianred4
WBGene00229767	FALSE	indianred4
WBGene00229782	FALSE	indianred4
WBGene00229844	FALSE	indianred4
WBGene00229879	FALSE	indianred4
WBGene00229896	FALSE	indianred4
WBGene00229913	FALSE	indianred4
WBGene00229916	FALSE	indianred4
WBGene00229924	FALSE	indianred4
WBGene00229943	FALSE	indianred4
WBGene00229972	FALSE	indianred4
WBGene00230025	FALSE	indianred4
WBGene00230030	FALSE	indianred4
WBGene00230040	FALSE	indianred4
WBGene00230135	FALSE	indianred4
WBGene00230170	FALSE	indianred4
WBGene00230171	FALSE	indianred4
WBGene00230176	FALSE	indianred4
WBGene00230185	FALSE	indianred4
WBGene00230201	FALSE	indianred4
WBGene00230210	FALSE	indianred4
WBGene00230246	FALSE	indianred4
WBGene00230319	FALSE	indianred4
WBGene00230361	FALSE	indianred4
WBGene00230366	FALSE	indianred4
WBGene00230390	FALSE	indianred4
WBGene00230393	FALSE	indianred4
WBGene00230404	FALSE	indianred4
WBGene00230526	FALSE	indianred4
WBGene00230599	FALSE	indianred4
WBGene00230610	FALSE	indianred4
WBGene00230652	FALSE	indianred4
WBGene00230681	FALSE	indianred4
WBGene00230698	FALSE	indianred4
WBGene00230700	FALSE	indianred4
WBGene00230711	FALSE	indianred4
WBGene00230739	FALSE	indianred4
WBGene00230750	FALSE	indianred4
WBGene00230781	FALSE	indianred4
WBGene00230785	FALSE	indianred4
WBGene00230816	FALSE	indianred4
WBGene00230823	FALSE	indianred4
WBGene00230845	FALSE	indianred4
WBGene00230919	FALSE	indianred4
WBGene00230937	FALSE	indianred4
WBGene00230951	FALSE	indianred4
WBGene00230964	FALSE	indianred4
WBGene00230972	FALSE	indianred4
WBGene00231000	FALSE	indianred4
WBGene00231036	FALSE	indianred4
WBGene00231041	FALSE	indianred4
WBGene00231103	FALSE	indianred4
WBGene00231151	FALSE	indianred4
WBGene00231168	FALSE	indianred4
WBGene00231177	FALSE	indianred4
WBGene00231238	FALSE	indianred4
WBGene00231259	FALSE	indianred4
WBGene00231275	FALSE	indianred4
WBGene00231286	FALSE	indianred4
WBGene00231289	FALSE	indianred4
WBGene00231307	FALSE	indianred4
WBGene00231400	FALSE	indianred4
WBGene00231434	FALSE	indianred4
WBGene00231437	FALSE	indianred4
WBGene00231447	FALSE	indianred4
WBGene00231565	FALSE	indianred4
WBGene00231658	FALSE	indianred4
WBGene00231681	FALSE	indianred4
WBGene00231736	FALSE	indianred4
WBGene00231761	FALSE	indianred4
WBGene00231862	FALSE	indianred4
WBGene00231979	FALSE	indianred4
WBGene00232401	FALSE	indianred4
WBGene00232682	FALSE	indianred4
WBGene00232760	FALSE	indianred4
WBGene00232764	FALSE	indianred4
WBGene00232819	FALSE	indianred4
WBGene00232866	FALSE	indianred4
WBGene00233006	FALSE	indianred4
WBGene00233057	FALSE	indianred4
WBGene00233058	FALSE	indianred4
WBGene00233059	FALSE	indianred4
WBGene00233060	FALSE	indianred4
WBGene00233119	FALSE	indianred4
WBGene00233212	FALSE	indianred4
WBGene00233216	FALSE	indianred4
WBGene00233217	FALSE	indianred4
WBGene00233503	FALSE	indianred4
WBGene00233578	FALSE	indianred4
WBGene00233610	FALSE	indianred4
WBGene00233923	FALSE	indianred4
WBGene00233932	FALSE	indianred4
WBGene00233940	FALSE	indianred4
WBGene00233942	FALSE	indianred4
WBGene00233946	FALSE	indianred4
WBGene00233951	FALSE	indianred4
WBGene00233958	FALSE	indianred4
WBGene00233964	FALSE	indianred4
WBGene00233968	FALSE	indianred4
WBGene00233970	FALSE	indianred4
WBGene00233975	FALSE	indianred4
WBGene00233978	FALSE	indianred4
WBGene00233990	FALSE	indianred4
WBGene00233994	FALSE	indianred4
WBGene00233997	FALSE	indianred4
WBGene00234007	FALSE	indianred4
WBGene00234020	FALSE	indianred4
WBGene00234066	FALSE	indianred4
WBGene00234070	FALSE	indianred4
WBGene00234079	FALSE	indianred4
WBGene00234083	FALSE	indianred4
WBGene00234085	FALSE	indianred4
WBGene00234096	FALSE	indianred4
WBGene00234098	FALSE	indianred4
WBGene00234099	FALSE	indianred4
WBGene00234100	FALSE	indianred4
WBGene00234102	FALSE	indianred4
WBGene00234109	FALSE	indianred4
WBGene00234126	FALSE	indianred4
WBGene00234129	FALSE	indianred4
WBGene00234137	FALSE	indianred4
WBGene00234144	FALSE	indianred4
WBGene00234147	FALSE	indianred4
WBGene00234164	FALSE	indianred4
WBGene00234178	FALSE	indianred4
WBGene00234185	FALSE	indianred4
WBGene00234186	FALSE	indianred4
WBGene00234221	FALSE	indianred4
WBGene00234222	FALSE	indianred4
WBGene00234228	FALSE	indianred4
WBGene00234233	FALSE	indianred4
WBGene00234238	FALSE	indianred4
WBGene00234242	FALSE	indianred4
WBGene00234243	FALSE	indianred4
WBGene00234255	FALSE	indianred4
WBGene00234261	FALSE	indianred4
WBGene00234264	FALSE	indianred4
WBGene00234281	FALSE	indianred4
WBGene00234290	FALSE	indianred4
WBGene00234466	FALSE	indianred4
WBGene00234930	FALSE	indianred4
WBGene00234946	FALSE	indianred4
WBGene00234951	FALSE	indianred4
WBGene00235001	FALSE	indianred4
WBGene00255591	FALSE	indianred4
WBGene00255602	FALSE	indianred4
WBGene00268394	FALSE	indianred4
WBGene00268410	FALSE	indianred4
WBGene00268507	FALSE	indianred4
WBGene00268509	FALSE	indianred4
WBGene00268563	FALSE	indianred4
WBGene00268616	FALSE	indianred4
WBGene00268804	FALSE	indianred4
WBGene00268901	FALSE	indianred4
WBGene00268902	FALSE	indianred4
WBGene00268910	FALSE	indianred4
WBGene00268954	FALSE	indianred4
WBGene00268963	FALSE	indianred4
WBGene00268964	FALSE	indianred4
WBGene00269015	FALSE	indianred4
WBGene00269100	FALSE	indianred4
WBGene00269258	FALSE	indianred4
WBGene00269329	FALSE	indianred4
WBGene00303430	FALSE	indianred4
WBGene00304198	FALSE	indianred4
WBGene00304241	FALSE	indianred4
WBGene00220380	TRUE	indianred4
WBGene00220555	TRUE	indianred4
WBGene00220582	TRUE	indianred4
WBGene00220649	TRUE	indianred4
WBGene00220704	TRUE	indianred4
WBGene00220845	TRUE	indianred4
WBGene00220866	TRUE	indianred4
WBGene00220896	TRUE	indianred4
WBGene00221146	TRUE	indianred4
WBGene00221258	TRUE	indianred4
WBGene00221278	TRUE	indianred4
WBGene00221291	TRUE	indianred4
WBGene00221296	TRUE	indianred4
WBGene00221378	TRUE	indianred4
WBGene00221523	TRUE	indianred4
WBGene00221829	TRUE	indianred4
WBGene00221839	TRUE	indianred4
WBGene00221917	TRUE	indianred4
WBGene00221928	TRUE	indianred4
WBGene00221934	TRUE	indianred4
WBGene00222002	TRUE	indianred4
WBGene00222132	TRUE	indianred4
WBGene00222144	TRUE	indianred4
WBGene00222153	TRUE	indianred4
WBGene00222267	TRUE	indianred4
WBGene00222314	TRUE	indianred4
WBGene00222349	TRUE	indianred4
WBGene00222617	TRUE	indianred4
WBGene00222641	TRUE	indianred4
WBGene00222723	TRUE	indianred4
WBGene00222804	TRUE	indianred4
WBGene00222806	TRUE	indianred4
WBGene00222887	TRUE	indianred4
WBGene00222983	TRUE	indianred4
WBGene00223165	TRUE	indianred4
WBGene00223194	TRUE	indianred4
WBGene00223216	TRUE	indianred4
WBGene00223438	TRUE	indianred4
WBGene00223440	TRUE	indianred4
WBGene00223516	TRUE	indianred4
WBGene00223519	TRUE	indianred4
WBGene00223764	TRUE	indianred4
WBGene00223846	TRUE	indianred4
WBGene00224103	TRUE	indianred4
WBGene00224105	TRUE	indianred4
WBGene00224115	TRUE	indianred4
WBGene00224124	TRUE	indianred4
WBGene00224173	TRUE	indianred4
WBGene00224195	TRUE	indianred4
WBGene00224507	TRUE	indianred4
WBGene00224564	TRUE	indianred4
WBGene00224681	TRUE	indianred4
WBGene00224723	TRUE	indianred4
WBGene00224747	TRUE	indianred4
WBGene00224998	TRUE	indianred4
WBGene00225086	TRUE	indianred4
WBGene00225244	TRUE	indianred4
WBGene00225336	TRUE	indianred4
WBGene00225467	TRUE	indianred4
WBGene00225577	TRUE	indianred4
WBGene00225597	TRUE	indianred4
WBGene00225657	TRUE	indianred4
WBGene00225737	TRUE	indianred4
WBGene00225744	TRUE	indianred4
WBGene00225874	TRUE	indianred4
WBGene00225882	TRUE	indianred4
WBGene00225897	TRUE	indianred4
WBGene00225917	TRUE	indianred4
WBGene00225953	TRUE	indianred4
WBGene00226021	TRUE	indianred4
WBGene00226096	TRUE	indianred4
WBGene00226115	TRUE	indianred4
WBGene00226167	TRUE	indianred4
WBGene00226359	TRUE	indianred4
WBGene00226419	TRUE	indianred4
WBGene00226433	TRUE	indianred4
WBGene00226502	TRUE	indianred4
WBGene00226610	TRUE	indianred4
WBGene00226687	TRUE	indianred4
WBGene00226777	TRUE	indianred4
WBGene00226876	TRUE	indianred4
WBGene00226899	TRUE	indianred4
WBGene00226999	TRUE	indianred4
WBGene00227010	TRUE	indianred4
WBGene00227131	TRUE	indianred4
WBGene00227225	TRUE	indianred4
WBGene00227478	TRUE	indianred4
WBGene00227497	TRUE	indianred4
WBGene00227517	TRUE	indianred4
WBGene00227698	TRUE	indianred4
WBGene00227791	TRUE	indianred4
WBGene00227876	TRUE	indianred4
WBGene00227990	TRUE	indianred4
WBGene00228184	TRUE	indianred4
WBGene00228185	TRUE	indianred4
WBGene00228242	TRUE	indianred4
WBGene00228249	TRUE	indianred4
WBGene00228340	TRUE	indianred4
WBGene00228457	TRUE	indianred4
WBGene00228648	TRUE	indianred4
WBGene00228668	TRUE	indianred4
WBGene00228847	TRUE	indianred4
WBGene00228962	TRUE	indianred4
WBGene00229025	TRUE	indianred4
WBGene00229130	TRUE	indianred4
WBGene00229145	TRUE	indianred4
WBGene00229217	TRUE	indianred4
WBGene00229419	TRUE	indianred4
WBGene00229551	TRUE	indianred4
WBGene00229626	TRUE	indianred4
WBGene00229639	TRUE	indianred4
WBGene00229644	TRUE	indianred4
WBGene00229730	TRUE	indianred4
WBGene00229766	TRUE	indianred4
WBGene00229945	TRUE	indianred4
WBGene00230034	TRUE	indianred4
WBGene00230037	TRUE	indianred4
WBGene00230067	TRUE	indianred4
WBGene00230128	TRUE	indianred4
WBGene00230144	TRUE	indianred4
WBGene00230267	TRUE	indianred4
WBGene00230377	TRUE	indianred4
WBGene00230378	TRUE	indianred4
WBGene00230398	TRUE	indianred4
WBGene00230401	TRUE	indianred4
WBGene00230434	TRUE	indianred4
WBGene00230451	TRUE	indianred4
WBGene00230461	TRUE	indianred4
WBGene00230480	TRUE	indianred4
WBGene00230495	TRUE	indianred4
WBGene00230601	TRUE	indianred4
WBGene00230618	TRUE	indianred4
WBGene00230629	TRUE	indianred4
WBGene00230680	TRUE	indianred4
WBGene00231099	TRUE	indianred4
WBGene00231277	TRUE	indianred4
WBGene00231313	TRUE	indianred4
WBGene00231316	TRUE	indianred4
WBGene00231591	TRUE	indianred4
WBGene00231917	TRUE	indianred4
WBGene00232497	TRUE	indianred4
WBGene00232618	TRUE	indianred4
WBGene00232917	TRUE	indianred4
WBGene00233036	TRUE	indianred4
WBGene00233061	TRUE	indianred4
WBGene00233175	TRUE	indianred4
WBGene00233182	TRUE	indianred4
WBGene00233298	TRUE	indianred4
WBGene00233689	TRUE	indianred4
WBGene00233792	TRUE	indianred4
WBGene00233834	TRUE	indianred4
WBGene00233865	TRUE	indianred4
WBGene00233903	TRUE	indianred4
WBGene00234034	TRUE	indianred4
WBGene00234125	TRUE	indianred4
WBGene00234140	TRUE	indianred4
WBGene00234161	TRUE	indianred4
WBGene00234282	TRUE	indianred4
WBGene00234423	TRUE	indianred4
WBGene00234710	TRUE	indianred4
WBGene00234929	TRUE	indianred4
WBGene00235010	TRUE	indianred4
WBGene00235051	TRUE	indianred4
WBGene00235136	TRUE	indianred4
WBGene00236790	TRUE	indianred4
WBGene00255411	TRUE	indianred4
WBGene00255483	TRUE	indianred4
WBGene00255601	TRUE	indianred4
WBGene00255610	TRUE	indianred4
WBGene00268269	TRUE	indianred4
WBGene00268275	TRUE	indianred4
WBGene00268313	TRUE	indianred4
WBGene00268521	TRUE	indianred4
WBGene00268595	TRUE	indianred4
WBGene00268632	TRUE	indianred4
WBGene00268696	TRUE	indianred4
WBGene00268737	TRUE	indianred4
WBGene00268890	TRUE	indianred4
WBGene00268972	TRUE	indianred4
WBGene00269083	TRUE	indianred4
WBGene00269197	TRUE	indianred4
WBGene00269237	TRUE	indianred4
WBGene00269361	TRUE	indianred4
WBGene00269368	TRUE	indianred4
WBGene00303418	TRUE	indianred4
WBGene00303427	TRUE	indianred4
WBGene00220433	FALSE	navajowhite2
WBGene00220494	FALSE	navajowhite2
WBGene00220502	FALSE	navajowhite2
WBGene00220539	FALSE	navajowhite2
WBGene00220552	FALSE	navajowhite2
WBGene00220589	FALSE	navajowhite2
WBGene00220712	FALSE	navajowhite2
WBGene00220758	FALSE	navajowhite2
WBGene00220805	FALSE	navajowhite2
WBGene00220820	FALSE	navajowhite2
WBGene00220880	FALSE	navajowhite2
WBGene00220925	FALSE	navajowhite2
WBGene00220939	FALSE	navajowhite2
WBGene00220955	FALSE	navajowhite2
WBGene00221303	FALSE	navajowhite2
WBGene00221312	FALSE	navajowhite2
WBGene00221323	FALSE	navajowhite2
WBGene00221329	FALSE	navajowhite2
WBGene00221370	FALSE	navajowhite2
WBGene00221529	FALSE	navajowhite2
WBGene00221563	FALSE	navajowhite2
WBGene00221698	FALSE	navajowhite2
WBGene00221757	FALSE	navajowhite2
WBGene00221783	FALSE	navajowhite2
WBGene00221885	FALSE	navajowhite2
WBGene00221945	FALSE	navajowhite2
WBGene00221957	FALSE	navajowhite2
WBGene00221965	FALSE	navajowhite2
WBGene00221971	FALSE	navajowhite2
WBGene00221991	FALSE	navajowhite2
WBGene00222000	FALSE	navajowhite2
WBGene00222011	FALSE	navajowhite2
WBGene00222045	FALSE	navajowhite2
WBGene00222051	FALSE	navajowhite2
WBGene00222082	FALSE	navajowhite2
WBGene00222154	FALSE	navajowhite2
WBGene00222168	FALSE	navajowhite2
WBGene00222184	FALSE	navajowhite2
WBGene00222253	FALSE	navajowhite2
WBGene00222255	FALSE	navajowhite2
WBGene00222325	FALSE	navajowhite2
WBGene00222362	FALSE	navajowhite2
WBGene00222381	FALSE	navajowhite2
WBGene00222399	FALSE	navajowhite2
WBGene00222401	FALSE	navajowhite2
WBGene00222463	FALSE	navajowhite2
WBGene00222479	FALSE	navajowhite2
WBGene00222492	FALSE	navajowhite2
WBGene00222499	FALSE	navajowhite2
WBGene00222543	FALSE	navajowhite2
WBGene00222554	FALSE	navajowhite2
WBGene00222568	FALSE	navajowhite2
WBGene00222569	FALSE	navajowhite2
WBGene00222588	FALSE	navajowhite2
WBGene00222625	FALSE	navajowhite2
WBGene00222643	FALSE	navajowhite2
WBGene00222645	FALSE	navajowhite2
WBGene00222653	FALSE	navajowhite2
WBGene00222654	FALSE	navajowhite2
WBGene00222703	FALSE	navajowhite2
WBGene00222710	FALSE	navajowhite2
WBGene00222768	FALSE	navajowhite2
WBGene00222778	FALSE	navajowhite2
WBGene00222784	FALSE	navajowhite2
WBGene00222785	FALSE	navajowhite2
WBGene00222798	FALSE	navajowhite2
WBGene00222816	FALSE	navajowhite2
WBGene00222855	FALSE	navajowhite2
WBGene00222858	FALSE	navajowhite2
WBGene00222890	FALSE	navajowhite2
WBGene00222900	FALSE	navajowhite2
WBGene00222927	FALSE	navajowhite2
WBGene00223002	FALSE	navajowhite2
WBGene00223029	FALSE	navajowhite2
WBGene00223040	FALSE	navajowhite2
WBGene00223047	FALSE	navajowhite2
WBGene00223051	FALSE	navajowhite2
WBGene00223058	FALSE	navajowhite2
WBGene00223082	FALSE	navajowhite2
WBGene00223128	FALSE	navajowhite2
WBGene00223150	FALSE	navajowhite2
WBGene00223190	FALSE	navajowhite2
WBGene00223204	FALSE	navajowhite2
WBGene00223211	FALSE	navajowhite2
WBGene00223296	FALSE	navajowhite2
WBGene00223308	FALSE	navajowhite2
WBGene00223313	FALSE	navajowhite2
WBGene00223321	FALSE	navajowhite2
WBGene00223333	FALSE	navajowhite2
WBGene00223349	FALSE	navajowhite2
WBGene00223361	FALSE	navajowhite2
WBGene00223387	FALSE	navajowhite2
WBGene00223407	FALSE	navajowhite2
WBGene00223431	FALSE	navajowhite2
WBGene00223448	FALSE	navajowhite2
WBGene00223460	FALSE	navajowhite2
WBGene00223537	FALSE	navajowhite2
WBGene00223540	FALSE	navajowhite2
WBGene00223588	FALSE	navajowhite2
WBGene00223604	FALSE	navajowhite2
WBGene00223630	FALSE	navajowhite2
WBGene00223644	FALSE	navajowhite2
WBGene00223647	FALSE	navajowhite2
WBGene00223652	FALSE	navajowhite2
WBGene00223694	FALSE	navajowhite2
WBGene00223721	FALSE	navajowhite2
WBGene00223735	FALSE	navajowhite2
WBGene00223741	FALSE	navajowhite2
WBGene00223788	FALSE	navajowhite2
WBGene00223791	FALSE	navajowhite2
WBGene00223829	FALSE	navajowhite2
WBGene00223876	FALSE	navajowhite2
WBGene00223882	FALSE	navajowhite2
WBGene00223917	FALSE	navajowhite2
WBGene00223921	FALSE	navajowhite2
WBGene00223955	FALSE	navajowhite2
WBGene00223967	FALSE	navajowhite2
WBGene00223985	FALSE	navajowhite2
WBGene00224000	FALSE	navajowhite2
WBGene00224036	FALSE	navajowhite2
WBGene00224095	FALSE	navajowhite2
WBGene00224099	FALSE	navajowhite2
WBGene00224104	FALSE	navajowhite2
WBGene00224108	FALSE	navajowhite2
WBGene00224122	FALSE	navajowhite2
WBGene00224149	FALSE	navajowhite2
WBGene00224167	FALSE	navajowhite2
WBGene00224194	FALSE	navajowhite2
WBGene00224230	FALSE	navajowhite2
WBGene00224308	FALSE	navajowhite2
WBGene00224332	FALSE	navajowhite2
WBGene00224365	FALSE	navajowhite2
WBGene00224368	FALSE	navajowhite2
WBGene00224370	FALSE	navajowhite2
WBGene00224404	FALSE	navajowhite2
WBGene00224414	FALSE	navajowhite2
WBGene00224422	FALSE	navajowhite2
WBGene00224432	FALSE	navajowhite2
WBGene00224440	FALSE	navajowhite2
WBGene00224449	FALSE	navajowhite2
WBGene00224495	FALSE	navajowhite2
WBGene00224560	FALSE	navajowhite2
WBGene00224597	FALSE	navajowhite2
WBGene00224620	FALSE	navajowhite2
WBGene00224623	FALSE	navajowhite2
WBGene00224635	FALSE	navajowhite2
WBGene00224639	FALSE	navajowhite2
WBGene00224667	FALSE	navajowhite2
WBGene00224701	FALSE	navajowhite2
WBGene00224730	FALSE	navajowhite2
WBGene00224749	FALSE	navajowhite2
WBGene00224780	FALSE	navajowhite2
WBGene00224788	FALSE	navajowhite2
WBGene00224852	FALSE	navajowhite2
WBGene00224853	FALSE	navajowhite2
WBGene00224862	FALSE	navajowhite2
WBGene00224879	FALSE	navajowhite2
WBGene00224883	FALSE	navajowhite2
WBGene00224903	FALSE	navajowhite2
WBGene00224930	FALSE	navajowhite2
WBGene00224939	FALSE	navajowhite2
WBGene00224993	FALSE	navajowhite2
WBGene00225049	FALSE	navajowhite2
WBGene00225053	FALSE	navajowhite2
WBGene00225066	FALSE	navajowhite2
WBGene00225071	FALSE	navajowhite2
WBGene00225098	FALSE	navajowhite2
WBGene00225125	FALSE	navajowhite2
WBGene00225241	FALSE	navajowhite2
WBGene00225245	FALSE	navajowhite2
WBGene00225248	FALSE	navajowhite2
WBGene00225277	FALSE	navajowhite2
WBGene00225311	FALSE	navajowhite2
WBGene00225315	FALSE	navajowhite2
WBGene00225318	FALSE	navajowhite2
WBGene00225463	FALSE	navajowhite2
WBGene00225498	FALSE	navajowhite2
WBGene00225504	FALSE	navajowhite2
WBGene00225550	FALSE	navajowhite2
WBGene00225581	FALSE	navajowhite2
WBGene00225615	FALSE	navajowhite2
WBGene00225627	FALSE	navajowhite2
WBGene00225636	FALSE	navajowhite2
WBGene00225660	FALSE	navajowhite2
WBGene00225680	FALSE	navajowhite2
WBGene00225692	FALSE	navajowhite2
WBGene00225698	FALSE	navajowhite2
WBGene00225743	FALSE	navajowhite2
WBGene00225750	FALSE	navajowhite2
WBGene00225754	FALSE	navajowhite2
WBGene00225793	FALSE	navajowhite2
WBGene00225809	FALSE	navajowhite2
WBGene00225835	FALSE	navajowhite2
WBGene00225868	FALSE	navajowhite2
WBGene00225870	FALSE	navajowhite2
WBGene00225879	FALSE	navajowhite2
WBGene00225885	FALSE	navajowhite2
WBGene00225908	FALSE	navajowhite2
WBGene00225981	FALSE	navajowhite2
WBGene00225997	FALSE	navajowhite2
WBGene00226016	FALSE	navajowhite2
WBGene00226023	FALSE	navajowhite2
WBGene00226044	FALSE	navajowhite2
WBGene00226071	FALSE	navajowhite2
WBGene00226081	FALSE	navajowhite2
WBGene00226082	FALSE	navajowhite2
WBGene00226085	FALSE	navajowhite2
WBGene00226101	FALSE	navajowhite2
WBGene00226109	FALSE	navajowhite2
WBGene00226139	FALSE	navajowhite2
WBGene00226140	FALSE	navajowhite2
WBGene00226189	FALSE	navajowhite2
WBGene00226193	FALSE	navajowhite2
WBGene00226218	FALSE	navajowhite2
WBGene00226243	FALSE	navajowhite2
WBGene00226250	FALSE	navajowhite2
WBGene00226317	FALSE	navajowhite2
WBGene00226319	FALSE	navajowhite2
WBGene00226325	FALSE	navajowhite2
WBGene00226380	FALSE	navajowhite2
WBGene00226383	FALSE	navajowhite2
WBGene00226384	FALSE	navajowhite2
WBGene00226411	FALSE	navajowhite2
WBGene00226472	FALSE	navajowhite2
WBGene00226477	FALSE	navajowhite2
WBGene00226484	FALSE	navajowhite2
WBGene00226488	FALSE	navajowhite2
WBGene00226501	FALSE	navajowhite2
WBGene00226548	FALSE	navajowhite2
WBGene00226575	FALSE	navajowhite2
WBGene00226578	FALSE	navajowhite2
WBGene00226589	FALSE	navajowhite2
WBGene00226608	FALSE	navajowhite2
WBGene00226621	FALSE	navajowhite2
WBGene00226645	FALSE	navajowhite2
WBGene00226705	FALSE	navajowhite2
WBGene00226711	FALSE	navajowhite2
WBGene00226716	FALSE	navajowhite2
WBGene00226717	FALSE	navajowhite2
WBGene00226726	FALSE	navajowhite2
WBGene00226743	FALSE	navajowhite2
WBGene00226772	FALSE	navajowhite2
WBGene00226776	FALSE	navajowhite2
WBGene00226804	FALSE	navajowhite2
WBGene00226825	FALSE	navajowhite2
WBGene00226881	FALSE	navajowhite2
WBGene00226887	FALSE	navajowhite2
WBGene00226889	FALSE	navajowhite2
WBGene00226896	FALSE	navajowhite2
WBGene00226991	FALSE	navajowhite2
WBGene00226996	FALSE	navajowhite2
WBGene00227003	FALSE	navajowhite2
WBGene00227053	FALSE	navajowhite2
WBGene00227057	FALSE	navajowhite2
WBGene00227129	FALSE	navajowhite2
WBGene00227155	FALSE	navajowhite2
WBGene00227196	FALSE	navajowhite2
WBGene00227276	FALSE	navajowhite2
WBGene00227286	FALSE	navajowhite2
WBGene00227350	FALSE	navajowhite2
WBGene00227386	FALSE	navajowhite2
WBGene00227396	FALSE	navajowhite2
WBGene00227397	FALSE	navajowhite2
WBGene00227409	FALSE	navajowhite2
WBGene00227419	FALSE	navajowhite2
WBGene00227463	FALSE	navajowhite2
WBGene00227465	FALSE	navajowhite2
WBGene00227482	FALSE	navajowhite2
WBGene00227488	FALSE	navajowhite2
WBGene00227493	FALSE	navajowhite2
WBGene00227553	FALSE	navajowhite2
WBGene00227594	FALSE	navajowhite2
WBGene00227595	FALSE	navajowhite2
WBGene00227616	FALSE	navajowhite2
WBGene00227621	FALSE	navajowhite2
WBGene00227641	FALSE	navajowhite2
WBGene00227668	FALSE	navajowhite2
WBGene00227686	FALSE	navajowhite2
WBGene00227691	FALSE	navajowhite2
WBGene00227739	FALSE	navajowhite2
WBGene00227782	FALSE	navajowhite2
WBGene00227783	FALSE	navajowhite2
WBGene00227841	FALSE	navajowhite2
WBGene00227845	FALSE	navajowhite2
WBGene00227861	FALSE	navajowhite2
WBGene00227877	FALSE	navajowhite2
WBGene00227878	FALSE	navajowhite2
WBGene00227917	FALSE	navajowhite2
WBGene00227932	FALSE	navajowhite2
WBGene00227934	FALSE	navajowhite2
WBGene00228089	FALSE	navajowhite2
WBGene00228093	FALSE	navajowhite2
WBGene00228100	FALSE	navajowhite2
WBGene00228114	FALSE	navajowhite2
WBGene00228145	FALSE	navajowhite2
WBGene00228159	FALSE	navajowhite2
WBGene00228163	FALSE	navajowhite2
WBGene00228169	FALSE	navajowhite2
WBGene00228198	FALSE	navajowhite2
WBGene00228201	FALSE	navajowhite2
WBGene00228230	FALSE	navajowhite2
WBGene00228269	FALSE	navajowhite2
WBGene00228303	FALSE	navajowhite2
WBGene00228319	FALSE	navajowhite2
WBGene00228324	FALSE	navajowhite2
WBGene00228337	FALSE	navajowhite2
WBGene00228359	FALSE	navajowhite2
WBGene00228367	FALSE	navajowhite2
WBGene00228373	FALSE	navajowhite2
WBGene00228399	FALSE	navajowhite2
WBGene00228455	FALSE	navajowhite2
WBGene00228459	FALSE	navajowhite2
WBGene00228477	FALSE	navajowhite2
WBGene00228510	FALSE	navajowhite2
WBGene00228537	FALSE	navajowhite2
WBGene00228559	FALSE	navajowhite2
WBGene00228670	FALSE	navajowhite2
WBGene00228675	FALSE	navajowhite2
WBGene00228682	FALSE	navajowhite2
WBGene00228731	FALSE	navajowhite2
WBGene00228813	FALSE	navajowhite2
WBGene00228864	FALSE	navajowhite2
WBGene00228917	FALSE	navajowhite2
WBGene00228950	FALSE	navajowhite2
WBGene00228955	FALSE	navajowhite2
WBGene00229010	FALSE	navajowhite2
WBGene00229088	FALSE	navajowhite2
WBGene00229114	FALSE	navajowhite2
WBGene00229126	FALSE	navajowhite2
WBGene00229149	FALSE	navajowhite2
WBGene00229245	FALSE	navajowhite2
WBGene00229301	FALSE	navajowhite2
WBGene00229305	FALSE	navajowhite2
WBGene00229369	FALSE	navajowhite2
WBGene00229467	FALSE	navajowhite2
WBGene00229494	FALSE	navajowhite2
WBGene00229504	FALSE	navajowhite2
WBGene00229523	FALSE	navajowhite2
WBGene00229564	FALSE	navajowhite2
WBGene00229611	FALSE	navajowhite2
WBGene00229620	FALSE	navajowhite2
WBGene00229624	FALSE	navajowhite2
WBGene00229692	FALSE	navajowhite2
WBGene00229696	FALSE	navajowhite2
WBGene00229702	FALSE	navajowhite2
WBGene00229715	FALSE	navajowhite2
WBGene00229763	FALSE	navajowhite2
WBGene00229775	FALSE	navajowhite2
WBGene00229796	FALSE	navajowhite2
WBGene00229798	FALSE	navajowhite2
WBGene00229810	FALSE	navajowhite2
WBGene00229813	FALSE	navajowhite2
WBGene00229829	FALSE	navajowhite2
WBGene00229900	FALSE	navajowhite2
WBGene00229917	FALSE	navajowhite2
WBGene00229976	FALSE	navajowhite2
WBGene00230053	FALSE	navajowhite2
WBGene00230102	FALSE	navajowhite2
WBGene00230132	FALSE	navajowhite2
WBGene00230218	FALSE	navajowhite2
WBGene00230288	FALSE	navajowhite2
WBGene00230296	FALSE	navajowhite2
WBGene00230327	FALSE	navajowhite2
WBGene00230337	FALSE	navajowhite2
WBGene00230376	FALSE	navajowhite2
WBGene00230443	FALSE	navajowhite2
WBGene00230508	FALSE	navajowhite2
WBGene00230511	FALSE	navajowhite2
WBGene00230568	FALSE	navajowhite2
WBGene00230664	FALSE	navajowhite2
WBGene00230702	FALSE	navajowhite2
WBGene00230742	FALSE	navajowhite2
WBGene00230776	FALSE	navajowhite2
WBGene00230787	FALSE	navajowhite2
WBGene00230795	FALSE	navajowhite2
WBGene00230805	FALSE	navajowhite2
WBGene00230820	FALSE	navajowhite2
WBGene00230870	FALSE	navajowhite2
WBGene00230899	FALSE	navajowhite2
WBGene00230911	FALSE	navajowhite2
WBGene00230958	FALSE	navajowhite2
WBGene00230996	FALSE	navajowhite2
WBGene00231044	FALSE	navajowhite2
WBGene00231080	FALSE	navajowhite2
WBGene00231082	FALSE	navajowhite2
WBGene00231131	FALSE	navajowhite2
WBGene00231133	FALSE	navajowhite2
WBGene00231165	FALSE	navajowhite2
WBGene00231169	FALSE	navajowhite2
WBGene00231180	FALSE	navajowhite2
WBGene00231213	FALSE	navajowhite2
WBGene00231220	FALSE	navajowhite2
WBGene00231228	FALSE	navajowhite2
WBGene00231237	FALSE	navajowhite2
WBGene00231283	FALSE	navajowhite2
WBGene00231299	FALSE	navajowhite2
WBGene00231305	FALSE	navajowhite2
WBGene00231320	FALSE	navajowhite2
WBGene00231375	FALSE	navajowhite2
WBGene00231453	FALSE	navajowhite2
WBGene00231471	FALSE	navajowhite2
WBGene00231518	FALSE	navajowhite2
WBGene00231551	FALSE	navajowhite2
WBGene00231600	FALSE	navajowhite2
WBGene00231666	FALSE	navajowhite2
WBGene00231685	FALSE	navajowhite2
WBGene00231879	FALSE	navajowhite2
WBGene00231926	FALSE	navajowhite2
WBGene00232223	FALSE	navajowhite2
WBGene00232229	FALSE	navajowhite2
WBGene00232261	FALSE	navajowhite2
WBGene00232271	FALSE	navajowhite2
WBGene00232297	FALSE	navajowhite2
WBGene00232524	FALSE	navajowhite2
WBGene00232575	FALSE	navajowhite2
WBGene00232610	FALSE	navajowhite2
WBGene00232622	FALSE	navajowhite2
WBGene00232650	FALSE	navajowhite2
WBGene00232660	FALSE	navajowhite2
WBGene00232721	FALSE	navajowhite2
WBGene00232874	FALSE	navajowhite2
WBGene00232890	FALSE	navajowhite2
WBGene00232892	FALSE	navajowhite2
WBGene00232912	FALSE	navajowhite2
WBGene00232992	FALSE	navajowhite2
WBGene00233045	FALSE	navajowhite2
WBGene00233066	FALSE	navajowhite2
WBGene00233092	FALSE	navajowhite2
WBGene00233096	FALSE	navajowhite2
WBGene00233121	FALSE	navajowhite2
WBGene00233198	FALSE	navajowhite2
WBGene00233218	FALSE	navajowhite2
WBGene00233228	FALSE	navajowhite2
WBGene00233265	FALSE	navajowhite2
WBGene00233414	FALSE	navajowhite2
WBGene00233519	FALSE	navajowhite2
WBGene00233602	FALSE	navajowhite2
WBGene00233641	FALSE	navajowhite2
WBGene00233686	FALSE	navajowhite2
WBGene00233733	FALSE	navajowhite2
WBGene00233761	FALSE	navajowhite2
WBGene00233771	FALSE	navajowhite2
WBGene00234006	FALSE	navajowhite2
WBGene00234045	FALSE	navajowhite2
WBGene00234072	FALSE	navajowhite2
WBGene00234107	FALSE	navajowhite2
WBGene00234133	FALSE	navajowhite2
WBGene00234241	FALSE	navajowhite2
WBGene00234253	FALSE	navajowhite2
WBGene00234254	FALSE	navajowhite2
WBGene00234365	FALSE	navajowhite2
WBGene00234526	FALSE	navajowhite2
WBGene00234986	FALSE	navajowhite2
WBGene00235053	FALSE	navajowhite2
WBGene00235103	FALSE	navajowhite2
WBGene00268220	FALSE	navajowhite2
WBGene00268221	FALSE	navajowhite2
WBGene00268222	FALSE	navajowhite2
WBGene00268312	FALSE	navajowhite2
WBGene00268323	FALSE	navajowhite2
WBGene00268339	FALSE	navajowhite2
WBGene00268401	FALSE	navajowhite2
WBGene00268457	FALSE	navajowhite2
WBGene00268458	FALSE	navajowhite2
WBGene00268477	FALSE	navajowhite2
WBGene00268492	FALSE	navajowhite2
WBGene00268496	FALSE	navajowhite2
WBGene00268584	FALSE	navajowhite2
WBGene00268630	FALSE	navajowhite2
WBGene00268631	FALSE	navajowhite2
WBGene00268638	FALSE	navajowhite2
WBGene00268640	FALSE	navajowhite2
WBGene00268716	FALSE	navajowhite2
WBGene00268717	FALSE	navajowhite2
WBGene00268751	FALSE	navajowhite2
WBGene00268762	FALSE	navajowhite2
WBGene00268813	FALSE	navajowhite2
WBGene00268838	FALSE	navajowhite2
WBGene00268868	FALSE	navajowhite2
WBGene00268873	FALSE	navajowhite2
WBGene00268903	FALSE	navajowhite2
WBGene00268917	FALSE	navajowhite2
WBGene00268976	FALSE	navajowhite2
WBGene00268978	FALSE	navajowhite2
WBGene00269035	FALSE	navajowhite2
WBGene00269088	FALSE	navajowhite2
WBGene00269097	FALSE	navajowhite2
WBGene00269134	FALSE	navajowhite2
WBGene00269159	FALSE	navajowhite2
WBGene00269166	FALSE	navajowhite2
WBGene00269202	FALSE	navajowhite2
WBGene00269225	FALSE	navajowhite2
WBGene00269236	FALSE	navajowhite2
WBGene00269262	FALSE	navajowhite2
WBGene00269325	FALSE	navajowhite2
WBGene00269350	FALSE	navajowhite2
WBGene00269364	FALSE	navajowhite2
WBGene00303174	FALSE	navajowhite2
WBGene00304802	FALSE	navajowhite2
WBGene00220492	TRUE	navajowhite2
WBGene00220576	TRUE	navajowhite2
WBGene00220580	TRUE	navajowhite2
WBGene00220643	TRUE	navajowhite2
WBGene00220980	TRUE	navajowhite2
WBGene00221154	TRUE	navajowhite2
WBGene00221559	TRUE	navajowhite2
WBGene00221938	TRUE	navajowhite2
WBGene00221975	TRUE	navajowhite2
WBGene00222065	TRUE	navajowhite2
WBGene00222304	TRUE	navajowhite2
WBGene00222426	TRUE	navajowhite2
WBGene00222572	TRUE	navajowhite2
WBGene00222601	TRUE	navajowhite2
WBGene00222648	TRUE	navajowhite2
WBGene00222824	TRUE	navajowhite2
WBGene00222893	TRUE	navajowhite2
WBGene00222935	TRUE	navajowhite2
WBGene00222945	TRUE	navajowhite2
WBGene00223010	TRUE	navajowhite2
WBGene00223081	TRUE	navajowhite2
WBGene00223177	TRUE	navajowhite2
WBGene00223233	TRUE	navajowhite2
WBGene00223255	TRUE	navajowhite2
WBGene00223281	TRUE	navajowhite2
WBGene00223343	TRUE	navajowhite2
WBGene00223369	TRUE	navajowhite2
WBGene00223373	TRUE	navajowhite2
WBGene00223487	TRUE	navajowhite2
WBGene00223536	TRUE	navajowhite2
WBGene00223682	TRUE	navajowhite2
WBGene00223768	TRUE	navajowhite2
WBGene00224042	TRUE	navajowhite2
WBGene00224152	TRUE	navajowhite2
WBGene00224155	TRUE	navajowhite2
WBGene00224158	TRUE	navajowhite2
WBGene00224212	TRUE	navajowhite2
WBGene00224213	TRUE	navajowhite2
WBGene00224281	TRUE	navajowhite2
WBGene00224293	TRUE	navajowhite2
WBGene00224349	TRUE	navajowhite2
WBGene00224358	TRUE	navajowhite2
WBGene00224360	TRUE	navajowhite2
WBGene00224408	TRUE	navajowhite2
WBGene00224439	TRUE	navajowhite2
WBGene00224534	TRUE	navajowhite2
WBGene00224602	TRUE	navajowhite2
WBGene00224627	TRUE	navajowhite2
WBGene00224718	TRUE	navajowhite2
WBGene00224841	TRUE	navajowhite2
WBGene00224957	TRUE	navajowhite2
WBGene00224970	TRUE	navajowhite2
WBGene00224972	TRUE	navajowhite2
WBGene00225035	TRUE	navajowhite2
WBGene00225223	TRUE	navajowhite2
WBGene00225286	TRUE	navajowhite2
WBGene00225427	TRUE	navajowhite2
WBGene00225515	TRUE	navajowhite2
WBGene00225525	TRUE	navajowhite2
WBGene00225560	TRUE	navajowhite2
WBGene00225605	TRUE	navajowhite2
WBGene00225675	TRUE	navajowhite2
WBGene00225716	TRUE	navajowhite2
WBGene00225880	TRUE	navajowhite2
WBGene00225913	TRUE	navajowhite2
WBGene00225947	TRUE	navajowhite2
WBGene00225948	TRUE	navajowhite2
WBGene00226114	TRUE	navajowhite2
WBGene00226171	TRUE	navajowhite2
WBGene00226196	TRUE	navajowhite2
WBGene00226394	TRUE	navajowhite2
WBGene00226462	TRUE	navajowhite2
WBGene00226491	TRUE	navajowhite2
WBGene00226492	TRUE	navajowhite2
WBGene00226514	TRUE	navajowhite2
WBGene00226515	TRUE	navajowhite2
WBGene00226535	TRUE	navajowhite2
WBGene00226536	TRUE	navajowhite2
WBGene00226685	TRUE	navajowhite2
WBGene00226724	TRUE	navajowhite2
WBGene00226731	TRUE	navajowhite2
WBGene00226812	TRUE	navajowhite2
WBGene00226904	TRUE	navajowhite2
WBGene00227033	TRUE	navajowhite2
WBGene00227039	TRUE	navajowhite2
WBGene00227154	TRUE	navajowhite2
WBGene00227278	TRUE	navajowhite2
WBGene00227344	TRUE	navajowhite2
WBGene00227360	TRUE	navajowhite2
WBGene00227379	TRUE	navajowhite2
WBGene00227420	TRUE	navajowhite2
WBGene00227475	TRUE	navajowhite2
WBGene00227545	TRUE	navajowhite2
WBGene00227638	TRUE	navajowhite2
WBGene00227825	TRUE	navajowhite2
WBGene00228174	TRUE	navajowhite2
WBGene00228187	TRUE	navajowhite2
WBGene00228190	TRUE	navajowhite2
WBGene00228433	TRUE	navajowhite2
WBGene00228581	TRUE	navajowhite2
WBGene00229187	TRUE	navajowhite2
WBGene00229207	TRUE	navajowhite2
WBGene00229344	TRUE	navajowhite2
WBGene00229425	TRUE	navajowhite2
WBGene00229498	TRUE	navajowhite2
WBGene00229513	TRUE	navajowhite2
WBGene00229881	TRUE	navajowhite2
WBGene00229964	TRUE	navajowhite2
WBGene00229973	TRUE	navajowhite2
WBGene00230062	TRUE	navajowhite2
WBGene00230098	TRUE	navajowhite2
WBGene00230184	TRUE	navajowhite2
WBGene00230292	TRUE	navajowhite2
WBGene00230456	TRUE	navajowhite2
WBGene00230600	TRUE	navajowhite2
WBGene00230639	TRUE	navajowhite2
WBGene00230691	TRUE	navajowhite2
WBGene00230764	TRUE	navajowhite2
WBGene00230818	TRUE	navajowhite2
WBGene00230914	TRUE	navajowhite2
WBGene00230925	TRUE	navajowhite2
WBGene00231042	TRUE	navajowhite2
WBGene00231064	TRUE	navajowhite2
WBGene00231066	TRUE	navajowhite2
WBGene00231071	TRUE	navajowhite2
WBGene00231111	TRUE	navajowhite2
WBGene00231239	TRUE	navajowhite2
WBGene00233099	TRUE	navajowhite2
WBGene00233199	TRUE	navajowhite2
WBGene00233521	TRUE	navajowhite2
WBGene00233925	TRUE	navajowhite2
WBGene00233929	TRUE	navajowhite2
WBGene00233985	TRUE	navajowhite2
WBGene00233988	TRUE	navajowhite2
WBGene00234001	TRUE	navajowhite2
WBGene00234011	TRUE	navajowhite2
WBGene00234041	TRUE	navajowhite2
WBGene00234093	TRUE	navajowhite2
WBGene00234097	TRUE	navajowhite2
WBGene00234116	TRUE	navajowhite2
WBGene00234165	TRUE	navajowhite2
WBGene00234169	TRUE	navajowhite2
WBGene00234258	TRUE	navajowhite2
WBGene00234259	TRUE	navajowhite2
WBGene00234287	TRUE	navajowhite2
WBGene00234316	TRUE	navajowhite2
WBGene00234322	TRUE	navajowhite2
WBGene00234330	TRUE	navajowhite2
WBGene00234493	TRUE	navajowhite2
WBGene00235048	TRUE	navajowhite2
WBGene00268487	TRUE	navajowhite2
WBGene00268535	TRUE	navajowhite2
WBGene00268573	TRUE	navajowhite2
WBGene00268610	TRUE	navajowhite2
WBGene00268805	TRUE	navajowhite2
WBGene00268866	TRUE	navajowhite2
WBGene00268951	TRUE	navajowhite2
WBGene00268992	TRUE	navajowhite2
WBGene00269017	TRUE	navajowhite2
WBGene00269135	TRUE	navajowhite2
WBGene00269140	TRUE	navajowhite2

## Sheet: sig_terms_overrep
term	clusteroccurences	genomeoccurences	pvalue	correctedpvalue	oddsratio	clusterProportion	clusterSize	genomeProportion	genomeSize	newOddsRatio	module	invert
IPR001579: Glycoside hydrolase, chitinase active site	4	4	5.45e-06	0.0300118	Inf	Inf	0	0.0505454	11277	Inf	indianred4	FALSE
GO:0005737: cytoplasm	20	146	2.42e-05	0.00564927	3.1944	0.15873	126	0.0496816	11151	3.19495	indianred4	FALSE
GO:0015991: ATP hydrolysis coupled proton transport	6	15	4.33e-05	0.0256926	13.2221	0.666667	9	0.0504082	11268	13.2254	indianred4	FALSE
GO:0008234: cysteine-type peptidase activity	8	30	6.54e-05	0.0498684	7.22875	0.363636	22	0.0502888	11255	7.23097	indianred4	FALSE
GO:0006032: chitin catabolic process	4	6	7.56e-05	0.044886	39.5166	2	2	0.0505543	11275	39.5614	indianred4	FALSE
GO:0005852: eukaryotic translation initiation factor 3 complex	5	12	0.00015615	0.0363823	14.1376	0.714286	7	0.050488	11270	14.1476	indianred4	FALSE
IPR010987: Glutathione S-transferase, C-terminal-like	5	13	5.13e-07	0.00282331	46.7105	0.625	8	0.0133539	11682	46.8029	navajowhite2	TRUE
GO:0005615: extracellular space	6	30	2.6e-06	0.00060489	18.7939	0.25	24	0.0132865	11666	18.8161	navajowhite2	TRUE

## Sheet: sig_terms_underrep
term	clusteroccurences	genomeoccurences	pvalue	correctedpvalue	oddsratio	clusterProportion	clusterSize	genomeProportion	genomeSize	newOddsRatio	module	invert
No InterPro entry	75	3947	8.72e-30	4.8e-26	0.287467	0.0193698	3872	0.0673869	7405	0.287442	indianred4	FALSE
No GO terms for molecular function	231	6656	5.14e-15	3.92e-12	0.508609	0.0359533	6425	0.0706925	4852	0.508587	indianred4	FALSE
No GO terms for biological process	360	8593	1.6e-07	9.49e-05	0.622006	0.0437265	8233	0.0703022	3044	0.621978	indianred4	FALSE
No GO terms for cellular component	439	9879	1.51e-05	0.00351925	0.632831	0.0465042	9440	0.0734894	1837	0.632802	indianred4	FALSE
