# Supplementary material for: Updated annotation and meta-analysis of Brugia malayi transcriptomics data reveals consistent transcriptional profiles across time and space with some study-specific differences in adult female worm transcriptional profiles
Source: PLoS Negl Trop Dis. 2024 Sep 26;18(9):e0012511. doi: 10.1371/journal.pntd.0012511 (PMC11460672; doi:10.1371/journal.pntd.0012511)
Supplement: S5 Table — (XLSX) [file pntd.0012511.s015.xlsx]

## Sheet: combined_table_with_zscore_and_
gene	Bm.IVM.1uM.48h_c.PRJNA303986	Bm.IVM.0nM.McGill_c.PRJNA303986	jird.1.48h_a.PRJNA294426	jird.1.dissection_b.PRJNA294426	jird.2.dissection_b.PRJNA294426	jird.2.dissection_a.PRJNA294426	jird.3.dissection_b.PRJNA294426	Bm.IVM.100nM.24h_b.PRJNA303987	Bm.IVM.0nM.24h_a.PRJNA303987	Bm.IVM.100nM.24h_a.PRJNA303987	Bm.IVM.0nM.72h_b.PRJNA303987	Bm.IVM.0nM.24h_b.PRJNA303987	Bm.IVM.100nM.72h_a.PRJNA303987	Bm.IVM.100nM.72h_b.PRJNA303987	Bm.IVM.300nM.5d_a.PRJNA303986	Bm.IVM.300nM.5d_c.PRJNA303986	Bm.IVM.0nM.48h_b.PRJNA303986	Bm.IVM.0nM.48h_c.PRJNA303986	Bm.IVM.0nM.5d_a.PRJNA303986	Bm.IVM.0nM.5d_b.PRJNA303986	Bm.IVM.0nM.McGill_a.PRJNA303987	Bm.IVM.0nM.McGill_b.PRJNA303987	Bm.IVM.0nM.McGill_a.PRJNA303986	Bm.IVM.0nM.McGill_b.PRJNA303986	jird.3.McGill_a.PRJNA294426	jird.1.McGill_a.PRJNA294426	jird.1.McGill_b.PRJNA294426	jird.2.McGill_a.PRJNA294426	jird.2.McGill_b.PRJNA294426	jird.3.McGill_b.PRJNA294426	Bm.IVM.1uM.48h_b.PRJNA303986	Bm.IVM.1uM.5d_a.PRJNA303986	Bm.IVM.100nM.48h_a.PRJNA303987	Bm.IVM.100nM.48h_b.PRJNA303987	Bm.IVM.300nM.48h_c.PRJNA303986	Bm.IVM.0nM.48h_b.PRJNA303987	Bm.IVM.1uM.48h_a.PRJNA303986	Bm.IVM.0nM.48h_a.PRJNA303987	jird.1.48h_b.PRJNA294426	jird.3.48h_a.PRJNA294426	jird.3.48h_b.PRJNA294426	jird.2.48h_a.PRJNA294426	jird.2.48h_b.PRJNA294426	jird.1.5d_a.PRJNA294426	jird.1.5d_b.PRJNA294426	jird.1.dissection_a.PRJNA294426	jird.3.dissection_a.PRJNA294426	Bm.IVM.0nM.48h_a.PRJNA303986	jird.3.5d_a.PRJNA294426
WBGene00220262	1.1172	-0.690528	0.953461	-0.690528	0.35585	-0.690528	-0.690528	0.188188	-0.690528	-0.0410415	-0.690528	-0.690528	-0.690528	-0.690528	-0.690528	0.75454	-0.690528	-0.690528	-0.690528	-0.690528	-0.690528	-0.690528	-0.690528	-0.690528	-0.690528	-0.690528	-0.690528	-0.690528	-0.690528	-0.690528	0.838742	-0.690528	-0.690528	0.119397	-0.690528	-0.690528	-0.690528	-0.690528	-0.690528	0.805707	-0.690528	-0.690528	-0.690528	-0.690528	-0.690528	-0.690528	-0.690528	-0.690528	0.21816
WBGene00220280	0.194016	0.680488	-0.0382331	-0.964489	-1.19116	-0.484503	-0.62289	-0.103888	-0.339729	-0.433426	-0.0730594	0.16245	-0.380267	-0.432555	-0.491889	-0.432928	-0.736607	-0.27731	-0.12434	-0.853042	0.645086	0.393344	0.932404	0.610912	0.619474	-0.105585	0.00835577	0.0818742	-0.431446	0.0248153	0.0239338	0.272425	-0.273205	-0.0110467	-0.943058	-0.440775	-0.596312	-0.593808	-0.00413835	-0.295553	-0.642981	-0.421244	-0.35124	-0.532031	-0.0693706	-0.0274253	0.297383	-0.181449	-0.429575
WBGene00220281	-0.48442	-0.48442	-0.48442	-0.48442	-0.48442	-0.48442	-0.48442	-0.48442	-0.48442	-0.48442	-0.48442	-0.48442	-0.48442	-0.48442	-0.48442	-0.48442	-0.48442	-0.48442	-0.48442	-0.48442	-0.48442	-0.48442	-0.48442	-0.48442	-0.48442	-0.48442	-0.48442	-0.48442	-0.48442	-0.48442	-0.48442	-0.48442	-0.48442	-0.48442	-0.48442	-0.48442	-0.48442	-0.48442	-0.48442	-0.48442	-0.48442	-0.48442	-0.48442	-0.48442	-0.48442	-0.48442	-0.48442	-0.48442	-0.48442
WBGene00220317	-1.41286	-1.41286	-0.548728	-0.305964	0.0711982	-0.440511	-0.463344	-0.58964	0.0629526	-0.557092	-0.639703	-0.355726	-1.11173	-0.668762	-1.41286	-1.41286	-1.41286	-1.41286	-0.691374	-0.257521	-1.12414	-0.472808	-0.935404	-0.641735	-0.33694	-1.41286	-0.634759	-0.998988	-1.41286	-0.940945	-0.636831	-1.41286	-0.928209	-1.41286	-1.41286	-1.18288	-1.13187	-0.981759	0.0481061	-1.41286	-0.435193	-0.597499	-0.684698	-0.762339	-0.434908	-0.888703	-0.978133	-1.01336	-1.41286
WBGene00220328	-0.543583	-0.543583	-0.543583	-0.543583	-0.543583	-0.543583	-0.0434069	-0.543583	-0.543583	-0.255111	-0.543583	-0.0876413	-0.543583	-0.543583	-0.543583	-0.543583	-0.543583	-0.543583	-0.543583	0.299583	-0.197915	-0.543583	-0.543583	-0.543583	-0.543583	-0.543583	-0.543583	-0.543583	-0.543583	-0.372316	-0.543583	-0.543583	-0.543583	-0.543583	-0.543583	-0.266294	-0.543583	-0.543583	-0.543583	-0.543583	-0.543583	-0.543583	-0.543583	-0.543583	-0.543583	-0.543583	-0.543583	-0.543583	-0.543583
WBGene00220335	0.416892	0.28894	-0.821237	-1.45005	-0.39291	-0.675992	-0.16257	-0.00558424	-0.751078	0.578272	0.249696	0.213703	0.121767	0.0924306	-0.230634	0.434174	0.112526	0.776157	-2.05676	0.243897	0.394756	0.320511	-0.213983	0.174232	0.323533	-0.394838	-0.0564388	0.04636	0.0605065	0.352467	-0.940573	0.0408612	-0.307529	-0.259628	0.12238	-0.478396	-0.532025	-0.143018	-0.0343783	0.581721	0.696451	0.0990675	0.66185	-0.584107	0.123378	0.190939	0.584756	0.371238	1.37969
WBGene00220346	-0.762622	-0.762622	0.126233	-0.00201678	-0.218854	-0.323084	-0.762622	-0.312314	-0.762622	-0.436875	-0.762622	-0.0323688	-0.368544	-0.762622	-0.762622	0.00965114	-0.762622	-0.762622	-0.762622	-0.762622	-0.762622	-0.762622	-0.762622	-0.762622	-0.762622	-0.292686	-0.762622	-0.762622	0.110277	-0.557698	-0.762622	-0.762622	-0.400958	-0.350113	-0.762622	-0.762622	-0.762622	-0.437938	-0.38494	-0.762622	-0.320515	-0.762622	-0.762622	-0.475711	-0.228272	-0.150865	-0.435416	-0.762622	-0.762622
WBGene00220390	0.377829	-0.0980902	-0.889001	-0.181469	-0.55048	-0.627648	-0.646843	-0.915017	-0.855205	-0.970453	-0.53597	-0.760392	-0.880253	-0.683725	-0.133282	-0.315579	-0.915319	-0.646904	-0.305677	-0.470349	-0.235939	-0.891119	-0.508353	-0.947502	-0.747365	-0.892074	-1.03019	-0.643484	-0.997012	-0.705977	-0.65359	-0.415479	-0.762181	-0.855248	-0.747153	-0.71565	-0.823684	-0.526713	-0.347114	-0.596879	-0.319058	-0.452633	-0.384382	-0.39863	-0.275411	-0.119901	-0.420666	-0.354392	-0.410825
WBGene00220398	-0.339467	0.959976	0.43843	0.611775	0.193252	0.288137	0.52572	0.0943891	0.233903	-0.219046	0.475031	0.493272	0.537886	-0.111359	0.29571	0.556844	0.682426	0.710998	0.565973	0.298542	0.606605	0.97899	0.855108	0.51969	1.14478	0.695972	0.738954	0.572057	0.318557	0.637354	0.453453	0.219709	0.667874	0.60402	1.08432	0.804013	0.540081	0.577708	0.828807	0.674191	0.639787	0.620337	0.771559	0.715351	0.943349	0.767794	0.898794	0.53947	1.00543
WBGene00220406	-0.546866	-0.546866	-0.546866	-0.546866	-0.546866	0.14152	-0.546866	-0.546866	-0.546866	-0.546866	-0.233136	-0.546866	-0.546866	-0.546866	-0.546866	-0.546866	-0.546866	-0.546866	-0.546866	-0.546866	-0.546866	-0.546866	-0.546866	-0.23412	-0.546866	-0.546866	-0.546866	-0.546866	-0.546866	-0.546866	-0.546866	-0.546866	-0.546866	-0.546866	-0.546866	-0.546866	-0.546866	-0.546866	-0.198626	-0.546866	-0.546866	-0.546866	-0.546866	-0.546866	-0.546866	-0.546866	-0.546866	-0.546866	-0.10286
WBGene00220434	0.792066	0.132469	0.517662	-0.477236	0.413453	0.556216	0.496296	0.171329	-0.642246	-0.338903	-1.0511	-0.363228	-0.187921	-0.180549	-0.512658	-0.56003	-0.0803723	0.0223576	-0.123118	0.58625	0.171422	0.58768	0.707934	0.409115	0.376987	0.131561	0.632291	0.262825	0.805978	0.606779	-0.186217	0.338109	-0.693598	-1.40303	-0.928242	-2.25085	-0.920098	-1.98664	-0.619397	-0.64783	-0.517885	-0.168103	-0.0208885	0.751918	0.246895	0.522269	0.534511	-0.0103858	0.746725
WBGene00220480	-0.611076	-0.611076	-0.611076	-0.611076	-0.611076	-0.611076	-0.611076	-0.611076	-0.611076	-0.611076	-0.611076	-0.611076	-0.287849	-0.611076	-0.611076	0.0740026	-0.611076	-0.611076	-0.611076	-0.611076	-0.611076	-0.611076	-0.321182	-0.611076	-0.611076	-0.611076	-0.611076	-0.294755	-0.302708	-0.451194	-0.611076	-0.611076	-0.611076	-0.611076	-0.611076	-0.358052	-0.611076	-0.611076	-0.098396	-0.611076	-0.611076	-0.611076	-0.611076	-0.611076	-0.611076	-0.611076	-0.611076	-0.611076	-0.611076
WBGene00220481	0.0507281	0.0480872	0.0544599	0.245611	-0.396652	-0.370383	-0.579679	-0.00581564	-0.230666	-0.704036	0.105211	-0.982665	-0.112628	0.0791298	0.0421819	-0.359162	0.146925	-0.0666022	0.331234	-0.556451	0.0332709	-0.230582	-0.177116	-0.0850807	0.615174	-0.211008	-0.209173	-0.372244	-0.469009	0.00635713	-0.262278	-0.803865	0.257731	0.0856775	-0.0865095	0.288287	0.378312	-0.147732	0.104273	-0.115919	-0.363431	-0.0175869	-0.239895	0.161153	0.155907	0.558027	0.332282	0.219706	0.0935739
WBGene00220507	-0.532205	-0.532205	-0.532205	-0.276397	-0.532205	-0.532205	-0.532205	-0.310805	-0.532205	-0.532205	-0.532205	-0.532205	-0.532205	-0.532205	-0.532205	-0.532205	-0.532205	-0.532205	-0.532205	-0.532205	-0.532205	-0.532205	-0.532205	-0.245912	-0.380347	-0.532205	-0.371478	-0.434095	-0.532205	-0.532205	-0.532205	-0.532205	-0.532205	-0.532205	-0.532205	-0.389008	-0.532205	-0.532205	-0.532205	-0.334389	-0.532205	-0.532205	-0.264262	-0.532205	-0.532205	-0.532205	-0.382238	-0.532205	-0.300542
WBGene00220516	0.421916	0.076395	0.156124	0.12188	0.0769746	0.0347639	-0.146877	0.1259	0.137155	0.00095176	-0.106583	-0.282628	-0.237093	0.020971	-0.136995	0.210855	0.420335	0.0953952	0.0466864	0.229063	-1.26278	-0.606563	0.594459	0.536096	-0.218555	-0.0166686	-0.699233	-0.13283	-0.260905	-0.0539704	0.479775	-1.26278	0.436306	0.13711	0.599263	0.538661	0.427316	0.290766	0.509976	0.0706269	-0.171012	0.0437294	0.288154	0.120068	-0.483341	-0.401773	0.00342114	0.308035	-0.138403
WBGene00220524	-0.449577	-0.449577	-0.449577	-0.449577	-0.449577	-0.449577	-0.449577	-0.449577	-0.449577	-0.449577	-0.449577	-0.449577	-0.449577	-0.449577	-0.449577	-0.449577	-0.449577	-0.449577	-0.449577	-0.449577	-0.449577	-0.449577	-0.449577	-0.449577	-0.449577	-0.449577	-0.449577	-0.449577	-0.449577	-0.449577	-0.449577	-0.449577	-0.449577	-0.449577	-0.449577	-0.449577	-0.449577	-0.449577	-0.449577	-0.449577	0.856804	-0.449577	-0.449577	-0.449577	-0.449577	-0.449577	-0.449577	-0.449577	-0.449577
WBGene00220531	-0.0566495	-0.674792	0.192928	-0.313762	-0.278455	0.203273	-0.199254	0.0350053	0.341732	0.227103	0.201863	-0.123771	-0.0290865	0.0936543	-1.16622	0.0356597	0.237907	0.166317	-0.527614	-0.500278	-1.17609	-0.821082	-0.802319	-0.593704	-0.70152	-1.32872	-0.639852	-0.557656	-0.526548	-0.64723	-0.426733	-0.905761	-0.525216	-0.345124	-2.06694	-0.8265	-0.545553	-0.99927	0.0590437	-0.24023	-0.36934	-0.293315	-0.422111	-0.238825	-0.828279	-0.372105	-0.715056	-0.0508291	-0.357797
WBGene00220533	-0.560948	0.788441	-0.560948	-0.560948	-0.560948	-0.560948	-0.560948	-0.560948	-0.560948	-0.560948	-0.560948	-0.560948	0.0672529	-0.560948	-0.560948	-0.560948	-0.560948	-0.560948	-0.560948	0.756345	-0.560948	-0.560948	-0.560948	-0.560948	-0.560948	-0.560948	-0.560948	0.0543363	-0.560948	-0.560948	-0.560948	-0.560948	-0.560948	-0.560948	-0.560948	-0.560948	0.0306032	-0.560948	0.0397465	-0.560948	0.148384	0.155056	0.745148	-0.560948	-0.560948	-0.560948	-0.560948	-0.560948	-0.560948
WBGene00220537	-0.596788	-0.596788	-0.596788	-0.596788	-0.596788	-0.596788	-0.596788	-0.596788	-0.596788	-0.596788	-0.0703632	-0.596788	0.0065287	-0.171426	-0.596788	-0.596788	-0.596788	-0.596788	-0.596788	-0.596788	-0.596788	-0.596788	-0.596788	-0.0718457	-0.596788	-0.596788	-0.0667534	-0.596788	-0.596788	-0.057169	-0.596788	-0.596788	0.289278	-0.596788	-0.596788	-0.596788	-0.0273168	-0.596788	-0.018861	-0.596788	-0.596788	0.0871121	-0.596788	-0.596788	-0.596788	-0.596788	-0.0968971	-0.596788	0.119493
WBGene00220544	0.73451	0.506453	0.228829	0.538279	0.247783	0.254423	0.53176	0.380828	0.277312	0.163432	0.447344	0.143421	0.274861	0.531292	0.728814	0.0788026	0.189146	0.457533	0.532363	0.408535	0.523773	0.511443	0.581915	0.569248	0.540868	0.732343	0.508917	0.461216	0.454389	0.539984	0.524434	0.372906	0.35095	0.427172	0.68754	0.24806	0.771406	0.748407	0.730571	0.623061	0.365893	0.540642	0.267344	0.589208	0.740894	0.680069	0.250862	0.717433	0.624904
WBGene00220554	-0.858426	-0.858426	-0.858426	0.230013	-0.858426	-0.858426	-0.858426	0.551394	-0.858426	-0.858426	-0.858426	-0.858426	0.0268949	-0.198724	-0.858426	-0.858426	-0.858426	-0.858426	-0.858426	-0.858426	0.00147703	-0.858426	0.343163	-0.0701687	0.281269	0.86563	-0.06376	-0.858426	-0.858426	-0.051738	0.763552	-0.858426	-0.0348645	-0.858426	0.634236	-0.858426	0.638606	0.517573	-0.858426	-0.858426	0.5339	0.123527	0.702491	-0.858426	-0.858426	-0.858426	-0.858426	-0.858426	-0.858426
WBGene00220566	-1.01231	0.291251	-1.01231	-1.01231	-0.140393	0.0786366	-0.180815	-0.292191	-1.01231	-0.493489	-0.463455	-0.242973	-0.0178267	-1.01231	-1.01231	-1.01231	-1.01231	0.322534	-1.01231	-1.01231	0.705317	0.0458524	-0.443544	0.115806	0.272307	-0.260361	-0.120899	0.10304	-0.0535959	0.415765	-1.01231	0.323358	-0.435578	-1.01231	-1.01231	-1.01231	0.187504	-0.169862	0.398465	0.281805	0.354306	0.363413	0.754922	-0.555976	-1.01231	-1.01231	-1.01231	-0.219666	0.135616
WBGene00220568	0.397337	0.60796	0.650195	0.180792	0.263734	0.162328	0.245871	-0.0935214	0.536173	0.0259826	-0.34026	0.315043	-0.0728168	-0.207102	-0.245758	-0.795599	0.186986	0.136103	0.0544691	-0.383912	0.126067	-0.15241	0.418779	0.279473	0.206134	0.170894	0.213157	-0.0915408	-0.344958	0.0530434	-0.336915	-0.0622391	-0.298051	-0.947843	-0.455639	-0.684524	0.0524138	-0.248508	0.118363	0.150821	0.419866	0.234697	0.352537	0.11042	0.540244	0.473362	0.196115	0.085024	-0.363708
WBGene00220589	0.659172	-0.486885	-0.268376	-0.0567896	-0.0144048	0.0138899	-0.372779	-0.172485	-0.0270011	0.0221155	0.0641987	0.240125	-0.103582	-0.172234	0.376788	0.223484	0.122855	0.523368	-0.567751	0.543811	-0.723647	-0.0138449	-0.331265	-0.879795	0.17558	0.325703	0.121646	-0.34806	-0.736595	-0.0210454	-0.774	-3.39289	-0.00802546	-0.497598	0.274978	0.512759	0.0389034	-0.127365	-0.384727	-0.708171	-0.0475689	-0.275127	-0.297347	-0.266839	-0.516817	-0.264111	0.276451	-0.00539197	-0.618194
WBGene00220596	0.208607	0.692943	-0.645096	0.370223	-0.175996	0.172143	-0.369794	-0.0662202	0.196805	-0.111469	0.0584601	0.0257486	0.40857	0.352707	-0.65851	-0.257953	-0.711722	0.736445	0.138103	0.438421	0.509289	-0.0737765	0.194184	0.0548884	0.25532	0.729828	-0.0324017	-0.354251	0.177851	0.443133	1.17556	-3.48177	0.50748	-0.563704	1.65797	0.891194	1.03532	0.776963	0.351814	0.54281	0.0537588	0.304504	0.42397	-0.377658	-1.45354	-0.641719	0.165978	0.0680837	0.791511
WBGene00220601	-0.686302	-0.686302	-0.686302	-0.686302	-0.686302	-0.686302	-0.686302	-0.686302	-0.686302	-0.686302	-0.161716	-0.686302	-0.686302	-0.686302	-0.686302	-0.686302	-0.686302	-0.686302	-0.686302	-0.686302	-0.686302	-0.073697	1.05322	0.96978	-0.686302	-0.0254843	-0.686302	-0.686302	-0.686302	-0.335689	-0.686302	-0.686302	-0.686302	-0.686302	-0.686302	-0.686302	-0.686302	-0.686302	0.695773	-0.686302	-0.686302	-0.686302	-0.686302	-0.686302	-0.686302	-0.686302	-0.686302	-0.686302	-0.686302
WBGene00220608	-0.567923	-0.785949	-0.325874	-0.312171	-0.675185	0.475012	-0.801176	-0.984983	-0.002071	-0.109146	-0.223933	-0.662082	-0.755452	-1.23048	-1.13057	-1.22215	-2.38024	0.903153	-1.71858	-1.11913	-1.0104	-1.15248	-1.22579	-1.21275	-0.964933	-1.21751	-2.68675	-0.822388	-1.25997	-1.3688	-1.78963	-2.54426	-1.0434	-0.666472	-3.02024	-2.64755	-3.32855	-2.25477	-0.151962	-0.893466	-0.493417	-0.76487	-1.03832	-1.24709	-1.76511	-0.00556919	-0.259785	-0.15448	-1.1389
WBGene00220617	-0.539396	-0.539396	-0.539396	-0.539396	-0.539396	-0.539396	-0.539396	-0.539396	-0.539396	-0.539396	-0.539396	-0.539396	-0.539396	-0.539396	-0.539396	-0.539396	-0.539396	-0.539396	-0.539396	-0.539396	-0.539396	-0.539396	0.322162	0.473346	0.020139	-0.539396	-0.539396	-0.539396	-0.539396	-0.539396	-0.539396	-0.539396	-0.539396	-0.539396	0.519149	-0.539396	-0.539396	-0.539396	0.0835076	-0.539396	-0.539396	-0.539396	-0.539396	-0.539396	-0.539396	-0.539396	-0.539396	-0.539396	-0.539396
WBGene00220618	-0.57864	-0.57864	-0.57864	-0.57864	-0.57864	-0.57864	-0.57864	-0.57864	-0.57864	-0.57864	-0.296893	-0.57864	-0.57864	-0.57864	-0.57864	-0.57864	0.215441	-0.57864	-0.57864	-0.57864	-0.57864	-0.57864	-0.285727	0.0497683	-0.57864	-0.57864	-0.57864	-0.57864	-0.57864	-0.57864	-0.57864	-0.57864	-0.281243	-0.57864	-0.57864	-0.57864	-0.271619	-0.314571	-0.266618	-0.235621	-0.57864	-0.57864	-0.57864	-0.57864	-0.57864	-0.57864	-0.57864	-0.334192	-0.183201
WBGene00220636	-0.50914	-0.50914	-0.50914	-0.50914	-0.50914	-0.50914	-0.50914	-0.50914	-0.50914	-0.50914	-0.50914	-0.50914	-0.50914	-0.234806	-0.50914	-0.50914	-0.50914	-0.50914	-0.50914	-0.50914	-0.50914	-0.50914	-0.50914	-0.50914	-0.50914	-0.50914	-0.50914	-0.50914	-0.50914	-0.50914	-0.50914	-0.50914	-0.50914	-0.50914	-0.50914	-0.50914	-0.50914	-0.50914	-0.50914	-0.50914	-0.50914	-0.041548	-0.50914	-0.50914	-0.50914	-0.50914	-0.50914	-0.50914	-0.50914
WBGene00220638	-0.525814	-0.525814	-0.525814	-0.525814	-0.525814	-0.525814	-0.525814	-0.525814	-0.525814	-0.525814	-0.1956	-0.525814	-0.525814	-0.257956	-0.525814	0.208435	-0.525814	-0.525814	-0.525814	-0.525814	-0.525814	-0.28287	-0.525814	0.340991	-0.525814	-0.525814	-0.525814	-0.525814	-0.525814	-0.525814	-0.525814	-0.525814	-0.525814	-0.130928	-0.525814	-0.525814	-0.169156	-0.525814	0.0437682	-0.525814	-0.525814	-0.525814	-0.525814	-0.525814	-0.525814	0.057398	-0.020579	-0.525814	-0.0794253
WBGene00220649	-0.95065	-0.95065	1.0667	-0.0939015	-0.0387637	0.146218	-0.95065	-0.95065	-0.228828	-0.95065	-0.332425	-0.95065	-0.95065	0.0364235	-0.95065	-0.95065	-0.95065	-0.95065	0.279823	-0.95065	0.0414217	-0.0249096	-0.95065	-0.028202	-0.95065	-0.95065	-0.95065	-0.268127	0.245663	-0.14595	0.336223	-0.95065	-0.305786	-0.95065	-0.95065	-0.0839438	0.0258852	-0.0643828	0.403325	-0.230766	-0.185025	-0.95065	-0.0672981	-0.95065	0.304184	-0.95065	-0.0594659	0.0896868	-0.148793
WBGene00220676	0.200861	0.421862	0.032613	0.649688	0.422944	0.344093	0.649524	0.0957723	-0.119109	-0.363625	0.219321	-0.0142863	-0.168327	-0.300696	-0.984078	-1.15459	0.513494	-0.0776121	0.262643	0.0250822	0.184813	0.26352	0.480413	0.389659	0.268139	-0.0401858	0.123359	-0.128784	-0.610627	0.276716	-0.304088	-0.591153	0.167759	0.0508759	-0.233362	0.0595325	-0.0105067	-0.151501	0.0952167	-0.259844	-0.446646	-0.250496	-0.505385	0.0950216	-0.131978	0.892709	0.89612	0.37858	0.0187777
WBGene00220696	0.22332	-0.44418	-0.394297	-0.333177	-0.657153	-0.264086	-0.544967	0.147572	-0.241964	-0.668726	-0.457223	-1.17651	-0.724519	-0.33174	0.0719852	0.188828	0.0707321	-0.194369	-0.646741	-0.153426	-0.951299	-0.0512309	-0.0683306	-0.203664	0.148668	-0.157767	-0.164252	-0.459718	-0.0882873	0.111986	-0.735216	-0.192707	0.185358	-0.18623	-0.170687	-0.651181	-0.0712453	-0.46791	-0.77031	-0.602979	-0.220769	-0.332615	-0.576102	-0.24535	0.0173469	-0.173907	0.293858	-0.375769	0.222765
WBGene00220698	-0.747636	-0.747636	-0.747636	0.258828	-0.0335798	-0.747636	-0.747636	-0.158604	0.100081	0.140693	-0.299371	-0.118091	0.281122	0.185109	-0.747636	-0.747636	-0.747636	0.348812	-0.747636	-0.747636	-0.747636	-0.747636	0.000647758	-0.747636	-0.747636	-0.747636	-0.296279	-0.243681	-0.255482	-0.482872	-0.747636	-0.747636	-0.747636	-0.747636	-0.747636	-0.747636	-0.747636	-0.747636	0.411659	-0.210642	-0.747636	-0.747636	-0.747636	-0.375269	-0.0462088	0.0577858	-0.747636	-0.747636	-0.747636
WBGene00220714	0.674005	0.404777	-0.98478	-0.98478	-0.98478	-0.179122	-0.98478	-0.98478	-0.98478	-0.371418	-0.98478	-0.111398	-0.255027	-0.98478	-0.98478	-0.98478	0.48046	-0.98478	-0.98478	-0.98478	0.0829911	-0.499345	-0.98478	0.00313788	-0.362942	-0.128968	-0.98478	-0.545152	-0.283003	-0.585552	-0.98478	-0.98478	0.0426052	-0.224116	-0.98478	-0.98478	-0.291944	-0.98478	0.776701	-0.98478	-0.98478	-0.98478	-0.98478	-0.438972	-0.98478	0.099655	-0.98478	-0.411571	0.258311
WBGene00220748	0.498894	-0.0758181	0.0194777	-0.452732	-0.402038	-0.232711	-0.434379	-0.525653	-0.577312	-0.0994465	-0.39066	-0.168938	-0.306161	-0.510479	0.0120781	-0.118297	-1.26649	-0.0532225	0.614659	0.257675	-0.136396	-0.257494	0.168814	0.509757	-0.229124	0.0152687	-0.0578198	-0.44733	-0.142075	-0.375795	-0.0597319	0.305069	-0.170861	-0.275977	-1.26649	0.0817841	-0.151602	0.00992492	0.702278	0.0622367	0.603713	0.12281	0.0998659	-0.0713962	-0.414251	0.383319	0.108339	-0.147195	0.274863
WBGene00220750	0.889225	-0.452646	0.263332	-0.324254	-0.451013	0.260836	-0.159899	-0.528095	-0.121228	0.0712858	0.416439	-0.196603	-0.199307	0.349272	1.10438	-0.0718375	0.1746	-0.399071	-1.31767	0.605289	0.863331	0.196736	0.311341	0.157593	-0.00143268	0.253174	0.821987	0.308014	0.316231	0.418321	0.0713424	0.0886335	0.498709	0.873591	0.459934	0.479755	1.05205	0.464039	0.572729	0.72159	0.388171	0.404152	0.311757	0.195119	0.626081	0.622018	0.252886	1.06338	0.872219
WBGene00220751	-0.932818	0.874927	-0.932818	0.323051	-0.932818	-0.932818	0.170993	0.215065	-0.932818	0.185795	-0.932818	-0.932818	-0.932818	-0.451459	-0.932818	-0.932818	0.474221	-0.932818	0.350848	-0.932818	0.317719	0.161693	0.596547	-0.344539	0.526653	-0.932818	-0.932818	-0.0754299	-0.932818	-0.328918	0.418091	0.427447	-0.314556	-0.932818	-0.932818	-0.932818	-0.932818	-0.932818	-0.932818	-0.932818	-0.932818	-0.932818	0.359184	0.0871414	0.652505	-0.932818	0.189407	-0.932818	-0.932818
WBGene00220763	-0.979375	-0.979375	-0.979375	-0.436976	-0.389766	-0.979375	0.140039	-0.979375	-0.266082	-0.64567	-0.979375	-0.979375	-0.567957	-0.979375	-0.979375	-0.979375	-0.979375	-0.0278629	-0.979375	-0.979375	-0.979375	-0.725928	-0.610736	-0.380567	-0.979375	-0.979375	-0.622077	-0.979375	-0.587035	-0.776883	-0.979375	-0.979375	-0.605123	-0.266134	-0.139468	-0.428552	-0.593079	-0.411873	-0.586823	-0.268218	-0.511926	-0.211106	-0.41437	-0.475349	-0.979375	-0.305579	-0.644036	-0.671451	-0.482591
WBGene00220770	0.242286	-0.794114	0.0306604	-0.385597	0.0640228	-0.883171	-0.0560705	-0.121563	-0.332552	-0.635177	-0.125441	-0.764229	-0.722203	-0.33119	-1.24303	0.305542	0.176047	0.106508	-0.857731	-0.462694	0.172318	0.212873	0.789522	0.376726	0.290151	-0.151885	0.274435	0.217788	0.210797	0.0964415	-0.120358	-0.37899	-0.00345495	0.115922	0.675722	0.262932	0.284471	-0.0367436	0.258887	-0.336792	0.0839551	-0.134968	0.0984683	-0.478501	-0.302623	0.250176	-0.133239	0.0147109	-0.496508
WBGene00220794	0.582937	-0.600778	-0.592024	0.444662	0.387998	0.396215	0.512028	0.311073	0.258179	0.371534	0.0241622	0.391356	0.572122	0.337086	-0.218793	0.442086	-0.130903	0.439631	0.302922	0.0536103	0.323059	-0.0119028	0.293538	0.131138	0.097821	0.385521	0.341901	0.164827	0.283094	0.0775549	0.424315	-0.368364	0.707189	0.58001	0.49259	0.521729	1.11452	0.535707	0.0811291	0.502167	0.344497	0.225686	0.765997	0.508669	0.583436	0.973018	0.456766	0.634764	-0.222836
WBGene00220809	-0.60325	0.36299	-0.60325	0.305135	-0.2064	-0.60325	-0.60325	-0.60325	-0.60325	-0.60325	-0.198668	-0.60325	-0.331849	-0.60325	-0.60325	-0.60325	-0.60325	-0.60325	-0.60325	-0.60325	-0.00904637	-0.439337	-0.60325	-0.199814	-0.215049	0.251557	-0.369093	-0.60325	-0.60325	-0.270631	-0.60325	-0.60325	-0.60325	-0.60325	-0.0238285	-0.234054	-0.349191	-0.386006	-0.0133521	-0.60325	-0.60325	-0.60325	-0.223964	-0.60325	-0.60325	-0.60325	-0.60325	-0.60325	-0.272269
WBGene00220812	1.0612	-0.712307	0.177004	-0.0563169	-0.711512	-0.486011	-1.0861	-0.462838	0.0230881	-0.739437	-0.0865949	-0.398198	-0.442685	-0.286898	-0.141705	0.640645	-0.183882	0.750986	0.197899	0.220058	-1.24663	-0.246284	0.31403	0.272685	0.0701893	-0.268008	-0.335257	-0.230646	-0.360783	0.107826	0.460313	-0.685366	-0.200768	-0.399417	0.127812	-0.636161	0.309221	-0.0093613	0.325461	-0.167153	0.257394	0.462524	0.208101	0.441155	0.803288	-0.333025	0.399893	0.620627	0.518189
WBGene00220819	-0.554286	-0.554286	0.503006	-0.554286	-0.554286	-0.554286	-0.554286	-0.554286	-0.0982352	0.0406486	-0.554286	-0.554286	-0.554286	-0.554286	-0.554286	-0.554286	-0.554286	-0.554286	-0.554286	-0.554286	-0.554286	-0.554286	-0.164227	-0.179783	-0.554286	-0.554286	-0.554286	-0.554286	-0.554286	-0.337427	-0.554286	-0.554286	-0.554286	-0.554286	-0.554286	-0.554286	-0.554286	-0.554286	-0.554286	-0.554286	0.4471	-0.0580908	0.0363228	-0.554286	-0.554286	-0.554286	-0.554286	-0.554286	-0.554286
WBGene00220820	0.235485	-1.26499	0.105721	-0.0687263	-1.26499	-1.26499	-1.26499	-0.163898	-0.567298	-0.397884	-0.671523	-0.110571	0.252235	-0.296519	0.0971795	-1.26499	0.0633916	0.0219562	-0.044341	-0.0284713	-0.291371	-0.359561	0.372808	-0.362938	-0.388097	-0.481618	-0.144385	-0.424191	-1.26499	-0.658307	0.014474	-1.26499	-0.327552	-1.26499	-0.0944562	-0.420013	0.0728265	0.515172	0.216458	-0.234456	-0.522944	0.0557456	-0.402991	-0.277669	-0.387391	0.529278	-0.0277358	-0.241591	-0.486137
WBGene00220835	-1.06531	0.655336	0.452298	0.261527	-0.64077	-0.212896	-0.680448	0.489697	0.378995	0.198457	-0.272304	0.0874204	-0.318196	-0.873642	0.316459	-0.227954	-0.617833	0.479325	-1.69982	-0.294253	0.00799226	-0.819026	-0.464122	-0.468185	0.151961	-0.0441247	0.267449	-0.507605	-0.189016	-0.364738	-2.53386	-0.458292	0.112403	-0.136637	-0.720652	-1.36705	-1.98136	-0.905976	0.351024	0.313534	-0.22463	-0.530656	-0.484838	-0.390315	-0.499056	-0.534662	0.390784	-0.57911	-0.301264
WBGene00220851	-0.572668	-0.572668	-0.572668	-0.572668	-0.572668	-0.572668	-0.572668	-0.572668	-0.572668	-0.572668	-0.572668	-0.572668	-0.572668	-0.572668	-0.572668	-0.572668	-0.572668	-0.572668	-0.572668	-0.572668	-0.572668	-0.572668	-0.572668	-0.572668	-0.572668	-0.572668	-0.572668	-0.572668	-0.572668	-0.572668	-0.572668	-0.572668	-0.572668	-0.572668	-0.572668	-0.572668	-0.572668	-0.572668	-0.572668	-0.572668	-0.572668	-0.572668	-0.572668	-0.572668	-0.572668	-0.572668	-0.572668	-0.572668	-0.572668
WBGene00220853	0.474752	0.471149	1.02492	-0.115599	-0.30409	-1.06319	-0.578953	0.144341	-0.443028	-0.552976	0.0420512	-0.93091	-0.27182	-1.27033	-0.553087	-0.825539	0.60601	0.523276	-0.0674484	-0.0362022	-1.26091	-1.11446	-0.0534353	-1.39192	0.2317	-0.5464	-0.992535	-0.682817	0.183784	-0.550133	0.0480155	0.0639735	-0.203	-0.74668	0.287576	-1.11997	-1.29017	0.312228	-0.336672	-0.205464	-0.334676	0.302945	-0.0530578	-0.0954885	-3.07946	-0.533671	-0.182584	-2.08159	-0.246608
WBGene00220854	-0.554068	-0.554068	-0.554068	-0.554068	-0.554068	-0.554068	-0.554068	-0.554068	-0.554068	-0.554068	-0.554068	-0.554068	-0.554068	-0.554068	-0.554068	-0.554068	-0.554068	0.196638	-0.554068	-0.554068	-0.554068	-0.554068	-0.554068	-0.554068	-0.554068	-0.554068	-0.554068	-0.554068	-0.554068	-0.554068	-0.554068	-0.554068	-0.554068	-0.554068	-0.554068	-0.320241	-0.554068	-0.554068	-0.554068	-0.554068	-0.554068	-0.554068	-0.128343	-0.177433	-0.554068	-0.554068	-0.554068	-0.554068	-0.554068
WBGene00220877	1.06457	0.303052	0.602839	-0.282165	0.493339	0.493105	0.46852	-0.182219	0.166089	0.344527	0.455716	0.421469	0.586889	0.414156	0.17774	0.309172	0.737674	0.138467	0.340456	0.00706396	0.979036	0.523606	0.158713	0.782873	-0.0291156	0.585326	0.342187	0.363088	0.600915	0.502301	1.0741	1.10421	-0.382354	0.0232587	-1.34205	-1.8581	-0.244208	-0.122453	0.237988	0.0505618	0.307078	-0.121428	0.755863	0.350978	0.479389	0.636154	0.368495	0.708099	0.792127
WBGene00220879	-0.133289	0.387793	-0.0205482	-0.596398	-1.70962	-0.706107	-0.784475	-0.888489	-0.378166	-0.400092	-0.734523	-0.247811	-0.415214	-0.668625	-0.657813	-1.70962	-0.0646195	-0.725148	-1.70962	-0.769914	-0.663381	-0.929302	-0.406246	-0.359528	-0.647218	-0.373267	-0.613288	-0.229785	-0.361661	-0.600376	-0.73181	-1.70962	-0.582341	-0.603143	-0.828002	-0.794964	-1.70962	-0.912909	-0.549806	-0.755202	-0.230378	-0.694982	-0.277477	-0.566951	-0.761488	-0.648189	-1.08429	-0.708418	-0.378857
WBGene00220885	0.253067	0.345008	-4.54084	-1.24104	-0.502571	-0.966371	-0.777937	-0.50413	-0.947246	-0.573655	-0.465379	-0.777733	-1.03874	-0.279117	-0.0937541	0.216238	-1.47756	0.590554	0.414959	0.760271	0.853082	-0.515751	0.202949	-0.553677	0.561794	0.101147	-0.15837	0.0626738	0.204646	-0.191354	-0.303973	-0.607487	-0.63244	-0.572784	0.104792	-0.561531	-0.230867	-0.160244	-0.452394	-0.471844	-0.0332597	-1.28594	-0.757903	-0.893553	-0.122186	-0.0667386	-0.92424	0.462193	-0.00340045
WBGene00220887	-1.7505	-1.7505	-0.389971	-0.612325	-0.219563	-1.13703	-1.01227	-1.12031	-0.537774	-0.401021	-0.0715913	-1.07286	-0.850076	-1.10279	-1.7505	-1.7505	-0.444887	-0.498063	-0.0418473	-0.561971	-0.409154	-0.394334	-1.26313	-0.713844	-0.385756	-0.396305	-0.504803	-0.493194	-0.417959	-0.583341	0.0464931	-0.497192	0.203333	-0.537853	-0.64419	-1.02343	-0.259827	-0.762822	0.152202	-0.541019	-0.0587939	-0.231747	0.325021	-0.680433	-1.7505	-0.387164	-0.756198	-1.7505	0.168134
WBGene00220890	0.333189	-0.399299	0.704815	-0.537411	-1.20532	-1.55488	-0.612665	-0.629833	-0.493797	-0.964573	-0.878377	-0.513398	-0.966089	-1.194	0.401969	0.687436	0.328537	-0.949533	-0.0742497	0.126959	-0.629745	-1.24996	-0.822654	-1.07401	-0.494681	-2.32026	-0.482842	-0.997824	-1.15372	-1.13961	-0.360053	0.388135	-0.413295	-0.410683	0.68661	0.245988	-0.299336	0.263509	-0.151768	-0.0636101	-1.03201	-0.446538	-0.05821	-0.250405	-0.557799	-0.162797	-0.129507	0.18101	0.803848
WBGene00220898	0.492161	-0.0472017	-0.311203	-0.378043	-0.456253	-0.215249	-0.266875	-0.17916	-0.0353895	0.137972	-0.0629606	0.0945917	0.0899443	-0.122776	0.117284	-0.0452064	0.0982251	-0.880398	-0.193444	-0.0443863	-0.268936	0.0607529	0.0112629	0.17957	0.317142	-0.371428	0.140863	-0.557521	-0.588492	0.0414202	0.282356	-0.363574	-0.10233	0.054451	-0.0343353	-1.35375	-0.700332	-0.428271	0.448353	0.214613	0.536301	0.135364	0.176623	0.0803124	0.431503	0.921018	0.325982	0.0563479	0.728569
WBGene00220914	-1.07575	0.0308684	-0.0443646	0.0918687	-0.109351	-0.218992	-0.0942128	-0.0157331	-0.0135906	-0.355023	0.00984137	-0.399613	-0.196846	-0.155144	-1.07575	0.000732566	-1.07575	0.148672	-1.07575	-0.124556	-0.286722	-0.236427	0.843163	0.809895	-0.0788861	-0.185821	-0.143042	-0.241181	-0.0571295	-0.247764	-0.329495	0.149096	-0.0368384	-0.468078	-0.0253363	0.0522188	-0.0638933	0.0667788	0.84299	-0.061525	-0.140979	-0.306412	0.153712	-0.106776	0.202744	-0.141939	-0.169458	-0.0830349	-0.113421
WBGene00220920	-0.841136	-0.841136	-0.841136	-0.137163	-0.0893413	0.26468	0.298358	0.0887082	0.0308446	-0.366025	-0.841136	-0.167351	-0.841136	-0.428689	-0.841136	-0.841136	0.281751	-0.841136	-0.841136	-0.841136	-0.841136	-0.238736	0.123309	-0.080159	0.0758422	-0.180742	0.242055	-0.0103222	-0.0245361	0.189246	-0.841136	0.247125	-0.318895	0.0307958	-0.841136	-0.841136	-0.841136	-0.111586	0.160351	-0.841136	-0.215744	-0.841136	0.39678	-0.417843	-0.841136	-0.00680704	-0.364096	-0.14948	-0.18457
WBGene00220935	1.07203	-0.996517	0.228608	-0.293404	-0.996517	-0.3831	0.313879	0.35784	-0.104691	-0.0637222	-0.0242916	-0.326678	0.376563	-0.166718	-0.996517	0.0707524	0.876327	0.565267	-0.996517	-0.996517	-0.996517	0.0342234	0.403562	0.371831	0.661527	-0.996517	-0.223908	0.359631	-0.468477	-0.00649117	-0.996517	0.14552	0.172638	0.416515	0.029575	0.619186	0.536428	0.0896806	0.0442833	-0.106993	-0.996517	-0.0458869	0.0862507	-0.593715	0.341672	0.230768	0.0954642	0.586062	0.390698
WBGene00220981	-0.365335	-0.142776	-0.524384	-0.726667	0.0439821	0.16979	0.0624682	-0.19446	0.0901009	0.0834945	-0.815301	0.169376	-0.701278	-0.248892	-1.67057	0.125557	-0.574736	-0.105762	0.138463	-0.68124	-0.542001	-0.263981	0.107099	-0.0265389	0.247061	-0.530204	-0.220793	-0.44325	-0.550077	0.136679	-0.631933	-0.622461	-0.43333	-1.2189	-1.67057	-0.217679	-0.751228	-0.289887	-0.549604	-0.027104	-0.215986	-0.205661	-0.00649139	-0.78773	-1.05706	-0.948171	-0.398896	-0.360909	-0.000672976
WBGene00220992	0.611646	-1.92829	-2.71122	-0.780043	-0.404442	-0.645892	-0.44682	-0.893563	-0.540076	-0.106627	-0.448181	-0.283055	-0.650521	-0.453921	0.207248	-0.242288	-1.73937	-1.19134	-2.04192	-0.480206	0.455752	-0.245217	-0.458617	-1.22817	-0.142337	-0.0959861	-0.833193	-0.822595	-0.42294	-0.0272882	0.226602	-1.18937	-0.852346	-0.110882	0.509881	-0.482838	0.135086	-1.22036	-1.15585	-0.54774	-0.140651	-0.756642	-0.684756	-0.947701	-2.42268	0.377357	-0.477995	-0.570746	-0.49423
WBGene00220996	0.725953	0.348667	0.159291	0.930538	0.655681	0.627089	0.678688	0.410013	0.633389	0.385916	0.62209	0.490821	0.593757	0.495454	0.939068	1.0142	0.775541	0.873744	1.06421	1.00986	0.350769	0.562783	0.263888	0.0401698	0.282287	0.485198	0.56876	0.297028	0.3047	0.359938	0.649631	0.997699	0.53214	0.647553	-0.0970614	0.0487624	0.0613368	0.263724	0.563507	0.506729	0.136742	0.368685	0.531668	0.884598	1.01673	0.994199	1.12509	0.856785	0.981067
WBGene00221057	-0.136269	-0.37344	-1.21747	-0.0285917	-0.137355	-0.159916	-0.411942	-0.800664	-0.378451	-0.275586	-0.35877	0.0689945	0.19233	-0.633683	-0.275646	-0.0100043	-1.21747	0.0771742	-1.21747	-1.21747	-0.629415	-0.829037	-0.666893	-0.36083	-0.707643	0.0462727	-0.353761	-0.735747	-0.288391	-0.672851	0.0683958	0.0779754	-0.659167	-0.841236	-0.457625	-0.941631	-0.299519	-0.0741963	-0.877758	-1.21747	-1.21747	-0.00493462	-0.173913	-0.484403	-1.21747	-1.21747	-0.16389	-0.449661	-0.493975
WBGene00221080	0.68281	0.079365	0.685295	0.551375	0.16239	0.435996	0.103563	0.320035	0.312361	0.240599	0.458764	0.278131	0.429545	0.440209	-0.693313	0.187174	0.224811	0.640563	0.368392	0.0565404	0.0700136	-0.0186881	0.291031	0.113447	0.416707	0.259678	0.269937	0.010591	-0.200199	0.0149265	0.473346	-0.447967	0.0829699	0.156602	0.4518	0.0923076	0.213943	0.391206	0.674303	0.416335	0.490236	0.374383	0.265915	0.277695	0.0654293	0.372193	0.259551	0.352226	0.254374
WBGene00221093	-0.642168	-0.642168	-0.642168	-0.642168	-0.642168	-0.642168	-0.642168	-0.642168	-0.642168	-0.642168	-0.106725	-0.642168	-0.642168	-0.642168	0.764235	-0.642168	-0.642168	-0.642168	-0.642168	-0.642168	-0.642168	-0.251476	-0.642168	-0.642168	-0.128484	-0.642168	-0.642168	-0.642168	-0.642168	-0.642168	-0.642168	-0.642168	-0.642168	-0.642168	-0.642168	-0.153722	-0.642168	-0.13796	-0.0537899	-0.642168	-0.642168	-0.642168	-0.642168	-0.197679	0.197296	0.322418	-0.642168	-0.642168	-0.642168
WBGene00221095	-0.694659	-0.694659	-0.694659	-0.246098	-0.694659	-0.694659	-0.694659	-0.694659	-0.694659	-0.428425	-0.694659	-0.272256	-0.361843	-0.694659	0.663376	-0.694659	-0.694659	-0.694659	-0.694659	0.0922963	-0.375207	-0.331565	-0.694659	-0.694659	-0.423757	-0.694659	-0.694659	-0.694659	-0.694659	-0.40239	-0.694659	-0.694659	-0.694659	-0.343255	-0.694659	-0.0738785	-0.694659	-0.694659	-0.378155	-0.344541	-0.694659	-0.0370871	-0.225696	-0.694659	-0.213823	-0.694659	-0.694659	-0.450152	-0.694659
WBGene00221097	-1.69724	-0.16531	-1.69724	-0.232052	-0.164498	-0.723206	-0.593801	-0.705236	-1.69724	-0.358349	-0.88881	-0.655333	-0.800689	-0.686624	-0.0618665	-1.69724	-1.69724	-1.69724	-0.206849	-1.69724	0.270616	-0.0565818	-0.121268	0.403639	-0.049895	-0.0581203	-0.884579	0.13588	-1.69724	0.361291	-1.69724	-0.137971	-0.857725	-1.69724	-0.258724	-0.943372	-0.254913	-1.69724	-0.243231	-0.173386	-0.111781	-0.712348	-1.69724	-0.99609	-0.569386	0.193804	-0.920219	-0.966188	-0.677852
WBGene00221119	-1.40988	-1.40988	1.52338	0.0810438	-1.40988	0.397672	-0.312026	-1.40988	-0.105662	-1.40988	-0.255041	-1.40988	-1.40988	0.722712	1.2235	-1.40988	-1.40988	-1.40988	-1.40988	-1.40988	-1.40988	0.173783	-0.227099	-0.25723	-1.40988	0.0121321	-1.40988	-0.161627	-0.181015	-1.40988	-1.40988	-1.40988	-1.40988	-1.40988	-1.40988	0.0945314	-1.40988	0.120923	0.525029	0.333541	0.403384	-1.40988	0.116998	0.278946	-1.40988	-1.40988	-0.294659	0.0616953	0.00601717
WBGene00221125	-1.64469	-1.64469	0.817806	0.553293	0.0753542	-0.175191	-0.901361	0.169018	-0.706208	0.215617	-1.64469	-1.64469	-0.744562	-0.605456	-1.64469	0.00634476	0.168328	-1.64469	-1.64469	0.0401254	-0.772582	-0.0452488	-0.388726	-0.851029	0.0522616	-0.588363	0.1031	-0.146244	-0.779207	0.0163885	0.100033	-1.64469	-0.375557	-0.243263	-1.64469	-0.912217	-0.347601	-0.890913	-0.0310227	-0.246488	-1.64469	0.157649	0.357556	-0.30644	0.0534005	-0.304751	-0.885529	-0.537496	-0.107738
WBGene00221137	0.509162	0.302934	-0.783727	-0.783727	-0.783727	-0.783727	-0.305103	-0.133512	-0.182253	-0.783727	-0.00458586	0.211159	-0.783727	0.289397	0.973484	-0.783727	-0.783727	-0.783727	-0.783727	-0.783727	-0.223944	0.229105	0.627404	0.519571	0.152178	-0.783727	-0.783727	-0.433273	-0.22811	-0.783727	-0.783727	-0.783727	0.209271	-0.783727	-0.783727	-0.311962	0.228199	0.387927	0.587679	-0.183939	-0.144039	-0.783727	-0.783727	-0.783727	-0.783727	-0.783727	-0.295105	-0.328462	0.190446
WBGene00221162	-1.24724	-1.24724	-1.24724	0.290762	-0.139913	-1.24724	-0.589831	-1.24724	-0.402748	-0.57779	0.175241	-1.24724	-1.24724	-0.304352	-1.24724	0.313835	-1.24724	-1.24724	0.32589	0.348799	0.284026	-0.725905	-0.515186	-0.542052	0.133017	-0.287546	0.182368	0.540218	-0.473295	-0.522874	-1.24724	-1.24724	-0.505224	-0.402811	0.253796	-0.600092	0.259063	-0.176084	-1.24724	0.372819	0.908661	-0.33547	1.1458	-0.28149	0.96816	-1.24724	0.122272	0.044545	-0.29367
WBGene00221169	-0.374656	0.126626	-0.104669	-0.543169	-1.72351	-1.02331	-0.7415	-0.471236	-0.353139	-0.360656	-0.673754	-1.13101	-0.698232	-1.29636	-0.894465	-0.908437	-0.210081	-1.07449	-1.44137	-1.01232	-1.51014	-2.33284	-1.70231	-1.10495	-0.948369	-1.17746	-1.60806	-1.12262	-1.52551	-1.29319	-1.3025	-1.28325	-1.6779	-1.35872	-2.85667	-2.15638	-1.70501	-1.79221	0.168551	-0.915015	-0.208347	-0.444423	-1.03326	-1.33411	-1.27355	-1.47186	-1.01052	-0.843815	-1.45243
WBGene00221205	0.0512437	-0.123114	-0.0436494	-0.422727	-0.122545	-0.251007	-0.608462	-0.0740375	-0.515101	-0.0498184	-0.111988	-0.446952	-0.153419	0.118862	-0.937414	-0.158125	0.233414	0.39077	0.146845	-0.140726	-0.0543647	-0.27083	0.00287486	0.293759	-0.393919	-0.937414	-0.581288	-0.54136	-0.331156	-0.0486795	-0.109787	0.200738	0.0110635	-0.12697	-0.937414	-0.272955	-0.185384	-0.937414	0.118439	-0.287173	-0.247754	-0.0799379	-0.937414	-0.20905	-0.393435	-0.316583	-0.398641	0.37339	-0.0513384
WBGene00221212	-0.580458	-0.821461	-0.124522	0.0770384	-0.696496	-0.146829	-0.734396	-0.584176	-0.525621	0.00329741	-0.663116	-0.455452	-0.756029	-0.536022	-0.593811	-0.494777	0.119955	0.0212407	-0.296874	-0.876626	-0.674761	-0.782817	-0.232648	-0.998595	-0.620946	-0.874667	-0.774884	-1.28108	-1.0792	-0.809892	-0.779833	-0.761447	-1.15271	-0.596926	-1.02564	-1.29717	-1.10354	-1.33054	-0.558011	-0.756085	-0.61966	-0.375102	-0.555901	-0.223109	-0.988983	0.62729	-0.175431	-0.395864	-1.24608
WBGene00221239	-0.480464	-0.480464	-0.480464	-0.480464	-0.480464	-0.480464	-0.480464	-0.480464	-0.480464	-0.480464	-0.480464	-0.480464	-0.480464	-0.480464	-0.480464	-0.480464	-0.480464	-0.480464	-0.480464	-0.480464	-0.480464	-0.480464	-0.480464	0.494035	-0.480464	-0.480464	-0.480464	0.243307	0.560546	-0.480464	-0.480464	-0.480464	-0.480464	-0.480464	-0.480464	-0.480464	-0.480464	-0.480464	0.942743	-0.480464	-0.480464	-0.480464	-0.480464	-0.480464	-0.480464	-0.480464	-0.480464	-0.480464	-0.480464
WBGene00221255	0.306916	-0.584666	-0.584666	0.24796	0.306022	0.403444	-0.352629	-0.00913835	-0.0580485	-0.347727	0.319121	-0.213039	-0.0819249	-0.102781	-0.584666	-0.584666	-0.584666	-0.584666	-0.584666	0.664112	-0.0992624	-0.40642	-0.130157	-0.584666	-0.343661	-0.584666	-0.143064	-0.584666	-0.304231	-0.0561647	-0.584666	0.132551	0.028583	-0.584666	-0.584666	-0.184271	-0.110164	-0.584666	-0.103109	0.105517	-0.584666	-0.244292	-0.173377	-0.0898501	-0.584666	-0.584666	-0.0256192	-0.0647471	-0.584666
WBGene00221272	-1.85092	-0.202883	-1.85092	-0.404599	-0.475162	-0.227285	-0.522911	-1.04877	-0.598882	-0.430093	-0.458398	-0.332881	-0.524273	-0.911757	-0.796763	-1.85092	-0.830332	-0.44633	-0.935545	-0.504067	-0.367115	-0.513053	-0.426844	-0.18675	-0.346466	-1.32847	-0.0694595	-0.166695	-0.676678	-0.358128	0.0230342	-0.445548	-0.335565	-1.39793	-0.983481	-0.0666738	-0.575248	-0.595119	-0.22266	-0.904126	-0.845309	-0.667159	-0.694353	-0.695481	-0.674853	-0.536945	-0.793225	-0.852714	-0.257705
WBGene00221284	-1.12739	1.42618	-0.558997	1.1979	1.10951	0.890529	1.26178	0.159649	0.202337	-0.0559039	-0.639077	-0.0825261	-0.18909	-0.480697	-0.0559735	-0.473708	-0.505372	-0.0932077	0.131052	-0.254766	0.976169	1.26056	1.61113	1.20426	1.70923	1.37142	1.3365	1.30097	1.14293	1.50166	0.136559	-0.551872	0.152129	0.130558	0.829834	0.437362	0.245039	0.450789	-0.0208732	0.571261	0.36056	-0.0383551	0.313395	-0.488768	-0.398521	1.6259	1.32806	-0.244308	-0.501557
WBGene00221286	0.395503	-0.0390173	0.161295	-0.158332	0.23999	-1.03912	0.0318221	-0.2382	0.20088	0.0576593	-0.242374	-0.235987	-0.528979	-0.110444	-0.0889812	-0.357743	-0.149305	-0.223483	0.0778408	-0.987456	0.023228	-0.476078	0.0396799	-0.246251	-0.672094	-0.496324	-0.523813	-0.55644	-0.179027	-0.240803	-0.236903	-0.222259	-0.0511064	0.018822	0.415343	0.291676	-0.0095353	-0.458119	0.174722	0.196074	-0.26595	-0.349873	-0.0997963	-0.260955	-0.76263	-0.208405	-0.031682	-0.242679	-0.637758
WBGene00221290	0.922664	0.0919256	-0.965829	-0.965829	-0.965829	-0.363102	-0.965829	-0.349369	-0.397676	-0.510429	-0.0359934	0.202334	-0.421448	-0.335068	-0.965829	-0.965829	0.151498	-0.965829	0.0563482	0.0703378	-0.965829	-0.219198	-0.0129684	-0.222123	-0.965829	-0.965829	-0.965829	-0.641981	-0.442892	-0.474848	0.108242	-0.965829	0.255536	-0.108393	-0.965829	-0.0927635	-0.449737	-0.511827	0.170279	-0.399343	0.138083	-0.354813	-0.965829	-0.0137004	-0.965829	-0.14703	-0.249828	0.0198907	-0.965829
WBGene00221296	0.915624	-0.334629	0.412565	0.261877	-0.333067	-0.241587	0.00347468	0.00474094	-0.506133	-0.281001	-0.422858	0.17645	0.0140176	0.0142641	0.395966	0.352572	0.00377524	0.248444	-0.986503	0.401382	0.00930856	-0.159502	-0.195021	-0.150679	-0.069693	-0.129668	-0.29384	0.104532	-0.054164	0.334191	0.595561	0.0983522	0.151873	0.678282	0.802321	0.706427	0.573398	0.239491	0.596432	0.314953	-0.393274	0.163481	0.0577576	-0.0457948	0.300775	-0.00831111	-0.0855917	0.419266	0.607242
WBGene00221306	-0.340532	-0.0357132	-0.571514	-0.88707	-0.767792	0.0534296	0.0134301	0.650424	-0.241468	0.154165	-0.00655398	-0.239644	0.0504723	0.744525	0.914874	-0.128338	-3.56326	0.771291	1.26237	1.12228	-0.00208409	-0.00329971	0.870938	0.231373	0.0616104	0.7204	0.13089	0.165218	-0.180475	-1.00179	0.756884	0.0145883	0.193498	1.02896	0.991705	0.390434	1.31861	0.149431	0.130645	0.610156	0.230073	0.076753	0.657025	-0.265635	0.545288	-0.137002	-0.224042	0.807307	1.15847
WBGene00221310	1.18265	0.666193	-0.105069	0.631903	0.55415	0.148651	-0.0808573	0.461216	-0.0128499	0.290378	0.325455	0.672314	0.299579	0.597563	0.0950407	0.991573	0.061307	0.280828	0.967143	0.843307	0.599746	0.318119	0.236563	0.293832	0.559464	0.649299	1.09003	0.696734	0.746709	0.670664	-0.374611	0.927999	0.0299916	0.642856	-2.6817	-1.32016	-1.83787	-0.227312	0.231423	0.395364	0.067189	-0.119493	-0.268186	-0.0812127	0.0566518	0.554891	0.562468	-0.0359617	0.500892
WBGene00221324	-1.66905	-1.66905	-0.3087	-0.884818	0.0308703	0.704257	0.519751	-0.0146147	0.824023	0.694939	0.635712	0.475211	0.473551	0.758338	-0.318137	0.255928	0.403188	0.350877	0.266609	0.496576	0.374346	0.609882	0.711857	0.711539	0.460418	0.598377	0.555088	0.320321	0.77041	0.391425	0.972107	0.0624074	0.54997	0.521405	-0.0808926	0.308294	0.0298828	0.489936	0.366378	-0.253968	0.384078	0.393555	-0.0104741	0.036104	0.0116438	0.166024	0.497533	0.374591	0.357153
WBGene00221328	0.551287	0.305166	-1.13991	-0.144411	0.728516	0.354061	0.394913	0.549551	0.066926	0.771561	0.744567	-0.182974	0.261474	0.57202	1.09643	0.254662	0.374782	0.756092	0.263346	1.14103	0.650992	-0.0685033	0.976415	0.45244	0.288836	0.727194	-0.0652249	0.335958	0.226376	-0.0523322	0.747906	-1.13991	0.360794	0.0668654	1.06534	0.492285	-0.361927	0.274521	0.226772	0.29703	0.359148	0.366899	-0.1151	0.310422	-1.13991	-1.13991	-0.106481	0.220284	0.407483
WBGene00221329	-0.727207	-0.727207	0.760544	-0.727207	-0.0860714	-0.727207	-0.727207	-0.727207	-0.247011	-0.106661	-0.3293	-0.727207	-0.727207	-0.727207	-0.727207	-0.727207	-0.727207	-0.727207	0.208211	0.222928	-0.285621	-0.727207	-0.727207	-0.727207	-0.345745	-0.727207	-0.727207	-0.46835	-0.289441	-0.727207	-0.727207	-0.727207	-0.727207	-0.727207	-0.727207	-0.364793	-0.727207	-0.108468	-0.727207	-0.727207	0.29466	-0.727207	-0.111003	-0.727207	-0.0977203	-0.727207	-0.727207	-0.379266	-0.727207
WBGene00221332	-0.588474	-0.588474	-0.588474	-0.588474	-0.588474	-0.588474	-0.588474	-0.273182	-0.588474	-0.588474	-0.588474	-0.588474	-0.32107	-0.588474	0.175399	-0.588474	-0.588474	-0.588474	-0.588474	-0.588474	-0.588474	-0.588474	-0.351505	-0.588474	-0.588474	-0.588474	-0.588474	-0.588474	-0.588474	-0.588474	0.492264	-0.588474	-0.588474	-0.588474	-0.588474	-0.588474	-0.588474	-0.588474	-0.334565	-0.588474	-0.588474	-0.588474	-0.588474	-0.122795	-0.588474	-0.588474	-0.374785	-0.588474	-0.588474
WBGene00221334	-1.14391	1.04338	-1.14391	-1.14391	-1.14391	-1.14391	-1.14391	0.43032	-0.0411238	-1.14391	-0.17321	-1.14391	0.560117	0.452442	-1.14391	-1.14391	-1.14391	-1.14391	-1.14391	0.579384	-1.14391	0.207934	0.475539	0.204006	0.413417	-1.14391	-1.14391	-1.14391	-1.14391	-0.156133	0.625997	-1.14391	-0.13881	-0.0411825	-1.14391	0.548422	-1.14391	-1.14391	-1.14391	-1.14391	-1.14391	-1.14391	-1.14391	-1.14391	-1.14391	0.303574	-1.14391	0.107768	-1.14391
WBGene00221336	-0.466157	-0.466157	-0.466157	-0.466157	-0.466157	-0.466157	-0.466157	-0.466157	-0.466157	-0.466157	-0.155648	-0.466157	-0.466157	-0.466157	-0.466157	-0.466157	-0.466157	-0.466157	-0.466157	-0.466157	-0.466157	-0.466157	-0.466157	-0.466157	-0.466157	-0.0193327	-0.466157	-0.466157	-0.466157	-0.466157	-0.466157	-0.466157	-0.466157	-0.0831506	-0.466157	-0.466157	-0.466157	-0.466157	-0.466157	-0.0845301	-0.466157	-0.466157	-0.466157	-0.466157	-0.466157	-0.466157	-0.466157	-0.466157	-0.466157
WBGene00221337	-0.52688	-0.52688	-0.52688	-0.52688	0.251473	-0.52688	-0.52688	-0.52688	0.0577126	-0.52688	-0.52688	-0.52688	-0.52688	-0.52688	-0.52688	-0.52688	-0.52688	-0.52688	-0.52688	-0.52688	-0.52688	-0.52688	-0.52688	-0.52688	-0.52688	-0.52688	-0.52688	-0.52688	-0.52688	-0.52688	-0.52688	-0.52688	-0.52688	-0.52688	-0.52688	-0.52688	-0.00120991	-0.52688	0.00675526	-0.52688	0.101111	-0.52688	-0.52688	-0.52688	-0.52688	-0.52688	-0.52688	-0.52688	-0.52688
WBGene00221338	0.384715	-1.65185	-0.744354	-0.928671	-0.594547	-0.620946	-0.904839	-0.275044	-0.252119	-0.225702	-0.159884	-0.346305	-0.728938	-0.0438314	-0.225792	-0.912654	-1.65185	0.737054	-0.904222	-1.65185	-0.933317	-0.844884	-0.210579	-1.40066	-0.879151	-1.27806	-1.39768	-0.921693	-0.480746	-1.39205	-1.65185	-0.83486	-0.805786	-1.33587	-0.500907	-0.661903	-1.1453	-1.04584	-0.140784	-1.08345	-0.0429957	-0.605492	-0.896815	-0.982473	-0.39498	-1.11954	-0.407473	-0.395837	-0.091514
WBGene00221339	-0.464632	-0.464632	-0.464632	-0.464632	-0.464632	-0.464632	-0.464632	-0.464632	-0.464632	-0.464632	-0.464632	-0.464632	-0.464632	-0.464632	-0.464632	-0.464632	-0.464632	-0.464632	-0.464632	-0.464632	-0.464632	-0.464632	-0.464632	-0.464632	-0.464632	-0.464632	-0.464632	-0.464632	-0.464632	-0.464632	-0.464632	-0.464632	-0.464632	-0.464632	-0.464632	-0.464632	-0.464632	-0.464632	-0.464632	-0.464632	-0.464632	-0.464632	-0.464632	-0.464632	-0.464632	-0.464632	-0.464632	-0.464632	-0.464632
WBGene00221342	-0.581338	-0.581338	-0.581338	-0.32942	-0.581338	-0.581338	-0.581338	-0.581338	-0.581338	-0.581338	-0.581338	-0.581338	-0.581338	-0.462151	-0.0259791	-0.581338	-0.581338	-0.581338	-0.120075	-0.581338	-0.581338	-0.475284	-0.420372	-0.581338	-0.581338	-0.581338	-0.294655	-0.581338	-0.581338	-0.581338	-0.581338	-0.581338	-0.581338	-0.581338	-0.581338	-0.581338	-0.581338	-0.581338	-0.408436	-0.581338	-0.581338	-0.581338	-0.316867	-0.581338	-0.581338	-0.581338	-0.436685	-0.581338	-0.354244
WBGene00221344	-2.99395	0.193444	-0.303991	0.64391	0.194835	-0.12761	-0.555982	-2.99395	-0.875202	-1.16586	-0.733148	0.2268	-2.99395	-0.187891	-0.318178	-0.569055	-0.374403	-2.99395	0.824998	-2.99395	0.224711	-0.179176	0.134795	0.216763	0.390282	-0.31206	-1.09249	-0.437225	-0.121684	0.315045	-0.456133	-0.442463	-1.04152	-1.47336	-2.99395	-0.362335	0.739948	0.462131	0.213718	-1.4769	-0.783019	0.115099	-2.99395	-0.152012	0.391738	-2.99395	-0.796912	-0.235353	-0.707964
WBGene00221347	-0.528286	-0.528286	-0.528286	-0.528286	-0.528286	-0.528286	-0.528286	-0.528286	-0.528286	-0.528286	-0.528286	-0.528286	-0.528286	-0.528286	-0.528286	-0.528286	-0.528286	-0.528286	-0.528286	-0.528286	-0.528286	-0.528286	-0.528286	-0.528286	-0.528286	-0.528286	-0.528286	-0.528286	-0.528286	-0.528286	-0.528286	-0.528286	-0.528286	-0.528286	-0.528286	-0.528286	-0.528286	-0.528286	0.178294	-0.528286	-0.528286	-0.528286	-0.528286	-0.528286	-0.528286	-0.528286	-0.528286	-0.528286	-0.528286
WBGene00221348	-0.935646	0.164625	-0.935646	-0.935646	-0.935646	-0.935646	-0.935646	-0.935646	-0.935646	-0.522842	-0.935646	-0.935646	-0.430047	-0.585388	0.276454	-0.935646	-0.935646	-0.935646	-0.935646	-0.935646	-0.935646	-0.388886	-0.935646	-0.210076	-0.234843	-0.324953	-0.494561	-0.65322	-0.144507	-0.326493	-0.935646	-0.935646	-0.935646	-0.935646	-0.935646	-0.537628	-0.935646	-0.935646	-0.452481	-0.935646	-0.935646	-0.935646	-0.935646	-0.935646	-0.234151	-0.935646	-0.935646	-0.935646	-0.935646
WBGene00221349	-0.139184	0.935416	0.365075	-0.257897	0.782818	-0.178233	-0.395139	0.739915	0.595151	-0.371412	-0.114771	0.565321	0.74929	-0.563591	1.40508	1.31094	1.07223	-0.495598	-2.21055	1.54657	-0.381793	0.0978676	0.782203	0.0414846	0.129017	-0.0769311	-0.105371	0.289583	0.0159133	0.28946	0.642257	0.208786	0.116218	0.315501	1.00802	0.897381	0.935378	1.01191	-0.171445	-0.0482247	0.0615313	-0.15638	-0.201413	0.271253	0.575984	0.0585484	-0.365623	0.129422	1.03426
WBGene00221350	-0.532098	-0.532098	-0.532098	-0.532098	-0.532098	-0.532098	-0.532098	-0.532098	-0.532098	-0.532098	-0.532098	-0.532098	-0.532098	-0.532098	-0.532098	-0.532098	-0.532098	-0.532098	-0.532098	-0.532098	-0.532098	-0.532098	-0.532098	-0.532098	-0.532098	-0.532098	-0.532098	-0.532098	-0.532098	-0.532098	-0.532098	-0.532098	-0.532098	-0.532098	-0.532098	-0.532098	-0.532098	-0.311316	-0.532098	-0.532098	-0.532098	-0.532098	-0.532098	-0.532098	-0.532098	-0.532098	-0.532098	-0.532098	-0.532098
WBGene00221353	-0.576309	-0.576309	-0.576309	-0.576309	-0.576309	-0.576309	-0.576309	-0.576309	-0.576309	-0.576309	-0.576309	-0.576309	-0.0236346	-0.185191	-0.576309	-0.576309	-0.576309	-0.576309	-0.576309	-0.576309	-0.576309	-0.576309	-0.576309	-0.0946673	-0.112561	0.0827388	-0.576309	-0.576309	-0.0468862	-0.576309	-0.576309	-0.576309	-0.576309	0.00221126	-0.576309	0.141588	-0.576309	0.526245	0.26133	-0.576309	0.0437147	-0.576309	-0.576309	-0.576309	-0.576309	-0.576309	-0.11741	-0.151934	-0.576309
WBGene00221355	-0.531361	-0.531361	-0.531361	-0.531361	-0.531361	-0.531361	-0.130081	-0.531361	-0.531361	-0.531361	-0.531361	-0.531361	-0.531361	-0.531361	-0.531361	-0.531361	-0.531361	-0.531361	-0.531361	-0.531361	-0.531361	-0.531361	0.628985	0.519827	-0.531361	-0.531361	-0.531361	-0.531361	-0.531361	-0.531361	-0.531361	-0.531361	-0.531361	-0.531361	-0.531361	-0.531361	-0.531361	-0.531361	0.18264	-0.531361	-0.531361	-0.531361	-0.531361	-0.531361	0.113486	-0.531361	-0.531361	-0.531361	-0.531361
WBGene00221360	0.886119	-1.76362	1.23338	-1.76362	-1.76362	-0.11565	-0.402343	-0.0918876	-0.176492	-0.386923	-0.339544	0.746081	0.537595	-0.0673703	0.716988	-1.76362	0.675114	-1.76362	-1.76362	-1.76362	-0.250925	-0.150507	0.154765	0.768383	0.366382	-1.76362	0.127992	0.388263	-0.258478	-0.0516365	0.614051	0.624281	-1.76362	-0.176564	0.475967	0.0391307	0.84834	0.713916	-0.258035	0.580949	-1.76362	-0.101282	0.0631581	-0.0427823	-1.76362	-1.76362	-0.383166	-0.447794	0.424219
WBGene00221361	0.454531	-1.37221	-1.37221	-0.799987	-0.0907448	-0.314043	-0.579914	-1.37221	-0.373018	-0.56642	-0.0721606	-0.832101	-0.643742	-1.08183	-1.37221	-1.37221	-0.291221	0.159378	-1.37221	-0.394238	-0.668598	-0.460972	0.0788043	0.539236	0.00113259	0.1234	-0.731463	-0.245545	-0.26741	-0.328485	0.149159	-0.337346	-0.983176	-0.919921	-0.46605	-0.790695	-0.684236	-0.0170169	-0.266953	-0.185005	-0.308458	-0.299925	-0.403665	-0.361482	0.280002	0.0517067	-0.767595	-0.0852228	-0.850123
WBGene00221362	-0.595504	-0.595504	-0.595504	-0.595504	-0.595504	-0.595504	-0.595504	-0.595504	-0.595504	-0.595504	-0.00419579	-0.595504	-0.595504	-0.595504	-0.595504	-0.595504	-0.595504	-0.595504	-0.595504	-0.595504	-0.595504	-0.595504	0.0148427	-0.595504	-0.595504	-0.595504	-0.595504	-0.595504	-0.595504	-0.595504	-0.595504	-0.595504	-0.595504	-0.595504	-0.595504	-0.595504	-0.595504	-0.595504	-0.595504	0.0977659	-0.595504	-0.595504	-0.595504	-0.595504	-0.595504	-0.595504	-0.595504	-0.595504	-0.595504
WBGene00221366	-0.609314	-0.609314	-0.609314	-0.191756	-0.1528	-0.609314	-0.609314	-0.245007	-0.609314	-0.359372	-0.342902	-0.609314	-0.297872	-0.399779	-0.609314	0.0935922	-0.609314	-0.609314	-0.609314	-0.609314	-0.0935048	-0.421657	0.0360893	0.145675	-0.355049	-0.609314	-0.609314	-0.442616	-0.609314	-0.609314	-0.609314	-0.609314	-0.609314	-0.280765	-0.609314	-0.609314	-0.609314	-0.609314	-0.609314	-0.609314	-0.609314	-0.609314	-0.609314	-0.609314	-0.609314	-0.609314	-0.609314	-0.609314	-0.609314
WBGene00221367	0.0975571	-0.125427	-0.0257367	0.339857	-0.426348	-0.0829851	-0.64764	-0.522769	-0.130122	-0.642203	-0.625015	-0.902501	0.113871	-0.245998	-0.902501	0.216789	0.825721	-0.902501	0.225978	0.243454	-0.590862	0.340859	-0.0869206	-0.625905	-0.139385	-0.50299	-0.106979	-0.462834	-0.593876	-0.161962	-0.902501	-0.902501	0.245547	-0.130177	-0.204214	0.285907	0.175109	0.312259	0.0791324	-0.319695	-0.274531	-0.268771	-0.154566	-0.0250168	0.08046	-0.0237385	-0.146404	0.439766	-0.238168
WBGene00221373	-0.937257	-0.937257	-0.937257	-0.937257	0.0356418	-0.937257	-0.937257	-0.937257	-0.17013	-0.937257	-0.937257	-0.937257	-0.937257	-0.393148	-0.937257	-0.937257	-0.937257	-0.937257	-0.937257	-0.937257	-0.937257	-0.937257	-0.261304	-0.937257	-0.937257	-0.937257	-0.937257	-0.212543	-0.937257	-0.524595	-0.937257	-0.937257	-0.937257	-0.170181	0.329861	-0.937257	-0.235743	-0.937257	-0.937257	-0.937257	-0.937257	-0.937257	-0.937257	-0.937257	-0.937257	-0.937257	-0.937257	-0.937257	-0.937257
WBGene00221374	-0.775845	-0.775845	0.0118493	0.0632636	-0.0790615	-0.219323	-0.551765	-0.0235737	0.0568182	-0.546931	-0.775845	-0.775845	-0.489702	-0.775845	-0.775845	-0.118906	-0.0239887	-0.0584424	-0.775845	-0.0995136	-0.501189	-0.775845	-0.521376	-0.346295	-0.542919	-0.422507	-0.775845	-0.496302	-0.503879	-0.524553	-0.775845	-0.775845	-0.32239	-0.775845	-0.151788	-0.24226	-0.148924	-0.370758	0.450422	-0.775845	-0.775845	-0.210653	-0.775845	-0.578042	-0.775845	-0.775845	-0.545743	-0.144988	-0.775845
WBGene00221376	0.701982	0.442239	-0.757008	-0.00244963	-0.757008	-0.757008	-0.276534	-0.757008	0.617147	0.0302446	-0.757008	-0.757008	-0.166294	0.134041	-0.757008	0.390154	-0.757008	-0.757008	-0.757008	0.416036	0.139358	-0.376403	0.315326	-0.241425	0.681712	0.308852	0.723786	0.00360358	0.133182	-0.0557238	-0.757008	0.470849	0.102078	-0.139	-0.757008	0.385735	0.349621	0.0280892	0.133544	-0.757008	-0.0952173	-0.0894098	0.025063	0.153533	-0.757008	0.562884	-0.26552	-0.757008	-0.757008
WBGene00221381	-1.50916	-0.499892	0.127274	-0.569992	-1.50916	-0.447658	-0.910281	-1.00061	-0.160973	-0.529446	-1.1339	-1.50916	-1.50916	-0.986018	-1.50916	-0.552788	0.39585	0.336702	-1.50916	-1.50916	-0.798017	-1.03448	-0.0631297	-1.50916	-0.517115	-0.975079	-0.86057	-0.668398	-1.09307	-0.849133	0.32602	-0.470575	-0.833012	-0.317997	-1.50916	-0.721431	-0.593509	-0.156641	-1.50916	-1.05067	-1.01121	-0.0778146	-0.535871	-1.2029	0.132738	-0.783411	-1.15478	-0.588159	-0.191241
WBGene00221383	-0.404684	-0.404684	-0.404684	-0.404684	-0.404684	-0.404684	-0.404684	-0.404684	-0.404684	-0.404684	-0.404684	-0.404684	-0.404684	-0.404684	-0.404684	-0.404684	-0.404684	-0.404684	-0.404684	-0.404684	-0.404684	-0.404684	-0.404684	-0.404684	-0.404684	-0.404684	-0.404684	-0.404684	-0.404684	-0.404684	-0.404684	-0.404684	-0.404684	-0.404684	-0.404684	-0.404684	-0.404684	-0.404684	0.600587	-0.404684	-0.404684	-0.404684	-0.404684	-0.404684	-0.404684	-0.404684	-0.404684	-0.404684	-0.404684
WBGene00221385	-1.14019	0.72748	-1.30479	-1.23053	-0.5367	-1.38051	-0.967653	-0.960882	-0.265035	-0.946948	-0.434803	-0.877479	-0.969432	-1.11358	-0.751697	-0.979214	-1.35639	-1.40587	-0.966742	-0.578895	-0.463361	-0.457134	0.596067	0.145489	0.751186	-0.06986	0.248869	-0.0337056	-1.0196	-0.0450305	-0.878252	-0.865866	-1.78	-1.06625	-2.39621	-1.49706	-2.03739	-1.47053	-0.663794	-1.24322	-1.37462	-0.972708	-1.4745	-0.594922	-1.16313	-2.39621	-0.577668	-0.67412	-1.58324
WBGene00221388	-1.02294	-1.02294	-1.02294	-1.02294	-1.02294	-0.404894	-1.02294	-1.02294	-0.120407	-0.564278	-0.538152	-1.02294	-0.154136	-0.374097	0.213198	-1.02294	0.178363	-1.02294	-1.02294	-1.02294	-0.178883	-0.426682	-0.0115925	-0.248682	-0.273005	-0.362369	-0.534878	-0.702618	-0.491752	-1.02294	-1.02294	-1.02294	-0.21428	-0.442723	-1.02294	-0.579731	-1.02294	-1.02294	-0.184405	-1.02294	-0.4013	-0.0601166	-1.02294	-0.618757	-0.272324	0.224248	-1.02294	-0.12983	-1.02294
WBGene00221399	-0.758915	-0.758915	0.456897	0.521679	-0.758915	-0.758915	-0.0728695	0.171876	-0.758915	-0.0614022	-0.758915	-0.126187	-0.245506	-0.401108	-0.758915	0.287563	0.411175	0.824645	0.296374	-0.758915	-0.758915	-0.0242344	0.21395	-0.758915	-0.331638	0.207606	-0.309939	-0.469576	0.0370031	-0.30154	-0.758915	-0.758915	-0.289675	-0.758915	0.682157	-0.3531	-0.758915	-0.0634491	0.0373512	-0.222	0.579207	0.164066	-0.758915	-0.136864	0.579509	-0.758915	0.451483	0.501948	0.632976
WBGene00221404	-0.59147	-0.59147	-0.59147	-0.59147	-0.161219	-0.59147	-0.59147	-0.59147	-0.59147	-0.59147	-0.330529	-0.59147	-0.289415	-0.383513	-0.59147	-0.59147	-0.59147	0.0959697	-0.59147	-0.59147	-0.59147	-0.59147	-0.59147	-0.59147	-0.59147	-0.59147	-0.59147	-0.59147	-0.59147	-0.44155	-0.59147	-0.59147	-0.59147	-0.273973	-0.59147	0.129686	-0.59147	-0.59147	-0.113941	-0.59147	-0.59147	-0.59147	-0.59147	-0.59147	-0.59147	-0.59147	-0.59147	-0.203655	-0.227844
WBGene00221406	1.04839	0.646259	1.17796	0.927981	0.19896	0.00244459	0.528465	0.388316	0.594134	0.544623	0.841473	0.375235	0.393599	0.873932	1.42523	1.38747	1.32822	1.386	1.3042	1.53885	0.564511	0.295486	0.17926	0.212555	0.240265	0.0613794	-0.307149	-0.228115	-0.3935	0.0592708	1.26877	1.27873	0.985169	0.762465	1.7551	0.981798	1.40923	1.26569	1.19043	1.15444	0.902445	0.759529	1.04334	1.03685	1.25631	1.28815	1.03628	1.23987	1.49159
WBGene00221407	-0.705977	0.930378	-0.705977	-0.705977	-0.705977	0.715666	0.062218	-0.705977	-0.705977	0.45413	-0.705977	-0.705977	-0.705977	-0.705977	1.05062	-0.705977	-0.705977	-0.705977	-0.705977	-0.705977	-0.705977	-0.0768214	0.135766	0.497058	0.0840649	0.350581	-0.705977	-0.132	0.176305	-0.181211	-0.705977	-0.705977	-0.705977	-0.705977	-0.705977	0.426863	0.565005	0.895108	0.176664	-0.705977	0.299082	-0.705977	-0.705977	-0.705977	0.912555	0.602649	0.711447	0.0272499	-0.705977
WBGene00221408	0.698328	-0.806514	0.522947	0.297731	-0.0618726	-0.223543	0.327654	-0.20721	0.0993189	-0.0882303	-0.363912	0.245692	0.0595252	0.024691	-0.806514	0.866411	-0.806514	-0.806514	0.328425	0.348543	-0.311248	-0.806514	-0.346112	-0.0499315	0.162302	-0.806514	-0.0427983	0.30652	-0.315883	-0.351616	0.403536	-0.806514	-0.0104694	0.372923	-0.806514	0.860022	0.0123417	0.342064	0.0241415	-0.26603	0.162939	-0.213701	-0.806514	0.0462965	-0.806514	-0.806514	-0.388472	0.0881636	1.09602
WBGene00221409	0.905147	-0.705913	-0.705913	-0.705913	-0.705913	-0.705913	-0.705913	-0.705913	-0.705913	-0.143054	0.225988	-0.705913	-0.705913	0.0794435	-0.705913	-0.705913	-0.705913	-0.705913	-0.705913	0.601096	0.303661	-0.705913	-0.705913	-0.113789	0.429944	0.0930213	-0.705913	-0.308201	-0.705913	-0.0981097	-0.705913	-0.705913	-0.705913	-0.705913	0.52586	-0.705913	-0.705913	0.182828	-0.705913	-0.705913	-0.705913	-0.705913	0.17953	-0.207714	-0.705913	-0.705913	0.188395	0.133517	0.088075
WBGene00221411	-0.501301	-0.501301	-0.501301	-0.501301	-0.501301	-0.501301	-0.194998	-0.0576202	-0.501301	-0.501301	-0.501301	-0.501301	-0.501301	-0.501301	-0.501301	-0.501301	-0.501301	-0.501301	-0.501301	-0.501301	-0.501301	-0.501301	-0.501301	-0.501301	-0.501301	-0.501301	-0.501301	-0.501301	-0.501301	-0.501301	-0.501301	-0.501301	-0.501301	-0.501301	-0.501301	-0.501301	-0.501301	-0.501301	-0.501301	-0.501301	-0.501301	-0.501301	-0.501301	-0.501301	-0.501301	-0.501301	-0.18737	-0.501301	-0.501301
WBGene00221412	0.237417	-0.0867199	0.0605203	-1.5083	-0.562778	-0.0235253	0.175597	-0.296782	-1.5083	0.0490588	0.108517	-1.5083	-0.427963	-0.270956	-1.5083	-1.5083	0.00344568	-0.0520953	-1.5083	0.440681	-0.178603	-1.07651	-0.517152	-0.0690409	-0.580477	0.0539518	0.115867	-0.842367	-0.46734	-0.526346	-1.5083	-0.0511831	-0.230235	-0.384576	-1.5083	-0.968339	-0.479946	-0.595142	-0.186643	-0.0971714	-1.5083	-0.00682805	-0.130579	-1.5083	-0.579607	-1.5083	-0.588952	-0.194833	-0.258758
WBGene00221414	-0.819123	-0.819123	-0.819123	-0.019614	-0.819123	-0.118526	-0.302354	-0.102171	0.186692	0.0137256	0.0518818	-0.819123	-0.187868	-0.366134	0.537436	0.376746	-0.819123	-0.819123	-0.819123	-0.819123	-0.208434	-0.819123	-0.24524	-0.265768	-0.285505	-0.819123	-0.819123	-0.199652	-0.819123	-0.0740979	-0.819123	0.45733	-0.819123	-0.819123	-0.819123	-0.819123	-0.819123	-0.819123	0.523895	-0.819123	0.24314	-0.108656	0.393469	-0.353563	0.0245823	-0.819123	-0.290863	-0.819123	0.289611
WBGene00221415	-0.59361	-0.59361	-0.59361	-0.59361	-0.59361	-0.59361	-0.59361	-0.59361	-0.59361	-0.59361	-0.59361	-0.59361	-0.59361	-0.59361	-0.59361	-0.59361	-0.59361	-0.59361	-0.59361	-0.59361	-0.59361	-0.59361	-0.59361	-0.59361	-0.59361	-0.59361	-0.59361	-0.59361	-0.59361	-0.59361	-0.59361	-0.59361	-0.59361	-0.59361	-0.59361	-0.59361	-0.59361	-0.59361	-0.59361	-0.59361	-0.59361	-0.59361	-0.59361	-0.59361	-0.59361	-0.59361	-0.59361	-0.59361	-0.59361
WBGene00221421	0.489145	1.01314	0.328534	-0.0152263	0.303607	0.250928	0.300233	0.276548	0.260683	0.158075	0.149418	0.347204	0.458677	-0.176872	0.0306032	-0.145979	1.1041	0.59927	0.141521	-0.54633	0.0232917	-0.126728	0.455124	0.146751	0.615928	0.0349515	0.426529	-0.00667681	0.0152869	0.172968	-0.0669334	-1.51697	0.469054	0.102176	0.0787029	-0.574576	0.0833114	0.488273	0.753131	0.00655841	0.172948	-0.0182894	0.443749	-0.0827144	-0.106286	0.444114	-0.037381	0.294211	0.0282068
WBGene00221424	-1.10578	-1.10578	-1.10578	0.142288	-1.10578	0.0106962	-1.10578	-1.10578	0.407056	-1.10578	-0.190473	0.0939719	-0.0838081	0.32159	-1.10578	-1.10578	-1.10578	-1.10578	-1.10578	-1.10578	-1.10578	-0.0213668	0.267509	-0.192571	-1.10578	-1.10578	-0.185373	-0.459722	-1.10578	-1.10578	-1.10578	0.740011	0.28022	-0.0451639	1.1093	-1.10578	0.592597	0.667107	0.320949	-1.10578	-1.10578	0.0239877	0.966733	-0.319008	-1.10578	-1.10578	-0.228264	-1.10578	-1.10578
WBGene00221425	-0.48623	-0.48623	-0.48623	-0.48623	-0.48623	-0.48623	-0.48623	-0.48623	-0.48623	-0.48623	-0.48623	-0.48623	-0.48623	-0.48623	-0.48623	-0.48623	-0.48623	-0.48623	-0.48623	-0.48623	-0.48623	-0.48623	-0.48623	-0.48623	-0.48623	-0.48623	-0.48623	-0.48623	-0.48623	-0.48623	-0.48623	-0.48623	-0.48623	-0.48623	-0.48623	-0.48623	0.267974	-0.48623	-0.48623	-0.48623	-0.48623	-0.48623	-0.48623	-0.48623	-0.48623	-0.48623	-0.48623	-0.48623	-0.48623
WBGene00221427	-0.932097	0.186164	-0.932097	-0.263967	-0.207868	-0.357184	-0.932097	0.0105801	0.777138	0.155898	-0.195071	-0.932097	0.139196	-0.578667	0.800389	0.131929	0.262235	0.701898	-0.932097	-0.932097	0.446682	-0.613554	-0.932097	-0.491056	0.314292	0.305013	0.0316129	-0.4317	-0.130046	-0.478007	-0.932097	-0.932097	0.246832	0.527496	0.0859447	0.765615	0.667923	0.717147	0.102338	0.177372	-0.932097	0.253547	-0.237073	-0.109673	-0.932097	-0.108408	-0.229094	-0.546707	0.0421792
WBGene00221437	-0.710838	-0.710838	-0.710838	0.281925	-0.710838	0.560416	-0.710838	0.190219	0.505532	0.552912	0.00535883	-0.710838	-0.710838	0.209273	0.872609	-0.710838	-0.710838	-0.710838	-0.710838	-0.710838	-0.710838	-0.710838	0.38735	0.358117	-0.710838	-0.710838	-0.710838	-0.710838	-0.710838	-0.257243	0.780822	0.789895	0.036242	0.505467	-0.710838	-0.710838	-0.710838	0.550291	0.0645993	0.502859	0.176257	0.573427	0.723528	-0.710838	0.330449	-0.710838	-0.710838	-0.0706907	0.614682
WBGene00221442	1.00028	0.716369	0.847047	0.448584	0.265372	0.0718405	0.667299	0.338157	0.258791	0.374445	0.644181	0.400081	0.398635	0.762655	0.374379	-0.999423	-0.999423	0.292639	-0.999423	0.687069	0.189563	-0.581517	0.311076	-0.438304	0.0761906	-0.999423	0.113295	-0.62241	-0.0495843	0.219664	0.284528	0.293379	-0.409814	0.99142	0.166905	0.462341	-0.060171	-0.157576	0.625731	0.584131	0.505885	0.329311	0.676797	-0.237927	-0.999423	-0.999423	0.496027	0.529411	0.123761
WBGene00221446	-0.447073	-0.447073	-0.447073	-0.447073	-0.447073	-0.447073	-0.447073	-0.447073	-0.447073	-0.447073	-0.447073	-0.447073	-0.447073	-0.447073	-0.447073	-0.447073	-0.447073	-0.447073	-0.447073	-0.447073	-0.447073	-0.447073	-0.447073	-0.447073	-0.447073	-0.447073	-0.447073	-0.447073	-0.447073	-0.447073	-0.447073	-0.447073	-0.447073	-0.447073	-0.447073	-0.447073	-0.447073	-0.447073	-0.447073	-0.447073	-0.447073	-0.447073	-0.447073	-0.447073	-0.447073	-0.447073	-0.447073	-0.447073	-0.447073
WBGene00221448	-1.77441	-1.77441	-1.77441	0.373035	-1.77441	-0.337236	0.597401	-0.31116	0.706882	-1.77441	0.252007	-1.77441	-0.44978	0.0274127	0.618286	-1.77441	0.568695	-1.77441	-1.77441	-1.77441	0.960846	0.494633	1.13544	-0.580536	0.927295	1.59349	-0.0658197	0.0519891	0.356345	0.62067	-1.77441	-1.77441	-0.53274	0.706788	0.927699	0.57934	0.340064	0.425388	0.79211	-0.406793	-1.77441	0.21857	0.42024	-0.256987	0.447097	0.0583725	0.19566	-0.690816	-1.77441
WBGene00221453	-0.734514	-0.734514	-0.734514	-0.734514	-0.734514	-0.734514	-0.734514	-0.15749	-0.208356	-0.734514	-0.734514	-0.734514	-0.734514	-0.734514	0.445601	-0.734514	-0.734514	-0.734514	-0.734514	-0.734514	-0.734514	-0.734514	-0.734514	-0.300455	-0.734514	-0.734514	-0.734514	-0.734514	-0.255218	-0.734514	-0.734514	-0.734514	-0.27628	-0.734514	-0.734514	-0.734514	0.0336354	-0.325192	-0.254972	-0.734514	-0.168567	-0.163263	-0.734514	-0.734514	-0.734514	-0.734514	-0.734514	-0.734514	0.204991
WBGene00221455	-0.536732	-0.536732	-0.536732	-0.536732	-0.536732	-0.536732	-0.146987	0.0156954	-0.536732	-0.536732	-0.536732	-0.536732	-0.0546	-0.536732	-0.536732	-0.536732	-0.536732	-0.536732	-0.536732	0.445388	-0.536732	-0.229857	-0.101126	-0.117664	-0.536732	-0.536732	-0.536732	-0.536732	-0.536732	-0.536732	-0.536732	0.493225	-0.536732	-0.536732	-0.536732	-0.536732	-0.536732	-0.536732	-0.536732	-0.536732	-0.536732	-0.536732	-0.536732	-0.536732	0.121271	-0.536732	-0.536732	-0.536732	-0.536732
WBGene00221460	-0.525164	-0.525164	-0.525164	-0.525164	-0.525164	-0.525164	-0.525164	-0.525164	-0.525164	-0.525164	0.170694	-0.525164	-0.525164	-0.525164	-0.525164	-0.525164	-0.525164	1.03887	-0.525164	-0.525164	-0.525164	-0.525164	-0.525164	-0.525164	-0.525164	-0.525164	-0.525164	-0.525164	-0.525164	-0.525164	-0.525164	1.03974	-0.525164	-0.525164	-0.525164	-0.525164	-0.525164	0.505928	-0.525164	0.296054	0.353204	-0.525164	-0.525164	-0.525164	-0.525164	-0.525164	-0.525164	-0.525164	0.39878
WBGene00221465	-1.00194	-1.00194	0.737729	-1.00194	-0.378377	-0.211488	-0.229274	-1.00194	-0.537458	-0.217506	-0.367549	-0.145651	0.199164	-0.47856	-1.00194	-1.00194	-1.00194	-1.00194	-1.00194	-1.00194	-1.00194	-1.00194	-1.00194	-0.619373	-0.390532	-1.00194	-0.0274724	-0.568619	-1.00194	-0.469751	0.374561	-0.0218509	-1.00194	-0.255264	-1.00194	-0.417398	-0.321313	-0.219605	-0.312298	0.104639	-0.502004	-0.201025	0.146895	-0.685271	-1.00194	-1.00194	-0.638388	-1.00194	-0.167607
WBGene00221469	0.631531	-1.5209	-1.5209	-0.649495	-0.585973	-0.36857	-0.957554	-0.739437	-0.167244	-0.376275	-0.143082	-0.284857	-1.5209	-0.720867	-1.5209	-1.5209	-1.5209	-1.5209	-1.5209	-1.5209	-1.5209	-0.40085	-0.895319	-0.332071	-0.939195	-0.30647	-0.566446	-0.344595	-0.499309	-0.552787	0.653788	-1.5209	-0.533641	-0.167316	-1.5209	-0.404311	-0.510707	-0.0456639	-0.248887	-1.5209	-0.753003	-1.5209	-0.618926	-0.155157	-1.5209	-0.475491	-0.188722	-0.98671	-0.31266
WBGene00221476	-0.00162642	0.802184	-0.701427	-0.916465	-0.541576	-0.778604	-0.481041	-0.75318	-0.105437	-0.269261	-0.522368	-0.155152	-1.54878	-0.72689	-0.186873	-2.28708	-0.232413	-2.28708	-0.378484	-0.867029	-0.922207	-0.125419	-0.265428	-0.305629	-0.253654	-0.990574	-0.203633	-0.340677	-0.30851	-0.276846	-0.298567	-0.804097	-0.354295	-1.1158	0.556676	-0.14767	-0.126918	0.018256	-0.727566	-0.473725	-0.772519	-0.552883	-0.877558	-1.17092	-1.30285	0.151889	0.141987	-0.435019	-0.502052
WBGene00221480	0.78383	1.08871	0.554657	-0.95292	-0.870102	0.444049	-2.01833	-0.553583	0.168481	0.638749	0.38746	-0.106905	0.702031	-0.0185969	0.539536	-2.01833	-0.198282	-0.263881	0.28828	0.316529	-0.413511	-1.12529	-0.237013	-0.854086	-0.891234	-0.500204	-2.01833	-0.551133	-1.22402	-0.653708	0.392877	-0.262803	-0.47467	-1.14965	-2.01833	-1.3571	-2.01833	-0.596925	0.046784	-0.661377	-0.576037	-0.56527	-0.356673	-1.02105	-0.328305	-2.01833	-0.342093	-0.432729	-0.147778
WBGene00221489	-0.501968	0.279414	-0.501968	-0.501968	-0.501968	-0.501968	-0.242206	-0.501968	-0.153915	-0.23671	-0.501968	-0.501968	-0.501968	-0.279365	-0.501968	-0.501968	-0.501968	-0.501968	-0.501968	-0.501968	0.0422127	-0.302494	-0.501968	-0.501968	-0.501968	-0.501968	-0.501968	-0.324675	-0.501968	-0.343639	-0.501968	0.302949	-0.501968	-0.153946	-0.501968	-0.0532895	-0.501968	-0.501968	-0.501968	-0.501968	-0.124611	-0.501968	-0.501968	-0.272155	-0.0297321	-0.501968	-0.501968	-0.0708282	-0.501968
WBGene00221492	-0.522618	-0.522618	-0.522618	-0.522618	-0.522618	-0.522618	-0.522618	-0.522618	-0.522618	-0.522618	-0.522618	-0.522618	-0.522618	-0.522618	-0.522618	-0.522618	-0.522618	-0.522618	-0.522618	-0.522618	-0.522618	-0.522618	-0.522618	-0.522618	-0.522618	-0.522618	-0.522618	-0.522618	-0.522618	-0.522618	-0.522618	-0.522618	-0.522618	-0.522618	-0.522618	0.2837	-0.522618	-0.522618	-0.522618	-0.522618	-0.522618	-0.522618	-0.522618	-0.522618	-0.522618	-0.522618	-0.522618	-0.522618	-0.522618
WBGene00221495	-0.522433	-0.522433	-0.522433	-0.522433	-0.522433	-0.522433	-0.522433	0.10096	-0.522433	-0.522433	-0.522433	-0.522433	-0.522433	-0.522433	-0.522433	-0.522433	-0.522433	-0.522433	-0.522433	-0.522433	-0.522433	-0.522433	-0.0349071	-0.522433	-0.0722421	-0.522433	-0.522433	-0.522433	-0.522433	-0.522433	-0.522433	-0.522433	-0.0278102	-0.522433	-0.522433	-0.522433	-0.522433	-0.522433	-0.522433	-0.522433	0.0889452	-0.522433	-0.522433	-0.134383	-0.522433	-0.522433	-0.0771784	-0.522433	0.125298
WBGene00221496	0.0592467	-0.205537	-0.084784	-0.662409	-0.204672	-0.400209	0.203452	0.057352	0.246973	-0.235203	-0.188622	-0.69949	-0.251627	-0.22275	-1.45828	-0.258786	-0.13149	0.573503	0.998411	-0.232319	0.275091	0.274307	0.65314	0.426706	0.142511	-1.45828	0.0814238	-0.172875	0.0375972	0.250476	-1.45828	0.784642	-0.00171932	0.354709	0.425485	-0.00495399	0.0245813	-0.237896	-0.28801	0.243846	-0.395252	-0.387685	-0.633969	-0.711252	-1.45828	0.188434	-0.231515	-0.0389453	-0.347827
WBGene00221501	-0.51993	-0.51993	-0.51993	-0.51993	-0.51993	-0.51993	-0.51993	-0.51993	-0.51993	-0.51993	-0.51993	-0.51993	-0.51993	-0.51993	-0.51993	-0.51993	-0.51993	-0.51993	-0.51993	-0.51993	-0.51993	-0.51993	-0.51993	-0.51993	-0.51993	0.63677	-0.51993	-0.51993	-0.51993	-0.51993	-0.51993	-0.51993	-0.51993	-0.51993	-0.51993	-0.51993	0.4571	-0.51993	0.467568	-0.51993	-0.51993	-0.51993	-0.51993	-0.51993	-0.51993	-0.51993	-0.51993	-0.51993	-0.51993
WBGene00221507	-0.649237	-0.649237	0.515592	0.0233559	-0.649237	-0.0616566	0.0414735	-0.047626	0.407585	-0.210736	0.0850226	-0.649237	-0.121025	-0.272645	-0.649237	-0.649237	-0.649237	0.436826	-0.649237	-0.649237	-0.649237	-0.649237	0.10658	-0.18747	-0.20426	-0.649237	-0.649237	-0.131094	-0.142739	-0.649237	-0.649237	-0.649237	-0.163506	-0.649237	0.328327	-0.649237	-0.649237	0.384923	-0.142496	-0.649237	0.25076	-0.0531907	0.60365	-0.262006	0.0614559	0.161355	0.243327	-0.649237	-0.649237
WBGene00221509	-0.553005	-0.553005	-0.553005	-0.553005	-0.553005	-0.553005	-0.553005	-0.553005	-0.553005	-0.553005	-0.553005	-0.553005	-0.553005	-0.553005	-0.553005	-0.553005	-0.553005	-0.553005	-0.553005	-0.553005	-0.553005	-0.553005	-0.553005	-0.553005	-0.553005	-0.553005	-0.553005	-0.553005	-0.553005	-0.553005	-0.553005	-0.553005	-0.553005	-0.553005	-0.553005	-0.553005	-0.553005	-0.553005	0.511576	0.223202	-0.553005	-0.553005	-0.553005	-0.553005	-0.553005	-0.553005	-0.553005	-0.553005	-0.553005
WBGene00221531	-0.067838	-0.376245	0.0813526	-0.650834	-0.827533	-0.599238	-0.738593	-0.984711	-0.510982	-0.607429	-0.451991	-0.509812	-0.870666	-0.551171	-0.247224	-1.71319	-0.290531	-0.343338	-0.868871	-0.104025	-0.00885395	-0.718098	-0.321717	0.127357	-0.0920369	-0.532974	-0.11006	-0.573707	-0.362137	-0.33246	-1.71319	-0.801173	-1.13224	-1.32388	-0.489779	-0.535064	-1.11476	-1.41841	-0.471157	-0.514069	-0.593607	-0.991859	-0.417915	-1.25531	-0.84344	-1.08759	-0.242668	-0.782573	-0.0276437
WBGene00221533	0.421732	0.70287	0.208184	-0.354628	0.0262907	-0.280832	-0.170838	-0.513222	-0.628132	-0.913125	-2.71375	-1.35437	-1.56449	-1.08278	-2.71375	-2.71375	-2.71375	-0.579023	-0.0431128	-2.71375	0.495046	0.269707	0.406818	0.263094	0.675334	-0.455277	-0.383788	-0.15509	0.172463	-0.0450694	-2.71375	-2.71375	-1.64564	-1.51898	0.261425	-0.502641	-1.10009	-0.464937	-0.102832	-1.5221	-0.0622689	-0.884095	-0.0307545	-0.808896	-2.71375	-0.444298	0.377669	-1.79769	-0.464224
WBGene00221550	-0.707768	-0.707768	-0.707768	-0.112544	-0.707768	-0.707768	-0.349082	-0.707768	-0.232934	-0.34178	-0.707768	-0.707768	-0.707768	-0.398727	-0.707768	-0.707768	-0.707768	-0.707768	-0.707768	-0.707768	-0.707768	-0.707768	-0.707768	-0.319964	-0.707768	-0.707768	-0.315876	-0.707768	-0.707768	-0.308169	-0.707768	0.338108	-0.707768	-0.232974	0.214582	-0.103287	0.39235	-0.707768	0.405184	-0.707768	-0.707768	-0.707768	-0.707768	-0.389056	-0.707768	-0.707768	-0.707768	-0.707768	-0.707768
WBGene00221552	-0.941068	0.363709	0.0244169	-0.152704	0.16392	-0.543918	-0.12942	-0.243086	-0.30498	-0.266909	0.0620864	-0.498368	-0.130594	-0.224565	0.0154145	-0.137042	1.009	0.39692	-0.941068	0.332567	-0.941068	-0.414122	-0.631368	-0.0752973	-0.437353	-0.510374	-0.641543	-0.466102	-0.60998	-0.302603	-0.0700222	-0.941068	-0.0338899	-0.0940451	-0.177588	-0.46281	-0.37049	-0.941068	-0.36165	-0.0965531	-0.0355335	-0.250113	0.124522	-0.205729	0.344664	-0.941068	-0.112388	-0.313426	0.199365
WBGene00221554	-0.69213	-0.69213	-0.69213	-0.69213	-0.69213	-0.69213	-0.69213	-0.69213	-0.69213	-0.69213	0.293182	-0.69213	-0.103013	-0.69213	-0.69213	-0.69213	-0.69213	-0.69213	-0.69213	-0.69213	-0.69213	-0.298972	-0.69213	-0.69213	-0.18945	-0.69213	-0.167356	-0.69213	-0.69213	-0.368366	-0.69213	-0.69213	-0.69213	-0.69213	-0.69213	-0.211531	-0.69213	-0.69213	-0.69213	-0.69213	-0.0389093	-0.0337126	-0.69213	-0.69213	-0.69213	-0.69213	-0.69213	-0.228459	-0.00625147
WBGene00221556	-1.18774	-1.18774	-1.18774	-0.0228649	-1.18774	-0.515599	-0.699059	-0.128493	-1.18774	-1.18774	-0.34224	-1.18774	0.0024059	-0.761711	0.164449	-0.0049416	-1.18774	-1.18774	-1.18774	-1.18774	-1.18774	-0.801685	-0.0834365	-0.344239	-0.370948	-1.18774	-0.657829	-0.409024	-0.273988	-0.470681	0.0706022	-1.18774	-1.18774	-0.557028	-1.18774	-0.183754	-0.618767	0.0165048	-0.27361	-0.205823	-1.18774	-1.18774	-1.18774	-1.18774	-0.3702	-0.251421	-0.378226	-0.43055	-1.18774
WBGene00221558	-0.415112	-0.415112	-0.415112	-0.415112	-0.415112	-0.415112	-0.415112	-0.415112	-0.415112	-0.415112	-0.415112	-0.415112	-0.415112	-0.415112	-0.415112	-0.415112	-0.415112	-0.415112	-0.415112	-0.415112	-0.415112	-0.415112	-0.415112	-0.415112	-0.415112	-0.415112	-0.415112	-0.415112	-0.415112	-0.415112	-0.415112	-0.415112	-0.415112	-0.415112	-0.415112	-0.415112	-0.415112	-0.415112	-0.415112	-0.415112	-0.415112	-0.415112	-0.415112	-0.415112	-0.415112	-0.415112	-0.415112	-0.415112	-0.415112
WBGene00221569	-1.2074	0.324657	0.472283	-1.2074	-1.2074	-1.2074	-0.582531	-1.2074	0.542791	-1.2074	-0.535813	-1.2074	-1.2074	-1.2074	-1.2074	-1.2074	-1.2074	-1.2074	0.270714	-1.2074	-0.46714	-0.710714	-0.1143	0.128452	-0.561864	-0.299322	-0.531383	-0.456328	-0.0628163	-0.123826	-1.2074	0.925375	-0.101993	-1.2074	-1.2074	-1.2074	-1.2074	-1.2074	-1.2074	0.0192407	0.0927122	-0.344097	-0.199166	-1.2074	-0.179155	-1.2074	-0.188889	0.00989989	0.458006
WBGene00221572	0.103056	1.3114	-1.09949	-0.562394	-0.156039	-1.09949	-1.09949	0.389631	-1.09949	-0.534559	-0.753929	-0.592502	-1.09949	-0.615905	0.432469	0.542493	-0.0857829	-0.129686	-1.09949	-1.09949	0.740349	0.829838	1.12923	0.859091	0.914077	0.659824	0.637978	0.82206	0.661593	1.21259	-1.09949	-1.09949	-0.472221	-0.383956	-1.09949	-0.787295	0.0681578	-0.187501	-0.234422	-0.165036	-0.639476	-1.09949	0.260766	-0.601957	-0.172394	-1.09949	-0.773336	-0.392891	-0.289557
WBGene00221575	0.81673	0.326178	0.900083	0.674758	0.111119	0.125477	0.584052	0.467324	-0.164275	-0.750111	0.016869	0.100497	0.237581	0.0285247	0.882422	1.05695	0.466303	0.995275	-1.02569	0.274833	-0.116863	-0.220041	-0.610681	-0.126149	-0.0476444	0.243129	0.369361	-0.373762	0.291291	0.885789	-0.910795	-0.0987482	0.706184	0.55506	0.13498	0.214948	0.974367	0.681206	1.24249	1.33209	0.675796	1.28789	1.18788	1.08843	0.639319	1.39693	0.762518	0.419357	0.390693
WBGene00221595	-0.833792	0.172922	-0.833792	-0.833792	-0.833792	-0.833792	-0.833792	-0.833792	0.167677	-0.199003	-0.833792	-0.833792	-0.0791912	-0.510831	0.274313	-0.833792	-0.833792	0.627759	-0.833792	0.148718	-0.102471	-0.833792	-0.833792	0.0291085	-0.44741	-0.833792	0.0358748	-0.573134	-0.107976	-0.419872	-0.833792	0.199419	-0.409007	-0.345338	-0.833792	-0.833792	-0.833792	-0.833792	-0.107654	-0.833792	-0.833792	-0.30292	-0.833792	-0.833792	-0.189642	-0.833792	-0.833792	-0.240372	-0.833792
WBGene00221598	-1.68385	0.715274	-1.68385	1.22567	-0.242482	0.000871745	-0.0240277	0.668812	0.708545	0.474188	0.241037	0.0912559	0.170673	-0.401581	0.842699	0.162621	0.304119	1.25694	0.172884	-1.68385	0.49566	0.795189	0.561912	-0.649502	0.202976	1.05812	0.973885	0.0269206	0.329277	0.48918	0.24475	0.749055	0.869182	0.41772	0.893355	1.10667	0.315531	0.762917	-0.574763	0.414599	0.649281	-1.68385	0.968455	0.228425	0.696243	-1.68385	0.478436	0.405001	-0.39098
WBGene00221602	-0.478368	-0.478368	-0.478368	0.1979	-0.478368	-0.478368	-0.478368	-0.478368	-0.478368	-0.478368	-0.478368	-0.478368	-0.478368	-0.102058	-0.478368	-0.478368	-0.478368	-0.478368	-0.478368	-0.478368	-0.478368	-0.478368	-0.478368	-0.478368	-0.478368	-0.478368	-0.478368	-0.478368	-0.478368	-0.478368	-0.478368	-0.478368	-0.478368	-0.478368	-0.478368	-0.478368	-0.478368	-0.478368	-0.478368	-0.478368	-0.478368	-0.478368	0.22252	-0.478368	-0.478368	-0.478368	-0.037623	-0.478368	-0.478368
WBGene00221606	-0.728053	-0.728053	0.338501	-0.102553	-0.728053	-0.728053	-0.0861563	-0.16695	-0.211799	-0.316029	-0.728053	-0.131115	-0.23383	-0.728053	-0.728053	-0.728053	0.303048	0.268426	-0.728053	-0.728053	-0.249886	-0.405142	0.147902	-0.0483272	-0.310077	-0.728053	-0.728053	-0.728053	-0.728053	-0.728053	-0.728053	-0.728053	-0.728053	-0.211836	-0.728053	-0.329389	-0.00322977	-0.728053	0.431615	-0.213345	-0.176665	-0.172009	-0.728053	-0.140183	-0.0680904	0.0219643	-0.0742096	0.0504579	-0.147357
WBGene00221607	-0.772645	-0.772645	-0.772645	-0.0586823	-0.772645	-0.150631	-0.772645	-0.772645	0.135319	-0.310916	0.38191	0.257381	-0.772645	-0.119669	-0.772645	-0.772645	-0.772645	-0.772645	-0.772645	-0.772645	-0.233515	-0.772645	-0.772645	-0.772645	-0.0180443	-0.107878	-0.772645	-0.450095	0.07066	-0.272604	-0.772645	-0.772645	-0.772645	0.36057	0.961052	0.651374	0.277451	-0.0295783	-0.237711	0.530779	-0.147018	0.427585	-0.772645	-0.103628	-0.772645	-0.772645	-0.0247083	-0.34359	-0.112174
WBGene00221609	-1.10227	0.967752	1.12547	-0.124899	-1.10227	0.34887	0.0420026	-0.225718	-0.613391	0.0581109	-0.423745	-0.522437	-0.100516	-1.10227	-1.10227	-1.10227	0.0200924	0.456386	-0.098563	-1.10227	-0.655075	-0.274628	-0.182935	-0.0399819	-0.449671	-1.10227	-0.205309	0.143956	-0.361444	-0.407648	0.446599	-0.0252222	-1.10227	-1.10227	-1.10227	-1.10227	-0.371349	-1.10227	0.0438766	-0.615099	-0.240925	0.364623	-0.0906356	0.0685662	-0.448998	-1.10227	-0.249309	-0.00518635	0.0557529
WBGene00221610	-0.669571	-0.669571	-0.669571	-0.669571	-0.669571	-0.669571	0.24411	-0.669571	-0.669571	-0.669571	-0.669571	0.544215	0.388789	-0.669571	-0.669571	-0.669571	-0.669571	-0.669571	-0.669571	-0.669571	-0.669571	-0.669571	0.317569	-0.669571	0.266068	-0.669571	-0.669571	-0.669571	-0.669571	0.310142	-0.669571	-0.669571	0.327148	-0.669571	-0.669571	-0.669571	-0.669571	-0.669571	0.357876	-0.669571	-0.669571	-0.669571	-0.669571	-0.669571	-0.669571	-0.669571	-0.669571	-0.669571	0.520277
WBGene00221615	-0.835278	-0.835278	-0.0213751	-0.177831	-0.835278	-0.513194	-0.287621	-0.503318	-0.126243	-0.611612	-0.404718	-0.474973	-0.55381	-0.492905	-0.835278	-0.164099	-0.0607291	0.314934	-0.156882	-0.143085	-0.0351732	-0.294068	-0.387802	-0.406029	-0.423409	-0.48507	-0.401524	-0.560512	-0.568194	-0.39303	-0.10511	-0.0977852	-0.581715	-0.537551	-0.835278	-0.620568	-0.835278	-0.835278	-0.358876	-0.538678	-0.835278	-0.507248	-0.835278	-0.482231	0.267242	0.223116	-0.274764	-0.317461	-0.487932
WBGene00221624	-0.598954	-0.598954	-0.598954	-0.598954	-0.598954	-0.598954	-0.598954	-0.598954	-0.598954	-0.146494	-0.598954	-0.598954	-0.0483472	-0.598954	-0.598954	-0.598954	-0.598954	-0.598954	-0.598954	-0.598954	-0.598954	-0.598954	-0.102111	-0.598954	-0.598954	-0.598954	-0.598954	-0.598954	-0.0722476	-0.598954	-0.598954	-0.598954	-0.598954	-0.598954	-0.598954	-0.598954	-0.0798447	-0.598954	-0.598954	-0.598954	-0.598954	-0.598954	-0.598954	-0.598954	-0.598954	-0.598954	-0.598954	-0.598954	-0.598954
WBGene00221626	1.41072	-0.601632	-0.601632	-0.601632	-0.601632	-0.601632	-0.601632	-0.601632	-0.601632	-0.601632	-0.601632	-0.601632	-0.601632	-0.601632	-0.601632	-0.601632	-0.601632	-0.601632	-0.601632	-0.601632	-0.601632	-0.601632	-0.601632	0.663967	-0.601632	0.511011	-0.601632	0.00543714	-0.601632	-0.601632	-0.601632	-0.601632	-0.601632	-0.601632	-0.601632	-0.601632	-0.601632	0.880581	-0.601632	-0.601632	-0.601632	-0.601632	0.612596	-0.601632	-0.601632	-0.601632	0.224903	0.558811	-0.601632
WBGene00221627	-0.804757	0.715582	-0.804757	-0.804757	0.37657	0.75713	0.341723	0.24172	0.183874	-0.804757	-0.804757	0.286689	-0.804757	-0.804757	0.804082	-0.804757	-0.804757	0.738422	-0.804757	-0.804757	0.654012	-0.804757	0.411659	0.386965	0.701662	0.270952	0.393131	0.14244	0.648213	0.512481	-0.804757	-0.804757	0.102108	-0.804757	0.98659	-0.804757	-0.804757	0.351234	0.449526	0.70865	-0.804757	0.235284	0.686373	0.275407	0.363443	0.468784	0.0437594	0.000345213	0.266436
WBGene00221629	-2.24935	-2.24935	-2.24935	-0.68791	-0.0356605	0.896136	-1.14693	0.312146	-0.0446869	-0.0771177	-0.579192	-0.744558	-0.432282	-0.0601812	0.112566	0.488944	-2.24935	0.00164031	0.863821	-2.24935	-0.140229	-0.880468	-0.541792	-0.582126	0.287697	0.564458	0.47896	-0.454412	0.446092	0.205802	-0.00943813	0.606474	-0.19923	0.395881	0.783343	-0.352767	0.428874	0.401227	0.902171	-2.24935	0.0404763	0.657617	-2.24935	1.04909	-0.620427	0.938083	0.410293	0.029377	-0.777081
WBGene00221641	-0.509289	-0.509289	-0.509289	-0.509289	-0.509289	-0.509289	-0.509289	-0.509289	-0.176518	-0.254719	-0.509289	-0.112354	-0.509289	-0.509289	-0.509289	-0.509289	-0.509289	0.246981	0.193626	-0.509289	0.00688227	-0.31724	-0.227278	-0.509289	-0.509289	-0.122605	-0.236201	-0.509289	-0.509289	-0.356534	-0.509289	-0.509289	-0.222856	-0.176547	-0.509289	-0.264351	-0.509289	-0.0686768	-0.509289	-0.509289	-0.148959	-0.509289	-0.0706915	-0.288361	-0.509289	-0.509289	-0.253439	-0.274884	-0.509289
WBGene00221645	-0.869663	0.334304	-0.869663	-0.139492	-0.869663	-0.869663	-0.41795	-0.869663	-0.279731	-0.869663	-0.869663	-0.176579	-0.869663	-0.869663	-0.869663	-0.869663	-0.869663	-0.869663	-0.869663	-0.869663	0.253802	0.235036	-0.36324	-0.383	-0.869663	-0.192892	-0.869663	-0.318984	-0.332277	-0.869663	-0.869663	-0.869663	-0.355894	-0.869663	0.229618	-0.425423	-0.340159	-0.107735	0.00290806	-0.281684	0.134147	0.142047	-0.869663	-0.869663	-0.869663	-0.869663	-0.869663	-0.443288	-0.197539
WBGene00221646	-0.870522	0.597133	0.714956	-0.870522	-0.870522	-0.870522	-0.18532	-0.27543	-0.0223906	-0.439327	0.208062	-0.235564	0.152929	-0.0820471	-0.870522	0.146671	-0.870522	0.218188	-0.870522	0.169814	0.126948	-0.535588	0.234554	-0.142857	-0.165701	-0.249639	-0.136991	0.0428705	-0.371183	-0.403538	-0.870522	-0.870522	-0.392025	-0.325122	-0.870522	0.369288	-0.0920274	0.0148574	0.278654	0.347202	0.0276377	0.0342243	-0.870522	0.198123	0.178925	0.539727	-0.171928	0.339398	0.068945
WBGene00221647	-0.537541	-2.59802	1.03729	-0.637374	-0.289491	-0.378136	-0.601641	-0.34706	-0.298883	0.028822	-0.266905	-0.261417	-0.513731	-0.50866	-0.135256	0.462456	0.444022	-0.840331	0.646266	-0.911604	-0.55526	0.437374	-0.475953	0.466098	-0.315078	0.503808	-0.154294	-0.126071	-0.049592	0.0478713	-0.262204	0.114475	-0.00803819	0.400836	0.187777	-0.269246	0.71292	0.0248773	0.418024	0.242751	-0.370691	0.166885	0.159465	-0.198572	0.420152	-0.718679	0.174497	-0.417532	0.000111986
WBGene00221654	-0.527015	-0.527015	-0.527015	-0.527015	-0.527015	-0.527015	-0.527015	-0.527015	-0.527015	-0.527015	-0.527015	-0.527015	-0.527015	-0.527015	-0.527015	-0.527015	-0.527015	-0.527015	-0.527015	-0.527015	-0.527015	-0.527015	-0.527015	-0.527015	-0.527015	-0.527015	-0.527015	-0.527015	-0.527015	-0.527015	-0.527015	-0.527015	-0.527015	-0.527015	-0.527015	-0.527015	-0.527015	-0.527015	-0.527015	-0.527015	-0.527015	0.289644	-0.527015	-0.527015	-0.527015	-0.527015	-0.527015	-0.527015	-0.527015
WBGene00221656	-0.603542	-0.603542	-0.603542	-0.220023	-0.603542	-0.279267	-0.603542	-0.603542	-0.603542	-0.603542	-0.603542	-0.242342	-0.318818	-0.603542	-0.603542	-0.603542	-0.603542	-0.603542	-0.603542	-0.603542	-0.603542	-0.603542	-0.603542	-0.603542	-0.603542	-0.603542	-0.603542	-0.452204	-0.332906	-0.603542	-0.603542	-0.603542	-0.603542	-0.603542	-0.603542	-0.21355	-0.603542	-0.603542	-0.33275	-0.603542	-0.603542	-0.273504	-0.202619	-0.406631	-0.603542	-0.603542	-0.603542	-0.603542	-0.603542
WBGene00221657	-1.56992	0.782159	-1.56992	-1.56992	-1.56992	-0.474409	-0.731696	-1.56992	-0.530834	-0.718442	-0.677281	-1.56992	-0.569913	-0.428992	0.370375	-1.56992	-1.56992	-1.56992	0.181735	0.202953	-0.151159	0.25852	0.466319	-1.56992	-0.707532	-1.56992	-0.239896	0.0234249	-1.56992	0.281669	-1.56992	0.271174	-1.56992	-1.56992	-1.56992	-1.56992	-0.616733	0.367073	0.35366	-1.56992	0.305269	0.0110272	0.191503	-0.805985	-1.56992	0.38458	-0.715202	0.126284	0.0606734
WBGene00221658	-0.746186	-0.746186	0.530812	-0.746186	-0.746186	-0.746186	-0.196938	-0.746186	-0.746186	-0.746186	-0.161339	-0.746186	-0.0911117	-0.746186	-0.746186	-0.746186	0.854716	0.458004	-0.746186	-0.746186	0.182651	-0.0498698	0.331157	0.65353	0.281988	0.0122632	-0.157988	-0.746186	-0.746186	0.0107925	0.451487	-0.746186	-0.136669	-0.0655984	-0.746186	-0.746186	-0.746186	-0.746186	0.512482	-0.746186	-0.0251751	-0.746186	0.406552	-0.746186	-0.746186	-0.746186	-0.186147	0.226779	0.00817784
WBGene00221659	-0.692367	-0.21927	-0.692367	-0.692367	-0.692367	-0.692367	-0.444678	-0.488109	0.000857706	-0.333082	-0.208979	-0.692367	-0.521016	-0.229621	-0.692367	-0.250899	-0.692367	-0.692367	-0.692367	-0.692367	-0.387595	-0.274085	-0.541585	-0.54867	-0.326988	-0.298022	-0.419828	-0.692367	-0.530272	-0.414015	0.119483	-0.201416	-0.405759	-0.356436	-0.276989	-0.449286	-0.274733	-0.440214	-0.390464	-0.357691	-0.493057	-0.490693	-0.240865	-0.577387	-0.434396	-0.379914	-0.557137	-0.361531	-0.150838
WBGene00221669	0.996991	-0.88091	-0.88091	0.241001	0.731514	0.125762	-0.88091	0.145061	0.47179	-0.88091	-0.0512854	0.198736	0.0427349	0.397429	-0.88091	-0.88091	-0.88091	-0.88091	-0.88091	-0.88091	-0.88091	0.0976201	0.350312	0.74551	0.532523	0.179896	0.327632	0.415862	0.0117692	0.177954	-0.88091	-0.88091	-0.88091	0.0767153	0.628691	-0.88091	-0.88091	-0.0896283	0.0121171	0.469053	0.130377	0.54114	-0.88091	-0.165084	-0.88091	0.855628	0.523877	-0.88091	0.58314
WBGene00221673	-0.824221	-0.824221	-0.824221	-0.824221	0.733585	0.785814	-0.0888505	0.150354	-0.824221	-0.824221	-0.0421341	0.203274	0.049808	-0.168662	-0.824221	-0.824221	-0.824221	-0.824221	-0.824221	0.70516	0.02529	-0.221097	-0.0189984	-0.0439409	-0.824221	0.184686	-0.0377405	-0.273658	0.399141	-0.824221	-0.824221	-0.824221	-0.824221	0.726676	-0.824221	0.256913	-0.824221	0.280246	0.647561	0.471358	-0.824221	-0.824221	-0.824221	0.421787	-0.824221	-0.824221	-0.824221	0.463186	-0.824221
WBGene00221674	-0.54499	-0.54499	-0.54499	-0.54499	-0.54499	-0.54499	-0.54499	-0.54499	-0.54499	-0.54499	-0.54499	-0.54499	-0.54499	-0.54499	-0.54499	-0.54499	-0.54499	-0.54499	-0.54499	-0.54499	-0.0750624	-0.0227149	-0.104066	-0.120213	0.284989	0.0326691	-0.54499	-0.54499	-0.54499	-0.54499	-0.54499	-0.54499	-0.54499	-0.54499	-0.54499	-0.54499	-0.54499	-0.54499	0.37025	-0.54499	-0.54499	-0.54499	-0.54499	0.0363049	-0.54499	-0.54499	-0.54499	-0.54499	0.322931
WBGene00221677	-1.44398	-0.322196	-0.211793	0.389048	-0.0809235	-0.10337	0.417322	0.174272	-0.158988	0.0680326	-0.175922	0.427955	0.505626	-0.140639	-1.44398	0.305786	0.173721	0.127453	0.315591	0.33417	-0.3914	0.117604	0.0611679	0.0285114	0.286886	-0.0424219	-0.170434	0.0336626	0.465043	-0.0981368	-0.303687	0.128216	0.425295	-0.159054	-0.412281	0.492784	0.50579	0.477141	0.343774	0.275812	0.256995	-0.0902005	0.668388	0.104093	0.0816626	-0.209616	-0.216845	0.368737	0.310105
WBGene00221684	0.265365	-0.0112741	-1.86274	-0.0874423	-1.86274	0.392557	-0.247869	0.263426	-0.0174747	-0.488377	-0.442122	-0.137073	0.132233	-0.611323	-1.86274	-1.86274	0.0673406	0.493295	-1.86274	0.431844	-0.772292	0.00879826	0.0389111	-0.185868	0.244226	0.307015	-0.177422	-0.521691	-0.100664	0.359728	0.768143	0.0198841	0.0515703	-0.283236	-0.117922	0.396986	0.0782939	0.227557	-0.100214	0.452156	0.525077	0.253797	0.576628	-0.589498	-1.86274	0.118875	0.234611	0.164156	0.104161
WBGene00221686	-2.30951	-2.30951	-2.30951	-0.515267	0.0327115	-0.715503	-0.749789	-0.682139	-1.35254	0.301975	-0.656872	-0.175356	-0.858206	-0.239952	-0.218167	0.258077	-0.279258	-0.353783	1.10304	-0.443866	0.215954	0.0644979	-0.611023	-0.660457	-0.428369	-0.621739	-0.648157	-0.502877	-0.911062	-0.795295	-0.367192	-0.352559	-1.47309	-0.4098	-2.30951	-0.494244	-0.262227	-0.452941	-0.000374261	-2.30951	-1.28223	0.0159863	0.289928	-0.034967	-1.06177	-0.198774	-0.721557	-0.127332	0.0912562
WBGene00221693	-0.666746	-0.666746	0.907828	-0.666746	-0.666746	-0.666746	-0.666746	-0.666746	-0.666746	-0.666746	-0.666746	-0.666746	-0.666746	-0.666746	-0.666746	-0.666746	-0.666746	-0.666746	-0.666746	-0.666746	-0.666746	-0.163367	-0.666746	-0.666746	-0.666746	-0.666746	-0.666746	-0.21098	-0.666746	-0.252956	-0.666746	-0.666746	-0.666746	-0.666746	-0.666746	-0.666746	-0.666746	-0.666746	0.436661	-0.666746	-0.666746	-0.666746	-0.666746	-0.666746	-0.666746	-0.666746	-0.666746	-0.666746	-0.666746
WBGene00221699	1.00367	0.917261	-1.39992	-0.491981	-0.0221575	-1.39992	0.191416	-0.199206	0.303192	0.207568	0.137075	-1.39992	-0.311796	-0.0403592	0.553206	-0.0767116	0.0512957	0.463799	-0.0674959	0.403436	0.627621	0.094303	0.875571	0.134617	-0.0404096	0.0926339	-0.177719	-0.960463	0.0742559	-0.0687698	-1.39992	0.00634856	0.0363327	-1.39992	0.803092	0.279558	0.605908	-0.055627	0.446567	-0.0316902	0.221437	0.230039	-0.0594446	-0.15524	0.221739	-0.323063	-0.453322	0.143703	-0.166967
WBGene00221701	-1.28647	-0.282898	-1.28647	-1.28647	-0.617437	-0.748163	-1.28647	-0.734697	-0.287838	-0.88978	0.129108	-1.28647	-0.80489	-0.549549	-0.187701	0.0610914	-1.28647	-0.258602	-0.320466	-0.305713	-0.544984	-1.28647	-0.0138012	-0.607992	-0.176541	-0.398778	-0.863776	-0.661089	-0.550287	-0.489642	-0.265614	-0.257962	-0.383648	-0.287896	-1.28647	-0.903423	-0.559154	-0.31046	-0.0738917	-0.494177	-0.23392	-0.226843	-0.31368	-0.706343	-0.296847	-1.28647	-0.305029	-0.678704	0.106419
WBGene00221705	0.330603	-1.77045	-1.77045	0.238906	-0.475524	-0.683863	-0.036919	-1.77045	-0.285233	0.150006	0.207458	-1.77045	0.179075	-0.00365513	0.149926	-0.0471483	0.105626	-1.77045	-0.0361139	0.848831	-1.77045	-0.45634	-0.857755	-0.886529	-0.914372	-1.77045	-0.452205	-0.543817	0.132922	-0.435942	-1.77045	0.0520998	-0.413207	-0.739699	0.753026	-1.77045	-0.824561	-0.511022	0.305804	-0.288413	0.0857248	0.317395	0.509373	0.023732	-1.77045	-0.344593	-0.224637	0.21531	0.547462
WBGene00221706	-2.60188	-0.0431766	0.721405	-0.140119	-2.60188	0.467781	-0.104379	0.304859	-0.39036	-0.0836413	0.32799	0.389386	0.489962	-0.254348	0.106329	-0.116014	0.657603	-0.00459417	0.848522	-0.0796954	-2.60188	0.228766	0.0205805	-2.60188	0.123578	-0.231853	-0.587705	-0.698172	-2.60188	0.00808832	-2.60188	-2.60188	-1.07875	0.194786	1.64031	1.02606	-0.17342	0.102684	-0.156396	0.190997	-0.307345	-0.29654	-0.0925155	-0.786403	-0.0654696	0.121998	-1.17713	0.0231848	-0.801541
WBGene00221707	-0.959847	-0.959847	-0.200677	-0.590751	-0.289221	-0.251951	-0.219558	-0.411519	-0.294033	-0.0343501	-0.27758	-0.188109	0.113395	-0.504545	0.424493	0.0182836	0.386814	-0.959847	0.451467	-0.309116	-0.697561	-0.276204	-0.716947	-0.727555	0.0512426	-0.959847	-0.397217	-0.959847	-0.959847	-0.38746	0.0857561	-0.268607	-0.373713	-0.460299	-0.359922	-0.229673	-0.511827	-0.313105	0.293942	0.432051	0.295097	-0.241842	-0.121708	-0.491773	-0.959847	-0.959847	0.0432479	-0.254045	0.49153
WBGene00221708	-0.596112	-0.596112	-0.596112	-0.596112	0.307169	0.128652	-0.596112	-0.596112	-0.596112	-0.596112	-0.596112	-0.596112	-0.596112	-0.596112	-0.596112	-0.596112	-0.596112	-0.596112	-0.596112	-0.596112	0.0287174	-0.596112	-0.0116985	-0.596112	-0.596112	-0.596112	-0.596112	-0.228113	0.0233679	-0.264889	-0.596112	-0.596112	-0.596112	-0.596112	-0.596112	-0.596112	-0.596112	-0.596112	0.0236809	-0.596112	-0.596112	-0.596112	-0.596112	-0.596112	-0.596112	-0.596112	-0.596112	-0.596112	-0.596112
WBGene00221713	-0.890909	-0.890909	-0.890909	-0.890909	-0.890909	0.387987	-0.890909	-0.890909	-0.112995	-0.890909	-0.890909	0.0155031	-0.890909	-0.365132	-0.890909	-0.890909	-0.890909	-0.890909	-0.890909	-0.890909	-0.890909	-0.890909	-0.890909	-0.243378	-0.267446	-0.890909	-0.237162	-0.890909	-0.890909	-0.890909	0.658623	-0.890909	-0.208972	-0.890909	-0.890909	-0.297504	-0.890909	-0.890909	0.235606	-0.890909	-0.890909	-0.0498049	-0.890909	-0.349972	-0.890909	-0.890909	-0.273969	-0.890909	-0.890909
WBGene00221720	-0.278352	-1.71172	0.00150137	-1.71172	-0.862456	-0.462752	-1.71172	-0.443006	-0.2245	-0.140144	-0.17474	-0.610305	-0.262276	-0.422608	-0.411066	-1.71172	-1.71172	-0.0849472	-0.546806	-0.531588	-0.0934149	-0.0463724	-0.0673409	-0.0278444	-0.399772	-0.628225	-0.488294	-0.479568	-0.580902	-0.295539	-1.71172	-1.71172	-0.456493	-0.0256109	-0.594857	-0.333731	-1.10619	-1.71172	-0.0999183	-1.04947	-0.295556	-1.71172	-1.71172	-1.23344	-0.875496	-1.71172	-0.882756	-0.586511	-0.969987
WBGene00221722	-0.647633	-0.647633	-0.647633	-0.647633	-0.647633	-0.647633	-0.212962	-0.647633	0.227921	-0.204859	-0.179478	-0.647633	-0.647633	-0.0198116	-0.647633	-0.647633	-0.647633	-0.647633	-0.647633	-0.647633	0.170742	-0.647633	-0.162664	-0.647633	-0.647633	-0.647633	-0.647633	-0.339003	-0.647633	-0.167851	-0.647633	-0.647633	-0.647633	-0.647633	-0.647633	-0.647633	-0.647633	-0.647633	-0.134117	0.225614	-0.0463189	-0.0409634	-0.647633	-0.647633	0.0794642	0.185073	-0.647633	-0.647633	-0.647633
WBGene00221727	-1.3023	0.048699	0.178541	-0.442961	-1.3023	-0.160707	-0.420012	-0.532945	-0.595462	-1.3023	-0.708993	-1.3023	-1.3023	-0.819087	0.168395	-1.3023	-1.3023	0.0793201	0.489148	0.0198965	-0.648446	-0.576516	-0.688359	-0.710598	-0.395507	-1.3023	-0.705086	-1.3023	-0.653715	-0.502369	-1.3023	-1.3023	-1.3023	0.0423931	-1.3023	-0.758703	0.139504	0.165445	-1.3023	-0.220037	-0.155373	-0.147232	-0.412332	-1.3023	0.312234	-1.3023	-0.403281	-0.0472957	0.165985
WBGene00221746	0.433901	-0.873763	-0.873763	-0.873763	-0.131313	-0.268022	-0.16375	-0.253811	-0.873763	-0.873763	-0.39457	-0.213883	-0.873763	-0.873763	-0.873763	0.163188	-0.873763	0.232839	-0.873763	-0.873763	-0.873763	-0.518372	-0.0981277	-0.873763	-0.412975	-0.227964	-0.391441	-0.553297	-0.35032	-0.583889	-0.873763	-0.873763	-0.371448	-0.873763	0.504911	-0.873763	-0.873763	-0.873763	-0.350073	-0.873763	0.0467159	-0.873763	-0.873763	-0.0441378	-0.873763	-0.873763	-0.417621	-0.873763	-0.873763
WBGene00221747	-1.82936	-1.82936	0.281649	-0.93315	-0.865353	-0.346547	-0.458538	-0.101708	-0.692304	-0.44104	-0.221286	-0.541122	-0.0777956	0.380408	-1.82936	-1.82936	-0.320915	0.163239	0.837567	-0.437703	0.0277108	-0.848176	-0.352088	-0.852263	-0.123473	-1.82936	-0.844466	-0.368874	-0.772493	-0.829843	0.152635	-0.372857	-0.543871	0.244456	-1.82936	-1.82936	-0.516286	-0.444157	-0.293802	-0.416664	-1.04309	0.21107	0.261042	-0.148479	-1.82936	-1.82936	-1.24506	-0.509958	0.11794
WBGene00221767	-0.850658	0.635575	-0.850658	0.563609	-0.850658	0.688046	0.180115	-0.850658	0.380948	-0.155124	-0.121179	0.116263	-0.0325424	-0.850658	-0.850658	-0.850658	-0.850658	-0.850658	-0.850658	-0.850658	-0.0562196	0.237144	0.262612	0.471316	0.204779	-0.850658	-0.116953	-0.850658	0.551163	-0.105765	-0.850658	-0.850658	-0.090059	-0.000304507	-0.850658	-0.850658	-0.0712102	0.744941	0.551587	-0.00250887	0.05081	0.448865	0.187858	-0.227245	-0.850658	-0.850658	0.609211	0.370254	0.0930163
WBGene00221780	-0.452373	-0.452373	-0.452373	-0.452373	-0.452373	-0.452373	-0.452373	-0.452373	-0.452373	-0.452373	-0.452373	-0.452373	-0.452373	-0.452373	-0.452373	-0.452373	-0.452373	-0.452373	-0.452373	-0.452373	-0.452373	-0.452373	0.856142	0.620046	-0.452373	-0.452373	-0.452373	-0.452373	0.0770829	-0.452373	-0.452373	-0.452373	-0.452373	-0.452373	-0.452373	-0.452373	-0.452373	-0.452373	0.685882	-0.452373	-0.452373	-0.452373	-0.452373	-0.452373	-0.452373	-0.452373	-0.452373	-0.452373	-0.452373
WBGene00221784	0.465782	0.191035	-1.11334	0.585186	0.191933	0.595707	-1.11334	-1.11334	0.185019	-0.248409	0.208592	-1.11334	0.332091	-0.137159	0.30656	0.13576	0.267886	0.220589	0.145235	-1.11334	-1.11334	-0.412473	0.515919	0.479764	0.173116	-0.33914	0.214568	-0.119552	-0.487003	-0.189929	-1.11334	0.221367	-0.512493	-1.11334	-1.11334	-0.272494	0.278676	-0.250724	0.105421	-1.11334	0.250563	-1.11334	-0.253974	-0.334331	0.174044	0.31882	0.434677	0.363914	0.501263
WBGene00221790	0.153746	0.630005	-0.880682	0.367938	0.152825	-0.0973549	0.07002	0.152261	-0.235034	-0.708311	-0.333869	-0.260686	-0.370829	-0.518249	0.405748	0.107394	0.214328	0.332542	0.587695	0.129608	-0.387945	-0.273262	0.504565	0.206843	0.137601	-0.0510501	0.0766773	-0.441972	0.0825287	0.138128	-0.0352962	0.738421	0.426454	-0.235079	0.806154	0.35102	0.791368	0.166794	0.233996	0.0171646	-0.192794	-0.187208	-0.0780883	-0.149085	-0.880682	-0.880682	-0.199224	0.118203	-0.614862
WBGene00221795	-0.989919	0.726624	-0.989919	-0.989919	0.486045	-0.418	-0.29783	0.485172	-0.457806	0.140508	-0.245516	-0.989919	-0.140074	-0.385137	-0.989919	0.113669	0.260301	-0.989919	-0.989919	-0.989919	1.0758	0.310781	0.228966	0.358623	1.14122	0.887092	-0.552475	0.102519	0.461272	0.0178739	0.754786	-0.989919	0.0401125	-0.457852	0.0623602	-0.989919	-0.989919	-0.287424	0.287693	-0.103739	-0.414184	-0.408338	-0.989919	-0.635456	-0.273938	-0.989919	-0.282055	-0.989919	-0.989919
WBGene00221796	-1.25547	-0.0503638	0.222069	0.174498	-0.265414	-0.316548	0.0338317	-0.050192	-0.190957	-0.0765994	0.0902311	-0.249079	0.197966	-0.0299527	-0.514106	-0.309656	-0.205462	0.137892	-0.61911	-0.0740468	-0.788781	-0.449415	-0.372145	0.160166	-0.113062	-0.679491	-0.390874	-0.509533	-0.256125	-0.117004	-0.576112	-0.242198	-0.217708	-0.467609	-0.137884	-0.198915	-0.196933	-0.358949	-0.0660946	-0.0579686	0.114052	0.0669853	-0.180376	-0.123575	-0.163433	-0.04415	-0.427939	-0.225925	0.0456657
WBGene00221798	0.47102	0.541079	0.321758	0.642627	0.506852	0.574446	0.339123	0.439969	0.353027	0.589177	0.339698	0.168826	0.308727	0.418879	0.508263	0.239068	0.747282	0.572248	0.72363	0.51153	0.359091	0.0197519	0.609535	0.503554	0.4499	0.512582	0.565917	0.504514	-0.286923	0.362367	-0.507257	0.500777	0.336515	0.352953	-0.627804	-0.276589	-0.443141	0.129114	0.712428	0.508363	0.580312	0.656969	0.257918	0.303502	0.229345	0.129488	0.692799	0.289572	0.185881
WBGene00221809	-0.791101	0.384038	-0.791101	-0.288995	-0.791101	-0.217836	-0.191771	-0.530215	-0.251715	-0.361536	-0.152689	-0.508728	-0.568757	-0.258334	-0.182294	-0.791101	0.569382	-0.791101	-0.27383	-0.263862	0.0529075	-0.455124	0.0117306	-0.602037	-0.258363	0.0381624	-0.453521	-0.412785	-0.295883	-0.326997	-0.791101	0.258383	-0.213577	0.10643	-0.304797	-0.375586	-0.302555	-0.362891	0.11073	-0.143139	0.335859	-0.350864	-0.269251	-0.411176	-0.791101	-0.410505	-0.612401	0.239285	-0.065645
WBGene00221812	-0.708062	-0.708062	-0.708062	-0.140924	-0.708062	-0.708062	-0.708062	-0.708062	-0.708062	-0.708062	-0.708062	-0.708062	-0.708062	-0.708062	-0.708062	0.189996	-0.708062	-0.708062	-0.708062	-0.708062	-0.288764	-0.435887	-0.0627552	-0.0847234	-0.708062	-0.708062	-0.708062	-0.708062	-0.708062	-0.0690319	-0.708062	-0.708062	-0.708062	-0.708062	-0.708062	-0.708062	-0.708062	-0.708062	-0.0283762	-0.708062	-0.708062	-0.708062	-0.708062	-0.708062	-0.708062	-0.708062	-0.708062	-0.708062	-0.708062
WBGene00221813	-0.479796	-0.479796	-0.479796	-0.479796	-0.479796	-0.479796	-0.479796	-0.479796	-0.479796	-0.479796	-0.479796	-0.479796	-0.479796	-0.479796	-0.479796	-0.479796	-0.479796	-0.479796	-0.479796	-0.479796	-0.479796	-0.479796	-0.479796	-0.479796	-0.0986883	-0.479796	-0.479796	-0.479796	-0.479796	-0.479796	-0.479796	-0.479796	-0.479796	-0.479796	-0.479796	-0.479796	-0.479796	-0.479796	-0.0399013	-0.479796	-0.479796	-0.479796	-0.479796	-0.479796	-0.479796	-0.479796	-0.479796	-0.479796	-0.479796
WBGene00221814	-0.791095	0.495894	-0.791095	0.0111034	-0.791095	-0.791095	-0.791095	-0.791095	-0.791095	-0.791095	-0.244987	0.371517	-0.791095	-0.791095	-0.791095	-0.791095	-0.791095	-0.791095	-0.791095	-0.791095	-0.791095	-0.390784	-0.791095	-0.246514	0.0573165	-0.791095	-0.241266	-0.178061	-0.791095	-0.46676	-0.791095	-0.791095	-0.791095	-0.791095	-0.791095	-0.791095	-0.791095	-0.791095	-0.791095	-0.13843	-0.791095	-0.0829286	-0.791095	-0.336467	-0.791095	-0.791095	-0.791095	-0.791095	-0.0496606
WBGene00221817	-0.540994	-0.540994	-0.540994	-0.073309	-0.540994	-0.540994	-0.540994	-0.540994	-0.540994	-0.540994	-0.540994	-0.540994	-0.540994	-0.540994	-0.540994	-0.540994	0.347573	-0.540994	-0.540994	-0.540994	-0.540994	-0.540994	-0.540994	-0.540994	-0.540994	-0.540994	-0.540994	-0.540994	-0.540994	-0.540994	-0.540994	-0.540994	-0.540994	-0.540994	-0.540994	-0.0656563	-0.540994	-0.540994	-0.207668	-0.540994	-0.540994	-0.540994	-0.540994	-0.540994	-0.540994	-0.540994	-0.540994	-0.540994	-0.540994
WBGene00221820	-0.0331934	0.909887	0.217612	0.354712	0.171177	0.214852	0.0720775	-0.414727	-0.0998825	0.0395574	-0.0774654	-0.288016	-0.0879207	-0.229741	0.0394178	-0.306194	0.723465	0.293773	0.463779	0.502321	0.547073	-0.153775	-0.0534213	-0.122061	0.473497	0.479704	-0.467722	-0.222413	-0.215547	0.133297	-0.325944	0.0248015	-1.0328	-0.892503	-0.768965	-1.41751	-0.760725	-1.28606	0.0918033	0.213511	-0.129385	0.150772	0.153509	0.407296	0.620398	-0.022381	0.479381	0.410602	0.863923
WBGene00221821	-0.396683	-0.284318	-0.814113	-0.436926	-0.588964	-0.454298	-0.510121	-0.754103	-0.401097	-0.443463	-0.482154	-0.314916	-0.461566	-0.581518	-0.632394	-0.814113	-0.490136	-0.653209	-0.540306	-0.533293	-0.476288	-0.492184	-0.502054	-0.516102	-0.436965	-0.631323	-0.354671	-0.60944	-0.636127	-0.613177	-0.386156	0.0349352	-0.645728	-0.614135	-0.814113	-0.777354	-0.522239	-0.66734	-0.155408	-0.661935	-0.594708	-0.814113	-0.600978	-0.601342	-0.736727	-0.62927	-0.597723	-0.369246	-0.632982
WBGene00221822	-0.466416	-0.466416	-0.466416	-0.466416	-0.466416	-0.466416	-0.466416	-0.466416	-0.466416	-0.466416	-0.466416	-0.466416	-0.466416	-0.466416	-0.466416	-0.466416	-0.466416	-0.466416	-0.466416	-0.466416	-0.466416	-0.466416	-0.466416	-0.466416	-0.466416	-0.466416	-0.466416	-0.466416	-0.466416	-0.466416	-0.466416	-0.466416	-0.466416	-0.466416	-0.466416	-0.466416	-0.466416	-0.466416	-0.466416	-0.466416	-0.466416	-0.466416	-0.466416	-0.466416	-0.466416	-0.466416	-0.466416	-0.466416	-0.466416
WBGene00221823	0.128563	-0.721007	-0.721007	-0.108059	-0.315176	-0.721007	-0.721007	-0.176166	-0.721007	-0.330119	-0.721007	-0.371028	-0.721007	-0.534677	-0.721007	-0.721007	-0.721007	-0.721007	-0.721007	-0.721007	-0.721007	-0.721007	-0.292018	-0.484876	-0.721007	-0.721007	-0.721007	-0.450382	-0.721007	-0.721007	-0.721007	-0.721007	-0.470362	-0.42889	-0.721007	-0.507318	-0.272916	-0.499587	0.11299	-0.721007	-0.721007	-0.400744	-0.333255	-0.721007	-0.721007	-0.721007	-0.191975	-0.721007	-0.721007
WBGene00221829	-2.06971	-2.06971	-0.302367	0.616684	-0.467719	-0.734442	-0.172153	-0.706355	-0.476869	-0.315334	-1.40521	-2.06971	-0.854532	-1.17198	0.343148	-2.06971	-0.366933	-2.06971	-2.06971	-0.505667	-2.06971	-0.775285	-0.646475	-2.06971	-0.49261	-0.655499	-0.677744	-0.704022	-0.898993	-0.31294	-0.441054	-2.06971	-0.941803	-0.0147772	0.41275	-0.191605	-0.598612	-0.747608	-0.334628	-0.226504	-1.21088	-0.378554	-1.04737	-0.870932	-1.0257	-0.299075	-0.504565	-0.819172	-0.318528
WBGene00221830	-0.209505	-0.329895	-0.0277713	-0.636199	-0.468908	-0.512003	-0.636199	-0.636199	-0.251351	-0.552389	-0.636199	-0.636199	-0.433859	-0.503408	-0.282133	-0.636199	-0.636199	-0.318065	-0.636199	-0.340783	-0.533723	-0.636199	-0.636199	-0.465564	-0.550778	-0.636199	-0.636199	-0.438789	-0.534839	-0.500505	-0.636199	-0.636199	-0.540349	-0.522199	-0.636199	-0.555957	-0.636199	-0.636199	-0.444317	-0.333419	-0.511013	-0.509493	-0.477731	-0.564711	-0.636199	-0.437377	-0.551912	-0.489834	-0.501287
WBGene00221835	-0.668832	-0.668832	-0.668832	-0.668832	-0.668832	0.161402	-0.668832	-0.668832	-0.668832	-0.668832	-0.668832	-0.668832	-0.668832	-0.668832	-0.668832	-0.668832	-0.668832	-0.668832	-0.668832	-0.668832	-0.668832	-0.668832	0.0158265	-0.668832	-0.668832	-0.668832	-0.668832	-0.668832	-0.668832	-0.261642	-0.668832	-0.668832	-0.668832	0.114262	1.15368	-0.668832	-0.668832	-0.0414888	-0.668832	0.112046	-0.668832	-0.668832	-0.668832	-0.109853	-0.668832	-0.668832	-0.668832	-0.668832	0.208749
WBGene00221838	-0.561608	0.377522	-0.561608	-0.561608	-0.561608	-0.114196	-0.561608	-0.561608	-0.561608	-0.561608	-0.561608	-0.0641574	-0.561608	-0.561608	-0.561608	-0.561608	-0.561608	-0.561608	-0.561608	-0.561608	-0.561608	-0.561608	-0.561608	-0.561608	-0.561608	-0.561608	-0.561608	-0.561608	-0.561608	-0.561608	0.397329	-0.561608	-0.561608	-0.561608	-0.561608	-0.561608	-0.561608	-0.561608	-0.561608	-0.147861	-0.561608	-0.561608	-0.561608	-0.561608	-0.561608	-0.561608	-0.561608	-0.561608	-0.561608
WBGene00221842	-0.464238	-0.464238	-0.464238	-0.464238	-0.464238	-0.464238	-0.464238	-0.464238	-0.464238	-0.464238	-0.464238	-0.464238	-0.464238	-0.464238	-0.464238	-0.464238	-0.464238	-0.464238	-0.464238	-0.464238	0.145777	-0.464238	-0.464238	-0.464238	0.0686244	-0.464238	-0.464238	-0.464238	-0.464238	-0.128744	-0.464238	-0.464238	-0.464238	-0.464238	-0.464238	-0.464238	-0.464238	-0.464238	-0.464238	-0.464238	-0.464238	-0.464238	-0.464238	-0.464238	-0.464238	-0.464238	0.0632624	-0.464238	-0.464238
WBGene00221848	0.151829	-1.44871	1.09678	-1.23751	-0.00428382	-0.352335	0.143993	-0.282021	-0.339206	-0.266556	-0.162169	-1.02844	-0.12812	-0.542573	0.41889	-1.31626	0.14452	0.160795	-0.0703537	-0.971587	-1.29763	-1.04379	-0.86672	-1.03446	-0.406689	-0.888581	-1.2225	-0.785029	-0.145833	-0.304693	0.419191	0.575978	-0.642443	0.102296	1.27894	-1.00989	0.447321	0.251336	0.789502	0.762803	0.445511	-0.054174	0.761295	0.345888	0.609311	-0.91473	0.304678	-0.334141	0.825564
WBGene00221849	-0.607395	-1.38462	0.131873	-0.578412	-0.608788	-0.74197	-1.17305	-0.42949	-0.709676	-0.0745674	-0.657269	-0.0642535	-0.0974452	-0.147588	-0.468864	-0.447356	-2.33411	-0.886643	-0.971987	-0.41212	-0.623863	-1.89336	-0.864651	-1.23039	-0.773626	-0.664905	-0.990826	-0.830096	-1.01746	-1.27443	-0.58415	-1.35645	-0.470046	-1.2095	-1.47814	-1.08235	-0.820692	-0.651064	-0.80537	-1.21239	-0.735383	-0.441007	-0.962619	-0.913601	-1.40031	-1.26452	-1.04625	-0.790486	-0.791631
WBGene00221851	-1.51466	-0.365852	-0.625478	-0.427367	-1.51466	-1.10696	-0.341075	-0.214947	-0.467949	-0.327647	-0.50381	-0.467056	-0.181533	-0.498713	-0.632576	-0.0215028	-0.0709731	-0.341139	-0.404207	-0.73539	-0.431811	-0.701677	-0.680602	-0.229548	-0.108716	-1.07607	-0.281289	-0.841289	-1.51466	-0.817028	-0.120269	-1.51466	-0.802552	-0.581959	-1.51466	-0.65455	-0.951314	-0.739498	-0.100363	-0.470307	-0.316105	-0.524733	-0.742284	-0.929222	-0.531133	-0.416454	-0.629632	-0.51307	-0.489839
WBGene00221853	1.27636	-0.668761	-1.51076	0.30259	-0.49485	-0.144995	0.120752	0.240266	-0.352095	-0.472084	-0.465448	-0.707613	-0.334412	-0.560638	-0.472204	-0.176178	-0.538394	-0.287093	-0.745681	-0.71552	-0.921845	-0.831199	-1.01086	-0.838254	-0.449015	-0.341973	-0.454887	-1.3369	-1.20704	-0.965634	-1.05209	-1.61443	-1.77057	-2.18155	-1.75039	-1.2881	-1.55252	-1.52486	-0.932865	-1.09598	-0.697861	0.060926	-0.562438	-0.330566	-1.10771	-0.451143	0.398921	0.218355	-0.754548
WBGene00221859	-0.0982545	-0.353565	0.910358	0.816003	0.382507	0.259522	-0.0462877	0.468272	-0.0368402	0.0603993	0.1119	-0.463048	0.242857	-0.0760801	-0.247149	0.0342691	1.11638	0.798862	0.329751	-0.378948	0.562518	0.706562	0.651275	0.109283	0.0741264	0.220317	0.118256	0.177542	0.429887	-0.11774	0.619092	-0.325767	0.836091	0.522589	1.09538	1.07997	1.04023	0.926151	0.284504	0.644682	0.66345	0.457886	-0.3878	0.227153	0.231155	0.389716	-0.0259529	0.531464	-0.48736
WBGene00221870	-1.97728	-0.0990634	0.651887	-0.191322	-0.629467	-0.354936	-0.157408	-0.327383	0.320065	0.19761	-0.0771015	-1.97728	0.0763706	-0.298889	-1.97728	-1.97728	-0.00320374	-0.0621157	-1.97728	-0.133917	-0.510489	-0.395233	-0.576401	-1.06696	0.0614906	0.050009	-0.0696348	-0.969521	-0.519106	0.135023	0.513749	-1.97728	-1.97728	-0.425262	0.700227	-0.696485	0.0102004	-0.667471	0.369611	0.608291	-0.024751	0.226413	0.188744	0.300692	0.957359	0.403974	-0.660177	-0.732368	0.772264
WBGene00221872	-0.783732	-0.783732	-0.783732	-0.783732	0.148769	-0.783732	-0.783732	-0.783732	-0.783732	-0.783732	-0.783732	-0.783732	0.272874	-0.783732	-0.783732	-0.783732	0.662214	-0.783732	-0.783732	-0.783732	-0.783732	-0.783732	-0.163694	-0.18617	0.132369	-0.783732	-0.783732	-0.783732	-0.783732	-0.170124	-0.783732	-0.783732	-0.783732	-0.0698458	0.474248	0.518805	-0.783732	0.359239	-0.128366	-0.783732	-0.0202951	-0.0137298	-0.783732	-0.282097	0.133176	-0.783732	-0.213624	-0.783732	-0.783732
WBGene00221883	-3.7725	-0.719417	-0.125224	-0.612229	0.2014	-0.233406	-0.038203	-0.449489	-0.0358256	0.201054	0.0623533	0.00721799	-0.79253	-0.0543862	-0.546003	0.112542	0.50566	-1.34402	-0.0983769	-1.42678	-0.0698575	-0.0840321	-0.328329	0.320749	-0.344033	-0.938508	-0.567182	-0.418435	-0.345575	-0.0307176	0.232908	-0.673476	-0.404858	-0.728673	0.0367107	-0.185883	-0.101363	-0.288218	-0.567406	-0.0403875	-0.224819	0.235658	0.140786	-1.20609	-0.524573	-0.527835	0.105399	0.000619699	-0.143461
WBGene00221885	-1.71226	-0.14431	-0.558631	-0.0461406	-0.388662	-0.0699464	0.0824348	-0.201015	-0.957325	-0.301585	0.0862113	-0.308856	-0.364435	-0.0834422	0.95367	0.15259	-1.71226	-0.103597	-0.744608	-0.182463	-1.31836	-1.26375	-0.475565	-1.09177	-1.11629	-0.843665	-1.08543	-1.49566	-1.32227	-0.954464	-0.673345	-0.663283	-0.46075	-0.491038	-1.71226	-1.39764	-0.144339	-1.12774	-0.412947	-0.494458	-0.0621537	-0.622074	0.701043	-0.689769	-0.167645	-0.227032	-0.724706	-0.168582	-0.849761
WBGene00221889	1.27692	0.789788	-1.1352	-1.1352	0.389404	0.435394	0.347917	-0.13517	0.383373	0.761649	0.875482	0.678241	0.639262	0.973131	-1.1352	0.340188	-1.1352	0.414321	0.348525	0.364324	0.808183	0.0266127	0.269579	0.401765	0.695002	-0.103532	0.248144	0.331185	0.604234	0.161634	0.406921	1.05883	-1.1352	0.784243	0.298417	-1.1352	-0.266154	-0.350666	0.476027	0.380828	-0.148529	-1.1352	-1.1352	-0.0987013	0.605963	0.498844	0.765159	0.307146	0.783593
WBGene00221899	-0.656856	-0.656856	-0.656856	-0.656856	-0.656856	-0.656856	-0.190353	-0.00752964	-0.656856	-0.656856	-0.656856	-0.656856	-0.656856	-0.656856	-0.656856	-0.656856	-0.656856	-0.656856	-0.656856	-0.656856	-0.10469	-0.656856	-0.656856	-0.157009	-0.656856	-0.656856	-0.656856	-0.656856	-0.109124	-0.656856	-0.656856	-0.656856	-0.656856	-0.0601524	-0.656856	-0.656856	-0.656856	-0.656856	-0.108864	-0.656856	-0.656856	-0.656856	-0.656856	-0.236969	0.108653	-0.656856	0.101451	-0.656856	0.0154667
WBGene00221906	-0.514804	-0.514804	-0.514804	-0.514804	-0.514804	-0.514804	-0.514804	-0.514804	-0.514804	-0.514804	-0.514804	-0.514804	-0.514804	-0.514804	-0.514804	-0.514804	-0.514804	-0.514804	-0.514804	-0.514804	0.576067	-0.514804	-0.514804	-0.514804	-0.514804	-0.514804	-0.514804	-0.514804	-0.514804	0.18738	-0.514804	-0.514804	-0.514804	-0.514804	-0.514804	-0.514804	-0.514804	-0.514804	-0.514804	-0.514804	-0.514804	-0.514804	-0.514804	-0.514804	-0.514804	-0.514804	-0.514804	-0.514804	-0.514804
WBGene00221907	-0.492514	-0.492514	-0.492514	-0.492514	-0.492514	-0.492514	-0.492514	-0.492514	-0.492514	-0.492514	0.471218	-0.492514	-0.492514	-0.492514	1.26364	-0.492514	-0.492514	-0.492514	-0.492514	-0.492514	-0.492514	-0.492514	-0.492514	-0.492514	-0.492514	-0.492514	-0.492514	-0.492514	-0.492514	-0.492514	-0.492514	-0.492514	-0.492514	-0.492514	-0.492514	-0.492514	-0.492514	-0.492514	-0.492514	-0.492514	-0.492514	-0.492514	-0.492514	-0.492514	-0.492514	-0.492514	-0.492514	-0.492514	-0.492514
WBGene00221916	-0.987998	0.284282	-0.987998	-0.987998	-0.0953146	0.100017	0.0796536	0.35427	0.589496	0.0931375	0.433994	0.17458	0.0147808	-0.502277	-0.987998	0.234124	0.35376	-0.987998	-0.987998	-0.987998	0.382229	0.196014	-0.0577805	-0.399665	0.512339	-0.987998	-0.394497	-0.987998	-0.346523	-0.207025	-0.987998	0.740735	-0.371136	-0.987998	-0.987998	0.471842	0.194931	0.677662	0.375642	0.80115	-0.247437	-0.241477	0.673762	-0.48935	0.268881	0.00428196	0.259833	0.0400177	0.386525
WBGene00221920	0.583319	-0.00355985	0.587309	0.478462	0.721829	0.796741	0.515943	0.0898327	0.467487	0.770366	0.526854	-0.147618	0.295786	0.025314	-0.623425	0.157561	-0.219053	0.998133	0.357458	0.192898	0.650685	0.32157	-0.0129315	0.601412	0.0374672	0.22807	0.310263	0.0372494	0.554266	0.252566	0.750328	0.0329476	-0.235753	-0.307736	-0.408635	-0.0139585	-0.646382	-0.520454	0.303794	0.616779	0.305358	0.385175	0.600121	0.00338287	-0.31927	0.393398	0.338664	0.33587	0.374575
WBGene00221923	-0.758298	-0.758298	-0.758298	-0.758298	-0.758298	-0.758298	-0.758298	-0.758298	-0.758298	-0.758298	-0.758298	-0.758298	-0.758298	-0.758298	-0.758298	-0.758298	-0.758298	-0.758298	-0.758298	-0.758298	-0.758298	-0.758298	-0.758298	-0.758298	-0.758298	-0.758298	-0.758298	-0.758298	-0.758298	-0.758298	-0.758298	-0.758298	-0.758298	-0.758298	-0.758298	-0.758298	-0.758298	-0.758298	-0.758298	-0.758298	-0.758298	-0.758298	-0.758298	-0.758298	-0.758298	-0.758298	-0.758298	-0.758298	-0.758298
WBGene00221929	-0.514513	-0.671579	-0.0950198	-0.549374	0.215769	-0.311124	-0.110322	-0.718251	-0.285663	-0.353357	-0.345809	-0.893759	-0.370875	-0.439839	-0.756778	-0.737506	-0.519309	-0.759443	-1.07309	-0.822981	0.0750479	-0.36069	-0.132539	0.360167	-0.284208	-0.069874	0.0254782	-0.185595	0.106054	-0.058775	-0.415763	-0.707207	-1.97652	-1.62412	-1.84024	-2.6124	-2.10711	-1.57323	-0.39262	-0.291574	-0.392965	-0.335302	-0.701542	-0.641653	-0.472648	-0.329571	-0.492846	-0.57034	-0.193966
WBGene00221932	-1.02251	0.822638	0.148968	-1.02251	0.679139	-0.166461	0.764861	0.596623	-1.02251	-0.00400474	0.189504	0.366858	-1.02251	-0.70594	-1.02251	-0.0275834	0.595968	-1.02251	-0.0184723	-1.02251	0.885387	0.529505	0.350419	0.614274	0.15265	0.34242	0.0487276	-0.144711	0.407035	0.212179	-1.02251	-1.02251	-0.312598	0.208651	-0.0727156	0.437299	0.783538	-0.0067035	-1.02251	-1.02251	0.0839672	-0.154344	0.900216	0.254914	-0.370601	0.436791	1.0738	-0.0633566	-0.115542
WBGene00221934	-0.386287	0.527835	-0.380634	0.126599	-0.286072	-0.214873	-0.590678	-1.22221	-0.550549	-0.25388	-1.01576	-0.265016	-0.416106	-0.425403	-0.678289	-0.499127	-0.472737	-0.332324	0.430739	-1.69439	0.283177	0.320778	0.916305	0.55965	0.371599	-0.0182696	0.149641	0.250545	0.143651	0.0415657	0.18218	-0.834651	-0.381639	-1.00399	-1.80767	-1.41963	-0.890384	-0.404631	0.30751	-0.0913976	-0.012	-0.330425	-0.0141588	-0.710932	-0.0519229	0.674149	0.498912	0.243445	-0.403641
WBGene00221960	0.901115	-0.374851	0.200462	-0.240092	-0.114008	-0.795637	-0.820106	0.185144	0.211229	0.0124724	-0.411501	-0.819807	-0.412754	-0.432964	-0.768885	0.0722825	-0.221757	-0.189839	-1.15832	-0.12817	-1.071	-1.27933	-0.51105	-1.08757	-1.26064	-0.587645	-0.996024	-1.08412	-1.59928	-0.961432	-0.131398	-0.911658	-0.394078	-0.305122	-2.07124	-1.61036	-2.00062	-1.27816	0.418906	0.131857	-0.30899	-0.249531	-0.590622	-0.608201	-1.54619	-1.2477	-0.809272	-0.463019	-0.452488
WBGene00221970	-0.00556816	-0.91186	-0.115436	-0.0656577	-0.475288	0.194597	-0.0442932	0.214961	-0.377271	-0.225972	-0.0859169	-0.102939	-0.104044	-0.710291	-0.91186	-0.242881	-0.15024	-0.183788	0.341875	-0.91186	-0.0163231	-0.4658	0.25817	-0.193958	-0.217032	-0.544776	-0.312956	-0.249899	-0.263962	-0.0693659	-0.91186	-0.183239	-0.161281	-0.377312	0.720727	-0.0549987	0.147994	-0.0340232	-0.627354	-0.210773	0.0975114	0.206902	-0.230629	-0.541989	-0.484314	0.0959667	0.0520315	-0.0808755	-0.305629
WBGene00221981	-0.879293	-2.00069	-1.01511	-1.50582	-0.395849	-0.903818	-0.739002	-0.881108	-0.491096	-0.640672	-0.376589	-0.536867	-1.00102	-0.642339	-2.00069	-1.17268	-1.05814	-2.00069	-0.738266	-1.14921	-1.64512	-1.32027	-0.949071	-1.68474	-1.0118	-1.24529	-1.44586	-0.817216	-0.899995	-1.4358	-2.00069	-1.09894	-0.820351	-1.61045	-2.00069	-2.00069	-1.65419	-1.48157	-0.899561	-0.821827	-0.51535	-0.890104	-0.324415	-1.54268	-0.70759	-1.37785	-0.428098	-0.39012	-0.456072
WBGene00222000	-0.280042	-0.865841	-0.426174	-0.784794	-1.10223	-1.2734	-0.762524	-0.239436	-0.0390412	0.0427776	-0.4048	-0.818819	-0.412582	-0.411686	0.34806	0.479834	-0.240677	-0.28048	-0.387744	-0.122867	-0.631682	-0.578414	-0.269469	-0.266056	-0.324826	-0.699699	-0.627291	-0.742312	-0.604288	-0.642639	-0.12094	-0.216876	-1.35471	-1.62067	-1.60343	-1.15884	-1.44044	-1.45716	-0.49846	-0.207051	-0.214123	-0.304549	-0.339156	-0.59369	-1.14071	-1.32217	-0.662482	-0.406999	0.138952
WBGene00222005	-0.520596	-0.99041	0.538077	-1.03893	-0.0394696	-0.782235	-1.17161	-0.226281	-0.773327	0.206699	-0.513394	-0.712046	-0.514172	0.140033	-0.302816	-0.177403	-0.451443	-0.207395	-0.13916	0.405943	-1.46923	-2.30854	-0.865312	-1.73073	-1.25502	-2.40944	-1.23423	-1.37367	-1.08913	-1.72592	-0.908954	-2.13257	0.0620961	-0.482683	-2.62319	-2.27584	-2.36001	-1.52512	0.571063	0.281887	0.337684	-0.262383	-0.105798	-0.548754	-0.933761	-0.912204	-0.634994	-0.203891	-0.471728
WBGene00222006	1.09575	-1.49529	-0.00677405	-0.214709	-0.165804	-0.208508	-0.21832	-0.122738	-0.0653062	0.613501	0.619894	0.350015	-0.394512	0.116112	0.842805	1.10147	1.19615	0.678576	0.306547	0.0131289	-0.0656412	-0.124932	-0.90955	-0.133894	-0.656593	-0.957653	0.0555287	-0.609402	-0.954046	-0.795138	0.576095	0.0154332	-0.605207	-0.584249	-4.17117	-2.14842	-2.33985	-2.64291	-0.165292	-0.0558116	0.107295	-0.367393	0.466026	-0.0313864	0.419527	0.131582	-0.174777	1.147	0.157395
WBGene00222030	0.373193	0.343602	0.584385	0.581458	0.302823	0.326451	0.38467	0.0817326	0.441747	0.0199726	0.076804	0.286183	0.210057	0.369733	0.295343	0.320311	0.452083	0.951015	0.68013	0.731846	0.354123	0.771364	1.02873	0.882627	0.883887	0.658172	0.905642	0.512821	0.932654	0.976676	0.673613	0.825012	0.884576	0.903432	0.743957	0.86679	1.05915	0.882787	0.685649	0.932624	0.858305	0.608513	0.738788	0.838977	0.538299	0.992419	0.788331	0.424707	0.649346
WBGene00222046	0.585858	-0.651394	0.104198	-0.651394	-0.238989	-0.111853	-0.261522	0.507246	-0.651394	-0.651394	-0.0880122	-0.651394	-0.651394	-0.312283	-0.651394	-0.651394	-0.651394	-0.651394	-0.651394	-0.651394	-0.651394	-0.651394	-0.651394	-0.411078	-0.421273	-0.304974	-0.40843	-0.651394	-0.189603	-0.516581	-0.651394	-0.651394	-0.396342	-0.354255	-0.0483818	-0.651394	-0.651394	-0.255447	0.0875279	-0.355321	-0.651394	-0.103688	-0.651394	-0.176537	0.00770833	-0.175724	-0.25231	-0.443369	-0.651394
WBGene00222057	0.936209	0.518102	-1.33169	-0.187529	-0.571643	-0.338437	-0.613022	-0.00310866	-0.106092	-0.136218	-0.556841	-1.33169	-1.33169	-0.706287	0.693228	-1.33169	-1.33169	-1.33169	-0.15436	-1.33169	-0.832282	-0.765643	-0.528593	-0.297432	-0.906811	-0.268368	-0.883162	-0.460616	-0.837075	-0.69462	-1.33169	-0.0615141	0.332719	-0.400623	0.363701	0.30203	-0.217237	0.0411072	0.220571	0.12929	-1.33169	-0.323472	-0.144357	-0.969876	-0.587391	-0.455546	-0.911869	-0.0360327	0.0417641
WBGene00222061	0.198964	0.0967518	0.0571484	0.0577042	0.338178	0.501869	0.384165	0.220058	0.509486	0.354699	0.523867	0.160163	0.217162	0.0345165	0.279841	0.0413187	0.41498	-0.245788	0.468147	0.446466	0.0176235	-0.0450524	0.163145	0.0935664	0.0229119	-0.0122896	-0.064214	0.0657558	0.0334769	-0.0372718	0.041706	-0.245057	-0.745178	-0.890582	-1.18022	-1.15406	-0.223124	-0.65217	0.0782975	-0.416164	0.0520741	0.295678	-0.519989	0.290327	-0.080723	-0.219415	0.283833	0.161606	0.299144
WBGene00222070	0.230238	0.976689	-0.584363	-0.830804	0.110086	-0.323249	-1.32241	-0.251034	-0.306432	-0.244461	-0.0258484	-0.401875	0.072161	-0.723891	-1.06292	-1.58399	-0.731016	-0.195423	-0.431867	-0.103867	-0.962564	-1.43801	-0.919379	-0.728374	-0.417509	-1.22446	-0.796038	-0.494465	-1.68018	-1.35623	-0.901932	0.729548	-1.22602	-0.509383	-0.613096	-2.16433	-0.80161	-0.122207	-0.558842	0.666972	-0.415519	-0.504904	0.514883	-1.20521	0.0536996	-0.576937	-0.601617	-0.311111	0.575019
WBGene00222093	-0.581451	-0.581451	-0.581451	-0.581451	-0.581451	-0.581451	-0.581451	-0.581451	-0.234397	-0.581451	-0.581451	-0.581451	-0.581451	-0.581451	-0.581451	-0.581451	-0.581451	-0.581451	-0.581451	-0.581451	-0.264553	-0.581451	-0.286852	-0.299118	-0.581451	-0.581451	-0.581451	-0.402243	-0.581451	-0.421148	-0.581451	-0.581451	-0.282277	-0.581451	-0.581451	-0.325259	-0.581451	-0.581451	-0.267344	-0.235634	-0.581451	-0.581451	-0.581451	-0.581451	-0.581451	-0.581451	-0.581451	-0.154078	-0.581451
WBGene00222138	-0.253475	0.0151944	-0.65033	-0.450352	-0.269135	-0.280079	-0.255825	-0.338094	-0.0723883	-0.143461	-0.285669	-0.338081	-0.260915	-0.647205	-0.67142	-0.15368	-0.424524	-0.343457	-0.946621	-0.360141	-1.5264	-1.65855	-0.579019	-0.585336	-0.538817	-0.806723	-0.635044	-0.785892	-0.901926	-0.905784	-1.00654	-0.738487	-2.25525	-2.11345	-2.10087	-2.3836	-1.91971	-1.74641	0.120003	-0.3267	-0.0788442	-0.668284	-0.56762	-0.548728	-0.843563	-1.31281	-0.590221	-0.562391	-0.898708
WBGene00222160	0.095629	0.128627	-0.183342	0.225444	0.31486	0.413901	0.0203294	-0.0228998	0.324804	0.39233	0.277421	0.0183914	0.0248392	-0.0778191	-0.32669	-0.272367	0.218299	-0.176241	-0.16375	-0.0554013	-0.874417	-0.852269	-0.00976698	-0.219208	-0.043913	-0.075292	-0.265905	0.0395775	-0.342676	-0.263061	-0.428666	-0.175365	-0.68249	-0.802391	-1.47389	-0.855842	-1.04506	-0.684357	0.487017	0.205536	0.125375	-0.00279233	-0.0667208	-0.0681065	-0.402681	-1.09899	-0.0544299	0.00132455	-0.613009
WBGene00222168	-0.960073	-3.89475	0.378325	0.139477	-0.962571	0.0219394	-0.316982	-0.366865	0.228884	0.355147	0.364365	0.885764	0.882065	0.569489	0.354981	1.05644	-3.89475	0.14873	-0.650442	0.0097393	0.199744	0.649931	0.322594	-0.0225713	0.0337701	-0.270047	-0.150479	-0.696014	0.181341	-0.551045	0.587587	-1.45678	0.785844	0.882792	0.636146	0.662221	-0.343452	-0.286194	0.679697	0.981465	-0.172306	-0.984079	0.631612	0.380444	0.493022	-2.12269	-0.606912	-0.148918	0.162367
WBGene00222179	-0.663161	-0.663161	-0.663161	-0.663161	0.410407	-0.663161	-0.663161	-0.0448326	-0.663161	-0.663161	-0.184039	-0.663161	-0.663161	-0.663161	-0.663161	-0.663161	-0.663161	-0.663161	-0.663161	-0.663161	-0.663161	-0.0791957	0.108603	-0.663161	-0.663161	-0.663161	-0.663161	-0.663161	-0.663161	-0.172716	-0.663161	-0.663161	-0.161136	-0.663161	-0.663161	-0.663161	-0.663161	-0.663161	0.144391	-0.663161	-0.663161	-0.0503963	-0.663161	-0.260822	-0.663161	-0.663161	-0.663161	-0.663161	-0.663161
WBGene00222193	-0.845823	-0.421387	-0.0247751	-0.68142	-0.508239	-0.503249	-0.558529	-0.713487	-0.360374	-0.123832	-0.630715	-0.442374	-0.476237	-0.795668	-0.478685	-0.550097	-0.880118	-1.27288	-1.15877	-1.75306	-1.38638	-1.69186	-1.05582	-0.815961	-0.98981	-0.843969	-1.08984	-1.00185	-0.916918	-1.3457	-0.692132	-0.819867	-1.72958	-2.56235	-3.30467	-2.92418	-2.76044	-2.56495	-0.93925	-0.480927	-0.191567	-1.08494	-0.597316	-0.923428	-1.86612	-1.16393	-0.91249	-0.938289	-1.35487
WBGene00222210	-0.565488	-0.158294	-0.750723	-1.2054	-1.1968	-1.08617	-0.822056	-0.302508	-0.34833	0.0401186	-0.681491	-0.071729	-0.707872	-0.474707	-0.584196	-1.06124	-1.93047	-0.822272	-0.702008	-0.118357	-2.03055	-1.66982	-1.01147	-1.4425	-0.910563	-1.7055	-1.0817	-0.86304	-1.6233	-1.09051	-1.03765	-2.05248	-0.977277	-1.32501	-1.82884	-2.0529	-1.51034	-1.90796	-0.138498	0.12133	-0.403327	-0.715017	-0.756234	-1.08009	-1.14366	-2.4085	-1.22231	-0.914812	-1.15572
WBGene00222230	1.418	-1.11156	-0.932978	-0.833843	-0.161597	-0.321598	-0.791423	-0.28188	-0.251844	-0.217396	-1.33872	0.00590833	-1.17856	-0.966897	-0.947085	-0.505988	0.186348	0.446936	-0.489987	-1.15057	-1.22142	-0.938509	-0.0771865	-0.136628	-0.586204	-1.81093	-0.372888	-1.20309	-0.968449	-0.492199	-2.61474	-2.61474	-0.309015	-1.12012	-2.61474	-0.655154	-1.57196	-0.951183	-0.107798	0.155797	-0.745295	-0.732022	-0.777261	-0.779137	-1.13543	-1.5275	-0.941234	-0.864104	-1.31618
WBGene00222264	-1.4681	-0.0318868	-1.4681	-0.122365	-0.0307747	-0.27905	-0.575542	-0.700741	0.83417	-0.923247	-0.890384	-0.180174	-1.4681	-0.225945	-1.4681	-1.4681	0.0636173	0.00474923	-0.0884242	-1.4681	-1.4681	-0.74833	-0.197431	0.172081	0.544901	0.117252	-0.226475	-0.112635	-0.831607	-0.34117	0.600659	-1.4681	-1.4681	-0.768948	-1.4681	-1.4681	-0.152909	-1.4681	-0.137329	0.557779	-0.272834	-0.263336	-1.4681	-0.991212	-1.4681	0.127328	0.273376	0.0313404	-1.4681
WBGene00222275	-0.125957	0.372566	-0.43517	0.342202	0.190153	0.194364	0.257575	-0.0885943	0.000800705	0.0540276	-0.169275	-0.252602	-1.24934	-1.15219	-1.45791	-0.785884	-0.401714	-0.454996	-0.477573	-0.87824	-0.073519	-0.264801	0.0293145	0.00074613	0.106738	0.163628	0.120697	-0.0397566	-0.208154	-0.307224	-1.04916	-1.31509	-1.33379	-1.98747	-2.57773	-1.67965	-1.58333	-1.49049	-0.640076	-0.839403	-0.883902	-0.669694	-0.718015	-0.10532	-0.6344	-0.0348187	0.244255	-0.276625	-1.46025
WBGene00222289	0.144191	-1.32337	-0.66648	-1.45267	-0.515776	-0.846283	-0.51276	-0.203253	0.342992	0.306558	-0.1359	-0.466645	-0.169264	-0.15205	0.273231	-0.11556	-0.84512	-0.982447	-0.455798	-0.32221	-1.38421	-1.41522	-1.69659	-1.27919	-1.39879	-1.21905	-1.00005	-1.0392	-1.3123	-1.31342	-0.486565	-0.459205	-1.4645	-1.44975	-2.75255	-2.29696	-2.58665	-1.61194	-1.20883	-0.755848	-0.791793	-0.64481	-0.499778	-0.253633	-0.757618	-1.35707	-1.0901	-0.804174	-0.0901773
WBGene00222295	-0.00550359	-0.824333	-0.106796	-0.824333	-0.18807	-0.523103	-0.21824	-0.301109	-0.824333	-0.113251	-0.427705	-0.824333	-0.36853	-0.20007	0.457616	-0.223782	0.198369	-0.169612	0.100064	-0.824333	-0.238491	-0.426795	-0.413044	-0.428843	-0.443969	-0.498129	-0.173504	-0.30003	-0.243074	-0.499042	-0.17512	-0.169109	-0.266061	-0.544879	0.0549493	0.0223586	0.05824	-0.210071	0.147179	-0.194365	-0.521013	-0.517808	-0.212562	-0.375853	-0.199512	0.0884193	-0.448064	-0.00268096	0.0190951
WBGene00222309	-0.447681	-0.576641	-0.769955	-0.872195	-0.363251	-0.423811	-0.402069	-0.813155	-0.631361	-0.236954	-0.515239	-1.10723	-0.612099	-0.821914	-1.37783	-0.881512	-1.59195	-0.829085	-1.22912	-1.31366	-0.705843	-1.34794	-1.08791	-1.08561	-0.451405	-0.778528	-0.881897	-0.694985	-0.930678	-0.84632	-1.36753	-1.35439	-1.7479	-1.54357	-2.18792	-1.98896	-1.62201	-1.6551	-0.499656	-0.199716	-0.256419	-0.534717	-0.705611	-1.24148	-1.48778	-1.44042	-0.938991	-0.866235	-0.669779
WBGene00222336	-0.85101	-1.78134	0.764099	-0.0390802	0.240619	-0.175273	-0.618596	-0.151383	-0.124307	0.355044	-0.424366	-0.183737	-0.389047	-0.559329	0.0433607	0.278162	0.51606	-0.549684	-0.945284	-1.17296	-0.0299788	-0.550803	-0.410846	0.373419	-0.363766	0.735737	0.976789	0.00350905	0.147889	0.166147	-0.443003	0.394744	-0.927871	-1.81304	-1.24878	-2.72872	-0.748309	-0.122471	0.610011	0.416237	-0.49917	0.926944	0.152971	0.122222	-0.427549	-0.634907	0.402335	-0.0588948	0.938025
WBGene00222338	0.718407	-0.292853	0.36971	-1.90967	-0.130168	0.146233	0.167273	0.0931833	0.33466	0.276675	-0.368268	0.077795	-0.235606	0.27484	-0.166243	-0.353868	-1.90967	0.257647	-0.343388	-0.028065	-0.653794	-0.213693	0.0605493	-0.114086	0.0995009	-0.642806	-0.266965	-0.4914	-1.07082	-0.295879	0.56436	-0.729385	-0.429196	-0.299556	-0.856876	0.151118	-0.292876	0.133414	-0.387491	-0.430749	0.152748	0.082536	0.0763894	-0.286494	-0.150471	0.150593	0.0328886	-0.487466	-0.456634
WBGene00222351	0.100338	-2.46325	-1.02565	-0.716651	-0.429032	-0.301299	-0.681566	0.0977267	-0.382065	0.359027	-0.107559	0.0197088	-0.0055289	-0.420171	-1.03676	-0.0890155	0.0969398	0.681636	0.298724	0.155025	-1.04481	-0.527727	-0.670167	-0.501193	-0.0946563	-0.466235	-0.398727	-1.12898	-1.89014	-0.254254	0.018892	0.409418	-0.348249	-0.0192866	0.48532	0.061195	0.0524877	-0.898686	0.186856	-0.38601	0.0727953	0.0847683	-0.0637712	0.309118	-0.034691	0.466079	-0.107386	0.229635	0.0670613
WBGene00222355	-0.643865	0.640154	0.61518	0.341657	-0.0234296	0.503166	-0.0740722	0.114266	0.368246	0.414784	-0.0502463	-0.15384	-0.750834	-0.115435	-0.368012	-0.0834849	0.348027	-0.188885	-0.0733313	0.101479	-0.00281425	0.176769	0.185453	0.148528	0.0382096	0.309048	0.288961	0.282982	-0.175107	-0.0506745	-1.62257	0.165172	0.0833891	0.125328	-0.134233	-0.132317	0.0686613	-0.0602596	0.461553	0.0215844	0.0951363	0.0479931	0.278533	-0.0535922	-0.354336	-0.761266	-0.0113521	-0.167097	-0.183126
WBGene00222366	-0.564096	-0.564096	-0.564096	-0.564096	-0.564096	-0.564096	-0.564096	-0.564096	0.183085	0.0329648	-0.564096	0.299117	-0.564096	-0.0493373	-0.564096	-0.564096	-0.564096	-0.564096	-0.564096	-0.564096	-0.564096	-0.564096	-0.564096	-0.564096	-0.564096	-0.564096	-0.564096	-0.564096	-0.564096	-0.181233	-0.564096	-0.564096	-0.564096	-0.564096	-0.564096	-0.564096	-0.564096	-0.564096	-0.564096	-0.564096	-0.564096	-0.564096	-0.564096	-0.564096	-0.564096	-0.564096	-0.564096	-0.564096	0.27577
WBGene00222378	0.277897	-0.90942	0.152463	-0.330485	-0.282894	-0.409836	-0.90942	-0.90942	-0.442283	-0.545253	0.186431	-0.360072	0.00930389	-0.216332	-0.90942	-0.90942	-0.90942	0.736127	0.0109774	-0.90942	0.265733	-0.27077	-0.90942	0.0610414	-0.295064	-0.90942	-0.520568	-0.32547	-0.484112	-0.513246	-0.90942	-0.90942	0.424823	0.0435886	-0.0353117	-0.321969	-0.490383	-0.546501	-0.0215692	0.041247	0.0977736	-0.90942	-0.90942	-0.0623329	0.03462	0.154521	-0.300887	-0.168074	-0.90942
WBGene00222384	0.571721	0.189841	0.52131	0.198549	0.373419	0.387968	0.301365	0.159419	0.358669	0.14329	0.018816	0.371269	0.179604	0.147266	0.8532	0.380726	0.840565	0.468066	0.688061	0.523579	0.515524	0.542418	0.677107	0.673273	0.469463	0.4855	0.311241	0.273705	0.414259	0.280158	0.148398	0.58338	0.362286	0.276747	-0.0469008	-0.00300363	0.181209	0.453246	0.244664	0.200418	0.0929687	0.195592	0.458739	0.326104	0.420403	0.715907	0.46011	0.437908	0.282943
WBGene00222406	-0.120095	-1.21212	0.412397	-0.185199	0.0447974	-0.295905	-0.161987	-0.277418	0.0384795	0.0856946	-0.207281	-0.225887	-0.227097	-0.101117	0.403029	-1.21212	-1.21212	-0.314981	-1.21212	-1.21212	-0.252947	0.0618042	0.159924	0.0577654	0.161559	-0.447212	-0.101519	-0.388805	-0.259085	0.116304	-1.21212	-1.21212	-1.21212	0.130724	-0.417249	-0.173609	-0.414071	-0.249587	-0.587233	0.0358144	-0.136781	-0.00205557	-0.154245	-0.571485	-0.659431	0.160433	-0.145137	-0.409709	-0.0914259
WBGene00222412	0.223905	0.685764	0.0393362	0.16261	0.150965	0.107039	0.137727	0.634148	0.510279	0.424616	0.27923	0.389274	-0.165747	-0.180112	-0.561552	-0.146844	0.249762	0.310546	0.137521	-0.0976235	0.427269	0.458463	0.574243	0.504683	0.388196	0.247008	0.224042	0.179543	0.0712065	0.139129	-0.155849	-0.426075	0.297026	0.195128	-0.338876	-0.150862	-0.454301	-0.0888393	0.0426686	-0.233882	-0.232932	-0.137356	-0.0716634	-0.00288054	-0.305477	0.0772943	0.261685	0.268832	-0.708208
WBGene00222427	1.06591	0.0638646	-0.14365	-1.27433	-1.3903	-0.975944	-0.741419	-0.611271	0.33379	-0.20998	-0.48808	-0.405745	-0.427614	-0.370516	-1.30648	-0.255475	-1.14938	-1.29893	-0.224023	-1.48243	-0.803727	-1.46468	-0.343305	-0.777061	-0.786397	-0.617986	-0.513156	-1.10699	-0.311763	-1.2357	-1.08077	-1.05102	-1.79327	-2.51271	-3.11668	-2.7527	-3.1038	-2.78409	-1.07323	-0.574129	-0.0775104	-1.09176	-0.947867	-1.12968	-2.61917	-1.58789	-0.722556	-1.03231	-1.3137
WBGene00222437	-0.228698	-0.28336	0.589505	0.0540195	0.196876	0.461204	0.0391522	0.351274	0.189547	0.321707	0.283062	-0.0874422	0.141888	0.548141	0.485199	0.703445	0.526575	0.84014	0.0217139	0.364367	-0.514131	-0.130659	-0.682348	-0.341218	-0.103304	-0.265065	-0.0957734	-0.541949	-0.439739	0.029011	-0.0346603	0.163079	-0.157311	0.382396	0.452015	-0.8707	-0.572617	0.347401	0.986233	0.441714	-0.0797431	0.377091	0.557469	0.20332	0.525772	-0.363713	0.603307	0.452764	1.00057
WBGene00222442	0.962271	1.41217	0.453128	-0.777286	-1.75439	-1.72696	-1.10386	-0.0150412	-0.00358657	-0.0227282	-0.380795	0.22801	-0.0732828	-0.162162	0.133263	0.681108	-0.146057	0.329882	-0.837112	-0.193643	-0.679354	-0.74696	-0.278918	-0.00646471	-1.34328	-1.63304	-0.0968012	-0.675352	-0.840003	-0.916585	-0.316116	-0.467708	-0.0992862	0.481211	-2.18788	-1.8397	-2.16732	-2.18538	0.339261	-0.0454721	-0.261296	-0.799278	-1.17172	-1.2102	-1.56318	-1.62364	-0.795928	0.304046	-0.547242
WBGene00222445	-0.652452	-0.652452	-0.652452	-0.652452	-0.652452	-0.652452	-0.652452	-0.652452	-0.652452	-0.652452	-0.652452	-0.652452	-0.652452	-0.652452	-0.652452	-0.652452	-0.652452	-0.652452	-0.652452	-0.652452	-0.652452	-0.652452	-0.652452	-0.224429	-0.652452	-0.652452	-0.652452	-0.652452	-0.652452	-0.397867	-0.652452	-0.652452	-0.652452	-0.137593	-0.652452	-0.260438	-0.652452	-0.652452	-0.652452	-0.652452	-0.652452	-0.652452	-0.652452	-0.652452	0.348377	-0.652452	-0.652452	-0.652452	-0.652452
WBGene00222482	-0.86517	-0.607491	-0.540958	-0.554522	-0.646427	-1.37348	-1.05778	-0.702521	-0.467515	-0.778191	-0.907104	-0.516056	-0.300307	-0.636602	-0.887993	0.248857	-1.3818	-0.770258	-0.456701	-1.16383	-1.34251	-1.2135	-0.848826	-0.493481	-0.588042	-0.728874	-0.589462	-1.16425	-1.43717	-0.808115	-2.53353	-0.0498654	-1.33773	-1.99165	-4.2455	-2.96202	-3.53887	-1.51144	-0.908492	-0.934582	-0.796135	-0.34548	-1.19774	-1.57152	-1.1777	-0.962064	-0.786298	-0.317838	-0.393842
WBGene00222516	-1.27854	-0.591101	-0.391271	-0.549811	-0.285514	-0.504746	-0.852585	-0.253672	0.143431	-0.211787	-0.0723977	-1.45693	-0.668311	-0.691287	-0.827859	-1.08808	-0.468167	-0.543671	-1.07356	-1.68393	0.0779202	-0.347868	0.0358203	-0.0765023	-0.251722	-0.821467	-0.553319	-0.0868428	-0.266074	-0.222274	-0.0107369	-3.20127	-0.682912	-0.490588	-1.16059	-1.22398	-1.32726	-1.33032	0.00676507	-0.301768	-0.495766	-0.743341	-0.349203	-0.994701	-0.805961	-0.222545	-0.0914161	-1.14547	0.213244
WBGene00222518	0.608003	-1.28059	-2.91342	-0.350776	0.894666	-0.611577	-1.12183	-0.83557	-0.981364	-0.54752	-0.30418	-0.212334	-0.799687	-0.522591	-2.91342	-0.594703	-1.15793	-1.23369	-0.576448	0.692613	0.145544	-0.45043	0.0237757	-1.25667	0.110959	-0.256574	-1.24327	-0.515652	-0.139729	0.121827	-1.24725	0.821913	-0.937801	-0.304245	0.524745	-0.0851405	0.948318	-0.896201	-0.292647	-0.986427	-0.373118	0.0214973	-0.560485	-0.905362	-0.23673	-1.07542	-0.884334	-0.389707	0.113301
WBGene00222524	-0.282201	-0.533456	-0.229797	-0.629454	-0.0698179	-0.129077	-0.738122	-1.72963	-0.548214	-0.746508	-1.00213	-0.748213	-0.538101	-0.316387	0.34361	-0.350603	-0.986339	-0.648167	-0.831586	-0.434286	-1.19434	-1.55709	-0.868748	-0.73319	-1.34231	-0.499661	-1.72215	-0.724549	-0.805574	-1.47088	-1.39561	-0.856246	-2.05391	-1.91482	-2.9272	-1.91052	-2.25321	-2.79267	-0.52677	-1.02616	-2.05782	-0.622735	-1.0194	-1.05418	-1.20759	-1.0029	-0.644325	-0.409163	-1.40108
WBGene00222536	0.0958082	0.402573	-0.0536816	-0.515853	-0.300189	-0.506674	-1.04196	0.149189	0.204972	-0.270042	-0.163147	-0.204855	-0.160507	-0.527229	0.41755	-0.498105	-0.102726	0.614017	0.24399	-0.471269	0.379922	0.295181	0.779719	0.691515	0.942022	0.496883	0.545156	0.453805	0.0734932	0.445321	-0.836882	-0.829	-0.674174	-0.265083	-0.287062	-1.8459	-0.650655	-0.758929	0.273819	0.0581853	-0.804217	-0.111601	-0.338851	-0.0913982	0.148302	-0.173648	0.102114	0.0998629	-0.334385
WBGene00222542	-0.141424	-0.721866	-0.640473	-0.67881	-0.486833	-0.702764	-0.84599	-0.535718	-0.0462223	-0.526461	-0.320533	-1.07366	-1.11823	-1.19223	0.121663	-0.409432	0.182356	-0.386434	-1.14101	-0.988269	-0.515535	-0.653497	-0.571582	-0.0328081	-0.498704	-1.35481	-0.943212	-0.927141	-0.821177	-0.888423	-0.906031	-0.535825	-3.05739	-2.84262	-4.47715	-3.72184	-3.16126	-2.88728	-0.946625	-0.726343	-0.712697	-0.773546	-0.659741	-0.870171	-1.17949	-1.10405	-0.357866	-0.253801	-0.303177
WBGene00222543	-0.737849	-0.737849	-0.737849	-0.737849	-0.737849	-0.737849	-0.0705379	-0.308649	-0.348728	-0.438248	-0.196938	-0.737849	-0.368078	-0.485015	-0.737849	0.0568192	-0.737849	-0.737849	-0.737849	-0.737849	-0.382038	-0.737849	-0.737849	-0.420318	-0.433277	-0.287561	-0.416959	-0.245042	-0.737849	-0.556411	0.115825	-0.737849	-0.737849	-0.737849	0.0207684	-0.737849	-0.154938	-0.226781	0.0336084	-0.737849	-0.0502857	-0.0444343	-0.737849	-0.737849	-0.737849	-0.130315	-0.222955	-0.260379	-0.290856
WBGene00222547	0.372897	0.273468	-0.159873	-0.0390748	0.20941	-0.0733694	-0.0272487	-0.139357	-0.680111	-0.766836	-0.217751	-0.504169	-0.0984744	-0.0988604	-0.65376	-0.914132	-0.172345	-0.10172	-0.46003	-0.0757264	0.894951	0.721264	0.949399	0.772821	0.680347	0.600277	0.841367	0.603866	0.411562	0.477505	-0.121805	0.409831	-0.917807	-0.533092	-1.6089	-2.22528	-1.18742	-0.687726	0.377522	0.0691615	0.371497	0.252073	0.423128	0.247917	0.387012	0.761247	0.348023	0.328719	0.093509
WBGene00222573	0.506236	-1.16873	-1.16873	-1.16873	0.0143357	-0.712546	-0.850292	-0.394147	-0.458269	-0.418753	-0.221041	-1.16873	0.361174	0.116643	0.333508	0.148756	-0.167618	0.760959	0.450483	-0.261422	0.00191974	-0.322315	-0.0557942	-0.382229	0.0974955	0.338081	0.233924	0.0787379	-0.517872	0.0531878	0.528319	-0.20959	-0.544837	0.311412	-1.16873	0.0534773	-0.157821	-0.266545	0.317901	0.0740441	-0.70949	-0.175535	-0.0243718	-0.500089	-0.251838	-0.498984	-0.0137541	-0.0796511	0.0490319
WBGene00222592	0.709321	-2.08634	-0.279191	-0.286891	-0.521522	-0.711356	-0.418048	0.270462	-0.26081	0.184782	0.571606	-0.234367	-0.734822	0.16579	-0.137879	-0.59187	-0.587388	-0.710268	-0.0257423	-0.0978175	-0.817308	-1.11888	-1.20583	-1.00003	-2.03718	-1.35475	-1.39948	-1.45255	-0.894163	-1.02096	0.157701	-0.362788	-1.76426	-1.76091	-2.7186	-2.62844	-1.79135	-1.41279	-1.07565	-0.316469	-0.6968	-1.11608	-0.885855	-0.662411	-0.267048	-0.885022	-0.0955308	-0.12688	-0.69554
WBGene00222596	0.0731844	-0.653408	-0.432777	-0.54549	-0.762125	-1.07661	-0.524776	-0.471592	0.0318604	0.0714642	0.029862	-0.884099	-0.466854	-0.541132	-2.04623	-0.750244	-0.498164	-0.232311	-0.792137	-0.737403	-1.17605	-1.98063	-1.49218	-1.14357	-0.916559	-0.728408	-0.694317	-0.647066	-0.799038	-1.10756	-1.72752	-1.14618	-2.20058	-1.72419	-6.39786	-3.58474	-3.49106	-3.18259	-0.264269	-0.135639	0.0144277	-0.549175	-0.49735	-0.833336	-1.19279	-1.55065	-0.923945	-0.36128	-0.468138
WBGene00222601	0.48828	0.238286	0.500107	0.504424	0.116301	-0.0246022	0.0689894	0.534449	0.601511	0.216214	0.0909717	0.62106	0.133371	0.0272176	0.183505	0.478927	0.703737	0.657493	0.355872	0.16273	0.270164	0.318196	0.158238	0.175157	0.667885	0.4111	0.612426	0.182999	0.047556	0.53375	0.644131	0.0518495	0.485348	0.491563	0.790862	0.447194	0.762392	0.63297	0.590882	0.399463	0.339159	0.326489	0.473078	0.253578	0.488178	1.02465	0.448377	0.660256	-0.016324
WBGene00222608	-0.593693	-0.593693	-0.593693	-0.593693	-0.593693	-0.593693	-0.593693	-0.593693	-0.230711	-0.593693	-0.0815415	-0.593693	-0.593693	-0.593693	-0.593693	-0.593693	-0.593693	-0.593693	-0.593693	-0.593693	-0.593693	-0.593693	-0.593693	-0.593693	-0.593693	-0.593693	-0.593693	-0.593693	-0.0316992	-0.593693	-0.593693	-0.593693	-0.593693	-0.593693	-0.593693	-0.126104	-0.271364	-0.593693	-0.593693	-0.593693	-0.200234	-0.593693	-0.593693	-0.593693	-0.593693	-0.593693	-0.315475	-0.593693	-0.174269
WBGene00222625	-0.24445	-1.61154	-0.16857	-0.432778	-0.952177	-0.332396	-0.666433	-0.341938	-0.740623	-0.330318	-0.734223	-1.227	-0.545282	-0.702004	-0.899375	-0.466609	-0.248476	-1.58022	-2.03838	-0.717411	-0.64279	-0.890937	-0.686383	-1.28903	-0.979226	-0.975035	-1.02866	-1.0142	-1.04378	-1.22418	-1.58929	-1.9846	-1.45979	-1.73633	-2.57228	-2.42047	-1.42969	-1.92319	-1.10949	-0.223169	-0.701102	-0.357046	-0.817887	-0.924533	-1.08496	-0.76792	-0.846955	-0.739272	-0.619528
WBGene00222626	0.711354	-0.123407	0.329996	0.693682	0.292608	0.294475	0.532935	0.593822	0.589945	0.595943	0.378657	0.00910555	0.226372	0.383551	0.264504	0.891476	0.390935	0.335457	0.581689	0.111704	-0.087509	0.116337	0.395489	0.107692	-0.0989445	0.248262	0.450988	-0.365511	0.0779737	-0.105525	0.596024	0.531408	-0.00323366	0.0349701	-0.886936	-0.784418	-0.553688	-0.79946	0.0791617	0.0652764	0.222553	0.0575355	0.28646	0.292252	0.389005	0.213392	0.430059	0.301117	0.350509
WBGene00222628	-0.595658	-0.595658	-0.595658	-0.595658	-0.595658	-0.595658	-0.595658	-0.595658	0.413775	-0.595658	-0.595658	-0.595658	-0.595658	-0.119899	-0.595658	-0.595658	-0.595658	-0.595658	-0.595658	-0.595658	-0.595658	-0.595658	-0.000103226	0.284644	0.259844	-0.595658	-0.0152817	-0.595658	0.031205	-0.00587121	-0.595658	-0.595658	0.00736078	-0.595658	-0.595658	-0.595658	-0.595658	-0.595658	0.564553	-0.595658	-0.595658	0.132844	-0.595658	-0.595658	-0.595658	-0.595658	-0.595658	-0.595658	-0.595658
WBGene00222632	0.499771	0.894166	0.668242	-0.459419	-0.247567	-0.273521	0.139366	0.386912	-0.773037	0.0374979	-0.725331	-0.476438	0.140704	-0.438506	1.12559	-0.173654	0.0460122	-0.252152	-0.465048	0.239458	0.39337	0.692483	0.193425	-0.0868598	0.831707	-0.319131	-0.33546	-0.316178	-0.287057	0.277868	-0.031606	-0.249977	0.460274	0.28082	0.0835385	-0.168945	0.283226	-0.0573827	0.355795	0.333674	0.585696	0.174804	0.44175	0.0721782	0.176094	0.411471	0.794416	0.449839	0.901601
WBGene00222636	-0.685987	-0.89533	-0.427003	-0.251004	-0.625927	-0.444	-0.722987	-0.154059	-0.960021	-0.348219	-0.321991	-0.726121	-0.79905	-1.36278	-1.29144	-0.905692	-0.55341	-1.13137	-0.880019	-0.969718	-1.36395	-1.76618	-2.09625	-1.04502	-0.804854	-1.07831	-1.02272	-1.41303	-1.38384	-1.51484	-1.33454	-1.51137	-1.04806	-0.729267	-1.86294	-1.20612	-1.92349	-1.02158	-0.0217414	-0.825709	-1.17151	-0.715264	-2.03956	-1.19408	-1.98598	-1.48843	-0.967476	-0.910874	-0.208972
WBGene00222641	-0.217685	0.414957	-0.0357514	-0.0415765	-0.351721	-0.134183	-0.0611191	0.0730015	-0.0218531	-0.223435	-0.503376	-0.140897	-0.0725646	0.102333	-0.193966	0.376685	-1.32849	0.309289	-0.672389	-0.102599	-0.404693	-0.120929	-0.0919936	-0.0428675	0.31845	-0.455077	-0.30595	-0.295012	0.100191	-0.00806917	0.102691	0.878029	0.519678	0.207009	0.955563	0.880214	0.903908	0.844325	0.211362	0.288481	-0.00102702	0.0161401	-0.298491	-0.197606	-0.25644	0.316011	0.126062	-0.033848	-0.592925
WBGene00222642	-0.931385	-0.931385	-0.931385	-0.931385	-0.931385	-0.931385	-0.931385	-0.931385	-0.931385	-0.931385	-0.931385	-0.931385	-0.931385	-0.931385	-0.931385	-0.931385	-0.931385	-0.931385	-0.931385	-0.931385	-0.931385	-0.931385	-0.931385	-0.931385	-0.931385	-0.931385	-0.931385	-0.931385	-0.931385	-0.931385	-0.931385	-0.931385	-0.931385	-0.931385	-0.931385	-0.931385	-0.931385	-0.931385	-0.931385	-0.931385	-0.931385	-0.931385	-0.931385	-0.931385	-0.931385	-0.931385	-0.931385	-0.931385	-0.931385
WBGene00222644	1.15857	-0.391059	1.52335	0.0663239	0.0528806	0.174186	-1.2862	0.149405	0.258024	0.23424	-0.372064	-0.122452	0.0448564	-0.538144	0.40744	-2.1341	0.0881934	-0.477601	-0.568798	-1.702	-1.34901	-1.23114	-1.11986	-1.86693	-1.74227	-0.855104	-1.08195	-1.60346	-1.37775	-1.19084	0.362699	1.0485	-0.938933	-0.0564039	-0.273923	-2.15208	-0.363824	0.430061	0.812438	0.481907	-0.43397	0.337592	0.605935	-0.924981	-0.0987259	-0.967378	-0.44786	0.196186	0.342177
WBGene00222657	-1.09375	0.0943517	-0.177588	-0.325953	-0.567109	-0.231444	-1.09375	-0.0646696	-0.276171	-0.0903212	-0.557589	-0.360497	-0.0481521	-0.387777	0.195628	-0.312613	-1.09375	-0.24967	-0.305628	0.0699317	-0.32984	-0.257161	-0.0242669	-0.393814	-0.788923	-0.645869	-1.09375	-0.732605	-0.335219	-0.766582	-1.09375	-1.09375	-0.532254	-0.705772	0.410275	-0.0320181	-0.516831	-0.0926335	-0.1959	-0.134378	-0.675053	-1.09375	-0.299512	-0.493924	-0.284317	-1.09375	-0.00377245	-0.340059	0.193592
WBGene00222684	-1.62489	0.0790111	0.303854	-0.314637	0.167715	0.107834	-0.0235038	-0.249271	0.21259	0.187037	-0.0249589	-0.296063	-0.471506	-0.263563	-1.6429	-0.542215	-1.27939	-1.03619	-0.301811	-1.31015	-0.878816	-1.36769	-1.0693	-0.69697	-0.494126	-0.27056	-0.767378	-0.186897	-0.416892	-0.465933	-0.404876	-1.14979	-2.23367	-1.85514	-2.6184	-2.55731	-1.90266	-2.13314	0.237814	0.111733	-0.0990242	0.0392053	-0.117355	-0.116332	-0.633079	-0.94683	0.0464276	-0.353873	-0.629945
WBGene00222692	-0.577085	-1.79019	-1.79019	-0.880074	-0.578167	-0.770808	-0.297153	-0.215523	-0.301163	-0.350721	-0.165616	-0.693614	-0.102978	-0.637958	-0.280843	0.175282	-0.750911	-0.366915	-0.856542	-0.154025	0.195151	-0.376982	-0.197954	-0.675356	-0.414587	-0.93785	-0.556636	-0.410919	-0.2957	-0.142782	-0.102031	0.110407	0.144185	-0.0578238	0.82682	0.440804	0.257798	-0.35359	-0.383404	0.360192	-0.336869	-0.328271	0.264288	-1.07532	-1.79019	-0.116616	-0.346794	-0.667048	-0.178953
WBGene00222696	1.13848	0.738874	-0.187791	0.662623	0.945972	0.756644	-0.0342217	0.473715	0.785962	0.622336	0.338818	0.711493	1.20661	1.04499	-0.627694	0.188449	-0.0167642	0.741187	0.343402	0.16817	-0.442889	-1.20726	-0.0793178	-0.165391	-0.174404	-0.686814	-1.01864	-0.0401589	0.15002	-0.114918	0.595784	0.386494	0.0831274	0.163216	-1.03532	-1.01618	-0.784134	-0.23354	1.19316	0.152509	0.537248	0.158173	-0.000127074	0.294702	-1.34237	-2.0362	0.38585	-0.0798734	0.061264
WBGene00222710	-0.469454	-0.440585	-0.121129	-0.14873	-0.259848	-0.321037	0.0502152	-0.64573	-0.506478	-0.427146	-0.330523	-0.819922	-0.902545	-1.33745	-0.651581	-0.542928	-0.300909	-0.293612	-0.557834	-0.910152	-0.783992	-0.960057	-0.137814	-0.652358	-0.565409	-0.4479	-0.365738	-1.02607	-1.14553	-0.939289	-0.73322	-1.53089	-1.18204	-0.840412	-1.61661	-1.59415	-2.22551	-1.50869	-0.098949	-0.0742323	-0.594986	-0.592966	-0.593011	-0.25088	-0.488054	-0.541855	0.300967	-0.434452	-0.0379113
WBGene00222723	-1.53339	-1.53339	-1.53339	-0.995419	-0.295691	-0.518848	-0.473879	-0.296471	-0.577403	-0.0237848	-0.277025	-0.430301	-0.843775	-0.365721	-0.457546	-0.624742	0.0141239	-0.542767	-0.615694	-0.598429	-0.0546966	0.00834136	-0.911131	0.119902	-0.00775841	-0.249977	-0.548657	-0.634463	0.310979	-0.3835	-1.53339	-1.53339	-0.227714	-0.226104	-0.20293	-0.363455	-0.19795	-0.770495	-0.653529	-0.390156	-0.513294	-1.06965	-0.971307	-0.854857	-0.588014	-0.445224	-0.764893	-0.819738	-0.711554
WBGene00222740	0.0162475	-0.262463	0.0653339	-0.736089	-0.513903	-0.572506	-0.805622	-0.44406	-0.268535	-0.473105	-0.756713	-0.118149	-0.242126	-0.280492	-0.793782	-0.318198	-0.821731	-0.487844	-0.907599	-0.539882	-0.496314	-0.547927	-0.47015	-0.247218	-0.530951	0.0593956	-0.356453	-0.852286	-1.08891	-0.557293	-1.52069	-0.487135	-0.625269	-1.24977	0.104682	-0.81578	-0.603204	-0.545108	0.163391	0.0792641	-0.202302	-0.35717	-0.415385	0.0359252	-0.887816	0.0679639	-0.345471	-0.304728	-0.520883
WBGene00222744	0.751109	-0.354558	-1.05632	-0.418693	-0.395142	-0.664381	-0.347622	-0.163357	0.356625	-0.0556771	-0.536454	-0.197789	-0.38962	-0.433165	-0.790266	-0.330161	-0.942872	-0.235056	-0.723334	-0.52706	-1.38898	-1.91755	-0.610865	-0.764292	-0.812366	-0.843074	-0.619063	-0.773535	-0.911074	-1.14431	-1.20728	-0.202834	-1.69213	-0.978347	-5.26843	-3.84656	-4.03722	-3.92001	-0.658687	-0.410447	-0.788733	-0.767163	-0.834052	-0.789789	-1.40321	-1.63817	-0.807391	-0.925572	-1.66656
WBGene00222773	-0.259303	-0.119588	-0.338877	0.0170353	0.090181	0.073414	0.215573	-0.250666	-0.406843	-0.496343	-0.727028	-0.745595	-0.483551	-0.570681	-0.0481507	-0.294402	-0.70292	-0.283979	-0.510069	-0.440701	-0.68698	-0.393869	-0.262005	-0.422048	-0.0899949	-0.464463	-0.303426	-0.64895	-0.673922	-0.446016	-0.524562	-0.507784	-0.560311	-0.474684	-1.62744	-1.22876	-1.4711	-1.5006	-0.316132	-0.150181	-0.31274	-0.303536	-0.467516	-0.835579	-0.759645	-0.126383	0.46753	-0.228536	-0.12348
WBGene00222779	-0.320193	-0.8835	-0.581902	-0.6172	-0.579136	-0.206081	-0.428835	-0.775679	-0.407407	-0.202841	-0.471413	-0.574735	-0.867827	-0.7092	-0.829139	-1.10752	-0.935965	-1.16135	-1.27659	-1.38253	-0.964474	-1.36004	-1.3295	-1.1139	-1.34442	-1.15958	-1.19948	-1.08975	-1.19954	-1.37367	-1.32452	-1.51481	-2.36936	-3.08773	-2.86615	-3.41275	-2.15602	-2.45438	-1.17892	-1.04398	-1.07959	-1.51975	-0.919185	-1.00862	-1.56238	-1.35139	-0.944551	-0.96178	-1.37138
WBGene00222790	1.1302	1.53819	1.68056	-0.0282629	0.0413212	-0.0938951	-0.723011	-0.239812	0.251136	-0.0952431	-0.290214	-0.319193	0.448283	0.452929	-0.879534	-0.337197	0.407346	0.897266	0.769269	0.210641	0.014798	0.120965	0.223747	-0.0104863	0.426681	-0.455269	-0.0679568	-0.743656	-0.235606	-0.172388	-0.199986	-0.261453	1.543	0.433753	0.519816	1.07726	0.818845	0.869467	0.615558	0.686775	-0.00397847	0.221824	0.246854	0.307144	0.486156	1.06145	0.133641	0.209905	0.700562
WBGene00222791	0.224221	-0.333082	-0.705173	-1.40544	-0.672478	-1.04533	-0.676884	0.144588	0.262479	-0.336987	-0.0122162	-0.593619	0.161229	-0.062822	-0.109135	0.137553	0.0268589	-0.820491	-0.476657	0.224824	-0.031785	-0.665157	-0.524508	-0.134021	0.011111	-0.912846	-0.565627	-0.602822	-0.646691	-0.25919	0.378244	-1.62415	-0.852816	0.293304	-2.92999	-1.56138	-1.93787	-1.18898	0.0708438	0.221794	-0.0262636	-0.298694	-0.2697	-1.10402	-0.728043	-0.361471	-0.386119	-0.00552398	0.753269
WBGene00222793	1.88232	0.538804	-0.0684926	-0.462684	-0.0554576	0.659047	-0.365216	0.16872	0.517219	0.2069	0.493502	0.0984117	0.366108	0.79034	-0.102232	-0.125375	0.589769	-0.093836	0.761743	0.438749	1.48491	0.678016	-0.68801	0.484731	-0.191612	1.35122	0.675155	1.38287	1.53976	0.731255	0.14837	0.425658	-0.460891	0.719253	-0.0546766	-0.979925	-0.459796	0.0163616	0.615758	-0.136277	0.196899	0.227018	0.29567	-0.357827	1.03898	1.37921	0.388406	0.677505	0.556272
WBGene00222795	-0.943633	-1.54	-0.413484	-0.710698	-1.08885	-0.824397	-0.696882	-1.26218	-0.290594	-0.442192	-0.405232	-0.639178	-0.90971	-0.530671	-0.279817	-0.650808	-1.1998	-1.38226	-1.17661	-1.14266	-0.890283	-1.2156	-1.50623	-1.22378	-1.05064	-0.921565	-1.29736	-1.23929	-1.22826	-1.3155	-0.60777	-0.76186	-1.69945	-2.19143	-2.8543	-2.39339	-1.99893	-2.8799	-1.35673	-1.01016	-0.727981	-1.06989	-0.952531	-0.795817	-1.20032	-1.25554	-0.434828	-0.786189	-0.608123
WBGene00222818	-0.498501	-0.297521	-1.78341	-0.0804179	-1.1354	-0.524666	-0.444127	0.100413	-0.586164	0.197256	-0.277819	-0.137634	-0.351231	-0.910095	-1.78341	-0.359577	0.796533	0.272181	-0.348937	-0.328726	-0.0868167	-0.40662	-0.448949	-0.0414051	0.10699	-0.649415	-0.367654	-0.569581	-0.283293	-0.896956	-0.273922	-0.734759	0.0132074	0.0829719	-0.858941	-0.202022	0.291249	-0.656209	0.19233	-0.0933706	-0.230736	-0.354025	-1.78341	0.014851	-0.316592	-1.04248	-0.0912429	0.0149424	-0.463469
WBGene00222843	-1.14246	0.300831	-0.212975	0.608251	-0.307233	0.00430129	0.305568	-0.249467	0.359662	0.320534	0.0764654	-0.199766	-0.200932	-0.151016	-1.14246	-1.14246	0.553022	-0.285678	0.0204471	-1.14246	-0.366595	0.124599	-0.578523	-0.183779	0.112938	-0.413	-0.290215	-0.0454672	0.0721562	-0.113739	-0.2921	0.0877465	-0.399371	-0.167106	-0.38417	-0.641158	-0.788963	-0.127344	0.0725486	0.22141	0.113509	0.292472	-1.14246	-0.0593043	0.17559	-1.14246	0.0371135	-0.269525	-0.0699436
WBGene00222861	-0.213755	-0.82589	-1.1773	-0.746916	-1.02908	-0.765944	-1.20336	-1.02983	-0.533244	-0.0971966	-0.113241	-0.668107	-0.364223	-0.409011	-1.18707	-0.201211	-1.22567	-0.792973	-0.877138	-0.856961	-1.62214	-1.18113	-0.977634	-0.905097	-1.04928	-1.82633	-0.498952	-0.788142	-1.20191	-0.878608	-0.802456	-0.27124	-1.24114	-1.55722	-1.40423	-2.56698	-1.63957	-1.33573	-0.81126	-0.536638	-1.0486	-1.23439	-1.33964	-0.819448	-1.3192	-1.60585	-1.32913	-0.575142	-0.833478
WBGene00222864	-1.32716	0.0752962	-0.832988	-1.12159	-0.886195	-0.458936	-0.793457	-0.705334	-0.663794	0.0156043	-0.639433	-0.105683	-0.325507	-0.457255	-0.855607	-1.39265	-0.0752796	-0.711078	-0.445185	-2.01562	-0.718468	-1.36079	-0.564952	-0.357667	-1.01634	-0.980465	-0.577394	-0.974319	-0.707514	-1.18526	-1.51873	-0.816199	-1.80824	-1.89426	-1.99171	-2.45265	-3.41983	-2.39113	-1.17053	-1.58928	-1.21659	-0.965851	-0.978405	-1.58892	-1.69554	-1.55099	-0.795418	-0.812422	-0.90459
WBGene00222873	0.709755	-0.57155	-0.22003	-0.148449	-0.269374	-0.15925	-0.163606	-0.230145	-0.0288852	0.37924	-0.232673	0.0995069	-0.480416	-0.74488	-0.692704	-0.918999	-0.15039	0.488057	-0.51042	-0.218426	-0.0910729	0.21933	0.309569	-0.158081	0.471664	-0.624555	-0.417266	-0.686543	-0.45068	0.27224	-0.36588	-0.720349	-1.73028	-1.00635	-2.26032	-2.09227	-1.57669	-1.26695	-0.057663	-0.82669	-0.703367	-0.980455	-0.102933	-0.678888	-0.835375	-0.0804146	-0.0117808	0.00309704	0.256307
WBGene00222875	0.957637	-0.473171	-0.148763	-0.498653	-0.519068	-0.715019	-0.83675	0.120422	0.378643	-0.0625878	-0.118096	-0.379769	-0.0965401	-0.227362	-0.181356	-1.08998	0.968607	0.500913	-0.358531	-0.295858	-0.652393	-0.972807	-0.281918	-0.96722	-0.283156	-0.923805	-2.03042	-0.833614	-1.23726	-0.79394	-0.603814	-0.794971	-0.810226	-0.559672	-1.50288	-1.90554	-1.44515	-2.1272	-0.130262	0.0639472	-0.581749	-0.667052	-0.329651	-1.17907	-0.89934	-1.68227	-0.208766	-0.241771	0.183883
WBGene00222876	-0.511492	-0.511492	-0.511492	-0.511492	-0.511492	-0.276022	-0.511492	-0.511492	-0.511492	-0.511492	-0.511492	-0.511492	-0.511492	-0.511492	-0.511492	-0.0494519	-0.511492	-0.511492	-0.511492	-0.511492	-0.511492	-0.511492	0.138515	0.119949	-0.511492	-0.511492	-0.511492	-0.511492	-0.511492	-0.511492	-0.511492	-0.511492	-0.511492	-0.511492	-0.511492	-0.511492	-0.317165	-0.511492	0.406386	-0.511492	-0.274419	-0.511492	-0.511492	-0.511492	-0.511492	-0.511492	-0.511492	-0.511492	-0.511492
WBGene00222877	-0.520016	-0.681841	-1.06247	-0.98344	-0.296752	-0.762695	-0.51736	-0.738395	-0.496384	-0.452844	-0.626074	-0.665498	-1.13459	-0.85821	-0.45306	-0.559734	-0.0838131	-1.0161	-0.47392	-0.36208	-0.562938	-1.11465	-0.748142	-0.682822	-1.18621	-1.07954	-1.03505	-0.968797	-1.04683	-1.27107	-1.04294	-0.342157	-1.84758	-1.77048	-4.05081	-4.296	-3.28274	-3.40886	-0.873829	-1.11161	-0.94874	-1.08885	-0.769978	-1.1717	-1.45978	-1.0087	-0.901015	-0.825999	-1.16284
WBGene00222886	-0.644965	-0.709545	-0.0306593	-0.269529	0.511645	0.460227	0.197426	-0.244073	0.0858374	-0.0250658	0.0458006	-0.0892654	0.122773	-0.0866611	-0.494395	-0.421307	-0.406847	0.268071	0.0823792	-0.35322	0.215401	0.129963	0.0624083	0.232759	-0.194682	0.414371	0.164352	0.327416	0.377883	0.252352	-0.432043	0.555045	-0.687815	-0.765384	-2.44304	-2.34069	-1.81153	-1.16564	-1.49695	-1.06769	-0.67039	-0.232608	-0.684474	0.181966	0.0830874	-0.124201	-0.174654	-0.151723	0.0492592
WBGene00222895	0.475239	0.319022	0.390022	-0.26111	-0.764134	-0.235271	-0.192541	-0.0516885	-0.364829	0.191426	-0.0790671	-0.188601	-0.0758755	-0.206959	-0.283502	0.0628156	0.328978	0.171019	0.259534	-0.135359	0.32084	0.474155	0.402751	0.456233	0.666876	0.413669	0.284073	0.40946	0.54769	0.72839	0.258007	-0.88696	-0.0595222	-0.364914	0.680972	-0.175526	0.56805	0.355264	0.427015	0.38747	0.0985401	0.0691709	0.227607	0.00764365	0.668108	-0.176073	-0.101583	-0.0652796	-0.164436
WBGene00222900	0.202145	-0.52531	0.560785	-0.589453	0.0689142	-0.699375	-0.325042	-0.13179	-0.359326	0.509921	-0.160234	-0.215562	0.4192	0.0193816	0.0339405	0.137126	-0.00691607	-0.056881	0.673481	0.382204	0.186923	-0.259728	0.0463001	0.00977077	-0.541059	0.148961	-0.255748	-0.103177	-0.600388	0.074351	0.223619	-1.46607	-0.218172	-0.0945326	-0.196365	-0.239801	0.0880385	-0.312303	-0.178547	-0.219644	0.0836767	-0.464924	-0.127737	-0.412791	-0.295895	-0.151915	-0.548987	0.305429	0.141869
WBGene00222918	-1.60078	-0.282183	0.0319575	-0.677159	0.207038	-0.585189	-0.386942	-0.427783	-0.379799	-0.943899	0.132342	-0.521318	-0.240974	-0.0844453	0.180119	0.417943	-0.221508	-0.0455432	-0.318682	0.182723	-1.11655	-0.471394	0.0904171	0.0252219	-0.637029	-0.106763	-0.202368	-0.478455	-0.272125	-0.357428	-0.0525094	-0.258153	-0.233691	-0.0185045	-0.364238	-0.397572	-0.282199	-0.376784	0.262465	-0.0770874	-0.0211397	-0.434777	-0.0185273	-0.0305573	0.134439	0.190107	0.126011	-0.192253	0.222007
WBGene00222926	0.720305	-0.263712	-0.178199	-0.0732907	-0.627628	-0.183082	-0.436176	-0.946081	-0.17466	0.417861	-0.199098	-0.715718	-0.122164	-0.543268	-0.21315	0.132619	-1.9752	-0.52304	-0.433595	-0.733074	-0.340199	-0.308531	-0.553954	-0.385162	0.466222	0.0545633	-0.646055	-0.68327	-0.473904	-0.0352759	1.31069	1.52638	0.0451645	0.802713	-0.646687	-1.40041	-0.414597	-0.223326	1.60715	0.479129	0.468596	0.20419	0.453682	0.0168807	0.648999	-0.853775	0.778671	0.0564335	0.0310814
WBGene00222938	-0.48138	-0.48138	-0.48138	-0.48138	-0.48138	-0.48138	-0.48138	-0.48138	-0.48138	-0.48138	-0.48138	-0.48138	-0.48138	-0.48138	-0.48138	-0.48138	-0.48138	-0.48138	-0.48138	-0.48138	-0.102655	-0.48138	0.567732	0.313467	-0.151241	-0.48138	-0.48138	-0.48138	-0.48138	-0.48138	-0.48138	-0.48138	-0.48138	-0.48138	-0.48138	-0.48138	-0.48138	-0.48138	0.535144	-0.48138	-0.48138	-0.48138	-0.48138	-0.19399	-0.48138	-0.48138	-0.48138	-0.178647	-0.48138
WBGene00222940	-1.04655	-1.31304	-0.327014	-2.14977	-0.358304	-0.911005	-0.713096	0.0229793	-0.411916	-0.119859	-0.718073	-0.0320787	-0.561639	-0.855627	-0.34034	-1.36311	-0.392908	0.0193686	-0.302644	-0.0663069	-0.603211	-0.628014	-0.879519	-1.03224	-0.762522	-1.00303	-1.02297	-1.04647	-0.937231	-0.890761	-1.29367	0.200664	-0.491087	-0.412014	-0.384218	-1.00526	-0.456084	-0.782083	-0.710748	0.0245751	-0.00335822	-0.0624396	-0.412052	-1.09084	-1.6673	-0.180542	-0.687994	-0.62197	-0.343505
WBGene00222943	-0.75199	-0.75199	-0.75199	-0.267341	-0.75199	-0.75199	-0.464414	-0.75199	0.0903096	0.389595	-0.439456	-0.00183145	-0.75199	-0.161237	-0.75199	-0.75199	-0.75199	-0.75199	-0.75199	-0.75199	-0.75199	-0.356071	-0.75199	-0.214885	-0.45343	-0.306163	-0.437065	-0.14811	-0.75199	-0.75199	0.11244	-0.75199	-0.421684	-0.368317	-0.75199	-0.75199	-0.410737	-0.0733979	0.0260388	-0.369665	-0.336528	-0.0555119	-0.75199	-0.145687	-0.234179	-0.75199	-0.456933	-0.75199	-0.0231815
WBGene00222948	-1.12824	-0.216038	-0.35277	-0.518829	-0.215106	0.056906	-0.159823	0.0856794	-0.149844	-0.0927268	-0.255725	-0.812863	-0.679033	-0.640977	-0.693456	-0.0733442	-0.395227	0.0273815	0.113462	-0.0410907	0.0161754	-0.314316	-0.107625	-0.381529	-0.410648	-0.460342	-0.583618	-0.393055	-0.109039	-0.498067	-0.194115	0.213125	-0.911173	-0.298672	-0.127919	0.212913	-0.184414	-0.487251	0.0622887	-0.301431	-0.319245	-0.311209	0.12419	-0.455202	-0.34861	-0.350575	-0.040105	-0.362616	-0.0161961
WBGene00222979	-0.116463	-1.075	-1.075	-0.371711	-0.117386	-0.461105	-0.352646	-0.263367	-0.0669596	0.0783045	0.182866	-0.215465	-0.00290868	-0.332241	-0.235428	-0.00935555	-0.26378	0.0642764	-1.075	0.0144826	-0.759641	-0.874783	-0.173787	-0.794059	-0.457993	-0.232321	-0.791043	-0.754285	-0.546264	-0.67535	-0.304299	0.482489	-0.164134	-0.323804	-0.392159	-0.632816	-0.143633	-0.237523	-0.133094	-0.18612	0.179935	-0.00506685	-0.346264	-0.315286	-1.075	-1.075	-0.808823	-0.113365	0.136965
WBGene00222986	-1.09885	-1.09885	-1.09885	-1.09885	-1.09885	0.896588	-1.09885	-0.0885683	-1.09885	-0.345232	0.402576	-1.09885	0.243488	0.202251	-1.09885	0.534406	0.692882	-1.09885	-1.09885	0.567468	-1.09885	-0.141895	-1.09885	1.07261	-1.09885	-0.0491194	-0.30117	0.223912	-1.09885	-0.607448	-1.09885	-1.09885	0.452492	-0.165243	0.477454	0.0344525	-0.248088	-1.09885	-0.236783	-0.167829	0.362867	-0.0971877	0.0575601	-1.09885	-1.09885	0.229549	0.0684441	-0.394346	-0.0552454
WBGene00223005	-0.685063	0.278516	-0.685063	-0.685063	-0.296638	-0.384486	-0.477796	-0.685063	-0.685063	-0.311074	-0.685063	-0.350553	-0.685063	-0.507755	-0.685063	-0.685063	-0.685063	-0.685063	-0.685063	-0.685063	-0.685063	-0.526354	-0.685063	-0.685063	-0.469674	-0.359488	-0.286164	-0.0907391	-0.433873	-0.360402	-0.0353728	-0.685063	-0.685063	-0.685063	-0.685063	-0.324127	-0.685063	-0.312335	0.120044	-0.407285	-0.382394	-0.685063	-0.314103	-0.685063	-0.30482	-0.685063	-0.472266	-0.685063	-0.362024
WBGene00223006	0.0347606	-0.222436	-0.104691	-0.650768	-0.131926	-0.279925	-0.662446	-0.644035	-0.330641	-0.595785	-0.645151	-0.62322	-0.501174	-0.214047	-0.736137	-0.0351384	-0.560434	-0.944226	-1.2802	-0.699488	-0.647031	-0.764145	-0.628702	-0.230473	-0.536727	-0.989049	-0.38086	-0.513353	-0.885042	-0.547187	-0.965053	-0.942327	-2.83407	-2.34912	-3.18025	-3.2062	-2.19162	-2.54724	-0.41048	-0.402967	-0.371003	-0.581764	-0.55976	-0.945466	-0.987659	-0.941714	-0.640866	-0.392159	-0.431069
WBGene00223017	0.122365	-1.51862	-1.51862	0.4671	-0.00269007	0.0960105	0.176763	-0.19206	-0.408549	0.371035	0.138806	0.187802	-0.0987453	-0.309291	-0.468994	0.41905	0.201351	-0.121228	0.561749	-0.178505	-0.634523	-0.762756	-0.285728	-0.427482	-0.34885	-0.292647	-0.547984	-0.717847	-0.236805	-0.111498	-0.129733	-0.542181	0.124875	0.033506	0.208076	0.210056	0.152247	0.0254486	0.474703	0.250054	0.256749	-0.0827912	-0.0425084	-0.368449	-0.347975	-0.458391	-0.101216	0.219013	-0.298702
WBGene00223041	-1.05944	-0.513552	-0.0942866	-1.18058	-0.628096	-0.0966188	-1.2259	-0.459035	-1.19326	-0.809198	-0.540407	-1.25677	-1.25904	-0.635819	-3.34251	-1.1514	-1.98469	-1.01541	-0.592108	-0.80419	-0.447647	-1.15315	-0.547174	-0.150069	-0.787671	-0.996136	-0.78835	-0.867382	-0.590903	-0.474742	-0.0981788	-3.34251	-1.37773	-1.47796	-1.22743	-1.15895	-1.78016	-1.51878	-0.234472	-0.772665	-1.55589	-0.739349	-1.30743	-0.922116	-2.0999	-0.415421	-0.61615	-0.913125	-1.47902
WBGene00223044	1.25493	0.60667	0.148114	0.386958	0.178357	0.132679	0.269984	0.427644	0.405387	0.0504946	0.218897	0.105449	0.384955	-0.402603	-0.138887	-0.170728	0.361665	0.343908	0.249874	0.108045	0.0143376	0.509521	0.459061	-0.274726	0.562739	-0.0360296	-0.0947773	-0.0185047	0.442915	0.446954	0.580612	0.436282	0.248598	0.61673	1.01967	-0.269231	0.551786	0.668273	0.179626	0.250228	-0.00813678	0.373407	0.58811	0.462225	0.709196	-0.341302	0.229056	0.132923	0.663755
WBGene00223046	-0.627975	-0.627975	-0.627975	-0.627975	-0.627975	-0.627975	-0.627975	-0.627975	-0.627975	-0.388114	-0.627975	-0.627975	-0.132948	-0.425699	-0.627975	-0.627975	-0.627975	-0.627975	-0.627975	-0.627975	-0.149259	-0.627975	-0.037018	-0.627975	-0.384115	-0.627975	-0.627975	-0.465997	-0.627975	-0.482984	-0.627975	-0.627975	-0.627975	-0.627975	-0.627975	-0.627975	-0.627975	-0.627975	-0.345364	-0.317143	-0.627975	-0.28741	-0.627975	-0.419323	-0.627975	-0.627975	-0.627975	-0.627975	-0.0449094
WBGene00223058	0.0421576	-0.218819	0.562993	0.0743524	-0.441783	-0.525385	-0.443402	0.430649	-0.276653	-0.0775861	0.032023	0.154806	0.246083	-0.117665	-1.15195	-0.147496	0.277808	0.0928089	0.352111	-0.237565	0.256877	0.14377	0.0359236	0.338951	-0.0276149	-0.425196	-0.278558	-0.807548	-0.38458	0.0233324	0.122008	0.199798	0.666676	0.212301	0.99061	0.80478	0.919252	0.557102	0.194567	0.204223	0.412858	0.235982	0.477692	-0.328169	0.516647	0.732478	0.148898	0.496796	-0.337657
WBGene00223090	-0.633155	0.207537	1.0416	0.375328	0.986501	0.243746	0.72716	0.56808	0.146381	0.0146239	-0.235075	-0.372764	-0.0722821	-0.266124	-0.597046	-0.234533	-0.502121	0.749496	0.186256	-0.009272	-0.170095	0.04641	0.358686	0.376653	1.17063	1.15535	0.780765	1.16735	0.992212	1.13767	0.272746	-0.452619	-0.70551	-0.75609	-0.533575	-2.11283	0.0581492	-0.0612654	0.66954	0.30194	0.121906	0.499733	0.865969	0.529234	0.703242	0.945309	1.18001	0.313784	1.03846
WBGene00223102	-0.527724	-0.527724	-0.151382	-0.527724	-0.527724	-0.527724	-0.527724	-0.527724	-0.40049	-0.527724	-0.527724	-0.527724	-0.527724	-0.527724	-0.527724	-0.527724	-0.527724	-0.527724	-0.527724	-0.527724	-0.527724	-0.458327	-0.527724	-0.340249	-0.527724	-0.527724	-0.338144	-0.527724	-0.527724	-0.423459	-0.527724	-0.527724	-0.527724	-0.527724	-0.527724	-0.437291	-0.527724	-0.527724	-0.234882	-0.527724	-0.527724	-0.386831	-0.353047	-0.446945	-0.527724	-0.527724	-0.527724	-0.527724	-0.37805
WBGene00223106	0.607844	-0.929973	-0.929973	-0.223968	-0.161554	-0.326774	-0.201613	-0.310049	-0.929973	0.0533652	0.306713	0.151009	-0.396447	0.109477	0.419788	0.224079	0.957366	-0.929973	-0.929973	0.814323	-0.0673843	-0.145569	-0.929973	-0.472264	0.266305	-0.279357	-0.142107	-0.638561	-0.929973	-0.128433	0.310684	0.893781	-0.109166	-0.368381	-0.929973	-0.212841	0.387388	-0.499812	0.403028	-0.929973	-0.322793	0.0756771	-0.929973	-0.554492	-0.176781	-0.929973	0.0572546	-0.239768	-0.929973
WBGene00223118	0.906333	-0.181196	-1.16343	-0.759177	-3.15924	-1.64799	-1.20242	0.0769258	-1.07388	-0.441282	-0.249615	-0.598633	-0.398879	-0.903936	0.358588	-0.728411	0.555226	-0.585281	0.547924	-0.681919	-0.092033	-0.212182	-0.194973	-0.60959	0.440443	0.366057	0.03836	-0.177477	0.174877	-0.0650029	0.453874	1.03757	-0.84382	-0.325755	0.225191	-2.46988	0.232971	-0.446147	0.256814	0.802296	0.441612	-0.520612	-0.452985	-0.0269185	0.121223	-0.737108	-0.824088	0.0533038	1.19041
WBGene00223125	1.60403	0.338719	-0.944888	-0.226555	0.438578	0.0821606	-0.0247043	0.459811	-0.037704	0.912677	0.804464	0.20379	0.304902	0.504156	0.028081	-0.817121	-0.384349	-1.24761	0.709895	0.434416	0.071717	-0.240707	-1.18596	-0.662521	-0.27885	-0.350998	-0.798303	-0.658294	-0.385533	-0.468314	-0.0263221	-1.70549	-0.67612	-0.116418	-2.12423	-2.11856	-1.06344	-0.745253	0.11266	0.241794	-0.0657683	-0.412615	0.815214	-1.32352	-1.01613	-0.220509	-0.576685	0.586812	1.02369
WBGene00223140	-0.338522	-1.35061	-0.557817	-0.875347	-0.56978	-0.412934	-0.879386	-0.188781	0.00723903	-0.138195	0.0976644	-1.19408	-0.284569	-0.901428	-0.78918	-0.440784	-1.67415	-0.652783	-2.02874	-1.68582	-1.66491	-2.51792	-1.67691	-1.70053	-1.17873	-0.5105	-1.60465	-1.35636	-0.999139	-1.20598	-1.54298	-1.03645	0.137129	-1.71437	-2.94039	-1.10283	-2.18376	-2.15567	-0.274916	-0.950172	-0.68534	-0.266446	-2.1671	-0.984946	-2.10749	-4.68844	-0.613322	-1.35051	-1.79348
WBGene00223144	-0.850176	-0.850176	0.138754	0.206531	-0.333143	0.0696964	-0.850176	-0.850176	-0.208087	-0.850176	-0.322434	-0.850176	-0.850176	-0.620293	0.129176	-0.850176	-0.850176	-0.850176	-0.850176	0.469337	-0.0535017	-0.850176	-0.850176	-0.556592	-0.850176	-0.850176	-0.850176	-0.66839	-0.267238	-0.421257	-0.850176	-0.850176	-0.850176	-0.850176	-0.850176	-0.850176	-0.276082	-0.575502	-0.0597341	-0.485303	-0.451381	-0.446996	-0.850176	-0.416548	-0.344512	-0.248585	-0.572977	-0.391095	-0.423484
WBGene00223149	-1.11805	-0.11461	1.08445	-0.284244	-0.241428	-0.0769764	-0.284552	0.141889	0.237214	0.42033	0.15536	0.364959	-0.398445	-0.749918	-0.125036	-1.80151	0.491448	-1.05803	-1.22307	-0.178485	-3.79843	-2.75547	-1.01591	-1.83397	-0.095167	-1.221	-2.25554	-1.71536	-2.10584	-1.88334	-0.662919	-2.51957	0.0249063	0.0281231	-0.941666	-0.9376	-0.932192	-0.785281	0.398144	-0.135087	-0.0642852	-0.558489	-0.469453	-0.558234	-1.72106	-0.845869	-0.373671	0.0502558	-0.586547
WBGene00223180	-0.600604	-0.711675	-0.799113	-1.36112	-1.10957	-0.561658	-0.482324	-0.603239	-0.647071	-0.872009	-0.386393	0.048234	-0.63876	-0.0399853	-0.152036	-0.259962	-0.0537379	-0.282585	-0.775546	0.151228	-1.06339	-1.99549	-0.764315	-0.74887	-0.918333	-1.14319	-1.45322	-1.35243	-1.16527	-1.55272	-1.69524	0.13466	-1.6621	-1.17165	-1.79215	-1.10917	-0.923283	-1.15138	0.187558	-0.39708	-0.0327772	-0.781852	-0.0968139	-0.19377	-0.627923	-0.656918	-1.14338	-0.391359	0.451208
WBGene00223184	-0.952933	-0.952933	-0.952933	-0.39696	-0.952933	-0.476087	-0.952933	-0.46318	-0.952933	-0.369727	-0.587859	-0.952933	-0.952933	-0.143289	-0.952933	-0.952933	-0.952933	-0.952933	-0.952933	-0.0336785	-0.277319	-0.691374	-0.123783	-0.952933	-0.175787	-0.43953	-0.585166	-0.719473	-0.549436	-0.44086	-0.952933	-0.952933	-0.952933	-0.22427	0.306978	-0.621821	0.065386	-0.610468	-0.2823	-0.0176145	-0.175299	-0.952933	-0.0419325	-0.952933	0.21147	-0.952933	-0.367256	-0.0884957	0.0875609
WBGene00223218	-0.339822	-0.272888	0.160357	-0.151289	-0.0874332	-0.136741	0.0278671	0.0175046	-0.0821722	-0.0273869	-0.223211	-0.059133	0.0134657	0.116317	0.389578	0.157721	-0.133534	0.142786	0.0285787	0.273834	-0.0250678	0.0164839	0.184676	0.320908	-0.106541	-0.132331	0.0592938	0.128629	0.146323	0.0699883	0.0966212	0.105985	0.188182	0.148048	-0.0700958	0.0695348	0.0116	0.135507	0.303631	0.0662877	0.231057	0.137282	0.206612	0.143875	0.263994	0.038792	-0.187638	-0.147448	0.113295
WBGene00223247	-5.08849	0.36427	-0.172362	-0.0264774	-0.44327	0.259799	-0.380043	-0.853634	-0.343835	0.395291	-0.498909	0.875858	0.32362	-0.0530905	0.620667	0.0149132	0.535635	0.953829	-0.227051	-0.506854	0.706296	0.299979	0.622787	0.921213	0.270808	-0.763929	0.130504	-0.27157	0.362673	0.286926	0.934612	0.432306	0.276264	0.126113	-0.355896	-0.492155	1.08364	0.983695	0.236829	0.198316	-0.0925252	0.771942	0.562986	0.10346	-0.0245677	0.294863	-0.0469972	0.0452886	-0.198433
WBGene00223266	-0.942966	-0.225533	-0.467208	-0.808818	-0.345662	-0.537535	0.0719229	-1.23962	-0.792563	-0.627564	-1.1971	-0.789793	-0.601542	-0.957171	-1.31607	-0.91685	0.38904	-0.40502	-3.26611	-0.075553	-0.208091	-0.430304	-0.575678	-0.374285	0.322588	-0.480848	-0.563002	-0.558438	-1.10596	-0.313178	-0.724876	-0.403062	-0.986682	-1.02394	-2.44398	-2.17241	-1.82973	-1.12357	0.0297404	-1.03102	-1.13076	0.237895	-0.575122	-0.829271	-0.665104	-0.02731	-0.294606	-0.351292	0.137494
WBGene00223286	0.205204	0.66109	0.0352001	0.788542	0.111934	0.350819	0.466501	0.135029	0.278248	0.323153	0.081756	-0.386038	-0.463435	0.231683	0.0239513	0.217889	-0.0206209	0.793308	0.496452	-0.44105	-0.387545	-0.518686	-0.119039	-0.229398	-0.344699	-0.0614372	-0.148314	0.063367	0.0685507	-0.165174	0.311116	0.467357	-0.438646	-0.205606	-0.980484	-0.570982	-0.225751	-0.447512	0.180373	0.0328642	0.113986	0.513329	0.0657282	0.260422	0.409236	0.515352	0.396905	0.209813	0.521843
WBGene00223295	0.300122	-0.996348	0.298052	-0.826428	-0.925134	-0.733531	-0.559625	-0.659136	0.29282	0.202354	-0.186647	-0.144472	-0.227746	-0.178152	-0.080238	0.276469	0.0986777	-0.407463	-0.206082	-0.285556	-1.09645	-1.57745	-1.15823	-0.965364	-0.839714	-1.23243	-0.802676	-1.29106	-1.65346	-1.45697	-0.730042	-0.57722	-2.40982	-2.89262	-3.03521	-3.57394	-3.02202	-3.02006	-0.413512	0.258069	-0.293421	-0.497204	-0.317347	-0.817314	-1.08605	-1.05791	-0.688656	-0.263157	0.244613
WBGene00223306	-0.761148	-0.398867	-0.335835	-0.365089	-0.322704	-0.321193	-0.170795	-0.821483	-0.601592	0.00763635	-0.295618	-0.344424	-0.490966	-0.484213	-0.820296	-0.598081	-0.482911	-0.539303	-0.499082	-0.537713	-0.110292	-0.636032	-0.497731	-0.221278	-0.720902	-0.621779	-0.530464	-0.444663	-0.261389	-0.464442	-0.903562	-1.12664	-2.078	-1.93431	-2.29098	-2.70511	-1.92687	-1.61685	-1.25091	-1.04435	-1.15601	-0.919882	-0.896953	-0.914131	-1.07156	-1.17571	-0.672752	-0.547184	-0.361326
WBGene00223309	0.160512	-0.901325	-0.900302	-0.63888	-0.437655	-0.121632	-0.48416	-0.580689	-0.277488	-0.398597	-0.42794	-0.716216	-0.80056	-0.772046	-0.859606	-0.834296	-0.565682	-0.778138	-1.12219	-0.864678	-0.541181	-0.653689	-0.758303	-0.296838	-1.28576	-0.583402	-0.667895	-0.681313	-0.957444	-1.15006	-1.20987	-0.776288	-2.27137	-1.51452	-3.47359	-2.54831	-2.35748	-2.32477	-1.10874	-0.501975	-0.689913	-0.794234	-1.01854	-0.97552	-1.26708	-1.29689	-0.93962	-0.560075	-0.950037
WBGene00223320	-0.397294	-0.397294	-0.397294	-0.397294	-0.397294	-0.397294	-0.397294	-0.397294	-0.397294	-0.397294	-0.397294	-0.397294	-0.397294	-0.397294	-0.397294	-0.397294	-0.397294	-0.397294	-0.397294	-0.397294	-0.397294	-0.397294	-0.397294	-0.397294	-0.397294	-0.397294	-0.397294	-0.397294	-0.397294	-0.397294	-0.397294	-0.397294	-0.397294	-0.397294	-0.397294	-0.397294	-0.397294	-0.397294	-0.397294	-0.397294	-0.397294	-0.397294	-0.397294	-0.397294	-0.397294	-0.397294	-0.397294	-0.397294	-0.397294
WBGene00223330	1.09101	1.08465	0.648586	0.0334879	0.267661	0.327889	0.528863	-0.583768	-0.00429756	-0.514963	-0.329362	-0.275563	0.0807641	-0.216098	-1.2268	0.283581	1.18231	0.807615	-0.328881	-0.402286	0.298726	0.471625	0.867408	0.504362	0.815375	0.455929	0.337938	0.588653	-0.295431	0.461034	1.01048	0.551549	-0.301808	0.312099	0.222389	-0.437626	0.235739	0.689754	1.16374	0.633246	-0.0876487	0.106816	0.385144	0.362062	0.580123	0.386142	0.74914	0.791016	0.952488
WBGene00223380	-0.9677	-0.212496	-2.18007	-0.847586	-0.448136	-1.18197	-1.01921	-1.39649	-0.456725	-0.362864	-0.362329	-0.738785	-0.508745	-0.860845	-0.630779	-0.826858	-1.16022	-0.729667	-0.506202	-2.18007	-0.982003	-1.02964	-1.5609	-1.21845	-1.41144	-0.925443	-1.21055	-0.779928	-1.31174	-1.05257	-0.739452	-1.20417	-1.55224	-1.75644	-1.32665	-1.15234	-1.14995	-1.12602	-1.79746	-0.773812	-1.41092	-1.16851	-1.26731	-1.11302	-0.987936	-1.11151	-0.891116	-0.705095	-0.932299
WBGene00223392	0.0293869	-0.342328	-1.27594	-1.20138	-0.874875	-0.893664	-0.967127	-0.341593	-0.306699	-0.147973	-0.345047	-0.177995	-0.349225	-0.127523	-0.521495	-0.821922	-0.443953	-1.06131	-1.21388	-1.14825	-0.332075	-0.615406	-0.4433	-0.58974	-0.474101	-0.506659	-0.559288	-0.67167	-1.03551	-0.950671	0.0606471	-0.321452	-1.78726	-0.846254	-4.13197	-3.73133	-3.07102	-2.54891	-0.332402	-0.752248	-0.954471	-0.615641	-1.42924	-1.19633	-0.781564	-1.9865	-1.0875	-0.35879	-0.605601
WBGene00223395	-0.450471	-1.13832	0.374123	-0.43779	-0.832151	-0.695299	-0.469072	-0.141253	-0.672314	-0.085769	-0.353255	-1.15084	-0.621033	-1.25096	-0.0419597	-0.108295	-0.142731	-0.758013	-1.25542	-1.5713	-0.703463	-1.45378	-0.932677	-1.27332	-0.0961101	-0.951302	-0.451945	-1.00531	-2.00082	-0.440432	-1.45004	-1.0612	-2.09131	-1.97027	-2.7832	-2.09875	-1.18617	-2.31002	0.0766076	-0.766675	-0.0492844	-0.6588	0.0248944	-1.19094	-1.75654	-0.991985	-0.644671	-0.59338	-0.451151
WBGene00223402	-0.614259	-0.287789	-0.101763	-0.380182	-0.287426	-0.26565	-0.21832	-0.412529	-0.334924	-0.439872	-0.427975	-0.33453	-0.49629	-0.468859	-0.614259	-0.445703	-0.614259	-0.614259	-0.305988	-0.614259	-0.555616	-0.400638	-0.339761	-0.428593	-0.565536	-0.535856	-0.348467	-0.423837	-0.406311	-0.465753	-0.614259	-0.424746	-0.508635	-0.29024	-0.614259	-0.614259	-0.455652	-0.522083	-0.3625	-0.489536	-0.176605	-0.475378	-0.441487	-0.312252	-0.294606	-0.100422	-0.298572	-0.529802	-0.466589
WBGene00223403	0.211302	-0.201586	-0.879369	-0.313909	-0.200218	-0.513395	-0.374904	-1.09358	-0.801645	-0.154481	-0.66277	-1.01307	-0.754648	-0.445015	-0.892048	-2.53635	-0.579507	-0.645919	-0.271547	-0.0629335	-0.388726	-0.884339	-0.287549	-0.45801	-0.506273	-0.750463	-0.445693	-0.779443	-0.546078	-0.753618	-0.387583	0.0275311	-1.67923	-1.36471	-1.6592	-1.98602	-2.53635	-1.59122	-0.713378	-0.805643	-0.711713	-0.819523	-0.74014	-0.620099	-0.330448	-0.677174	0.130301	-0.250619	-0.895058
WBGene00223416	0.0891932	-0.40558	-0.0646022	-0.962909	-1.83156	-1.7077	-1.48127	-0.515275	-0.0610815	-0.465584	-0.509084	-0.600824	-0.375584	0.298665	1.50073	0.495714	0.271314	0.189954	0.317175	-0.204137	-0.922871	-1.26696	-0.638842	-0.518045	-0.143925	-0.990347	-0.605969	-1.42436	-1.42771	-0.998652	-0.676629	0.743536	-1.12994	-1.28174	-1.85033	-2.05278	-1.33395	-1.10478	0.798118	1.10495	-0.0833865	-1.28558	-0.288206	-1.41933	-1.3732	-1.10347	-1.25778	-0.722993	1.37237
WBGene00223417	-0.664208	-0.664208	-0.664208	-0.664208	-0.339285	-0.417146	-0.664208	-0.664208	-0.664208	-0.664208	-0.664208	-0.664208	-0.448705	-0.664208	-0.664208	-0.141928	-0.664208	-0.664208	-0.664208	-0.664208	-0.457744	-0.664208	-0.473554	-0.48217	-0.664208	-0.664208	-0.329846	-0.55231	-0.664208	-0.664208	-0.664208	-0.0889474	-0.470325	-0.664208	-0.664208	-0.664208	-0.664208	-0.664208	-0.664208	-0.664208	-0.664208	-0.412517	-0.664208	-0.664208	-0.664208	-0.664208	-0.492509	-0.376667	-0.664208
WBGene00223432	-0.212063	-0.54836	-0.153783	-0.0678165	-0.422306	-0.244357	-0.186803	-0.0837166	-0.0784666	-0.254804	-0.401288	-0.132007	-0.133926	-0.219476	0.0246231	-0.0433437	-1.26673	-0.511839	-0.185888	-0.16212	-0.17513	-0.189389	0.260925	0.153071	-0.107631	-0.16082	-0.393758	-0.300218	0.00545024	-0.466704	-0.286319	-0.274425	0.14749	0.156321	-0.675767	0.14322	0.216466	0.149684	0.164164	-0.19569	-0.237191	0.0188285	-0.737763	-0.439859	0.25846	-0.715578	-0.457552	-0.335965	0.0774351
WBGene00223440	0.0305475	-2.04213	-0.294232	0.0604639	0.736059	0.512079	0.320062	-0.0369296	0.617152	0.348988	0.15373	0.135094	0.119929	0.697189	-0.0239275	-0.0257851	-0.455976	-0.184246	-0.14143	0.0528844	-0.561684	-0.612114	-1.31599	-0.687694	-1.38574	-0.631512	-0.549746	-0.574681	-0.254755	-0.914741	0.0884255	-0.0408396	-0.343155	-0.0601153	-2.3052	-1.24734	-1.69874	-0.976136	-1.74812	-0.957177	-0.154592	-0.525487	-0.280162	-0.482974	-0.224951	-0.621921	-0.192583	-0.20122	0.414391
WBGene00223441	-0.451625	-0.292711	-1.17934	0.123149	0.201217	0.112311	0.234523	-0.262848	0.146114	0.308196	0.0540086	-0.19101	0.0947962	-0.249766	-0.777865	-0.262214	-0.626006	-0.788889	-0.631671	-0.686157	-0.24574	-0.461884	-0.383463	-0.543609	-0.153656	-0.137724	-0.571325	-0.323119	-0.665051	-0.725903	-0.459697	-0.787807	-1.54617	-1.73683	-1.84211	-1.5871	-1.63271	-1.60462	-0.592049	-0.286167	-0.619886	-0.494159	-0.54495	-0.557036	-0.7582	-0.70565	-0.193098	-0.0610707	-1.08753
WBGene00223446	0.344726	-1.00674	-0.48353	-0.660997	-0.189932	-0.320911	-0.759775	-0.226486	-0.122452	-0.21986	-0.326429	-0.575365	-0.580701	-0.494048	-0.272781	-0.578895	-0.730087	-0.239352	-0.573145	-0.856008	-1.88275	-2.36085	-1.92178	-1.8552	-1.15928	-1.65101	-1.48808	-1.57286	-1.2989	-1.43129	-0.968797	-1.22262	-1.15539	-0.698009	-2.72836	-2.76217	-2.99653	-2.50761	-0.0342126	-0.621745	-0.597111	-0.601747	-0.84101	-0.831088	-1.28771	-2.03558	-0.648263	-0.667952	-0.258904
WBGene00223464	-0.324637	-1.74504	-0.622043	-1.39184	0.237694	0.186014	0.541338	-0.0196487	0.549634	-0.51284	-0.540688	-0.194237	-0.59051	-0.669375	-1.53445	-0.0500602	-0.167298	-0.266527	-4.07733	0.00987297	-0.833977	-1.35828	-0.475635	0.0123669	0.196656	-1.16628	-0.168706	-0.257375	-0.117634	-0.0322119	-0.832404	-4.07733	-1.63325	-0.887532	-4.07733	-3.15252	-1.92401	-2.13089	0.0984736	0.267592	1.12859	-0.529813	0.43744	-0.512083	0.0333511	0.660668	-0.633534	-0.221546	-0.888982
WBGene00223480	0.214108	-0.919411	0.0969657	-0.919411	-0.312919	-0.433778	-0.570356	-0.919411	-0.196237	-0.0240552	0.0132644	0.110436	0.331236	-0.121665	0.0893315	-0.919411	-0.919411	0.0225482	-0.0356069	-0.0217492	-0.919411	-0.301416	-0.528517	-0.919411	-0.919411	-0.919411	-0.919411	-0.236669	-0.504872	-0.698672	0.631909	-0.919411	-0.0948781	-0.196286	-0.0790971	-0.350042	-0.258771	-0.0262086	-0.0661791	0.141332	-0.430821	-0.426295	0.340405	-0.607383	-0.0134175	-0.233235	-0.330005	-0.204205	0.242087
WBGene00223490	-0.196075	0.0112208	-1.21963	-0.275018	-0.774946	-0.0641147	-0.801609	-0.19802	-0.28313	-0.479041	-0.589898	-0.841415	-0.493641	-1.02676	-1.21963	-1.21963	-0.383902	0.046393	-1.21963	0.307059	-0.938359	-1.04781	-0.746926	-0.591745	-0.785648	-0.852291	-0.761869	-0.508615	-0.941261	-0.752622	-0.433872	-1.21963	-1.21963	-0.661984	-1.21963	-0.996778	-1.21963	-0.794445	-0.361758	-1.21963	-0.399554	-0.207644	-0.0330651	-0.56686	-1.21963	-1.21963	-0.622898	-0.407259	-0.855372
WBGene00223509	-2.33451	-0.157323	0.0503817	0.163591	-0.155834	-1.11866	-0.529437	0.294636	-0.167298	0.0342726	-0.820054	0.0789805	-1.23992	0.336803	0.0341569	-2.33451	-2.33451	-2.33451	-2.33451	0.580029	-1.27586	-1.62228	-0.38092	-0.823474	-0.485074	-1.03797	-1.36709	-0.672774	-2.33451	-1.35039	-2.33451	0.686877	-1.32686	-1.19067	-2.33451	-1.45351	-1.29851	0.234598	0.472862	0.144434	-0.48409	-2.33451	-2.33451	-0.147748	1.09142	-0.665153	-1.41975	-0.0728654	0.0303028
WBGene00223515	-0.849747	-0.33994	-0.668075	-1.03996	-0.633595	-1.01015	-0.55254	-0.538585	-0.666608	-0.131863	-0.259827	-0.486528	-0.644803	-0.433329	-0.390024	-1.29129	-1.11733	-1.41727	-0.522779	-0.893538	-0.968084	-1.22966	-0.953621	-1.09627	-1.04756	-0.987271	-0.858804	-0.714375	-1.2651	-0.698257	-0.30587	-1.17904	-1.37899	-0.861676	-1.84039	-1.6537	-1.94059	-1.5569	-1.03042	-0.865854	-0.93868	-0.990437	-1.07497	-0.782234	-0.959119	-1.79985	-0.710004	-0.54302	-0.862721
WBGene00223524	-0.627327	0.122782	-0.627327	-0.627327	-0.146897	-0.247857	-0.0264855	-0.237591	-0.627327	-0.353793	-0.138208	-0.627327	-0.627327	-0.627327	-0.627327	-0.627327	-0.627327	-0.627327	-0.627327	-0.627327	-0.303263	0.0573659	-0.325426	-0.337652	-0.349315	-0.627327	-0.627327	-0.180923	-0.306205	-0.328933	-0.627327	-0.627327	-0.320872	-0.273445	-0.627327	-0.363793	-0.101006	-0.627327	-0.627327	-0.274638	-0.245412	-0.627327	-0.627327	-0.627327	-0.627327	-0.627327	-0.0145755	0.157517	-0.627327
WBGene00223539	0.058183	0.684469	1.93775	0.248097	-0.320445	-0.198361	-0.0939175	0.961551	0.0769314	0.639356	-0.0472647	0.153557	-0.0161385	0.418893	-0.192586	-0.224324	0.908864	0.3635	-0.972458	0.547812	0.246022	-0.0689299	0.774695	-0.30111	0.411006	0.623959	-0.467802	-0.364399	0.110101	-0.285929	1.06323	0.195874	1.19149	0.352384	0.174598	-0.0350321	0.336464	0.519205	-0.204801	0.00449992	0.394962	0.0046834	0.352249	0.565149	-0.310633	-0.622676	0.515687	0.000460594	0.473258
WBGene00223550	-0.842683	-1.22984	-0.952377	-0.406791	-0.1253	-0.256856	-0.0359152	-0.818696	-0.221491	-0.429276	-0.108124	-0.573034	-0.731782	-0.599713	-0.966392	-1.41333	-0.767899	-1.41518	-0.879597	-0.924099	-1.10314	-1.38761	-1.32738	-1.34438	-0.890845	-0.756371	-0.885381	-0.582915	-0.713755	-1.01832	-0.928548	-1.54788	-2.31594	-2.47428	-2.45822	-2.49225	-2.21894	-2.09836	-0.940237	-0.871257	-0.697334	-0.617215	-0.736197	-0.645063	-1.47793	-1.57789	-0.833765	-0.719493	-1.43956
WBGene00223586	-1.49257	0.17024	0.322555	-0.808936	-0.337467	0.360753	-0.386357	-0.257775	-0.598507	0.132712	0.523481	0.583277	0.607512	0.148471	-1.49257	-1.49257	-1.49257	-1.49257	-0.385647	0.464747	0.194902	0.0516925	0.00561587	-0.167172	0.148408	-0.483426	0.198892	0.266777	-0.426875	0.0554897	-0.316589	-1.49257	-0.464614	-0.944914	-1.49257	-1.08405	-0.680319	-0.373083	0.476853	0.0182157	0.098775	-1.49257	0.797804	-0.648309	0.149538	-1.49257	-0.0817332	-0.608967	-0.865417
WBGene00223589	0.182881	1.00967	-0.0212532	-0.54247	0.328036	0.30985	0.257607	-0.557946	0.271132	0.0535538	-0.227438	0.330784	0.16074	0.244069	-0.293776	-0.0697109	-0.684429	-0.741489	0.604012	0.812176	-0.165889	-0.468873	-0.456061	-0.0661234	-0.164319	0.0451187	-0.488942	-0.681388	-0.470688	-0.291324	0.0394059	0.0526442	-0.365043	0.271028	0.029366	0.0921073	-0.0730064	-0.490017	0.326311	0.218036	-0.0385635	-0.0998807	-0.140257	-0.329957	-0.335378	-0.436177	-0.125357	0.154115	-0.399446
WBGene00223594	-0.439732	-0.444755	-0.891769	-0.500023	-0.329959	-0.476375	-0.432321	-0.760542	-0.437557	-0.362632	-0.352324	-0.833291	-1.06701	-0.664642	-0.537967	-0.91339	-1.23475	-0.970081	-1.25464	-0.295897	-0.404478	-0.622854	-0.500771	-0.0772108	-0.655518	-0.556179	-0.289884	-0.314593	-0.394606	-0.690379	-1.14236	-0.874506	-2.48555	-2.104	-3.68799	-3.29864	-2.6306	-2.77624	-1.51516	-1.12978	-1.15872	-1.01084	-1.67222	-1.04753	-1.06018	-1.0244	-0.553704	-1.15688	-0.801234
WBGene00223613	0.929074	0.923669	0.198664	-0.317979	-0.404069	0.100924	-0.0324743	-0.74254	-0.0141548	0.250874	-0.179004	-0.510846	-0.084689	0.160351	-0.449131	-0.144335	0.31884	-0.329858	-0.68593	0.0456588	0.0195299	-0.573154	-0.0299052	0.26855	-0.203948	-0.567878	-0.307483	-0.408602	-0.906784	-0.229596	0.284087	-0.18078	-1.72715	-0.323038	-1.42382	-1.94007	-2.18081	-1.56694	-0.034825	-0.379355	-0.252774	0.406561	-0.222708	-0.585617	-0.303988	-0.418355	-0.330146	0.205798	0.0316509
WBGene00223614	-0.0579062	-1.01371	-1.73348	-0.519044	-0.769046	-0.169333	-0.684735	-0.825064	-0.585965	-0.207624	-0.923759	-0.229189	-0.765388	-0.386577	-1.20405	-0.843628	0.0438435	-0.975669	-0.481172	-0.80704	-1.02844	-0.675696	-0.217205	-0.117404	-0.407448	-0.259197	-0.19046	-0.352607	-0.213675	-0.36603	-0.549812	-0.378068	-0.934943	-1.02157	-1.47304	-1.64237	-1.77482	-1.49243	-0.247746	-0.383618	-0.766785	-0.680897	-0.719174	-0.570177	-0.441936	-0.248616	0.0179753	-0.380241	-0.174642
WBGene00223624	-0.584126	-0.584126	-0.584126	-0.584126	0.121553	-0.00670001	-0.584126	-0.584126	-0.584126	-0.584126	-0.584126	-0.584126	-0.584126	-0.584126	-0.584126	-0.584126	-0.584126	-0.584126	-0.584126	-0.584126	-0.584126	-0.584126	-0.584126	-0.584126	-0.143318	-0.584126	-0.584126	-0.584126	-0.0841764	-0.584126	-0.584126	0.46175	-0.584126	-0.584126	-0.584126	-0.584126	-0.584126	-0.150914	-0.0839438	-0.584126	-0.00351214	-0.584126	-0.584126	-0.584126	-0.584126	0.204127	-0.14771	-0.584126	-0.584126
WBGene00223635	0.602032	0.878268	0.606625	0.403704	0.144353	0.077731	0.21897	0.314142	0.439328	0.466127	0.408281	0.402484	0.219533	0.0021341	0.284517	0.127938	0.744583	0.457201	0.0697945	0.0196555	0.672457	0.75371	0.442488	0.61044	0.868194	0.379644	0.425307	0.403295	0.290905	0.427345	0.0970781	0.190844	0.180613	0.555677	-0.231497	-0.339331	-0.321841	-0.493394	0.694426	0.415546	0.19775	0.414399	0.208409	0.211309	-0.0710965	0.262941	0.567793	0.411166	0.578013
WBGene00223661	0.194286	0.378842	0.0598638	-0.450169	-0.0501433	-0.532449	0.147159	0.0172915	0.113413	-0.231637	-0.193111	0.254526	0.0739084	-0.0665687	-1.03539	-0.0991749	0.0167906	0.409195	-0.0909343	-1.03539	-0.119504	-0.135452	-0.00789053	-0.195082	0.0631678	0.378359	0.215182	-0.205471	0.037919	0.116503	1.18908	0.690522	-0.628242	-0.271426	0.273293	0.591882	0.549624	0.560072	0.563661	0.250532	-0.22092	0.183665	0.616508	0.315149	-0.412652	-1.03539	0.0547585	-0.462764	0.371855
WBGene00223665	-0.522846	-0.887258	-1.5283	-0.359637	-0.424082	-0.345133	-0.403139	-0.310058	-0.569801	0.315137	-0.500297	0.0847373	-0.496545	-0.20903	-0.471312	-0.958426	-1.56864	-0.848889	-0.699394	-0.289099	-0.367828	-0.646432	-0.68808	-0.613722	-0.981703	-0.833168	-0.722745	-0.620668	-0.492471	-0.987578	-0.859978	-1.60632	-1.45385	-0.500345	-2.28422	-1.35999	-1.31173	-1.65642	-0.552603	-0.573993	-0.809758	-0.619426	-0.389515	-0.721951	-0.909218	-0.71986	-0.169432	-0.389403	-0.556703
WBGene00223668	-1.66879	-1.66879	-1.66879	-0.084993	0.0142388	-1.66879	0.0846155	-0.227663	-0.328679	-0.569648	0.173034	-0.147947	-0.667698	-0.342926	-1.66879	-0.387728	-0.228352	-1.66879	0.20491	-1.66879	-1.08159	-1.29037	-1.12144	-0.51946	-0.818835	-1.66879	-1.66879	-1.66879	-1.08687	-0.93191	0.299505	-1.66879	-1.11325	-1.66879	-1.66879	-1.19051	-1.09568	-1.17424	-1.66879	0.0931541	-0.554935	-0.971031	-1.66879	-0.483191	-0.00967215	-0.680659	-0.565483	-0.63637	-0.497286
WBGene00223709	0.0648743	-0.0865189	0.220224	-0.353376	-0.00796991	-0.609171	-0.18557	-0.106688	0.00770803	0.0889474	-0.243	0.0328707	-0.146333	0.143042	0.0564965	0.329454	-0.694493	-0.45076	-0.537789	0.154323	-0.133571	-0.550002	-0.367281	-0.152522	0.224853	-0.346796	-1.05588	-0.602254	-0.194365	-0.321372	-0.460597	-1.1793	-0.0520948	-0.412443	-0.388841	-0.617569	-0.38378	-0.304949	0.406206	-0.342723	0.137653	-0.117998	-0.660702	-0.429549	-0.191999	-0.216933	0.0938775	-0.2027	-0.354335
WBGene00223719	-0.210537	0.418473	-0.740918	0.145094	-0.5859	-0.287674	-0.394797	0.0335958	-0.252389	0.227355	0.480771	-1.07266	-0.565592	-0.73008	-0.244765	0.460541	-0.439906	0.687836	0.177336	1.45204	-0.634054	-0.412708	-0.581706	-0.796778	-0.279547	-1.04099	-2.07233	-1.67707	-0.155351	-0.291947	0.158154	-0.207548	-1.53155	-0.919794	-1.05058	-3.23628	-1.57273	-1.13314	-1.16911	-0.221141	-0.758748	-1.16025	-0.0834368	-1.1906	-0.526278	-0.728633	0.715488	0.0978193	-0.0920992
WBGene00223730	0.362542	-0.468642	0.24556	0.424581	0.405344	0.371632	0.312532	0.0953761	0.511682	0.222095	0.350387	0.199973	0.0941359	0.175212	0.0770927	0.1211	0.429534	0.187813	0.303871	0.233372	0.177719	0.0878759	0.10405	0.487168	-0.182716	-0.00684132	-0.081937	0.0312199	-0.131033	-0.142061	0.0898942	0.0652028	-0.430452	-0.344286	-1.01436	-0.971476	-0.589519	-0.581592	-0.396501	-0.275425	0.0177301	-0.00648857	-0.191871	0.298742	0.211461	0.183965	0.175209	0.324928	0.341443
WBGene00223750	-0.76996	-0.069404	-0.76996	-0.76996	-0.76996	-0.76996	-0.76996	-0.76996	-0.76996	-0.535252	-0.76996	-0.76996	-0.76996	-0.41739	-0.76996	-0.76996	-0.76996	-0.76996	-0.101425	-0.76996	-0.284711	-0.451138	-0.76996	-0.183664	-0.350104	-0.409745	-0.517797	-0.484029	-0.491682	-0.321046	-0.76996	-0.76996	-0.309606	-0.0736852	-0.76996	-0.111238	-0.496202	-0.76996	-0.491523	-0.76996	-0.434957	-0.431426	-0.35984	-0.76996	-0.76996	-0.76996	-0.534047	-0.76996	-0.76996
WBGene00223766	-0.718949	-0.418908	0.396881	-0.33137	-0.863782	-0.264828	-0.666164	-0.178583	0.0597361	-0.19033	-0.555314	-0.745555	-0.898551	-0.749274	-1.05035	-1.06455	0.132907	-0.149392	-0.223866	-0.374592	-1.47159	-1.72893	-1.29707	-1.67014	-1.28788	-1.61328	-1.52436	-1.51083	-1.78413	-1.31776	-0.896608	-1.23248	-0.624147	-0.165586	-1.52473	-1.70611	-1.58396	-1.47611	0.029473	-0.171885	-0.364062	-0.598016	-0.948445	-0.61882	-0.979833	-0.834877	-0.398475	-0.625942	0.0940426
WBGene00223776	-0.722441	-0.722441	-0.722441	-0.722441	-0.722441	-0.722441	-0.722441	-0.722441	-0.722441	-0.722441	-0.722441	-0.722441	-0.722441	-0.722441	-0.722441	-0.722441	-0.722441	-0.722441	-0.722441	-0.722441	-0.722441	-0.722441	-0.722441	-0.722441	-0.722441	-0.722441	-0.722441	-0.722441	-0.722441	-0.722441	-0.722441	-0.722441	-0.722441	-0.722441	-0.722441	-0.722441	-0.722441	-0.722441	-0.722441	-0.722441	-0.722441	-0.722441	-0.722441	-0.722441	-0.722441	-0.722441	-0.722441	-0.722441	-0.722441
WBGene00223790	0.871579	0.0481371	-0.382183	-0.752025	-0.123184	-0.289144	0.0637206	0.0487609	-0.618514	-0.132531	-0.262225	0.590524	-0.335638	0.122103	-0.411215	-0.487052	-1.8755	-0.668645	-0.457564	-0.843142	-0.197795	-0.699003	-1.34477	-0.59256	0.228835	-0.571337	-0.814152	-0.959133	-0.865769	-0.902437	1.14451	0.451566	-0.572886	-0.61873	-0.635135	-1.06855	-1.41602	0.179875	0.181977	0.128868	-0.134485	-0.393751	-0.431847	-0.298313	-0.178446	-1.72987	0.344262	-0.705541	0.605779
WBGene00223800	-0.705247	-1.75392	-0.75124	-0.0491168	-0.708536	-0.228927	-0.392657	-0.460085	0.40354	-0.130954	-0.0218509	-0.162942	-0.202096	-0.209553	-1.76693	-1.2668	-0.491252	-1.52133	-0.444034	-2.16973	-2.03311	-1.72421	-1.39623	-1.32768	-1.18571	-1.00094	-1.46833	-1.26055	-1.54908	-1.60398	-1.54557	-1.38135	-0.747715	-1.57606	-5.17294	-2.45507	-3.02127	-2.97088	-0.791622	-0.957411	-1.01103	-0.516031	-1.44799	-0.982949	-1.51683	-2.67099	-1.02646	-1.32286	-1.28618
WBGene00223815	-0.858149	-1.30506	-1.52852	-0.872099	-1.13825	-0.998241	-1.91158	-0.770779	0.141775	-0.250211	-0.83122	-0.750952	-0.186642	-0.318782	-0.326796	-0.155501	0.217215	-0.479407	-0.435452	-1.04083	-1.32368	-1.1601	-1.13883	-1.11447	-0.89284	-0.533157	-1.45759	-1.30161	-1.33594	-1.11372	-0.0134186	-1.67158	-0.328509	-0.155884	-0.118882	-0.640424	-0.0716225	-0.293038	0.230848	-0.260443	-0.425988	-0.477675	-0.122234	-0.30796	-0.152398	-0.407767	-0.789832	-0.480909	0.109577
WBGene00223821	-1.17163	-0.420404	-0.457229	-0.256138	-0.382492	0.0296329	-0.378155	-1.0251	-0.430702	-0.529957	-0.390436	-0.559002	-0.747981	-1.05825	-2.31775	-0.958749	-1.47786	-2.43403	-1.67115	-2.14455	-1.72355	-1.71353	-1.81346	-1.68224	-0.588098	-0.956661	-0.853767	-0.583467	-0.726333	-0.899493	-2.07295	-1.77735	-2.6388	-2.3454	-3.13024	-2.55438	-2.92539	-2.07716	-0.366721	-0.0428622	-0.270876	-0.647845	-0.56105	-0.752051	-1.43757	-1.2064	-0.832376	-1.43867	-0.876968
WBGene00223831	-0.0108144	-0.386365	-0.343573	-0.565151	0.265826	0.0541323	-0.194953	-0.605106	-0.158006	-0.0836617	-0.055012	-0.284642	-0.417438	-0.196223	-0.413526	-0.611065	-0.70485	-0.548899	-0.585505	-0.387265	0.0505774	-0.173539	-0.15686	0.510677	-0.247789	0.0711927	-0.0312284	-0.157656	0.240949	0.0842239	-0.40723	-0.728038	-1.69433	-2.23721	-2.56222	-3.24447	-2.15652	-1.32726	-1.0219	-0.650743	-0.204503	-0.582148	-0.907957	-0.363537	-0.829491	-0.599071	-0.255293	-0.149814	-0.404463
WBGene00223834	1.18045	0.609995	0.383249	0.195345	0.0872942	0.144641	0.271956	0.531307	0.675797	0.36079	0.429618	0.537182	0.569236	0.664477	0.795869	0.215272	0.817221	0.940364	0.3151	0.690338	0.481185	0.546964	0.845355	0.713433	0.119607	0.327874	0.0396194	0.106279	0.403765	0.112427	0.694429	1.39748	0.636839	0.795104	-1.2522	-0.963199	-0.934235	0.10531	0.844598	0.618477	0.384246	0.545307	0.590553	0.535188	0.69332	0.316284	0.319484	0.792022	0.804517
WBGene00223842	0.722353	0.029575	1.40424	0.586168	0.590672	0.476957	0.71037	1.01298	0.868223	0.407224	0.651764	0.794105	0.890824	0.867149	0.925371	1.40964	1.27544	1.23302	1.26823	1.22253	-0.113661	0.187645	0.817885	0.051604	0.229236	0.394913	0.290984	0.218698	0.309855	0.610204	1.07288	1.19363	0.784632	1.22466	2.01009	1.8626	1.95083	1.67123	1.32916	1.2536	0.981121	1.09192	0.856847	1.03457	1.33837	0.829468	1.21599	1.26008	0.748698
WBGene00223860	-0.571929	-0.571929	-0.571929	-0.204343	-0.17	-0.571929	-0.571929	-0.571929	-0.571929	-0.571929	-0.571929	-0.225409	-0.571929	-0.241752	-0.571929	-0.571929	-0.571929	-0.571929	-0.571929	-0.571929	-0.571929	-0.406863	-0.327801	-0.0233091	-0.571929	-0.571929	-0.571929	-0.200751	-0.311249	-0.235542	-0.571929	-0.571929	-0.32389	-0.571929	-0.571929	-0.571929	-0.571929	-0.352846	-0.121365	-0.571929	-0.571929	-0.571929	0.0588655	-0.571929	-0.571929	-0.10798	-0.350897	-0.369766	-0.237212
WBGene00223863	-0.647265	-1.09615	-0.893071	-0.781122	-0.0335075	-0.209905	-1.1707	-0.388151	-0.132901	-0.52716	1.4118	-0.864871	0.676755	-0.228117	-0.0950617	0.457738	1.02699	0.929783	1.41213	1.05685	-1.22209	-1.06472	-1.01721	-0.624081	-1.12494	0.107031	-0.816365	-0.433462	-2.12849	-0.581093	0.237711	-1.04728	-0.0497317	0.0341644	-0.503051	-0.958514	-0.95444	-0.373585	0.0256276	-0.327375	0.313551	-0.666666	0.319876	0.984478	0.833273	-1.57779	-0.698732	0.606334	0.0945991
WBGene00223866	-0.90055	-0.251342	0.0611682	-0.200075	0.193101	0.0599709	-0.701955	-0.3745	-0.114646	-0.331159	-0.509371	-0.573309	-0.362227	-0.589622	-0.90055	-0.543849	-0.195845	-0.503522	-0.90055	-0.90055	-0.655609	-0.821953	-0.78016	-0.684299	-0.38554	-0.348857	-0.589809	-0.261448	-0.658088	-0.459231	-0.236335	-0.503141	-0.670379	-0.755133	-0.565261	-0.705687	-0.474523	-0.533767	-0.241993	-0.116995	-0.292445	-0.602669	-0.397358	-0.725824	-0.693622	-0.453818	-0.458089	-0.802683	-0.728877
WBGene00223871	-1.03616	-0.0272519	-1.03616	-0.718223	-0.397063	-0.667993	-0.424562	-0.378905	-0.330524	-0.701776	-0.682668	-0.193627	-0.356151	-0.562573	-1.03616	-0.360691	-0.436902	-1.03616	-0.238102	-1.03616	-0.520925	-0.530663	0.144691	-0.122706	-0.488484	-0.743792	-0.512308	-0.573174	-0.338438	-0.582489	-1.03616	-1.03616	-0.736933	-0.896167	-1.03616	-0.713075	-0.812591	-0.590286	0.227196	-0.614129	-0.883262	-0.578472	-1.03616	-0.687368	-0.582357	-0.637343	-0.538237	-0.41625	-0.746002
WBGene00223874	-0.68653	-0.00707263	-0.952566	-1.04695	-0.688734	-0.585758	-0.497215	-0.539861	-0.0201946	-0.649758	-0.0413071	0.0960424	-0.924953	-1.19903	-2.90765	-0.430485	-0.155234	0.55074	-0.778904	-1.86416	-1.48541	-0.583706	-0.491825	-0.55901	-0.27095	0.153756	-0.0284024	-0.507478	-0.289106	-0.723873	-1.13295	0.0590703	-0.571231	-0.444186	-2.90765	-1.02261	-1.94875	-0.0803535	-0.28818	-0.123171	0.0241565	-0.871397	-0.393581	-1.05188	-0.944378	-0.676328	-0.137456	-0.279344	-0.329669
WBGene00223885	0.169083	-0.627174	-0.627174	-0.627174	-0.627174	-0.627174	-0.627174	-0.627174	-0.33367	-0.40119	-0.627174	-0.627174	-0.348265	-0.627174	-0.627174	-0.0278048	-0.627174	-0.627174	-0.0223161	-0.627174	-0.358794	-0.455742	-0.0734552	-0.0914896	-0.39744	-0.627174	-0.627174	-0.627174	-0.627174	-0.380353	0.0166959	-0.627174	-0.199505	-0.627174	-0.627174	-0.409559	-0.365384	-0.627174	-0.04531	-0.627174	-0.108582	-0.306886	-0.627174	-0.627174	-0.234447	-0.627174	-0.627174	-0.627174	-0.290021
WBGene00223886	1.00577	0.0213947	0.440804	0.0374358	-0.0587588	-0.0872221	-0.26374	-0.307295	0.158569	-0.32037	-0.24853	-0.396765	0.0897314	-0.354638	0.23843	0.274426	0.790264	0.201841	-0.218616	-0.156738	0.215004	0.245401	0.267128	0.286807	-0.441028	-0.431081	-0.375077	-0.524531	-0.473901	0.0711506	-0.166902	0.124181	-0.922013	-0.054455	-0.252741	-1.86557	0.101552	-0.59438	0.030674	0.0972843	-0.00716272	0.55648	0.0505671	-0.146313	-0.751856	0.322567	0.00945244	0.258042	0.171071
WBGene00223911	-0.684732	-0.684732	0.894735	-0.684732	-0.684732	-0.684732	-0.684732	-0.684732	-0.241771	0.0502925	-0.31686	0.114966	0.422064	-0.388423	0.655583	-0.684732	-0.684732	-0.684732	-0.684732	-0.684732	-0.684732	-0.416777	0.104642	-0.684732	-0.684732	-0.684732	-0.082191	-0.684732	-0.280455	-0.179312	-0.684732	0.812036	-0.684732	-0.241806	-0.684732	0.630286	0.268162	0.801354	-0.0354828	0.453895	0.392046	-0.684732	-0.684732	-0.684732	-0.106172	-0.0191953	-0.684732	-0.684732	-0.181488
WBGene00223922	-0.866043	0.806819	-0.608727	-1.7844	-1.18006	-0.843463	-0.757537	-1.63959	-0.941974	-1.12613	-1.12471	-1.01356	-1.51438	-0.439041	-0.347236	0.314807	-0.215336	-0.141161	-0.398666	-0.826139	0.284847	0.13504	0.186144	0.676288	0.279558	-0.963227	-0.00122389	-0.579405	-0.851202	-0.250975	-0.661356	-0.630162	-2.14987	-3.30711	-2.54027	-2.98145	-2.21058	-1.37944	-0.196919	-0.587082	-1.28248	-0.0863449	-0.159587	-2.19208	-1.41159	-0.306906	-0.823306	-0.253463	-0.648341
WBGene00223941	0.937693	0.491949	-0.328555	-1.05675	0.0301259	-0.138664	-0.280511	-0.178003	-0.173162	-0.494572	-0.264098	0.0805659	-0.68754	-0.527718	0.861728	-0.907065	-0.0903656	-0.710892	0.105851	-0.262727	-0.0316606	0.571837	0.897216	1.34982	-0.282953	-0.248642	0.233177	-0.0104844	0.13417	-0.159774	0.27666	0.615892	-1.3418	-0.608514	-2.91467	-2.34013	-1.18622	-2.11113	0.678116	-0.350788	0.0113464	-0.261354	-0.690823	-0.198231	0.173509	-0.167339	0.0797794	0.222272	0.14151
WBGene00223987	-0.624985	0.136987	-0.841957	0.343034	-0.322232	-0.431707	0.233852	0.906779	0.568928	-0.246621	0.727833	0.252783	-0.235821	0.77267	-0.855959	-1.09551	0.276029	-0.977671	0.0537462	0.704375	0.685233	0.664256	-0.108915	-0.167346	-0.224376	-1.2131	0.179645	-0.73108	0.215025	-0.566119	0.798717	-0.272568	0.248045	-0.528956	0.979802	-0.722435	0.295491	-0.1335	-0.0188618	0.245372	0.693191	0.709386	0.555138	-0.208591	0.288741	0.150231	0.270203	0.379382	0.586259
WBGene00224000	0.0465543	-1.02394	-1.02394	0.14318	-0.16948	-0.323591	0.00482707	-0.10998	-0.364027	-0.329166	-1.02394	-0.262443	0.166558	-0.290789	-1.02394	0.159765	-1.02394	-1.02394	-1.02394	-1.02394	-0.655073	-0.346882	-0.4484	-0.297061	-0.320198	-0.558915	-1.02394	-0.649003	-0.658421	-0.454197	-1.02394	-1.02394	-1.02394	-0.621134	-1.02394	-0.512651	-0.424871	-0.497358	-0.235851	-0.177072	-0.123954	0.0371474	-0.499646	-0.555605	0.0301829	0.155075	-0.190964	-0.241207	-0.282869
WBGene00224050	-0.0750807	0.437441	0.061244	-0.143907	-0.35547	0.147718	-0.262933	-0.749078	-0.0224166	-0.532194	-0.204219	-0.703161	-0.622545	-0.726328	0.0374035	-0.318817	0.0121193	0.0871086	-0.103052	-0.627693	0.312165	0.0820507	0.512822	0.81359	0.537592	0.0476867	0.244257	0.316316	0.351605	0.571114	-0.593169	-0.320282	-0.899222	-1.18322	-1.55071	-2.34052	-1.58474	-0.774937	-0.0888784	-0.224139	-0.65533	-0.279358	-0.879503	-0.291228	-0.091392	-0.00529871	-0.164299	-0.164247	0.189571
WBGene00224073	-1.69661	-1.69661	-1.69661	-1.16104	-1.11054	-1.69661	-0.637935	-1.69661	-0.741994	-0.494233	-0.718972	-0.851461	-0.595653	-0.432538	-0.621509	-1.69661	-0.660322	-1.69661	-0.780458	-1.69661	-1.03354	-0.615494	-1.69661	-0.721383	-0.922495	-0.617247	-1.69661	-1.48421	-0.480903	-1.3464	-0.214795	-1.69661	-1.69661	-1.69661	-0.834391	-1.69661	-1.32399	-1.13426	-0.22447	-0.74483	-0.311946	-0.0296625	-0.107273	-0.503095	-1.69661	-1.01919	-0.376166	-0.985173	-0.248816
WBGene00224088	0.179872	-0.0298841	-0.90051	0.117388	-0.90051	0.0108103	-0.90051	-0.436207	-0.0344109	-0.185647	-0.0166553	0.0782679	-0.90051	-0.0433189	-0.90051	-0.0713572	0.403651	-0.00760058	-0.90051	-0.0507762	-0.267682	-0.648093	-0.303807	-0.154042	-0.565855	-0.414585	-0.319014	-0.259089	-0.272438	-0.309586	-0.0140355	-0.00701305	-0.90051	-0.477576	-0.106559	-0.582824	-0.521263	-0.572232	0.162888	-0.221991	0.16387	0.02158	-0.0580637	-0.256751	-0.90051	-0.255777	-0.348845	-0.22776	-0.417958
WBGene00224089	-0.644378	-0.644378	-0.644378	-0.644378	-0.107051	-0.644378	0.204014	-0.644378	0.241291	0.0595348	-0.644378	-0.644378	-0.281658	-0.644378	-0.644378	-0.644378	-0.644378	-0.644378	0.204646	-0.644378	-0.296332	-0.644378	-0.0753559	-0.644378	-0.644378	-0.644378	-0.332722	-0.452487	-0.299768	-0.473357	0.266503	-0.644378	-0.316828	-0.644378	-0.644378	-0.366059	-0.644378	-0.644378	-0.0398741	0.238587	-0.644378	-0.223304	-0.644378	-0.192117	-0.118615	-0.644378	-0.353167	-0.1661	0.354208
WBGene00224096	0.618927	-0.81151	-0.905477	-0.393207	-0.703458	-0.351262	-0.273119	-1.32174	-0.589633	-0.32902	-0.682535	-0.321614	-0.906376	-0.73827	-2.26761	-0.785297	0.372493	-1.22651	-0.808293	-0.537907	-0.453519	-0.554967	-0.707596	-0.334589	-0.463776	-0.543842	-0.910572	-0.440718	-0.431808	-0.283669	-0.386457	-0.751353	-2.07446	-1.55687	-2.69608	-3.50387	-2.05513	-2.01293	-0.878212	-1.2545	-1.15535	-0.976775	-0.872062	-0.62146	-0.921365	-0.0579977	-0.791694	-0.0385119	-0.730281
WBGene00224100	0.870112	1.25994	0.964009	-0.340284	0.0879452	0.432437	0.115911	0.479654	-0.209372	-0.109487	0.56368	0.0763808	-0.0971653	0.452341	0.555837	0.210973	-0.0495606	-0.140625	-0.286543	0.267075	-0.571906	0.124949	0.720587	-0.0192314	0.582723	0.70557	0.256939	-0.672089	-0.585793	-0.203046	0.36616	-0.966398	0.0712627	0.577178	-3.07954	-0.314098	-0.609077	-0.427387	0.411561	-0.706672	-0.311454	-0.0663573	0.24726	-0.317857	-0.58224	0.0480942	1.01899	0.335443	0.821119
WBGene00224122	0.320046	-0.320461	-0.438571	-0.306463	-0.147188	-0.498174	-0.240758	0.0671976	0.576337	0.334352	0.246454	0.341849	-0.239536	0.0479919	0.87434	-0.0419433	0.293443	-0.233041	0.0427431	0.0410301	-0.629197	-0.584809	-0.158303	-0.257969	-0.521685	-0.336166	-0.398906	-1.05896	-0.804692	-0.968583	-0.330843	0.0971712	-0.971606	-0.731594	-2.32207	-1.46756	-1.81784	-1.38947	0.393305	0.208192	-0.193268	-0.543443	-0.166513	-0.247096	-0.335736	-0.0575138	0.15405	0.121336	0.339566
WBGene00224123	-0.656452	-0.656452	-0.656452	-0.656452	-0.656452	-0.656452	-0.656452	-0.656452	-0.656452	-0.656452	-0.656452	-0.656452	-0.656452	-0.656452	-0.656452	-0.656452	-0.656452	-0.656452	-0.656452	-0.656452	-0.656452	-0.656452	-0.656452	-0.656452	-0.656452	-0.656452	-0.656452	-0.464984	-0.656452	-0.656452	-0.656452	-0.656452	-0.656452	-0.656452	-0.656452	-0.656452	-0.656452	-0.656452	-0.656452	-0.656452	-0.656452	-0.656452	-0.656452	-0.656452	-0.656452	-0.656452	-0.656452	-0.656452	-0.656452
WBGene00224133	-0.645567	-0.501331	0.136688	-0.0952336	-0.061041	0.145096	-0.326174	-0.147549	0.128349	0.22696	-0.103441	-0.19472	-0.696409	-0.775979	-0.442894	-0.441203	-0.90396	-0.0443291	-0.0743126	-0.885127	-1.47287	-1.83233	-1.34209	-1.49034	-0.755771	-0.432528	-0.913493	-1.08478	-1.56841	-1.1294	-0.850211	-1.94716	-0.704747	-0.424105	-3.50781	-2.4042	-2.09865	-1.67867	0.0318987	0.00323588	0.0500505	-0.127864	-0.4932	-0.0820032	-2.06295	-2.80162	-1.21469	-0.704258	-0.621729
WBGene00224141	-1.26796	-0.586577	0.164221	0.59632	-0.041944	-0.19545	-0.501311	-0.586254	-0.486463	-0.334652	-0.0698019	-0.248287	-0.454758	-0.615185	0.148158	-0.136635	0.285267	-0.539399	-1.69015	0.108566	-0.250513	-0.498995	-0.346153	-1.10307	-0.704693	-0.520196	-0.387239	-0.876202	-1.12643	-0.818995	-0.00826608	-0.538159	0.0028059	0.205073	-0.0200431	-1.35687	-0.0128474	-0.155357	0.4974	0.411961	0.479321	0.543579	0.179885	0.456497	0.901625	0.691926	0.154827	0.694427	0.215408
WBGene00224145	-1.06409	-0.0839316	-0.717398	-0.946806	-1.06526	-0.470865	-1.11357	-1.24586	-0.752822	0.00350925	-0.941016	-1.41224	-0.698799	-0.681656	-2.06261	-1.35916	-0.774293	-0.502649	-1.35131	-0.895086	-1.07788	-1.39337	-1.13605	-1.16855	-0.795239	-0.863821	-1.44229	-0.625984	-1.78956	-1.02553	-1.2949	-1.2869	-1.25997	-1.31802	-1.39767	-1.02523	-1.23682	-1.1005	-0.745878	-1.32043	-0.794486	-0.784489	-0.737114	-1.20236	-1.32723	-1.5527	-1.20832	-1.06016	-1.43369
WBGene00224152	-1.77929	0.413193	-1.07893	0.951154	1.39834	0.586041	1.38483	0.0308577	-0.684436	-0.829243	-0.750705	-0.823733	-0.803355	-0.9103	-0.309962	-0.684049	-0.77182	-0.0748443	-0.761351	-0.820735	-0.528617	0.107512	0.755752	-0.223131	1.55079	0.643151	0.401416	0.669447	0.649255	1.23898	-0.274031	-0.545954	-0.814615	-0.510203	-2.78778	-1.90328	-2.77626	-1.01661	0.166063	0.65488	-0.292942	0.521401	-0.105418	-0.125327	-0.00869431	1.08283	2.09572	-0.424808	0.393803
WBGene00224158	0.0333293	-0.689405	-0.000584923	-0.0478024	-0.40589	-0.159638	-0.239154	-0.184479	0.178811	0.201059	-0.39512	0.0399278	-0.41364	-0.477051	-0.167877	-0.683165	-0.292685	-0.142602	-0.997288	-0.781874	-1.09057	-1.51906	-1.17914	-0.933199	-0.90409	-1.09606	-0.49035	-0.967508	-1.41925	-0.978835	-1.39181	0.01645	-1.20733	-0.488336	-3.92794	-2.55175	-3.45889	-2.51845	-0.725943	-0.310826	-0.460854	-0.867403	-1.38168	-0.825508	-1.70329	-1.08246	-0.299825	-0.321646	-0.762451
WBGene00224162	-0.670753	1.08484	0.95043	0.515664	0.51881	-0.0619167	0.373411	-0.111189	0.595037	0.537986	-0.100062	-0.746977	0.266989	-0.410076	0.0620473	0.624785	-0.446887	0.417532	0.43447	-0.196572	0.653119	0.179373	0.193543	0.0916029	-0.731245	0.403905	-0.211811	-0.340128	0.0625078	-0.558662	0.391768	0.547309	0.376895	0.309395	-0.598722	-1.09014	-0.527181	-0.214314	0.759031	0.018624	-0.426922	0.819021	0.146244	0.345508	-0.163529	-0.654848	0.109504	0.373731	0.280744
WBGene00224165	-0.43216	-0.453322	-1.34992	-0.2495	-0.467792	-0.515076	-0.664977	-1.27829	-0.512003	-0.332457	-0.404117	-0.555342	-0.740229	-1.04377	-1.17132	-0.833431	-0.77869	-1.18954	-1.063	-1.16416	-1.21892	-1.57735	-1.05054	-1.1548	-0.642213	-0.825467	-0.856054	-1.17955	-0.932806	-1.26784	-1.9002	-1.96894	-2.48406	-2.78758	-3.91694	-3.36497	-2.94671	-2.66265	-1.02647	-1.15392	-1.06614	-0.993671	-1.34515	-0.979296	-1.90239	-1.41754	-0.919243	-0.981797	-1.8144
WBGene00224167	-0.0926633	-0.236713	-0.68518	-0.200438	-0.31136	0.369195	-0.340632	-0.404177	-0.129874	-0.0123846	-0.321104	-0.698936	-0.426625	-0.683878	-1.1502	-0.580046	-0.0970712	-1.28775	-1.24831	-0.829414	-0.537173	-0.886304	-0.46243	-0.522474	-0.653803	-0.827694	-0.798006	-0.297426	-0.523406	-0.643642	-1.48813	-2.28777	-2.85305	-2.60202	-2.43749	-2.22392	-2.22097	-1.57212	-0.255854	-0.438339	-0.153515	-0.553496	-0.342945	-0.793716	-1.76167	-1.04398	-0.574244	-0.502371	-1.57136
WBGene00224183	-1.01203	0.0402482	-1.01203	-1.01203	-0.373282	-1.01203	-0.672974	-0.148868	-1.01203	-0.39726	-1.01203	-1.01203	-0.579134	-0.489069	-1.01203	-1.01203	-1.01203	-1.01203	-1.01203	-1.01203	-1.01203	-0.75281	-1.01203	-1.01203	-1.01203	-1.01203	-0.355876	-0.589111	-0.600567	-0.631825	-1.01203	-1.01203	-0.620775	-1.01203	-1.01203	-0.679171	-1.01203	-0.180707	-1.01203	-1.01203	-1.01203	-0.157486	-0.40229	-0.27399	-0.386874	-1.01203	-0.174503	-0.693909	0.164856
WBGene00224211	-2.47067	0.186564	-2.47067	-1.30423	-2.47067	-0.888173	-1.27086	-0.854816	0.175779	-0.899764	-0.829551	-0.347473	-1.56725	-0.600832	-0.390375	-0.659504	-2.47067	0.239464	0.104297	-2.47067	-1.07345	-0.724988	-0.783695	-2.47067	-1.23512	-1.38759	-1.18273	-1.29444	-1.08356	-0.967921	-0.539658	-0.525003	-1.64355	-0.972593	-2.47067	-1.75351	-1.10045	-1.73024	-1.08296	0.170548	0.081224	-0.868031	-2.47067	-0.373445	-1.23396	-1.04818	-0.894225	0.277669	-0.39406
WBGene00224218	-0.492266	-0.492266	-0.492266	-0.492266	-0.492266	-0.492266	-0.492266	-0.492266	-0.492266	-0.492266	-0.492266	-0.492266	-0.492266	-0.492266	-0.492266	-0.492266	-0.492266	-0.492266	-0.492266	-0.492266	-0.492266	-0.492266	-0.492266	-0.492266	-0.492266	-0.492266	-0.0813976	-0.492266	-0.0421817	-0.492266	-0.492266	-0.492266	-0.0624045	-0.492266	-0.492266	-0.492266	-0.492266	-0.492266	-0.492266	-0.492266	-0.492266	-0.492266	-0.492266	-0.492266	-0.492266	-0.492266	-0.492266	-0.492266	-0.492266
WBGene00224232	0.554672	0.696253	-0.453039	0.772246	0.391251	0.731745	0.44267	0.303483	0.706461	0.36306	0.672158	0.672662	0.335053	0.80912	-0.0669762	-0.134408	0.10287	0.736061	0.686973	-0.118421	1.27782	1.1626	1.27442	1.35495	0.543182	0.678744	0.93363	0.995575	1.15075	0.9064	0.870944	0.321505	0.077137	0.204901	-1.26126	-1.57647	-0.64715	0.0117079	0.119403	0.107272	0.236625	0.812497	-0.207075	0.336212	0.804144	0.914783	0.314748	0.629663	0.301832
WBGene00224234	-0.562121	-0.562121	-0.562121	-0.562121	-0.562121	-0.562121	-0.562121	-0.562121	-0.562121	-0.562121	-0.562121	-0.562121	-0.562121	-0.562121	-0.562121	-0.562121	-0.562121	-0.562121	-0.562121	-0.562121	-0.562121	-0.562121	-0.0500634	-0.562121	-0.562121	-0.562121	-0.562121	-0.562121	-0.562121	-0.562121	-0.562121	-0.562121	-0.562121	-0.562121	-0.562121	-0.562121	-0.562121	-0.562121	-0.562121	-0.562121	-0.562121	-0.562121	-0.562121	-0.562121	-0.562121	-0.562121	-0.562121	-0.562121	-0.562121
WBGene00224239	0.223483	1.35469	-0.327529	0.110398	0.0425996	-0.20325	0.173654	0.0859976	0.334244	0.0579408	0.565282	0.722033	0.398498	0.174992	0.779484	0.645636	1.28156	1.31389	0.590387	0.650183	0.00220658	0.82787	1.39459	0.856866	0.521766	0.668176	0.496387	0.206646	-0.0410391	0.604936	1.02175	0.927984	0.579932	0.677059	1.46079	1.55669	1.97057	1.30114	0.931795	0.621926	0.684955	0.447428	0.946101	0.822034	0.835748	0.711942	0.562389	0.916828	0.628949
WBGene00224243	-0.149574	-1.13976	0.183331	-0.304507	-2.36706	-1.03525	-1.27632	-0.220876	-0.0807885	-0.777913	-0.820954	-0.163717	-0.281187	-0.745413	0.0781803	-0.357506	0.31547	-0.0937996	-0.435025	0.102087	-0.437377	-0.520909	-0.348531	-0.621516	-0.281007	-1.17723	-0.399305	-1.10004	-1.08952	-0.452137	0.813821	-0.385687	-0.0520396	0.0750303	0.413435	-0.276672	0.51789	-0.26693	0.381643	-0.0594956	0.183636	-0.076388	0.182935	-0.808024	0.192585	0.0109458	-0.737588	0.409389	-0.115824
WBGene00224255	-0.257309	-1.1517	0.431047	0.390225	0.24851	0.23296	0.290945	0.344545	0.283079	-0.163203	0.311404	0.242755	0.298828	0.464444	0.477748	0.605814	0.322911	0.493402	0.462692	0.219997	-0.737122	-0.906824	-0.640162	-0.496428	-0.638546	-0.887241	-0.541797	-1.55026	-0.528611	-0.889282	0.329607	0.815571	0.536093	0.262627	0.404921	0.772311	0.265675	0.730053	0.563389	0.337769	-0.179275	0.394957	0.327313	0.744352	0.992851	0.433416	0.659517	0.121884	0.993034
WBGene00224257	-0.485817	-0.529332	-0.635397	-0.868613	-1.19927	-1.22704	-0.88148	-0.460926	-0.178671	-0.587348	-0.603326	-0.786187	-0.750075	-1.09835	-1.1512	-0.908071	-0.699424	-0.522028	-1.05888	-0.882624	-0.990388	-1.32167	-0.73147	-1.05553	-0.573522	-1.39747	-1.21916	-1.38964	-1.66937	-1.45657	-1.55781	-1.59815	-0.873406	-0.633544	-2.37902	-1.7999	-2.25876	-1.9961	-0.187997	-0.429415	-0.626604	-0.910514	-0.919618	-1.33545	-1.30304	-1.23007	-0.732829	-0.599189	-1.18948
WBGene00224278	-0.666499	-0.666499	-0.666499	-0.203319	-0.666499	-0.265926	-0.189859	-0.0214101	-0.291588	-0.181953	-0.35586	-0.666499	-0.309073	-0.244921	-0.666499	0.0580292	-0.666499	-0.666499	-0.666499	-0.666499	-0.666499	-0.666499	-0.344277	-0.158607	-0.666499	-0.666499	-0.666499	-0.666499	-0.32473	-0.14615	-0.666499	-0.666499	-0.339638	-0.666499	-0.666499	-0.666499	-0.666499	-0.183364	0.257064	-0.666499	-0.0317204	-0.666499	-0.666499	-0.666499	-0.174968	-0.0998404	-0.666499	-0.666499	-0.666499
WBGene00224282	-0.5302	-0.739691	0.288858	-0.00207878	-0.0535786	-0.48935	0.111908	-0.273872	0.153179	0.217364	-0.237975	-0.356566	-0.280946	-0.438145	-1.04383	-0.470921	-0.442875	0.325972	-0.834078	-0.206465	-0.313866	-0.452467	0.2545	-0.0932882	0.0959261	-0.149443	-0.199528	-0.713414	-0.967749	0.0702954	-0.20469	-0.834093	-0.346566	0.019001	0.363204	-0.0734948	-0.14851	0.0824156	0.301949	0.0409175	0.0371472	-0.00813881	0.0349352	-0.32155	0.192588	-0.481709	0.343488	0.102959	0.424253
WBGene00224292	0.189455	-0.00301435	-0.781479	-0.317288	-0.781479	-0.140101	-0.497908	-0.371633	-0.00715471	-0.294995	0.00908875	-0.341549	0.0950135	-0.360516	-0.781479	-0.781479	-0.781479	0.357891	-0.0344472	-0.781479	-0.219571	-0.06944	0.0307931	-0.270567	-0.0153362	-0.0995739	-0.111015	-0.584098	-0.442733	-0.466367	-0.781479	-0.781479	-0.45798	-0.781479	0.2514	0.21809	0.334097	0.52358	-0.0616023	0.326921	-0.37972	-0.131411	-0.298538	-0.781479	-0.287694	-0.208781	-0.781479	-0.327227	0.32864
WBGene00224298	-1.64462	-1.64462	-1.64462	-1.64462	-0.697084	-0.881223	-0.741068	-0.137855	-1.64462	-0.467218	-1.04849	-0.808696	-0.961245	-1.16311	0.476627	-0.290769	-1.64462	0.365343	-1.64462	-1.64462	-0.101972	-1.20868	-0.651908	-0.418226	-1.07254	-0.827612	-0.675871	-0.758532	-0.602625	-0.829554	-1.64462	-1.64462	-1.64462	-0.928824	-1.64462	-1.10044	-1.64462	-0.729151	-0.325583	-0.237482	-0.45283	-0.443878	-0.270368	-0.382975	-0.713756	-0.576527	-1.64462	-0.333651	0.13267
WBGene00224305	0.0464013	-1.21074	-1.21074	0.308463	-1.21074	0.167194	0.404405	-0.133874	-0.428223	0.0139309	0.162742	-0.31022	-0.0761932	0.448684	0.354754	-0.252578	-1.21074	-1.21074	-0.244177	-0.228183	-0.105822	-0.0113413	-0.799061	-0.350383	0.0266616	0.0855818	-0.0478066	-0.26162	0.339284	0.0832977	-0.184585	-1.21074	-0.148362	-0.208833	-1.21074	-0.256735	-0.290612	-0.583846	-1.21074	0.22491	-0.150003	0.0355869	-0.586525	-0.0896928	-1.21074	-1.21074	-0.384581	0.0501766	0.0792357
WBGene00224310	0.127868	0.864194	0.50181	0.220839	-0.439289	0.0682815	0.0742329	0.247673	0.272068	0.048962	-0.0177173	0.338101	-0.0212967	-0.0641511	0.395101	0.228669	0.216212	0.104758	0.0964509	0.295355	-0.0392232	0.433374	0.51529	0.488201	0.510386	-0.0607021	0.0904642	0.0210631	0.103243	0.16171	-0.00946201	0.506926	0.632455	1.14246	0.767141	0.440671	0.975148	0.488773	0.841025	0.611782	0.753993	0.795113	0.446528	-0.0265369	0.623162	1.16572	0.702303	0.754612	0.418209
WBGene00224320	-0.781951	-0.239264	-1.16402	-0.706192	-0.929829	-0.956656	-1.0139	-0.850644	-0.443289	-0.323663	-0.740064	-0.554005	-1.02249	-1.0796	-1.18942	-1.27239	-0.446966	-0.626052	-1.53561	-1.19777	-1.38145	-1.94369	-1.26329	-0.891598	-0.892537	-0.945621	-0.868948	-1.22407	-1.03223	-1.2124	-1.2058	-1.98945	-2.63195	-2.65395	-3.17482	-3.02303	-3.55837	-2.04738	-0.603136	-0.877757	-0.581667	-0.811552	-1.191	-1.05448	-1.34407	-1.79677	-1.06648	-0.759746	-0.98714
WBGene00224326	-0.0176376	0.475538	-0.284734	-0.682158	-1.17717	0.117934	-1.12785	0.135435	-0.201843	0.0339889	-0.642851	-0.368046	-0.114802	-0.305433	-0.180328	-0.735531	-2.0242	-0.523836	-1.28466	-0.370192	-1.36676	-1.77481	-1.2989	-1.53238	-0.548698	-0.970467	-1.08549	-0.734315	-0.99905	-0.758909	-1.99691	-1.32615	-1.20184	-0.125417	-1.68997	-1.99149	-1.85369	-0.580685	-0.343897	-0.415774	-0.180785	-0.611466	-1.16953	-1.20885	-1.51784	-1.45696	-0.585839	-1.47922	0.0754448
WBGene00224327	-0.816892	0.464034	0.173143	0.0140683	0.294641	-0.816892	-0.496666	-0.352474	-0.394896	0.0477754	-0.470034	-0.0230147	-0.415434	0.058045	0.165196	-0.816892	-0.816892	-0.816892	0.0358796	0.0501517	-0.816892	-0.382117	-0.215492	-0.816892	-0.484926	-0.816892	-0.231305	-0.285455	-0.816892	-0.460727	0.0890716	0.748789	-0.0249458	-0.394931	0.61583	-0.11291	0.142626	-0.26628	-0.182524	0.0651552	0.278534	-0.3573	0.0424413	0.173865	0.278794	-0.165427	-0.262266	-0.00107214	-0.333689
WBGene00224329	-0.00127252	-0.372086	0.146128	-0.00541216	0.0858934	0.0357228	0.052564	-0.263684	0.244623	0.260742	0.0629778	-0.208545	-0.210278	-0.171407	-0.365903	-0.034673	0.160678	-0.00639371	-0.774347	0.160693	-0.137514	-0.339932	-0.232591	0.0861691	-0.297758	-0.316826	-0.186842	-0.341272	-0.227513	-0.434988	-0.239249	-0.337054	-0.704276	-0.89121	-1.27032	-1.16203	-0.831288	-1.0116	-0.453036	-0.363444	0.00281119	-0.201556	-0.444759	-0.18883	-0.391771	-0.0896948	-0.0648229	-0.194113	-0.415256
WBGene00224334	0.00948832	0.656933	0.614152	0.632081	0.658718	0.476262	0.626716	0.00592037	-0.320581	0.30978	-0.0699821	-0.730991	0.796153	0.335415	0.59537	-0.102689	1.04436	-3.9177	0.279911	0.315724	1.2593	0.695622	0.384022	0.686871	1.00907	0.491751	0.567957	0.240549	0.854477	0.970469	0.93424	0.430275	-0.237573	-0.320716	1.21006	0.53683	0.829186	0.589901	1.24503	-0.0118645	0.375855	0.606668	0.582021	0.098288	0.487792	0.90692	0.838288	0.904028	0.073746
WBGene00224341	-1.3498	0.523549	-0.912587	-0.218147	0.0477843	-0.388993	-0.306429	-0.133181	-0.414682	-0.402837	-0.411476	-0.8159	-0.427022	-0.84622	-0.33967	-0.313788	-0.353026	0.0986386	-0.36508	-0.228877	0.017297	0.0681847	-0.181948	0.328695	-0.12092	-0.00747422	0.0056022	-0.280744	-0.257707	0.0245915	-0.959773	-0.216441	-1.80696	-1.16821	-2.45209	-3.52898	-2.17408	-2.08929	-0.33094	-0.45372	-0.308399	-0.44603	-0.466925	-0.606645	-1.07482	-0.582001	0.0155696	0.0422192	0.170079
WBGene00224362	-0.213291	-0.609753	-0.37624	-0.518211	-0.375342	-0.00641866	-0.306689	-0.862384	-0.0754522	-0.257721	-0.281318	-0.124335	-0.321861	-0.0894336	-1.23518	-0.286795	-0.572707	-0.660665	-1.18615	-1.15263	-0.759941	-1.14239	-1.04931	-0.715789	-0.992968	-0.38649	-0.515288	-0.474886	-1.12128	-0.670554	-1.06235	-1.85514	-2.68518	-1.82795	-4.5749	-2.32419	-1.62135	-1.77219	-0.0839998	-0.126294	-0.604819	-0.126222	-0.289326	-0.661615	-1.29142	-2.44857	-0.882707	-0.689342	-0.664075
WBGene00224391	0.288796	0.43617	0.195761	-0.589157	-0.182372	-0.103032	0.180124	0.223378	-0.235096	-0.36812	-0.038834	-0.833841	-0.0538469	0.0747306	-0.309588	-0.00936022	0.742826	0.179954	0.0120321	0.695935	0.709384	0.538364	0.950456	0.505303	0.500487	0.37626	0.120936	-0.0475683	-0.109601	0.320243	0.330894	-0.0106591	0.004957	0.665447	0.882358	0.579352	1.0885	0.608903	0.290332	0.237436	-0.016906	0.0373666	0.117995	-0.0856201	0.205785	0.853016	0.411526	0.380626	0.532026
WBGene00224393	0.0722576	0.343717	-0.67739	0.106137	0.0706304	0.339302	-0.573686	-0.342113	-1.34786	-0.687563	-0.266148	-0.659245	-0.495462	-1.11263	-0.138475	-0.359969	-0.727758	-0.250601	-0.851268	-0.833505	-0.695038	-0.786207	-0.599614	-0.501423	-0.420614	-1.27857	-0.627865	-0.771664	-0.890518	-0.852556	-1.74796	-0.77528	-1.40648	-0.444764	-1.74796	-1.74796	-0.902378	-0.839232	-1.38831	-0.61731	-0.99531	-0.353631	-0.147582	-1.27483	-0.310774	0.0797878	-0.323617	-0.311654	-0.297631
WBGene00224409	-0.0334826	-0.14953	-0.243858	0.352963	0.633411	0.254378	0.226027	-1.00761	0.127616	-0.418998	-0.495593	-0.623311	-0.699778	0.163133	0.903341	-0.183394	-0.988019	-0.653485	0.604317	0.71537	0.126087	0.265416	-0.223699	0.524164	-0.163467	0.216674	0.311949	0.114392	0.576001	0.390122	0.0704067	0.60819	-1.36655	-0.615702	-2.60206	-2.45752	-1.42446	-0.809612	-0.252545	-0.0191831	0.123492	-0.260365	-0.165952	0.118438	0.293643	1.26272	0.780275	0.0101276	0.893448
WBGene00224433	-1.45797	-0.782969	-0.273644	-0.475991	-0.235726	-0.00758588	-0.625076	-0.264636	-0.109567	0.0423218	-0.671244	-0.24556	-0.473313	-0.224546	-0.59924	-0.871578	-1.71372	-0.430556	-0.315052	-1.23175	-0.801217	-1.00856	-1.11698	-0.758849	-0.0212311	-0.854853	-0.835448	-0.888004	-0.184839	-0.286561	-0.749381	-0.429273	-0.521929	0.178448	-0.412265	-0.39488	-0.940962	-0.603746	0.0386188	-0.18149	0.390912	-0.051096	0.0712883	-0.844967	-0.0650322	-1.64867	-1.35713	-1.01943	-0.726773
WBGene00224444	0.197262	-2.11341	-2.11341	-1.05872	-0.287299	-0.628858	-2.11341	-0.593434	0.0360401	-1.00531	0.227425	-0.0397061	-2.11341	-0.111782	-2.11341	-2.11341	-0.155443	-2.11341	-0.367313	-2.11341	-2.11341	-0.680129	-0.204142	-0.262809	-0.0636952	-1.14194	-0.557211	-0.804187	-0.833593	0.0421864	-0.252554	-2.11341	-0.886036	-1.27555	-0.463299	-2.11341	-0.851066	-2.11341	-1.35474	-1.27845	-0.620407	-2.11341	-0.353183	-1.1348	-2.11341	-0.0658823	0.141008	0.0141347	-0.0916193
WBGene00224445	0.287989	-0.884999	-0.19477	-0.148093	-0.521614	0.00245541	0.0169326	0.207789	0.280576	-0.201323	0.250552	0.17519	0.416159	-0.0746399	-0.20137	0.00968022	0.537355	-0.258341	0.243971	0.435688	-0.472049	-0.51327	-0.362169	-0.884999	-0.68689	-0.884999	-0.67547	-0.465358	-0.884999	-0.583083	-0.263893	-0.257834	0.10672	-0.154004	-0.0291394	-0.4231	-0.481892	-0.536804	0.269113	-0.156067	0.00692879	0.277926	-0.301537	0.161334	0.446211	0.00544785	-0.113284	0.247554	0.31854
WBGene00224452	0.345717	0.786317	0.470395	0.627486	0.578753	0.501947	0.282256	0.208161	0.101832	0.269862	0.361528	-0.159374	0.132365	0.0646712	0.269794	0.0283322	0.616529	0.253798	0.488331	0.463771	0.14533	0.306084	0.365097	0.461975	0.507059	0.364875	0.295031	0.0560285	0.356562	0.212901	0.365061	0.254572	0.141288	0.126573	-0.0983879	-0.102403	0.146349	0.399438	0.538019	0.387586	0.139531	0.247063	0.153916	0.292219	0.238914	0.526986	0.718493	0.361331	0.075403
WBGene00224477	-0.836404	1.34279	-0.836404	-0.836404	-0.836404	-0.836404	-0.836404	-0.257624	-0.836404	-0.439147	-0.412997	0.204085	-0.836404	-0.503316	-0.836404	-0.836404	-0.836404	-0.836404	0.290142	-0.836404	-0.836404	-0.836404	-0.836404	-0.0992586	-0.127254	-0.227602	-0.836404	-0.836404	-0.836404	-0.400899	-0.836404	-0.836404	-0.388428	-0.836404	-0.836404	-0.454438	-0.836404	-0.836404	-0.0239082	-0.836404	0.414589	-0.836404	-0.836404	-0.836404	-0.126474	-0.836404	-0.437113	-0.836404	-0.232301
WBGene00224507	0.0710416	-0.222483	-0.249739	-0.316416	-0.143145	-0.114742	-0.0904846	0.170458	0.13881	0.162201	0.0834377	0.0929126	0.229491	0.228829	-0.120727	-0.178415	-0.479126	-0.0704955	0.0790706	-0.0424585	-0.118703	-0.0771887	-0.369888	-0.301253	-0.139524	-0.206837	-0.143055	-0.0753079	-0.117659	-0.215099	0.050588	-0.0695181	0.116254	0.205978	-0.84131	-0.682829	-0.811756	-0.528231	-0.305388	-0.0183922	-0.134219	-0.179215	-0.0238924	-0.114881	0.00237015	-0.246726	-0.197435	-0.0802194	-0.354658
WBGene00224508	0.0462198	-0.803875	-1.44912	-0.25791	-0.505865	-0.588655	-0.85835	-0.349019	-0.00159357	-0.355183	-0.575781	-0.410496	-0.47969	-1.29995	-0.571653	-0.916604	-0.825285	-0.919333	-1.76791	-1.23205	-0.810727	-2.12177	-0.880711	-1.31719	-0.648633	-0.80483	-0.676034	-1.14135	-1.5744	-1.07323	-0.60519	-0.199012	-1.49316	-0.872057	-2.63104	-2.12816	-2.19616	-1.67194	-0.480655	-1.12554	-0.385486	-0.781463	-0.45803	-0.727809	-2.05198	-1.60926	-0.740841	-0.734412	-0.81768
WBGene00224513	1.35462	0.46361	1.20367	0.509205	0.083642	0.472864	0.425814	0.812761	0.769234	1.123	0.591653	0.909882	0.820384	0.552759	0.287979	-0.373106	1.43286	0.562523	0.237171	-0.0131188	-0.186928	0.13199	0.812208	-0.088762	0.683157	0.0110398	0.806955	0.0326063	-0.21222	0.253342	0.31237	0.419818	0.305659	0.443132	-0.632013	-1.07718	-0.617661	0.186056	0.967782	0.989141	0.25071	0.569884	0.228773	-0.263364	0.406349	0.459834	0.227371	0.348697	0.310449
WBGene00224531	-0.579921	-0.579921	-0.579921	0.201178	-0.579921	-0.579921	-0.579921	0.126303	-0.579921	-0.579921	-0.579921	-0.579921	-0.579921	-0.579921	-0.579921	-0.579921	-0.579921	-0.579921	-0.579921	-0.579921	0.028613	-0.579921	-0.579921	-0.579921	-0.579921	-0.579921	-0.579921	-0.579921	-0.579921	-0.579921	-0.579921	-0.579921	-0.579921	-0.579921	-0.579921	0.401658	-0.579921	0.229218	-0.579921	-0.579921	-0.579921	-0.579921	-0.579921	-0.579921	-0.579921	-0.579921	-0.579921	-0.579921	-0.579921
WBGene00224537	0.435769	0.340413	0.171889	-0.180039	0.0383734	0.162323	0.261601	0.26689	0.493877	0.478693	0.486012	0.150839	0.106352	0.41554	0.147886	0.12797	-0.368495	-0.610288	0.200028	-0.0626916	0.176321	-0.0199411	0.299389	0.610769	0.00442806	-0.134928	0.136774	-0.0948297	-0.17558	-0.229348	0.0611438	0.485193	-1.04382	-1.29643	-3.61975	-2.30854	-1.86962	-1.10097	0.173334	0.0134343	0.204139	-0.189754	-0.116087	-0.0116786	-0.230093	-0.146403	0.206739	0.353598	0.443756
WBGene00224580	-0.46173	-0.87444	-0.940607	-0.526636	-0.956105	-0.818418	-0.63548	-0.358458	-0.392074	-0.0364807	-0.533503	-0.23305	-0.694507	-0.440159	-0.710096	-0.423283	-0.635059	-1.03696	-0.644745	-0.888945	-0.420157	-1.25006	-0.913409	-0.609104	-1.03092	-0.908612	-0.60045	-0.847648	-1.03334	-0.997812	-0.717704	-0.695125	-1.75835	-2.21553	-2.61389	-2.35257	-2.10479	-1.93234	-0.537855	-0.757106	-1.09635	-0.656009	-1.13828	-0.754845	-1.31486	-1.60399	-0.772511	-0.425304	-0.639152
WBGene00224583	-0.0940395	0.734035	-1.1569	-0.64772	-0.0949859	-0.453944	-0.470081	-0.707203	-0.493594	-0.216583	-0.595156	-1.1569	-0.197125	-0.0110359	-0.216636	-0.345575	0.131164	-1.1569	-1.1569	-1.1569	-0.00546529	-0.142584	0.106723	0.00161801	-0.206328	0.168665	-0.0761568	-0.0420639	0.221243	-0.0189951	-1.1569	0.0904142	-0.569195	-0.493641	-0.38068	0.0110509	-0.121912	-0.12366	-0.111092	-0.0459121	-0.716057	-0.444447	-0.627202	-0.879463	-0.109862	-0.529026	-0.456796	-0.863336	-0.41409
WBGene00224590	-0.435258	0.203611	-0.667698	-0.249735	0.575209	0.435333	-0.0714592	-0.270238	0.0934977	-0.376221	-0.0922111	-0.427023	-0.0329331	0.0829085	-0.130298	-0.41777	-0.194924	-0.816839	-0.201693	0.00238859	0.684355	0.308067	0.426546	0.798268	0.0595405	0.635192	0.64258	0.488922	0.484798	0.589766	-0.0862389	0.257198	-0.856034	-0.666266	-2.92558	-2.57923	-1.25524	-1.3029	-0.705371	-0.268437	0.208237	-0.00555276	-0.387621	-0.189384	0.243088	0.187475	-0.123522	0.0729562	-0.134177
WBGene00224600	-0.131857	-1.04959	-1.04959	-1.04959	-1.04959	-1.04959	-0.384846	0.117643	-0.755345	-0.501197	-0.220868	-0.694033	-0.558387	-0.711595	-1.04959	-0.391328	-0.291298	0.0702521	-0.00364999	-0.37097	-0.266608	-0.421897	-0.448909	-0.471365	-0.643602	-0.4538	-0.622227	-0.479882	-0.413844	-0.385303	-1.04959	-0.327125	-0.184012	-0.354715	-1.04959	-0.284851	-0.422756	-0.0735859	-0.272351	-1.04959	-0.49249	-0.298078	0.00442855	-1.04959	0.170081	-0.565836	-0.498736	-0.418641	-0.458066
WBGene00224605	0.975238	-0.0978173	0.610259	-0.188238	0.115397	-0.939574	-0.82775	-0.54066	-0.349503	-0.0132877	-0.254672	-0.191327	-0.220675	0.19584	0.571861	0.590074	-1.1956	0.606575	0.300351	0.543636	0.333754	-0.969797	-0.512167	0.50416	-0.116407	-1.0289	-0.0582313	-0.4757	-0.10978	-0.352191	0.196551	-2.24134	-0.677293	-0.512886	-2.76681	-2.47316	-2.43357	-1.28821	0.710061	0.331631	-0.167764	-1.10934	-0.361224	-0.0312608	-0.775753	-0.0683701	-0.375655	0.510958	0.562728
WBGene00224608	0.0247126	0.290755	0.259653	0.088198	-0.231207	0.188877	0.168293	-0.409721	-0.350599	-0.346657	0.324695	-0.171032	0.245872	0.314073	0.21748	1.06474	0.256186	0.591991	0.567794	0.931576	-0.152907	-0.366186	0.0585068	0.708099	0.560705	-0.104168	0.32886	0.0537364	0.644174	0.508425	0.94057	0.833328	-0.542873	0.174763	0.0777577	-1.79931	-0.0964551	0.659809	0.756991	0.831019	0.341905	0.347887	1.17594	0.469922	0.384793	1.259	0.340025	1.13017	0.816554
WBGene00224616	-0.129377	-0.470471	-0.316797	-0.231619	0.344041	-0.163069	0.272716	-0.685494	-0.242256	-0.328839	-0.449149	-0.61503	-0.297263	-0.216205	-1.78361	-1.78361	-1.78361	-1.78361	-0.525757	0.0892373	-0.84846	-1.42596	-1.2629	-0.669149	-1.30458	-0.3237	-0.928562	-1.00943	-1.78361	-0.913894	-0.444923	-0.43359	-1.25495	-1.78361	-1.78361	-1.78361	-1.78361	-0.332449	-0.85547	-1.17408	-0.155608	-0.144221	-0.183041	-0.0669294	-0.965778	-0.8298	-0.974835	-0.257611	-0.0842684
WBGene00224617	0.382368	-0.60234	0.292489	-0.60234	-0.60234	-0.60234	-0.60234	-0.60234	-0.60234	-0.60234	-0.60234	-0.60234	-0.1823	-0.60234	0.286588	-0.60234	-0.60234	-0.60234	-0.60234	-0.60234	-0.60234	-0.60234	0.675466	0.315435	-0.0444603	0.130971	-0.60234	-0.60234	-0.60234	-0.376467	-0.60234	-0.60234	-0.60234	-0.60234	-0.60234	-0.26249	0.157293	-0.252339	0.933958	-0.60234	-0.60234	-0.130606	-0.60234	-0.60234	-0.60234	-0.60234	-0.60234	-0.274908	-0.60234
WBGene00224625	-1.28483	-1.09977	-0.282638	-0.202592	-0.287526	-0.367039	-0.313399	-0.911395	-0.745409	-0.549089	-0.796038	-1.22473	-1.40391	-1.1183	-0.686686	-0.877752	-0.729781	-0.567857	-1.56454	-1.12861	-1.18135	-0.973432	-0.334721	-0.929716	-0.533801	-1.10025	-0.675466	-0.97246	-1.18894	-0.939767	-2.40263	-1.06827	-0.810767	-1.36505	-0.930928	-1.45273	-1.60836	-1.22198	-0.438104	-0.748732	-0.670933	-0.921363	-1.55757	-0.912088	-0.834752	-0.279735	-0.0437932	-0.711035	-0.982058
WBGene00224628	-0.541642	-0.545755	0.0998057	0.24077	-0.77921	-0.437087	-1.14577	0.111255	-0.174065	-0.226219	-0.879789	-0.592434	-0.793465	-0.268346	0.392453	-0.657636	0.31043	-0.48612	-1.14447	-1.87443	-0.854839	-0.742719	-0.966661	-0.409506	-0.378703	-0.833555	-0.293132	-1.08533	-0.58398	-1.14693	-1.01908	-3.4506	-1.10667	-0.710587	-1.25069	-1.50197	-1.69453	-0.978111	0.0496485	-0.885361	-0.155943	-1.41277	-0.621644	-1.46489	-0.376784	-1.17185	0.0879437	-0.533937	-0.845868
WBGene00224642	-0.163252	0.471133	-0.292173	0.0391415	-0.317382	-0.0430233	-0.224291	-0.40076	0.0202517	0.0238444	-0.163586	-0.528951	-0.599881	-0.565283	-0.627919	-0.531208	-0.835996	-0.250792	-0.205351	-0.233232	-0.70305	-1.21588	-0.442517	-0.497579	-0.381433	-0.43629	-1.02184	-0.7972	-0.470848	-0.385412	-1.09432	-1.74768	-0.968304	-0.415438	-2.28074	-2.18195	-2.19179	-1.44008	-0.066927	-0.0956726	-0.607731	-0.422002	-0.666962	-0.371066	-1.75344	-0.922037	-0.305093	-0.387593	-0.594966
WBGene00224655	0.0089522	-1.19576	-0.25934	-0.355934	-0.796562	-1.11966	-0.305892	-0.344673	0.660642	-0.536103	-0.0697383	-0.991649	-0.231229	-0.301378	1.16834	-0.579138	-0.345678	-0.429581	-0.0835832	-0.0487558	-1.04135	-1.02242	-0.548318	-0.606152	-1.22076	0.0854704	-0.175507	0.00909012	-0.303304	-0.0861181	-0.444665	-1.1531	-1.10904	-1.96688	0.165916	-2.12791	-1.6433	-1.2425	0.579478	-0.700271	-0.0284167	0.397324	-0.2892	-0.361002	-1.21947	-0.254935	0.2361	0.605853	0.0730842
WBGene00224663	-0.316839	-0.771139	-0.034015	0.255084	0.00512202	0.1341	0.219	0.210521	0.10092	-0.0789719	0.240861	0.423394	0.273429	0.726547	0.310524	0.50881	0.24451	-0.0641869	0.711575	0.415042	-0.768749	-0.418556	-0.440457	-0.923985	-0.858	-0.646754	-0.242966	-0.385997	-0.658758	-0.732574	-0.361407	0.354172	0.109741	0.550642	0.718098	0.549682	0.408499	0.496048	0.62055	0.129646	0.10661	0.121345	0.31921	0.459013	0.355576	0.564873	0.576028	0.506607	-0.00831668
WBGene00224672	-0.651019	-0.651019	-0.651019	-0.651019	-0.651019	-0.651019	-0.651019	-0.651019	-0.651019	-0.651019	-0.651019	-0.651019	-0.651019	-0.651019	-0.651019	-0.651019	-0.651019	-0.651019	-0.651019	-0.651019	-0.651019	-0.651019	-0.651019	-0.651019	-0.651019	-0.651019	-0.651019	-0.651019	-0.651019	-0.651019	-0.651019	-0.651019	-0.651019	-0.651019	-0.651019	-0.651019	-0.651019	-0.651019	-0.651019	-0.651019	-0.651019	-0.651019	-0.651019	-0.651019	-0.651019	-0.651019	-0.651019	-0.651019	-0.651019
WBGene00224700	0.14829	-0.536228	-1.23732	-0.24629	-0.497714	-0.586045	-0.606295	-0.836618	0.171398	0.304304	0.165403	0.054166	0.0138982	-0.174955	0.45522	-0.292279	0.911777	-0.222789	-0.570009	0.242557	0.23907	-0.511584	-0.200858	0.500256	-0.0646349	-0.295303	-0.311176	-0.027007	0.0536862	0.155391	0.74932	-0.354037	-0.978944	-0.78115	-2.30897	-2.21287	-1.98272	-0.77021	-0.201133	-0.117824	-0.246762	-0.285355	-0.0821604	-0.572133	-0.461836	-0.453064	-0.337297	0.23073	0.230823
WBGene00224708	-0.891462	-0.893897	-2.2908	-0.660113	-0.892823	-0.461442	-1.15879	-0.800945	-0.54062	-0.431729	-0.494194	-1.69453	-0.950975	-0.967824	-1.51062	-0.959814	0.272707	-1.15887	-0.534543	-1.21941	-0.907533	-0.827989	-0.835221	-1.09135	-0.685701	-0.31314	-0.742734	-0.681026	-0.996337	-1.14849	-0.868718	-0.857563	-1.69634	-1.08868	-0.793913	-1.09944	-1.40624	-1.31289	-0.772346	-0.745547	-1.39294	-0.506951	-0.818613	-1.41297	-1.20806	-1.50049	-0.99198	-0.886896	-1.96368
WBGene00224747	-1.31551	-0.634794	-0.0761372	-0.759042	-0.937183	-0.258148	-0.854876	-0.567084	-1.06392	-0.556873	-0.750394	-0.927708	-1.12591	-0.702026	-1.16139	-0.728452	-1.55093	-1.2787	-0.389281	-1.66668	-0.828197	-0.764243	-1.18013	-1.15945	-0.911901	-1.50171	-0.959658	-0.806311	-1.43084	-1.26556	-0.796528	-0.407607	-2.26246	-2.38394	-2.10921	-2.58762	-1.97477	-1.85542	-1.10656	-0.532637	-1.05104	-0.518518	-0.996717	-1.43049	-1.08025	-0.86118	-1.03666	-1.08126	-0.800349
WBGene00224755	0.482396	1.32622	0.27683	-0.552493	-0.925249	-0.174858	-0.352343	-0.145091	-0.25041	0.061722	-0.122588	-1.72177	-0.798778	-0.834996	-1.72177	-1.72177	0.210089	0.522863	0.411788	0.438397	-0.16013	-0.579499	-0.234336	-0.276332	-0.0375986	0.26916	0.243719	0.213552	-0.350632	-0.422517	0.133174	0.145995	-0.396782	-1.13769	-0.585546	-0.0939788	-0.580847	-0.188834	-0.566392	0.091869	0.186225	0.198051	-0.511412	-0.461476	-0.167359	0.0208729	-0.0497325	-0.574393	-0.0996776
WBGene00224766	0.0531471	-0.164085	-0.0656254	-1.08094	-0.4792	-0.121875	0.173311	0.0515762	-1.08094	-0.498694	-0.291323	-1.08094	-0.652455	-0.4158	-1.08094	-0.207139	-0.103838	-0.140967	-0.199776	-0.185768	-0.225317	-0.239592	0.181213	-0.0354774	-0.0626975	-0.565225	-0.287016	-0.0679198	-0.0850837	-0.133322	-1.08094	-1.08094	-0.259647	-0.0182864	-1.08094	-0.742294	0.12641	-0.327992	-0.671142	-0.363864	-0.316342	-0.592842	0.0192722	-0.561725	-0.49023	-0.0636756	-0.0701504	-1.08094	-0.278587
WBGene00224782	0.108328	-0.31522	-0.0047977	-0.0175026	0.210186	0.221014	0.282291	-0.539795	-0.0608403	-0.177512	-0.0495673	-0.50623	-0.486337	-0.518467	-0.330007	-0.878851	-0.251581	-1.20574	-0.46496	-1.19148	-0.956256	-0.976133	-0.6077	-0.233649	-0.39559	-0.334358	-0.305889	-0.551969	-0.583743	-0.539235	-0.578656	-1.00397	-1.48505	-1.59168	-2.80516	-2.52254	-3.09144	-2.87289	-0.235415	-0.373692	-0.542531	-0.862592	-0.693398	-0.820717	-0.806668	-0.572341	0.600838	-0.142173	-0.74154
WBGene00224804	-0.986527	0.588957	-0.986527	-0.194774	-0.986527	-0.270736	-0.178984	0.291642	0.118775	0.195068	-0.388824	0.428144	-0.325883	-0.0925609	0.665352	0.377109	0.464243	0.141251	-0.986527	0.695652	0.427251	0.522908	0.845476	0.724694	0.402026	0.318501	-0.986527	0.199302	0.185781	-0.236255	-0.986527	-0.986527	0.161227	0.584871	0.741839	0.813307	0.348082	0.442071	0.690919	0.236176	-0.267682	-0.263022	0.388982	0.266186	0.111812	-0.0774627	-0.167549	0.230505	-0.238532
WBGene00224819	-0.809931	-0.809931	-0.809931	-0.381175	-0.344919	-0.441351	-0.548371	-0.039725	-0.46585	-0.221473	-0.336644	0.00258481	-0.482485	-0.294019	-0.809931	-0.809931	-0.809931	0.246155	-0.809931	-0.809931	-0.809931	-0.151227	-0.320911	-0.194774	-0.809931	0.22367	-0.333662	-0.628009	-0.294575	-0.414534	-0.809931	-0.809931	-0.511444	-0.250539	-0.809931	-0.552804	-0.301252	-0.809931	-0.0243757	-0.467023	-0.439009	-0.435424	-0.809931	-0.410741	-0.353746	-0.809931	-0.106738	-0.256985	-0.809931
WBGene00224838	0.133326	-0.0566357	0.0881176	-0.891656	0.29777	0.250085	0.0590929	-0.315103	0.110429	-0.0732356	-0.0810047	-0.0545236	-0.62623	-0.516593	-0.910198	-0.214703	-0.275453	0.211186	-1.18453	-0.83014	-0.635592	-1.1439	-0.322681	-0.509752	-0.602929	-0.617711	-0.393746	-0.616982	-0.819039	-0.76874	-0.99679	-1.14385	-1.51876	-1.64707	-4.25604	-3.23769	-2.31939	-2.09335	0.250505	-0.397362	-0.585449	-0.106245	-0.722683	-0.574197	-0.664388	-0.970217	-0.133428	-0.581352	-0.485228
WBGene00224842	-0.566638	1.08447	0.333826	0.051265	-0.31117	-0.0216745	-1.17104	-0.0753246	-0.289583	0.0752645	-0.634641	-0.0329704	0.0150826	-0.266591	-0.277982	-0.131739	-0.521296	-0.361691	-1.36375	-0.643936	-0.0977269	-0.184845	-0.217823	0.488097	0.495371	0.0704508	0.410986	0.100955	-0.0560707	-0.0273373	-1.41315	-1.64268	-0.678597	-0.541773	-2.27336	-1.1607	-1.43319	-1.94496	0.728415	-0.844576	-0.00728377	0.0146282	-0.186952	-0.448903	-0.919935	-0.638851	-0.353928	-0.386252	-0.589461
WBGene00224845	0.359131	0.351223	-0.0881567	-0.044039	-0.322042	-0.603042	-0.873217	-0.705049	-0.621144	-0.491144	-0.521819	-0.461117	-1.34857	-1.62365	-1.24076	-1.46322	-0.172108	0.394599	-0.370828	-1.35649	-1.30633	-1.21864	-0.302429	-0.222027	0.137651	-0.710289	-0.655354	-0.836352	-1.03759	-0.425844	-0.803101	-0.447631	-1.29269	-2.2119	-2.40176	-3.18237	-2.2713	-2.41313	-0.499438	-0.735927	-0.581671	-0.904055	-0.864599	-1.53301	-1.00686	-1.04421	-0.594894	-0.666312	-0.777455
WBGene00224854	-0.456642	0.0717839	0.109176	-0.227342	0.264868	-0.0108523	-0.188907	-0.28512	-0.0594574	-0.339094	-0.37554	-0.367156	-1.14666	-0.611852	-0.768452	-1.43737	-1.37443	-0.1701	-0.327877	-0.918027	-0.782534	-1.25783	-0.385135	-0.615804	-0.147728	0.0432266	-0.68656	-0.341789	-0.0237735	-0.39224	-1.28525	-1.09326	-1.83858	-1.27909	-2.21943	-2.06687	-2.31366	-2.16715	-0.253504	-0.141816	-0.321674	-0.442503	-0.873616	-0.399949	-1.18822	-1.17233	-0.0913378	-1.01978	-0.82312
WBGene00224857	-0.117936	0.19286	-0.0772777	0.375618	0.262702	0.0767392	0.296036	-0.237723	0.355351	0.385775	0.327815	0.316092	0.159933	-0.0213034	-0.943484	-0.171038	0.138669	-0.327727	-0.0971864	0.312674	-0.0249179	-0.219916	0.152038	0.465999	-0.0429501	0.0647802	0.0233021	0.0332929	-0.25032	-0.365046	-0.497889	-0.00562339	-1.21661	-1.45357	-2.50427	-1.81686	-1.67188	-1.21237	-0.211875	0.14407	0.42664	-0.0952421	-0.608655	0.0456469	-0.56966	-0.219289	-0.0879314	0.0107361	-0.471272
WBGene00224872	0.200214	0.0492714	-0.441744	0.15306	-0.568671	-0.346258	-0.2513	-0.02884	-0.264631	-0.643597	-0.0426425	-1.02023	0.12711	-0.188821	0.212257	-0.188141	0.745835	0.39859	0.30263	-0.97612	-0.438405	-0.289476	0.263181	-0.225241	0.243125	0.6078	0.17954	-0.406504	-1.46853	0.310977	0.540361	0.842536	-0.213948	-0.224008	0.760667	-0.172346	0.468522	0.311586	0.564994	-0.0775615	-0.15305	0.624701	0.239541	0.308073	0.411422	0.294142	0.347754	0.286931	0.64867
WBGene00224884	-0.491539	-1.82239	-0.158089	0.0313311	-0.492719	-0.517275	-0.797178	0.0908352	-1.30835	-0.525576	0.0824476	-0.618648	-0.472764	-0.388063	0.134474	0.796666	0.0901864	-0.725878	-0.0516284	0.628515	-0.38112	-0.401401	-0.442883	-0.598727	-0.0191962	-0.885387	-0.59032	-0.491465	-0.658582	-0.166713	0.0259123	-0.261636	0.133364	0.146707	0.899092	0.2818	0.646529	0.561953	-1.05486	-0.431537	0.0702859	-0.10799	-0.788801	-0.533777	-0.153008	-1.82239	-0.324334	0.199811	-0.646658
WBGene00224886	-0.299677	0.0277301	-0.085067	-1.22482	-0.257278	-0.506562	-0.723765	-0.304354	-0.289898	-0.0515716	-0.645098	-0.572699	-0.764014	-0.884713	-0.109293	-0.746317	-1.07579	-1.55045	-1.54853	-0.788906	-1.35947	-1.90339	-0.882254	-0.680321	-0.623634	-1.08332	-0.659101	-0.616415	-1.01765	-0.788905	-1.2132	-0.642028	-1.86483	-1.39149	-2.93011	-2.92598	-2.4928	-2.68052	-0.0969682	-0.358538	-0.690663	-0.669351	-0.75629	-0.800111	-1.56809	-2.8325	-0.816232	-1.13936	-0.516419
WBGene00224905	0.804024	-0.653415	0.364121	-0.016743	-0.0782322	0.14157	0.408703	0.129329	0.400651	0.156293	0.541381	0.254735	0.123844	0.216239	0.374415	0.102439	0.37481	-0.36732	0.513521	-0.577733	-0.931782	-1.19464	-0.72982	-0.506653	-0.574537	-1.06082	-0.521472	-0.528008	-1.04708	-0.57042	-0.439951	-0.271282	-0.971075	-1.46059	-1.90405	-1.94732	-2.08045	-1.43792	0.389133	0.00239344	-0.251968	-0.260009	-0.110329	-0.140925	-0.57191	-0.754849	0.333344	0.0897662	0.0622093
WBGene00224909	1.00884	-0.112311	0.110326	0.248814	0.437907	0.0867046	0.835094	-0.256118	-0.0324063	0.0434985	0.589705	0.120076	0.219043	0.284576	-0.0678613	0.198113	0.620329	0.243804	0.60936	0.315915	0.5618	0.375189	0.103095	0.704877	-0.0412275	0.0270053	0.541654	0.256719	0.286912	0.371307	1.08912	1.28547	-0.0645788	0.0185028	-0.939843	-1.9351	0.06583	-0.0795122	-0.0569691	0.525396	0.44215	0.239135	0.0508118	0.680803	1.13552	1.46433	0.951921	0.796382	0.603008
WBGene00224946	0.442929	-1.66791	0.0056287	-0.0717406	0.520563	0.000641278	0.473433	-0.251012	0.257805	0.224995	0.219268	-0.148682	0.0387501	0.227034	0.408012	0.274037	0.305683	0.0496826	-0.447601	0.379206	-0.444431	-0.726422	-0.677244	0.114818	-0.363846	-0.356872	-0.119768	-0.450219	0.00959366	-0.335058	-0.194878	0.132789	-0.867667	-0.465189	-4.5076	-3.51214	-2.31405	-1.93418	-0.752965	-0.523903	-0.141981	0.0960888	-0.624161	0.309426	0.65385	-0.00947387	0.525106	0.392212	0.542483
WBGene00224980	-1.0953	-1.0953	-1.0953	-0.196346	-1.0953	-0.491849	-0.659441	-0.476684	-0.203033	-0.651159	-0.465142	-1.0953	-1.0953	-1.0953	-0.257319	-1.0953	-1.0953	-0.322991	-1.0953	0.00750215	-0.574495	-0.905448	-0.444073	-0.826775	-0.48865	-0.449011	-1.0953	-0.393749	-0.578923	-0.709148	-1.0953	-1.0953	-0.810293	-0.763214	-1.0953	-0.66649	-0.586308	-1.0953	-0.149443	-0.351884	-0.735051	-0.482702	-0.654716	-0.34088	-0.357893	-0.563383	-0.841247	-0.413603	-1.0953
WBGene00224985	-0.173165	-0.411111	0.0503322	-0.429257	-0.219555	0.143133	-0.0982343	-0.209996	-0.264735	0.351624	0.137094	-0.0707174	-0.26931	0.0726966	-0.947737	-1.00021	-0.463257	-0.564414	-0.414209	-1.08556	-0.126972	-0.817311	-1.12845	-0.625029	-0.852632	-0.676532	-0.51997	-0.82966	-0.634497	-0.798253	-1.52816	-0.962762	-1.05949	-1.51193	-2.00963	-1.86355	-1.50953	-1.93779	-0.668085	-0.571623	-0.316247	-0.332843	-0.544525	-0.9258	-1.06264	-1.31391	-0.420574	-0.427509	-0.508979
WBGene00225010	-0.257231	-0.661516	-0.475045	0.0333797	0.447098	0.0255734	0.327403	-0.723945	0.102212	0.438527	-0.00796146	-0.449651	-0.229301	0.308718	-0.0838332	-0.745068	-0.546708	-0.617185	-0.042109	-0.303511	0.132212	0.180926	-0.866903	0.665536	-0.469588	-0.483255	0.00134326	0.396136	0.646236	0.394423	-0.227927	-0.616021	-1.48526	-1.6738	-3.30676	-1.64553	-0.810786	-1.939	-0.641804	-0.674959	-0.287166	-0.27415	-0.0289785	-0.868353	-0.131761	0.0912944	-0.587213	-0.405228	0.205494
WBGene00225014	0.544593	-0.570037	-0.60326	-0.123709	0.111154	0.0184083	-0.125732	-0.834344	-0.362105	-0.649483	-0.685074	-0.428808	-1.0546	-0.834995	-0.357523	-0.231958	-0.0456382	-0.251462	-0.456868	-0.171828	-0.0802372	0.33415	0.37939	0.359627	0.0886891	-0.135269	0.259894	0.0740187	-0.143865	0.0907361	0.0860606	0.263179	-1.39197	-1.35685	-3.77365	-3.67621	-2.4791	-2.23121	-1.16137	-1.14496	-0.761372	-0.707803	-0.704933	-0.511329	0.0916033	0.196363	0.341221	-0.0376516	0.208567
WBGene00225024	-1.40319	0.310262	-0.832835	-0.0685044	0.414778	-0.331608	-0.880624	-1.1414	-0.578077	-0.526308	-1.3751	-0.801339	-0.527954	-1.51971	-1.67343	-1.96594	-0.0574475	-1.82029	-1.94964	0.0223705	-0.588445	-0.930442	-0.82935	-0.892668	-0.023314	-0.486998	-1.02025	-1.09066	-0.375308	-0.391256	-1.83489	-0.146975	-1.11194	-0.724106	-1.25686	-1.97402	-1.46404	-1.67829	-1.44038	-0.729537	-1.43823	-0.43672	-1.47502	-1.32029	-1.90011	-1.65255	-0.426297	-0.240369	-1.07671
WBGene00225043	-2.66577	0.218259	-0.387669	-0.0869998	0.0542593	-0.333665	-0.82239	-0.13415	-1.03396	0.503213	0.171377	-0.358094	-0.512795	0.244788	-1.13329	-2.66577	-1.18769	-0.55122	-0.67924	-2.66577	-0.567052	-0.87613	-0.51819	0.0811633	-1.31856	-0.841209	-1.26175	-0.392642	-0.747347	-0.934016	-0.565733	-0.549895	-1.45958	-0.807665	-0.775109	-1.37547	-1.17257	-1.85645	-0.168679	-1.03838	-0.166486	-0.308612	-1.86025	-0.706506	-0.165942	-1.11593	-0.647299	0.251796	-0.851349
WBGene00225048	0.575207	0.507427	0.452751	0.651643	0.479505	0.623927	0.580679	0.387352	0.555624	0.381769	0.32364	0.0196354	0.226514	0.316594	0.364848	0.220084	0.57314	0.560207	0.136394	0.323026	0.474725	0.54712	0.768116	0.699359	0.505729	0.64556	0.599962	0.540565	0.422805	0.544695	0.672896	0.658837	0.47715	0.520523	0.389001	0.411683	0.629389	0.608937	0.549881	0.461123	0.409852	0.546719	0.332817	0.421588	0.449139	0.815631	0.531004	0.473164	-0.124102
WBGene00225053	-0.774157	-1.19253	-0.513215	-0.173674	-0.530589	-1.10876	-0.164784	-0.588012	-0.45399	-0.697276	-0.560213	-0.906621	-0.787575	-0.848059	-0.667321	-1.5026	-0.466125	-0.240037	-0.552757	-0.755221	-1.02493	-0.817635	-0.208974	-0.331008	-0.273956	-0.0967404	-0.550669	-0.284288	-0.428703	-0.42868	-0.554665	-0.00378303	-1.0475	-1.27176	-2.82572	-2.77228	-1.56999	-1.19589	-0.42799	-0.245429	-0.913543	-0.741161	-0.592669	-0.295991	-0.191587	-0.446094	-0.548505	-0.798029	-0.576391
WBGene00225085	0.160674	-1.10457	-0.785548	-0.0826867	0.653731	0.269657	0.365068	-0.462785	0.111822	0.191804	-0.374265	-0.481055	-0.437003	-0.31536	-0.987418	-0.256172	-0.600098	-0.232856	-0.658147	-1.01712	-0.31921	-0.407394	-0.410105	0.153804	-0.615069	-0.035886	0.297553	0.123642	0.00402752	-0.0177735	-0.255142	-0.719675	-1.37277	-2.1501	-4.67047	-4.11678	-1.87033	-2.09803	-0.932821	-0.869063	-0.644483	-0.36059	-0.82769	0.0695075	0.190058	-0.61819	-0.088083	-0.19863	0.278673
WBGene00225102	-0.921517	-0.921517	-0.921517	-0.921517	0.0804274	0.318074	-0.921517	-0.921517	-0.1545	-0.921517	0.360678	-0.921517	0.491905	-0.921517	-0.921517	0.483531	-0.921517	1.11953	0.494207	0.514492	-0.212062	-0.921517	-0.255419	-0.279574	-0.302781	-0.921517	-0.921517	-0.4925	-0.217786	-0.533731	-0.921517	-0.921517	-0.921517	-0.154557	-0.921517	-0.921517	-0.921517	0.0481694	-0.217451	-0.156839	-0.921517	-0.0942426	-0.921517	-0.382659	-0.921517	-0.921517	0.0543471	-0.921517	0.379361
WBGene00225106	-1.70609	-0.709783	-1.70609	-0.52709	-0.449988	-1.21016	-0.912706	-0.873976	0.0442837	-0.601487	-0.693487	-0.57588	-0.577329	0.0302155	-0.601553	-1.70609	0.142238	-1.70609	-1.70609	-1.70609	-0.608267	-0.798914	-1.04119	-0.556026	-1.08817	-0.407567	-1.05921	-0.872383	-1.00389	-0.409973	-0.690257	-0.681593	-0.652597	-1.24422	-1.70609	-1.36384	-1.2942	-0.20298	0.0294977	-0.538174	-0.184493	-1.20191	-1.10167	-0.833814	-1.08753	-0.108881	-0.734702	-0.123921	-0.414251
WBGene00225110	-0.139362	-0.0356616	-0.874392	-0.865823	-1.00674	-1.03519	-0.900715	-0.514669	-0.337796	0.0625719	-0.221634	-0.195487	-0.499118	-0.390348	-0.785007	-0.623257	-0.483489	-0.0815505	-0.308127	-0.133532	-0.108409	0.00840466	0.188194	0.595748	-0.812114	-0.851645	-0.618545	-0.575704	-0.677071	-0.662458	-0.229721	-0.279952	-1.07625	-0.737995	-3.4805	-2.6218	-2.19094	-2.33436	-0.14428	-0.389172	-0.430677	-0.830229	-0.647421	-0.719292	-0.466447	-0.213645	-0.42858	0.301892	-0.376154
WBGene00225123	-1.08638	0.508902	-0.986984	-0.0743638	-1.89615	-1.26491	-1.04332	-0.5808	-1.27165	-0.460367	-0.347858	-0.949802	-1.14528	-1.03785	-1.0081	-1.3793	-1.09166	-0.373065	-1.04176	-0.505957	-0.935637	-1.40361	-0.559899	-1.22567	-0.145593	-1.56947	-0.617628	-0.993246	-0.573188	-0.581752	-0.623328	-1.59294	-1.41798	-1.52549	-1.86984	-1.14719	-1.1607	-1.61827	-1.13181	-1.05847	-0.166025	-0.691643	-0.757294	-1.31822	-1.48161	-0.810012	-0.451422	-0.946583	-0.897001
WBGene00225138	-0.560309	-0.246472	-0.0213147	-1.54178	-0.95559	-0.359903	-0.476423	-0.107852	-0.257177	-0.998769	-0.932671	-1.58329	-0.33133	-0.663217	0.869098	-0.344453	0.4002	-0.193738	-2.23417	-0.994714	0.22551	0.488716	0.641948	0.381893	0.102943	-0.49588	-0.0648304	-0.458359	-0.0659253	0.325835	0.671798	0.308065	0.369485	-0.693949	0.0457923	-0.352733	0.18584	-0.306115	0.0790322	-0.969043	-1.21585	0.230477	-0.313071	-1.13773	-0.0128437	-1.34946	-0.607116	0.348879	0.61357
WBGene00225143	-1.04197	-1.04197	-0.0782701	-1.04197	-1.04197	-0.138106	-1.04197	-1.04197	-0.386813	-0.523065	-0.722845	-0.575661	-1.04197	-1.04197	-1.04197	-1.04197	-0.118977	-0.158293	-1.04197	0.199825	-1.04197	-0.815463	-0.474356	-0.495262	-0.515329	-0.587622	-0.720416	-1.04197	-1.04197	-0.71395	-0.165336	-1.04197	-0.704791	-1.04197	-0.265794	-0.7534	-0.450031	-1.04197	-0.441458	-0.388845	0.0317626	-0.614071	-1.04197	-0.425358	-0.514769	-1.04197	-0.52077	-0.559537	-0.591022
WBGene00225166	0.410142	-0.200971	-0.344506	-1.71845	-0.876761	-1.61688	-1.46401	0.584817	0.116787	0.333166	-0.988304	0.239502	-0.725985	-0.395915	0.0591363	0.00217994	0.306991	-0.133937	-0.721429	-0.681343	0.21975	-0.0962479	-0.395442	-0.58625	0.597516	-0.936968	-0.147566	-0.688427	-0.976808	-1.10525	0.179209	0.476038	-0.746096	0.0135727	-0.436357	-1.00927	-0.00318722	-1.09784	-0.0690376	0.689806	-1.60586	-0.46953	0.935876	-1.1757	0.365598	-0.603486	-0.356985	0.0561931	-0.541872
WBGene00225176	-0.538128	-0.0849154	0.251513	0.115768	-0.029002	0.0589726	0.03068	-0.781276	0.137804	0.0206752	-0.0709936	-0.286763	-0.161767	-0.329219	-0.565671	-0.1225	-0.148685	-0.257051	-0.0743609	-0.54645	-0.354954	-0.626438	-0.119589	-0.312533	-0.229358	-0.0632567	-0.072626	-0.185663	-0.306897	-0.40025	-0.482641	-0.840363	-1.31435	-1.52292	-2.46337	-1.98016	-1.24352	-1.15322	-0.163838	-0.013167	-0.266936	-0.190852	-0.621599	-0.18928	-0.295034	-0.51269	-0.380573	-0.0249138	-0.800511
WBGene00225179	-1.47637	-0.528606	-1.13156	-1.69104	-0.344761	-0.502979	-0.762147	-0.890898	-0.676761	-0.1194	-0.477328	-0.390929	-0.669392	-0.110595	0.942084	0.206205	0.0436499	0.689009	-1.08206	-0.263599	-0.639294	-1.32752	-0.2043	0.35598	-0.780085	-0.607315	-0.881333	-0.429773	-1.72728	-0.721934	-0.888529	-0.861802	-0.894309	-3.38186	-2.49021	-1.01045	-0.583602	0.147209	-1.04985	-1.1372	-0.941596	-2.72967	-0.292522	-0.589088	0.0640807	-0.83653	-2.07641	-0.16398	0.446573
WBGene00225188	-0.451357	-0.451357	-0.451357	-0.451357	-0.451357	-0.451357	-0.451357	-0.451357	-0.451357	-0.451357	-0.451357	-0.451357	-0.451357	-0.451357	-0.451357	-0.451357	-0.451357	-0.451357	-0.451357	-0.451357	-0.451357	-0.451357	-0.451357	-0.451357	-0.451357	-0.451357	-0.451357	-0.451357	-0.451357	-0.451357	-0.451357	-0.451357	-0.451357	-0.451357	-0.451357	-0.451357	-0.451357	-0.451357	-0.451357	-0.451357	-0.451357	-0.451357	-0.451357	-0.451357	-0.451357	-0.451357	-0.451357	-0.451357	-0.451357
WBGene00225190	-0.584046	-0.584046	-0.584046	-0.584046	-0.584046	-0.584046	-0.349922	-0.584046	0.00581541	-0.584046	-0.584046	-0.584046	-0.584046	-0.385864	-0.584046	0.185895	-0.584046	-0.584046	-0.584046	-0.584046	-0.584046	-0.584046	-0.315831	-0.584046	-0.584046	-0.584046	-0.584046	-0.584046	-0.584046	-0.584046	-0.584046	-0.584046	-0.584046	-0.584046	-0.584046	-0.584046	-0.584046	-0.345502	-0.584046	-0.584046	-0.584046	-0.584046	-0.584046	-0.584046	-0.584046	-0.584046	-0.584046	-0.584046	-0.584046
WBGene00225197	-1.03035	-1.03035	-1.03035	-1.03035	-0.540946	-1.03035	-0.763437	-0.637023	-0.674566	-0.757881	-0.740349	-1.03035	-1.03035	-0.625701	-1.03035	-1.03035	-1.03035	-1.03035	-0.281974	-1.03035	-0.705656	-1.03035	-0.728627	-0.741256	-0.753275	-0.617214	-0.738138	-1.03035	-1.03035	-1.03035	-1.03035	-1.03035	-0.506914	-1.03035	-1.03035	-1.03035	-1.03035	-1.03035	-0.708532	-0.675842	-1.03035	-1.03035	-0.562051	-1.03035	-1.03035	-1.03035	-0.556294	-0.591625	-0.620312
WBGene00225211	-2.00882	0.160857	-0.0363344	-0.209655	0.289587	0.0430517	-0.339708	0.0403282	-0.183189	0.0527125	-0.0130265	-0.131397	-0.230528	-0.0803662	-0.293105	-0.628952	-0.491063	-0.143158	-0.130706	-0.318908	0.0678064	-0.609537	-0.400811	-0.301915	-0.14619	-0.642284	-0.14992	-0.094502	-0.118489	-0.275317	-0.394704	-0.254525	-0.387544	-0.577529	-0.292831	-0.721584	-1.00788	-0.69469	0.103936	-0.475094	-0.222355	-0.50016	-0.329716	-0.531944	-0.508785	-0.75349	-0.687937	-0.140494	-0.295597
WBGene00225219	-1.04143	-0.737269	-0.84327	-1.00328	-1.7173	-0.845466	-1.1197	-1.33688	-1.46089	-1.18374	-1.10703	-0.941754	-1.52282	-0.714157	-1.28005	-2.12253	0.0302271	-2.02133	-0.569763	-0.784153	-1.56842	-0.90171	-0.880742	-0.645222	-0.638387	-0.53673	-0.76816	-1.15038	-0.882825	-0.938205	-0.453875	-2.02039	-0.94597	-0.500767	-0.910784	-1.32538	-0.590284	-0.863544	-0.316332	-0.582674	0.106147	-0.299404	-0.672013	-1.5436	-0.519674	-0.270832	-1.08818	-0.767061	-1.12714
WBGene00225229	0.297201	0.116612	0.0373608	0.364447	0.3412	0.375959	0.296412	0.187534	0.329849	0.444578	0.241743	0.140651	0.0583154	0.219907	-0.251059	-0.398405	0.227253	0.101021	-0.0140253	0.00259252	-0.0685795	-0.305248	0.0295459	0.125346	-0.0840783	0.0778834	0.163637	0.0857165	0.0363192	-0.0980653	-0.179007	-0.46988	-0.430413	-0.482531	-0.636753	-0.679156	-0.527057	-0.579696	-0.108458	-0.162009	-0.122597	-0.0422914	-0.231171	-0.0923024	-0.386985	-0.177755	0.00336161	0.133708	-0.170727
WBGene00225232	-0.60465	-0.0219151	-0.0997409	-0.276057	-1.13751	-0.544604	-0.163228	0.159205	-0.243913	-0.0326683	-0.357158	-0.00284608	-0.809553	-0.942265	-0.228217	-0.394492	-0.290211	0.596513	-0.75521	-0.154054	-0.239553	0.299968	0.195007	-0.0178044	0.343535	0.0570545	-0.0251819	0.350779	0.480198	0.332746	-0.268372	-0.253162	-0.345219	-0.117954	0.0937877	-0.230446	-0.333814	0.0395164	0.122745	0.209276	0.300383	0.062098	-0.0439402	-0.405562	-0.0922769	0.2275	-0.0262608	-0.263197	0.0465264
WBGene00225254	1.36464	0.246277	0.789708	0.0434403	0.471348	0.17712	0.188853	0.27891	0.68982	0.469249	0.532847	0.614066	0.630739	0.722741	1.2616	0.719198	0.77921	1.5031	1.20328	1.24948	0.717523	0.684324	0.775028	0.626972	0.340376	0.203053	0.232475	0.358413	-0.0382823	0.437851	1.60062	0.716616	0.577805	1.00421	-1.80751	-0.709367	-0.755892	-0.033246	0.931061	0.858982	0.767119	0.509651	0.483946	0.312313	0.96877	1.20502	0.765256	1.44773	0.951375
WBGene00225255	0.349916	0.63078	0.194777	0.50512	0.603603	0.777841	0.766546	0.265576	0.358763	0.292211	0.4322	0.657971	0.663493	0.558901	1.08267	0.716961	0.807686	0.469382	0.278057	1.0033	0.988909	0.88995	1.06904	1.34448	0.676248	1.15147	1.11989	1.22301	1.15264	1.30373	1.05885	0.840811	-0.464584	-0.278223	-0.799042	-1.52093	-0.632462	-0.0961763	0.386062	0.0861319	0.461887	0.625165	0.400813	0.513432	0.748733	0.735239	0.994032	0.732352	1.12551
WBGene00225257	-0.935245	-0.935245	-0.935245	-0.935245	-0.935245	-0.935245	-0.935245	-0.935245	-0.935245	-0.935245	-0.935245	-0.935245	-0.935245	-0.935245	-0.935245	-0.935245	-0.935245	-0.935245	-0.935245	-0.935245	-0.935245	-0.935245	-0.935245	-0.935245	-0.935245	-0.935245	-0.935245	-0.935245	-0.935245	-0.935245	-0.935245	-0.935245	-0.935245	-0.935245	-0.935245	-0.935245	-0.935245	-0.935245	-0.935245	-0.935245	-0.935245	-0.935245	-0.935245	-0.935245	-0.935245	-0.935245	-0.935245	-0.935245	-0.935245
WBGene00225261	0.103264	0.474422	-1.55847	0.324601	0.36246	-0.318344	-0.0686752	0.203716	-0.436118	-0.198719	-0.102157	0.330806	-0.384505	-0.155682	1.37785	-1.04625	-0.790999	0.295491	0.583108	0.619961	-0.581359	-0.385719	-0.695428	-0.505801	-0.459715	-0.190725	-0.377829	-0.0821664	0.780225	-0.346873	0.278463	0.00676411	-0.671516	0.0379668	-1.13927	-0.543652	-0.770453	-0.601889	-0.123334	0.381621	0.518783	0.456437	0.398254	-0.251994	-0.259982	-0.69437	-0.191029	-0.412657	0.37047
WBGene00225276	-1.0218	-0.157659	-1.0218	-1.0218	-1.0218	-1.0218	-0.537606	-1.0218	-1.0218	-0.186111	-0.497291	-0.582123	-0.677631	-0.603817	-0.0477652	-1.0218	-0.0850997	-0.130015	-0.199846	-1.0218	-0.691783	-0.364166	-0.279511	-1.0218	-0.519836	-1.0218	-0.135674	-0.685766	-0.695095	-0.720489	-1.0218	-1.0218	-0.468721	-1.0218	0.201704	-1.0218	-1.0218	-1.0218	-0.061736	-1.0218	-0.625541	-1.0218	-1.0218	-0.152283	-1.0218	-0.423818	-1.0218	-0.392264	-1.0218
WBGene00225279	0.32446	-0.844635	-0.372109	0.322655	0.386646	-0.0786222	0.441534	-0.666491	-0.275386	-0.254618	-0.395311	-0.260974	-0.520816	-0.133139	-0.361266	-0.652145	-0.0484369	-0.390197	-0.0826994	-0.134908	0.315105	0.309158	-0.0939962	0.449157	-0.543529	0.170704	0.0669731	0.339599	0.1609	0.130238	0.340156	0.433842	-0.48534	-0.520699	-1.57255	-2.44581	-0.259496	-0.813286	-1.16154	-0.989368	-0.128033	0.190074	-0.453749	0.30734	0.433817	0.356317	-0.139225	0.0318592	-0.0873795
WBGene00225293	-0.589357	-0.589357	-0.589357	-0.589357	-0.589357	-0.589357	-0.589357	-0.589357	-0.589357	0.0569671	-0.589357	-0.589357	-0.589357	-0.589357	-0.589357	-0.589357	-0.589357	-0.589357	-0.589357	-0.589357	-0.589357	-0.589357	-0.589357	-0.589357	-0.589357	-0.589357	-0.589357	-0.589357	-0.589357	-0.177077	-0.589357	-0.589357	-0.589357	-0.589357	-0.589357	-0.589357	-0.589357	-0.589357	-0.589357	-0.589357	-0.589357	-0.589357	-0.589357	-0.589357	-0.589357	-0.589357	-0.589357	-0.589357	0.324414
WBGene00225308	0.275355	0.0593021	-0.495863	0.268258	0.335537	0.111043	0.102644	0.144988	0.19745	0.381227	0.179535	0.366104	0.1353	-0.0325038	0.440594	0.0535954	0.130448	0.214965	0.138352	-0.363932	-0.729638	-0.525546	-0.283129	-0.410136	-0.0178718	-0.372281	-0.127924	-0.134494	-0.449273	-0.497505	-0.418146	-0.0695565	-0.178519	-0.435108	-0.219296	-0.00988517	0.0128827	-0.372359	0.122863	-0.0221992	0.119184	-0.0472436	-0.168633	0.00218201	-0.237774	-0.234351	-0.213946	-0.00256348	-0.541105
WBGene00225324	-0.464361	-0.235411	0.268502	-0.328732	-0.465744	-0.167403	-1.02629	-0.687631	-0.39061	-0.504292	0.127882	-0.614036	0.288846	-0.343571	0.507905	-2.18772	-2.18772	-0.19807	-0.826387	-0.806152	0.171423	-0.359092	-0.173647	0.317669	-0.16114	-0.0848558	-0.438259	-0.0815242	-0.219377	0.119925	0.578956	-0.197089	-1.17995	-0.781726	-0.365924	-0.842304	-0.885373	-0.647823	-0.108152	-0.00719653	0.27415	0.285453	-0.282999	-0.927303	0.214734	0.271695	-0.269592	-0.353334	0.344558
WBGene00225336	-0.287953	-0.951012	0.0807271	0.148358	0.451837	-0.200534	0.407506	-0.211481	-0.00168145	-0.214964	-0.591614	-0.174586	-0.246414	-0.0371912	1.06487	0.6715	-0.378675	0.0901918	-0.275177	0.462085	-0.692885	-0.727901	-0.989634	-0.767761	-0.499139	-1.09506	-0.323927	-1.17929	-0.738678	-0.792262	0.129382	0.871036	-1.09309	-0.538321	-1.24586	-1.71115	-1.88705	-1.24097	0.0352711	0.642768	0.188228	-0.413027	0.0363375	-0.183012	0.0980919	0.48238	0.833484	0.162822	0.785121
WBGene00225348	-1.23476	-1.23476	-1.23476	-0.470994	0.0839956	-0.582382	-0.446766	-0.564264	-0.627397	-0.170291	-0.738397	-0.0643549	0.0240283	-0.307741	-1.23476	-1.23476	0.178654	-1.23476	-1.23476	-1.23476	-1.23476	-0.386018	-0.718581	-1.23476	-0.760268	-1.23476	-1.23476	-1.23476	-0.68495	-0.95295	-1.23476	-1.23476	-1.23476	-0.627449	-1.23476	-1.23476	-1.23476	-0.769751	-1.23476	-1.23476	-0.578069	-0.571463	0.0366789	-0.525865	-0.419852	-0.282358	-1.23476	-0.804519	-0.536208
WBGene00225357	-0.708603	0.0944473	0.334063	-0.523497	-0.504791	-0.569232	-0.00989714	-0.506681	-0.017236	-0.109628	-0.27439	-0.0638689	-0.131914	-0.23514	0.403717	0.0331905	0.391782	-0.363446	-0.0310248	-0.284178	0.337922	0.252521	0.0562466	0.181241	0.420559	-0.123699	-0.25826	-0.230343	0.0886472	0.398278	0.563815	0.661093	-0.309987	0.33648	0.55693	-0.878002	0.420482	0.339568	0.778308	0.733477	0.315872	0.368479	0.289962	-0.00486135	0.968642	0.654316	0.414424	0.391771	1.24381
WBGene00225361	-0.512166	-0.512166	-0.512166	-0.512166	-0.512166	-0.512166	-0.512166	-0.120074	-0.156481	-0.23793	-0.220711	-0.512166	-0.512166	-0.280561	-0.512166	-0.512166	-0.512166	-0.512166	-0.512166	-0.512166	-0.512166	-0.512166	-0.512166	-0.512166	-0.233402	-0.512166	-0.512166	-0.512166	-0.512166	-0.512166	-0.512166	-0.512166	-0.512166	-0.512166	-0.512166	-0.512166	-0.512166	-0.512166	-0.189573	-0.512166	-0.512166	-0.124221	-0.512166	-0.512166	-0.512166	0.0415301	-0.512166	-0.512166	-0.103922
WBGene00225372	-1.41446	-1.41446	0.0292318	-0.374402	-0.316654	-0.860746	-0.405286	-0.369682	-0.43186	-0.341248	-0.725864	-0.646525	-0.647502	-0.39447	-0.3413	-0.771257	-0.68845	-0.718326	-0.261024	-0.448104	0.0155203	0.026119	-0.610431	-0.131827	0.0588705	-0.129607	-0.250607	-0.222782	-0.239537	-0.0935809	-0.411697	-1.41446	-0.323153	-0.174608	-0.50383	-0.77416	-0.249578	-0.866799	-0.144297	-0.231578	-0.17718	-0.693989	-0.2544	-0.423068	-0.157898	-0.656001	-0.390388	-0.219801	-0.343032
WBGene00225377	0.213191	0.661921	-0.17675	0.115222	-0.0499204	-0.0640312	-0.0385035	-0.0604786	0.137605	0.0163251	-0.148104	-0.298642	-0.0283012	-0.360518	-0.295032	-0.068357	-0.290992	-0.499071	-0.371485	-0.327332	-0.170813	-0.288097	0.257338	0.468471	0.111158	-0.00106351	0.0825111	0.240148	0.232563	0.0691309	-0.168944	-0.402007	-1.60729	-1.05749	-3.16301	-3.06186	-2.46819	-2.11518	0.060961	0.00100365	-0.347652	-0.490984	-0.253488	-0.190162	-0.470928	-0.890193	-0.109035	-0.33426	-0.45514
WBGene00225379	0.161227	-0.0170526	-1.19876	0.327727	-0.640691	-0.149526	-0.478096	-0.729474	-0.0910982	0.0283003	-0.537217	-0.516164	-0.457675	-0.347316	-1.20869	-0.0983932	-0.117037	-0.788817	0.0893213	-2.26909	-1.21586	-0.870523	-0.156557	-0.393464	-0.951399	-0.32298	-0.699799	-0.482068	-0.930975	-0.548675	-0.456468	-0.787854	-0.976198	-1.85935	-0.951046	-1.54471	-1.23678	-0.866681	-0.509914	-0.711093	-0.222313	-0.0540936	0.0182765	-0.668708	-2.26909	-0.0451082	-0.676966	-0.303391	-1.21104
WBGene00225386	0.297535	-0.081407	-0.155223	-0.00248425	-0.539593	-0.16752	-0.707741	-0.194887	-0.444678	-0.169972	-0.333105	-0.420367	-0.373504	-0.416688	-0.334785	-0.293393	-0.179495	-0.160045	-0.235229	-0.125317	-0.155752	-0.0975981	-0.0449319	-0.0576914	-0.0711902	-0.198127	-0.37629	-0.401441	-0.402714	-0.213436	-0.218472	-0.464392	-0.542487	-0.186707	-1.28778	-0.832489	-0.83334	-0.738533	0.0659039	0.138104	-0.174361	-0.367878	-0.484724	-0.538154	-0.567244	-0.258467	-0.377302	-0.190731	-0.156801
WBGene00225391	-1.30185	1.07758	-0.0516653	0.304887	-0.0154369	0.24667	0.554518	-0.912188	0.340061	-0.251531	0.04165	0.199528	0.0994774	-0.063613	-0.295631	-0.661839	1.44376	0.163772	0.057605	0.264445	0.349198	0.428165	0.631887	0.739106	-0.584169	0.184865	0.221573	0.477528	-0.184612	0.548061	-1.71748	0.601417	-1.03432	-0.493155	-1.80028	-2.16587	-0.501324	-0.796434	-0.132053	-0.133133	-0.204966	0.941463	-0.408888	0.265994	0.627676	-0.146897	0.435808	0.750141	0.601572
WBGene00225393	0.00793498	-0.581229	-2.53423	-0.484108	-1.3035	-1.18966	-0.834898	-0.411683	-0.693238	-0.0182951	-0.472468	-0.852369	0.0483074	-0.31179	0.351996	-0.220947	-0.732676	0.162963	-1.00056	-0.960746	-0.757061	-0.980442	-1.32231	-1.27288	-0.0368011	-0.526036	-1.14219	-1.04431	-0.871867	-1.10819	-1.82162	-0.252015	-0.245298	-0.332752	-1.52948	-0.578518	-0.801519	-0.335461	-0.680549	-0.805392	-0.270351	-0.751513	-0.40306	-1.03632	-1.59566	-0.454642	-0.571187	-0.206643	0.220263
WBGene00225396	-0.335516	-1.2996	-0.446816	0.190596	0.511851	0.712218	0.476086	-0.630625	0.30357	0.11845	-0.182488	-0.2517	-0.532019	-0.385043	-1.00574	-1.44425	-0.878717	-1.24035	-1.07466	-0.962266	-0.906762	-1.20184	-1.62962	-0.874525	-0.941974	-0.486613	-0.626178	-0.360027	-0.726961	-1.00556	-1.50714	-0.945472	-1.93101	-2.34332	-3.5348	-3.27016	-2.3484	-2.40633	-1.26396	-0.999067	-0.281288	-0.540715	-0.810098	-0.0738751	-0.756894	-0.93526	-0.328381	-0.702262	-0.871047
WBGene00225406	-0.679897	-0.248558	-0.11323	-0.313379	-0.784077	-0.456517	-0.56107	-0.70991	-0.354829	-0.404261	-0.0963917	-0.186208	-0.569791	-0.783763	-0.325287	-1.16591	-0.867013	-0.505037	-0.33064	-0.73372	-0.461725	-0.937284	-0.925632	-0.298415	-0.366766	-0.517952	-0.329699	-0.492609	-0.947695	-0.573103	-1.02504	-1.25807	-2.26915	-2.88388	-3.52532	-3.2303	-3.20956	-2.66017	-0.240667	-0.766908	-0.616699	-0.524402	-0.69872	-0.57329	-1.05492	-1.85373	-0.301037	-0.456521	-0.488874
WBGene00225427	-0.641708	-0.0500455	-0.818605	-1.52723	-0.9658	-0.903107	-0.849499	-1.62956	-0.747777	-0.556145	-0.946098	-1.1095	-1.31502	-0.987992	-0.830193	-1.03222	-0.302467	-2.49943	-2.49943	-0.999738	-0.658771	-0.619546	-0.452948	-1.4408	-0.667041	-1.13437	-0.763125	-0.358611	-0.668302	-0.743703	-0.375494	-0.930987	-0.566654	-1.70066	-1.08803	-1.88586	-0.863188	-0.559781	-0.516526	-0.282478	-0.89645	-1.63759	-1.01123	-1.58707	-0.665863	-1.32841	-0.825384	-0.63687	-0.59969
WBGene00225437	-0.806891	-0.751757	-0.0120756	-1.19492	-1.30318	-1.01417	-1.42286	-0.366826	-0.579974	-0.256332	-0.432623	-0.603963	-0.99742	-0.971892	-0.459457	-2.25439	-0.231022	-1.07521	-1.26611	-1.73488	-1.61602	-2.074	-1.06441	-1.30882	-1.12229	-2.22917	-1.37339	-1.47117	-1.52369	-1.4953	-2.07038	-2.04808	-1.67342	-1.74904	-2.64503	-2.78612	-2.1968	-1.79984	-0.587495	-0.774669	-0.484997	-0.618743	-1.24497	-1.07649	-1.81092	-1.16134	-1.18134	-1.02156	-1.32254
WBGene00225450	-0.547536	-0.547536	-0.547536	-0.547536	-0.547536	-0.547536	-0.217492	-0.547536	-0.547536	-0.547536	-0.547536	-0.547536	-0.547536	-0.262287	-0.547536	-0.547536	-0.547536	-0.547536	-0.547536	-0.547536	-0.547536	-0.29052	-0.176501	-0.547536	-0.547536	-0.547536	-0.187661	-0.547536	-0.547536	-0.547536	-0.547536	-0.547536	-0.547536	-0.547536	-0.547536	-0.547536	-0.547536	-0.547536	-0.153011	-0.547536	-0.547536	-0.547536	-0.547536	-0.547536	0.027459	-0.547536	-0.547536	-0.547536	-0.547536
WBGene00225451	-0.109674	0.208039	0.1866	0.482264	0.270834	0.303769	0.381024	0.0853075	0.422873	0.420634	0.0827408	0.255034	0.240937	0.286567	0.322325	0.270563	-0.643219	0.0943577	0.801228	-0.370592	-0.329394	-0.284831	0.429633	0.420319	0.456626	-0.072913	-0.0408679	0.00192693	0.0315049	0.142369	0.0861049	0.238215	-0.107473	-0.117227	-0.767449	-0.738566	-0.430873	-0.0495611	0.456053	0.56327	0.267143	0.431704	-0.0533148	-0.0298996	-0.127371	0.188966	0.401254	0.500157	0.402779
WBGene00225455	0.167289	0.105622	0.521587	-0.240242	-0.51914	-0.0319335	-0.0134314	0.0039548	-0.225546	0.0113261	0.102731	-0.244005	-0.0959195	-0.222555	0.156868	-0.107565	0.0274614	-0.588287	-0.161443	0.119988	0.0197569	0.074465	0.0545395	-0.0147847	0.0623216	-0.0912563	0.27045	0.201072	0.0817826	0.182265	-0.296861	-0.282956	-1.15111	-1.44823	-1.17638	-1.56598	-1.02128	-0.678345	-0.133407	-0.371497	-0.07358	-0.0605449	0.104526	-0.0533748	-0.310679	0.10503	0.0328074	-0.0866227	0.240845
WBGene00225462	-0.169463	0.487971	-1.11066	-0.843643	-0.489266	-0.176305	-1.15348	-0.623654	-1.07421	0.371809	-0.465401	-0.291622	-0.264444	-0.459645	-0.24984	-0.909123	-2.1741	0.0129178	-0.0478513	0.174483	-0.125948	-0.588238	-0.516801	-0.502207	-0.577553	-0.197049	-0.535083	-0.608556	-1.59378	-0.397182	-0.314935	-0.76996	-1.3532	-0.628427	-1.33376	-2.52645	-0.964916	-0.971611	-0.585085	-0.23709	-0.123666	-0.278769	-0.10868	-0.299242	-0.988117	-0.33672	-0.577698	-0.221219	0.423279
WBGene00225463	0.453342	0.445595	0.46429	0.163684	-1.0381	-1.03556	0.163172	0.446363	0.862342	0.32798	-0.193189	0.0792133	-0.183551	0.118601	0.879492	0.613811	1.1186	-0.434413	-0.71541	0.536818	0.522484	0.717693	1.14329	0.839956	0.845276	0.524724	-0.10411	0.484262	-0.769675	0.435135	0.31095	0.942722	0.227739	0.422418	-0.161884	-0.111056	0.560354	-0.0101951	-0.171431	0.197555	-0.646458	-0.615172	-0.684305	-0.237254	-0.762534	1.12415	0.393428	1.29075	0.336204
WBGene00225464	-0.437323	-0.206779	-0.60127	-0.301872	0.296379	-0.136574	0.0851216	0.452765	-0.739754	-0.246742	0.56392	-0.0204153	0.0832005	0.295565	-0.055935	-0.278436	1.36764	0.19316	-0.780595	0.598726	0.520072	-0.506923	-0.143051	-0.187147	-0.461187	0.21028	-0.176166	-0.604391	0.124326	-0.609783	-0.711689	-0.70198	-0.240068	-0.0826695	-0.33935	-0.511194	-0.641557	-0.614834	-0.189716	-0.0865064	0.00592465	0.0175327	-0.255455	-0.485958	-0.228843	-1.75079	-0.351032	0.28411	-0.0589856
WBGene00225467	-0.556782	-1.605	0.653497	-0.236106	-0.102764	-0.244854	-0.252971	-0.863665	0.0835663	0.0744954	0.16312	0.00960296	-0.640465	-0.453281	-0.0375001	-0.652941	-0.864538	0.639958	-0.320406	-0.606827	-1.2741	-1.23032	-1.35472	-1.80321	-1.01032	-0.798194	-0.826798	-0.794062	-1.11438	-0.801844	0.273567	-0.936236	-2.02094	-2.28193	-2.80798	-1.88329	-1.99708	-1.16296	-0.137416	-0.163868	-1.07255	-1.05991	-1.04032	0.0751544	-0.78232	-1.07529	0.0815345	-0.0398	-0.251673
WBGene00225490	-0.336657	0.15989	-0.544784	-0.582693	-0.781679	-0.702174	-0.733728	-0.750484	-0.136678	-0.412865	-0.204774	-0.534749	-0.731473	-0.645608	-0.321686	-0.546681	-0.510191	-0.486042	-0.340289	-0.975997	-0.753839	-0.561507	-0.368766	-0.265041	-0.263494	-0.370025	-0.259999	-0.477654	-0.787534	-0.691417	-0.617177	-1.29559	-1.62235	-2.55579	-2.36172	-2.60655	-1.92939	-2.10235	-0.730139	-0.845356	-1.20725	-0.768095	-0.958782	-0.377163	-0.918993	-1.4016	-0.198029	-0.391003	-0.864154
WBGene00225491	-1.80472	-1.80472	-1.80472	-0.402028	-1.80472	-0.0802569	0.381069	-0.055889	-0.58968	0.110328	0.162888	0.0112781	-0.186549	-0.0307529	-1.80472	0.0835257	0.226714	-1.80472	0.0939136	0.113596	0.0577462	-0.565687	-0.00450228	-0.0401441	0.124371	-0.471499	-0.304155	-0.645549	-1.80472	-0.473714	-1.80472	0.176696	0.00852763	0.34162	-1.80472	0.36586	0.0360514	0.395584	0.412536	-0.145726	0.208135	0.217349	-0.365692	-0.201351	0.414192	0.281031	0.403019	0.439685	0.265522
WBGene00225514	0.0950886	0.137974	0.275621	0.325911	0.291051	0.353348	0.235821	-0.00471919	0.434537	0.374439	0.269878	0.2663	0.0529069	0.234417	-0.233007	0.0431007	0.236811	0.198127	-0.00322517	-0.0969804	-0.0227499	-0.213995	-0.193831	0.176742	-0.108928	-0.0177997	0.0368305	-0.0665345	-0.0980682	-0.169462	-0.137753	-0.208812	-0.687143	-0.55913	-1.3308	-1.29072	-0.970868	-1.10957	-0.093248	-0.0270139	0.104297	-0.061936	-0.095824	0.0343406	-0.342385	-0.281239	-0.15	0.0616017	-0.170496
WBGene00225529	-0.506293	-0.506293	-0.506293	-0.506293	-0.506293	-0.506293	-0.506293	-0.506293	-0.506293	-0.506293	-0.506293	-0.506293	-0.506293	-0.506293	-0.506293	-0.506293	-0.506293	-0.506293	-0.506293	-0.506293	-0.506293	-0.506293	0.181341	-0.0656788	-0.506293	-0.506293	-0.506293	-0.506293	-0.506293	-0.506293	-0.506293	-0.506293	-0.0448895	-0.506293	-0.506293	-0.506293	-0.506293	-0.506293	0.36992	-0.506293	-0.506293	-0.506293	-0.506293	-0.506293	-0.506293	-0.506293	-0.506293	-0.506293	-0.506293
WBGene00225531	0.293765	0.360147	-1.22807	-0.137148	-0.0701051	0.457018	0.344828	0.291939	-0.0384103	0.145656	0.498518	0.0974919	0.393424	0.19884	0.328971	0.162072	0.109513	0.0653417	-0.2375	-0.222103	-0.265591	-0.533396	-0.156225	-1.22807	-0.678304	-0.463109	0.0597139	-0.210515	-0.271844	-0.278657	-1.22807	0.246029	-0.303385	-0.116396	-1.22807	0.074724	-0.0544065	-0.161472	0.182269	0.0936612	0.374571	-0.139707	0.00259902	0.00148615	0.0218141	-0.746615	0.1065	0.163035	-0.324255
WBGene00225552	-0.912007	-0.912007	-0.912007	-0.912007	-0.912007	-0.912007	-0.912007	-0.912007	-0.912007	-0.912007	-0.912007	-0.912007	-0.912007	-0.912007	-0.912007	-0.912007	-0.912007	-0.912007	-0.912007	-0.912007	-0.912007	-0.912007	-0.912007	-0.912007	-0.912007	-0.912007	-0.912007	-0.912007	-0.912007	-0.912007	-0.912007	-0.912007	-0.912007	-0.912007	-0.912007	-0.912007	-0.912007	-0.912007	-0.912007	-0.912007	-0.912007	-0.912007	-0.912007	-0.912007	-0.912007	-0.912007	-0.912007	-0.912007	-0.912007
WBGene00225556	-0.285945	0.238757	-0.439434	-0.640148	-0.0751676	-0.512048	-0.613214	-0.287976	-0.821165	-0.449349	-0.0557726	-0.421808	-0.858031	-0.463458	-0.44942	0.401068	0.0130942	-0.536682	-0.129654	-0.594462	-0.30083	-0.663828	-0.517074	-0.551281	-0.435652	-0.445116	-1.26216	-0.632228	0.0406804	-0.447519	0.49781	-1.73638	-0.689658	-0.821227	-0.196031	0.22811	0.27588	-0.11539	-0.890986	-0.575495	-0.762635	-0.497639	0.520178	-0.870332	-1.73638	-1.73638	-1.73638	-0.659347	-0.084136
WBGene00225561	0.361988	-0.423744	-0.715337	-0.185475	-0.421849	-0.0322054	0.18606	-0.115484	-0.362429	-0.379539	-0.174237	-0.797144	-0.602421	-0.21095	0.537886	0.425098	-1.18708	-0.361574	-0.125161	0.362409	-0.447824	-0.170056	-0.711536	-0.0835478	-1.17533	-1.61096	-0.31815	-0.898348	-0.33322	-0.846837	0.0193658	-0.359942	-1.32701	-1.49337	-2.70558	-2.43288	-2.00122	-1.88574	-0.332282	-0.104534	0.0419822	-0.135032	-0.196777	-0.122204	0.102396	-0.157017	0.080613	0.185294	0.434426
WBGene00225574	-0.708073	-0.708073	-0.708073	-0.708073	-0.708073	-0.708073	-0.431664	-0.708073	-0.708073	-0.425784	-0.407198	-0.263656	-0.708073	-0.708073	-0.708073	-0.708073	-0.708073	-0.708073	-0.708073	-0.708073	-0.708073	-0.324971	-0.394746	-0.708073	-0.708073	-0.708073	-0.708073	-0.708073	-0.373543	-0.708073	-0.708073	-0.708073	-0.708073	-0.708073	-0.708073	-0.708073	-0.708073	-0.426836	-0.373352	-0.338426	-0.708073	-0.708073	-0.215723	-0.708073	-0.708073	-0.708073	-0.708073	-0.708073	-0.708073
WBGene00225583	-0.675732	0.399845	-1.0332	-0.351649	-0.940872	-1.61446	-0.739685	-0.635454	-0.757912	-0.670516	-0.795738	-1.94052	-0.822988	-1.18356	-1.24853	-0.0188757	-0.824211	-0.133141	-0.737912	-1.41154	-1.37036	-1.99054	-0.785482	-0.835639	-0.988372	-0.531251	-0.621561	-0.675552	-1.04859	-0.954795	-1.1182	-1.457	-1.432	-1.54738	-2.88013	-2.14194	-1.42083	-1.66726	-0.0486784	-0.230747	-0.593481	-0.614768	-0.776246	-1.25685	-2.03535	-1.82332	-1.32189	-1.14457	-1.00339
WBGene00225592	0.0789616	0.0937578	-0.00284524	-0.706551	-0.268695	-0.143765	-0.0581897	-0.215185	0.0334406	-0.128844	0.09388	-0.568682	-0.367316	-0.0806362	0.262957	-0.033501	0.483715	0.00847239	0.0755268	-0.119722	-0.290899	-0.529285	-0.322504	0.0211953	-0.637113	-0.303137	-0.175728	-0.609216	-0.420958	-0.33735	0.0719389	0.0558207	-1.67614	-1.08055	-2.43507	-3.61833	-2.10841	-1.90273	-0.327284	-0.00397605	-0.161383	-0.261033	-0.287482	-0.284311	0.0835078	-0.279716	0.171917	0.229869	0.887993
WBGene00225607	-0.0266382	0.170366	-0.242748	-0.259284	-0.208688	-0.106928	-0.0220337	0.193187	0.130285	0.209708	0.1744	0.147496	0.0959989	0.213008	0.25056	-0.010563	0.0869686	0.458643	0.00420965	0.214382	-0.267506	-0.454668	-0.239956	-0.535097	-0.0852001	-0.197724	-0.43453	-0.226732	-0.0924009	0.00216929	0.107401	0.595005	-0.0850348	-0.613386	-0.30456	-0.518818	-0.0141452	-0.229054	0.150817	0.271274	0.0971165	-0.0856029	-0.203844	-0.214501	-0.376015	-1.07291	-0.251138	0.248581	-0.438534
WBGene00225611	-1.0726	-0.0687677	-0.562654	-0.173387	-0.177467	-0.551034	-0.494057	-0.673105	-0.201945	0.0303973	-0.777408	-0.856493	-0.428755	-0.783587	-1.36432	-2.46283	-0.898246	-1.89909	-0.854345	-0.0608824	-0.703533	-0.955526	-1.13043	-1.29536	-0.361726	-2.05457	-1.46406	-1.28465	-1.53171	-0.663512	-1.09208	0.0381082	-0.0831736	-0.529987	-1.53215	-0.700321	-0.213704	-0.44789	0.0239325	-0.496459	-1.07827	-0.550958	-1.2126	-1.36632	-1.40818	-2.13277	-0.393925	-1.77519	-0.773517
WBGene00225622	-0.546696	-0.546696	-0.546696	-0.546696	-0.546696	-0.546696	-0.546696	-0.546696	-0.546696	0.374058	-0.043395	0.443174	-0.546696	-0.546696	0.624738	-0.546696	-0.546696	-0.546696	-0.546696	-0.546696	0.00470292	-0.546696	-0.0269557	-0.546696	-0.546696	-0.546696	-0.546696	0.0122361	0.000533922	-0.546696	-0.546696	-0.546696	-0.546696	-0.546696	-0.546696	-0.546696	-0.546696	-0.0697938	0.280755	-0.546696	0.0847884	-0.546696	0.18869	-0.121013	-0.546696	-0.546696	-0.546696	-0.546696	0.116634
WBGene00225624	0.471284	-0.733685	-0.234504	-1.45864	-0.864569	-1.27087	-1.5473	-0.253641	-0.242607	-0.169402	-0.597931	-0.166931	-0.206013	-0.53224	0.207694	-0.170868	-0.297342	-0.246985	-0.920325	-0.26041	-1.05599	-1.46643	-1.33445	-2.00567	-1.34968	-0.735589	-0.915073	-1.32565	-1.31384	-2.04823	-0.648786	-0.611384	-0.72782	-1.39725	-2.94858	-2.53153	-3.3955	-2.54491	-0.499427	-0.254481	-0.284047	-0.938922	-0.636362	-1.68005	-2.02822	-1.91025	-1.63871	-0.37562	-1.15626
WBGene00225654	-0.179601	0.285168	0.360182	0.570048	0.357731	0.317724	0.311799	0.445746	0.122417	0.413229	0.506095	-0.0588181	0.530413	0.54902	-0.266754	0.598401	-0.288202	0.303077	0.489774	0.180504	0.308575	0.369067	0.71702	0.731127	0.00357202	0.300352	0.159253	0.305699	0.303983	0.108465	0.645628	0.215684	0.717217	0.699913	0.934946	0.794499	0.801043	0.658935	0.877955	0.393434	0.568814	0.125528	0.365813	0.272587	0.52914	0.160522	0.356803	0.471275	-0.00553301
WBGene00225655	0.32487	-0.442097	-1.65315	-0.252445	0.188797	-0.638336	-1.17728	-0.617525	0.130693	-0.00755396	-0.827587	-0.107361	0.0836073	-0.342631	-1.65315	-1.65315	0.110671	-1.65315	-0.486731	-0.00424751	-1.08606	-0.826019	-1.12195	-1.14188	-0.193709	-0.324991	-0.419128	-0.89314	-0.760551	-0.488006	-0.421572	0.0597457	-0.38217	-1.03826	-0.541839	-0.671867	-1.09872	-0.104391	-0.194293	-0.450808	-0.19304	-0.0291624	0.145269	-0.947423	-0.192729	-0.317109	-0.468386	-0.392342	-0.956563
WBGene00225692	-0.459883	-1.02281	-0.763759	-0.9004	-0.64251	-0.513657	-0.226217	-1.18427	-0.843543	-0.531063	-0.0514669	-0.263988	-0.828619	-0.673218	-0.0934209	-0.716589	-1.135	-1.09005	-0.892634	-0.567478	-0.128456	-0.248157	-0.639578	-0.024016	-0.833214	-0.579925	-0.456703	-0.708426	-0.505246	-0.456145	-0.296328	-1.22918	-1.9816	-1.69049	-2.47235	-2.98398	-1.69682	-1.92685	-0.33605	-0.361432	-0.322123	-0.068749	-0.823301	-0.661072	-0.37901	-0.959189	-0.480994	-0.0122156	-0.325793
WBGene00225711	0.676932	0.0762177	0.424414	0.248607	0.077466	0.252428	-0.00492233	0.42779	0.505227	0.734617	0.63734	0.596484	0.331725	0.54832	0.411094	-0.21624	0.410278	0.179446	0.334635	0.447085	0.0667515	-0.413019	0.076984	-0.0990258	0.157449	-0.124378	0.243578	-0.0818522	0.0752324	-0.216476	0.226049	-0.183122	-0.788261	-0.358985	-2.93488	-1.25007	-0.952343	-0.582007	0.277609	0.256777	-0.0860301	0.191367	0.0859081	0.109625	-0.0856221	-0.433152	0.144751	0.159384	0.352704
WBGene00225714	-2.36224	0.396123	0.126205	0.249564	-0.130227	-0.0108397	-0.309052	-0.413957	-0.301049	-0.309363	-0.523819	-0.313749	-0.129121	-0.131803	-0.8326	-0.571203	-0.415512	-0.788711	0.128559	0.180241	-0.165061	-0.46397	0.288154	0.627012	0.377632	0.497337	0.290417	0.20799	0.678856	0.556233	-0.162885	-0.786557	-0.637314	-0.723178	-2.14887	-2.52712	-1.99818	0.198692	0.105122	0.41407	-0.248276	0.251854	0.221811	-0.0990843	-0.363843	0.0387104	0.383781	-0.313154	-0.64796
WBGene00225733	0.587901	0.150424	0.978482	0.174391	0.402461	0.200577	-0.000735125	0.222376	0.418737	0.438136	0.3444	0.607422	0.462283	0.397999	0.0135088	0.0987043	0.662122	0.615322	0.283121	0.300591	0.300673	0.396707	0.412856	0.51471	-0.177424	0.108468	0.523028	-0.144756	0.383091	0.0151366	-0.435651	0.616095	0.495765	0.074195	0.0542828	0.648147	0.644962	0.294978	0.0701822	0.501041	0.384683	-0.0278957	0.115352	0.0228318	-0.463671	0.0242094	-0.185129	0.155882	0.43586
WBGene00225745	-0.000759146	0.164318	0.00403527	-0.126631	-0.305208	-0.260672	-0.27269	0.124548	-0.139791	0.187856	-0.0685697	-0.734512	0.275685	-0.146046	0.773126	0.217025	-0.591598	-0.150173	0.233588	0.518634	0.265157	-0.0981467	-0.067052	0.535963	-0.0795531	-0.330271	0.079492	0.0260804	-0.207652	-0.429653	0.200177	-0.658356	-1.08481	-1.36075	-0.846624	-2.09177	-1.05302	-1.19745	0.209144	0.472991	0.09485	-0.502626	-0.0666892	-0.274965	-0.58145	-0.891171	-0.141605	0.373004	0.509145
WBGene00225767	-0.887877	-0.607137	-0.268552	0.0209888	-0.400109	-0.219898	-0.468124	-0.30275	-0.412003	-0.0766281	-0.735943	-0.053988	-0.707774	-0.49096	-1.14059	-1.19296	-0.171983	-0.676862	-0.686397	-0.590106	-0.558527	-1.08129	-0.846944	-0.894982	-0.668578	-0.717564	-0.591493	-0.974367	-1.01444	-0.611485	-0.864408	-0.341102	-0.858454	-0.484978	-2.37124	-2.07183	-1.99854	-1.66208	-0.023679	-0.322855	-0.47732	-0.374166	-0.506399	-0.710684	-1.05665	-1.07001	-0.455729	-0.557006	-0.237634
WBGene00225769	-0.627481	0.0818885	0.318089	0.266032	-0.138007	0.174583	-0.140847	0.197148	0.154863	0.287099	0.21411	-0.17312	0.247686	0.179421	0.407828	0.0280714	0.015696	0.110415	-0.10074	0.169644	-0.305377	-0.150276	-0.0505364	0.0643065	0.124386	-0.0574144	-0.262503	-0.145637	-0.00216829	-0.124251	-0.212649	-0.442793	0.07464	-0.307855	-0.155448	0.0234723	-0.392675	-0.263263	0.294929	0.113774	0.0492856	0.330594	-0.174246	-0.312	-0.000317487	-0.114778	-0.0826937	-0.369504	-0.0634411
WBGene00225770	-0.0529445	-1.04396	-2.24031	-1.81384	-1.72856	-1.05481	-0.39391	-0.56516	-1.16863	-0.280776	-0.26295	0.253752	-0.528376	-0.620536	0.155173	0.105817	-0.21934	-0.934577	0.311123	-1.14756	-0.723105	-1.29253	-1.55355	-0.77169	0.11378	-1.73357	-0.541157	-1.00622	-1.08448	-0.9752	-1.28698	-2.0528	-1.41114	-1.06658	-4.56837	-2.50043	-2.52244	-3.10761	0.464192	-0.306358	-1.03426	0.0539102	-0.769843	-1.87425	-1.42729	-0.732548	-0.794546	-0.681001	-0.342977
WBGene00225812	-0.2703	0.30189	-0.0845328	0.0163094	-0.218378	-0.155317	-0.0800819	0.0442454	0.271347	0.253842	-0.141865	-0.176306	0.0930114	-0.0657309	-0.679077	0.00714336	0.481276	0.714466	0.23027	-0.211598	-0.109674	-0.138864	0.377419	0.116587	-0.0145797	0.326027	-0.0376649	0.0411031	-0.0939539	0.16337	0.334468	0.28382	0.314434	0.0311498	-0.147333	0.394104	-0.0609424	0.448817	0.503182	0.387836	0.493666	0.272205	-0.00426884	0.360013	-0.245856	0.164481	0.227909	-0.0519032	-0.0662854
WBGene00225816	-0.73007	-0.127908	0.551267	0.249752	-0.293516	-0.282574	0.0751048	0.259092	-0.364853	0.576095	0.0424404	0.0752412	-0.303633	-0.216958	-0.912898	0.457688	0.478576	0.188364	-0.552905	0.10305	-0.24101	-0.802716	-0.987723	-1.02535	-1.49041	-0.680614	-0.57511	-0.172345	0.0157329	-0.754126	-0.463812	-1.00845	-0.526043	-0.49997	-1.15389	-0.807186	-2.20671	-1.079	0.0163803	0.0478678	-0.274852	0.069357	-1.08331	-0.119637	-0.152262	-0.899012	0.104296	0.00577918	-0.0775458
WBGene00225824	0.567025	-0.0936234	0.347914	0.304416	-0.126835	-0.0322345	-0.281743	0.231766	0.0259435	0.10302	-0.35792	0.182671	-0.385785	-0.605747	-0.857481	-0.303924	-0.950326	-0.604587	-0.208389	-0.960191	-1.01353	-1.66831	-0.742957	-0.97263	-0.532874	-1.36627	-0.777221	-0.391933	-0.961105	-0.96019	-1.72905	-1.52048	-0.741124	-0.564057	-1.84766	-1.53624	-2.38559	-1.81357	-0.132724	-0.571125	-0.254842	-0.320974	-0.453266	-0.766611	-1.92274	-1.68537	-0.647205	-1.18103	-1.38179
WBGene00225827	0.39917	-0.206621	-0.0744636	-0.283215	0.200658	-1.05331	-0.34234	0.396907	-0.33325	-0.238827	-0.377118	-0.183952	-0.374628	-0.370903	-0.531761	-0.264351	-0.564688	-0.604392	0.247743	-0.235701	0.14125	-0.245008	-0.346763	-0.762122	-0.144738	-0.080374	-0.755978	-0.0775452	-0.412155	-0.304623	-0.184563	-0.603744	-0.142134	0.473864	-0.0351998	-0.269236	0.357774	-0.0878683	0.132963	-0.474152	-0.785484	0.072591	0.257808	-0.738073	0.179448	-0.269691	-0.528278	0.141505	0.0239788
WBGene00225830	-0.643239	-0.643239	-0.643239	-0.643239	0.056693	-0.643239	-0.643239	-0.0612173	-0.643239	-0.643239	-0.195777	-0.643239	-0.132513	-0.643239	-0.643239	-0.643239	-0.643239	-0.643239	-0.643239	-0.643239	-0.643239	-0.643239	0.647753	-0.643239	-0.213288	-0.643239	-0.192798	-0.643239	-0.153594	-0.184892	-0.643239	-0.643239	-0.643239	-0.643239	-0.643239	-0.643239	-0.643239	-0.643239	0.123939	-0.643239	-0.0715982	-0.643239	0.0313038	-0.643239	-0.643239	-0.643239	-0.643239	-0.249189	-0.643239
WBGene00225837	0.326612	-0.704612	0.214008	-0.704612	-0.171864	-0.282446	-0.704612	-0.704612	-0.0635525	-0.399141	-0.380341	-0.239223	-0.329602	-0.704612	-0.704612	-0.704612	-0.704612	-0.704612	-0.704612	-0.704612	-0.704612	-0.704612	-0.704612	-0.704612	-0.704612	-0.704612	-0.704612	-0.496356	-0.704612	-0.371688	0.136649	-0.704612	-0.362796	-0.704612	-0.704612	-0.206015	-0.704612	-0.191317	-0.346438	-0.311877	-0.704612	-0.275651	-0.193516	-0.24735	-0.704612	-0.704612	-0.704612	-0.704612	0.0139214
WBGene00225871	-0.322717	-0.527822	0.19341	-0.102984	-0.164821	0.126074	0.0308812	-0.324225	-0.00226896	-0.349643	0.0383459	0.0531313	-0.041234	-0.240384	-0.443013	0.0225212	-0.0978952	0.103049	-1.2823	-0.190078	0.064224	-0.102081	0.00961822	-0.0839625	-0.113741	-0.060048	-0.0763548	-0.223218	-0.454046	-0.130989	-0.512549	-0.138899	-0.111563	0.0692738	-0.255717	0.0180514	-0.165631	-0.269334	0.394283	0.298068	-0.0221994	-0.105601	-0.355147	-0.356119	-0.180567	0.458075	-0.00330424	-0.181168	-0.295417
WBGene00225903	-1.51148	-0.770426	-1.24298	-0.669193	-1.51398	-1.39804	-0.953869	-0.0825044	0.270644	-0.230558	0.0758293	-0.348691	-0.983123	-0.872292	-0.841671	-1.22593	-0.594826	-1.4512	-0.37117	-0.328497	-1.68962	-3.63641	-2.15609	-1.36817	-1.05212	-1.25503	-0.792954	-1.37496	-1.42165	-1.37129	-1.46985	-2.01483	-1.95063	-0.597048	-1.74246	-1.6481	-1.20863	-1.98893	-0.466227	-1.00306	-0.052662	-0.42587	-1.5985	-1.50328	-2.11298	-1.81346	-1.35509	-0.985709	-0.616489
WBGene00225927	-1.75482	-1.07385	-0.52971	-0.739592	-0.662265	-0.729914	-0.798023	-0.469243	-0.29317	-0.470384	-0.485608	-0.197207	-1.11045	-0.496987	-0.981813	-0.0228703	-0.276368	-0.100227	-0.0102045	-0.692298	-0.745048	-0.901078	-0.377568	-0.488396	-0.327609	-0.535724	-0.555619	-0.846716	-0.649877	-0.760804	-1.05748	-1.05018	-0.901528	-1.07855	-1.75482	-1.39015	-1.14811	-0.984142	-0.316308	-0.220497	-0.864871	-0.286855	-0.412879	-0.65714	-1.36895	-1.29231	-0.0745724	-0.478082	-0.815448
WBGene00225937	-0.493851	-0.825752	-0.676292	0.180706	-1.29062	-0.52666	-0.199945	-0.733826	-0.603751	0.0116616	-0.627085	-0.655443	-0.469889	-0.704666	-2.09489	-2.09489	-2.09489	-0.200054	-0.306223	-0.858428	-0.696631	-0.470707	-0.294858	-0.807931	-0.158751	-0.683008	-0.79795	-0.411053	-0.362948	0.11595	-0.800913	-0.789894	-1.23616	-1.12026	-2.09489	-0.896011	-0.538147	-0.865211	0.293685	-0.111835	-0.157838	-0.508307	-2.09489	-0.67522	-0.265626	-1.17466	-1.31522	-0.933942	-0.449918
WBGene00225950	-0.0453505	-0.277152	-1.22534	-0.657309	-0.276406	-0.442677	-0.315642	-0.723328	-0.282146	-0.180482	-0.0311212	-0.376537	-0.159015	-0.543328	-1.22534	-0.322886	-1.22534	-1.22534	-1.22534	-1.22534	-1.22534	-0.175525	-0.834216	-0.264604	0.185361	-0.3937	-0.407523	-0.529403	-0.0645502	-0.584793	-1.22534	-0.251916	-0.570258	-1.22534	-1.22534	-0.882998	-0.358281	-0.871493	-0.347845	-0.488664	-0.227537	-0.220353	-0.0816011	-0.91495	-0.621397	-1.22534	-0.627803	-0.669376	-0.398605
WBGene00225957	0.221609	-0.54381	-0.487329	0.281395	0.60835	0.5532	0.438398	-0.729976	0.0887994	0.0918745	-0.100753	-0.104061	-0.0299906	0.277709	0.113393	-0.0732519	-0.037874	0.389777	0.666361	-0.0817481	0.329799	0.0522918	0.335042	0.681084	-0.342876	0.161568	0.530309	0.495253	0.540398	0.542872	0.191393	0.576254	-0.444539	-0.507174	-2.25478	-2.76339	-0.992123	-0.636068	-0.807686	-0.585059	-0.139172	0.0774548	-0.312925	0.377089	0.177602	0.496043	0.480872	0.106212	0.507654
WBGene00225972	-0.30509	-0.251791	-0.567695	-0.394322	-0.672064	-0.866343	-0.695884	-0.0357034	-0.0308583	0.133401	-0.549822	-0.782571	-0.213587	-0.751728	-0.361978	-0.0991321	0.256415	-0.0470559	-0.3938	-0.521952	-1.13587	-1.84068	-0.71536	-1.07262	-0.658904	-1.56306	-1.04689	-1.06768	-1.54233	-1.41135	-1.34571	-1.31744	-0.718067	0.0372172	-1.26537	-1.8152	-2.31813	-1.593	0.303582	-0.240582	-0.319877	-0.504068	-0.719669	-1.03011	-1.46201	-1.13291	-0.349879	-0.441176	-0.368908
WBGene00225979	0.231821	0.177065	-0.596454	0.142541	-0.33507	0.03431	-0.387846	-0.216732	-0.377714	-0.320769	-0.175318	-0.702997	-0.892975	-0.296698	-1.0548	-0.782354	-1.08943	0.0949166	0.224381	-0.476417	-0.458484	-0.349546	-0.184623	-0.0217548	0.0706155	-0.400732	-0.168589	-0.479906	0.0388197	-0.150859	-0.0513032	-0.694017	-0.170796	-0.24625	-0.193863	-0.402926	-0.554049	-0.759938	-0.0393757	-0.455779	-0.46491	-0.104258	-0.281711	-0.309354	-0.25853	0.141058	0.145444	-0.491879	-0.323348
WBGene00225987	0.584687	0.691082	-0.0366232	0.562895	0.133664	0.104697	0.463351	0.582384	0.284829	0.503713	0.456129	0.536298	0.508701	0.597499	0.834857	0.387622	0.913991	0.657073	0.815673	1.07629	0.676665	0.580316	0.66244	0.453076	0.685271	0.573753	0.904043	0.536936	0.377785	0.640918	0.483237	0.855789	0.486718	0.561467	0.742128	0.525328	0.417624	0.698053	0.764144	0.633118	0.204779	0.627145	0.410033	0.446092	0.389713	0.658358	0.585987	0.317496	0.760543
WBGene00225996	-1.15595	-0.374886	-1.0651	-1.45805	-0.773038	-0.199574	-0.873206	-0.207048	-0.274562	-0.356674	-0.0171918	-0.00819945	0.100165	-0.154677	0.798788	0.199903	-0.613523	0.0093996	0.43209	0.145755	-1.01806	-0.362194	-0.672006	-0.386901	-0.551968	-0.775925	-0.36862	-0.608262	-0.398664	-0.72117	-0.5171	0.606689	-0.381437	-0.575314	0.090901	-0.506238	-0.23039	-0.0270188	0.371916	0.414942	-0.0243769	0.31994	0.401156	0.427223	0.769962	-1.23528	-0.524277	0.347414	1.20158
WBGene00226009	-0.88309	-0.88309	-0.88309	-0.88309	-0.88309	-0.88309	-0.88309	-0.88309	-0.88309	-0.88309	-0.88309	-0.88309	-0.88309	-0.88309	-0.88309	-0.88309	-0.88309	-0.88309	-0.88309	-0.88309	-0.88309	-0.88309	-0.88309	-0.88309	-0.88309	-0.88309	-0.88309	-0.88309	-0.88309	-0.88309	-0.88309	-0.88309	-0.88309	-0.88309	-0.88309	-0.88309	-0.88309	-0.88309	-0.88309	-0.88309	-0.88309	-0.88309	-0.88309	-0.88309	-0.88309	-0.88309	-0.88309	-0.88309	-0.88309
WBGene00226018	-0.370721	-0.271184	-0.33991	-0.0465503	-1.20863	-0.619759	-1.01298	-0.0267281	-0.585899	-0.236448	0.0286182	-0.663232	-0.357167	-0.427082	0.225734	0.146484	0.23107	-0.39512	-0.22128	-0.820371	-0.525256	-0.742627	-0.687476	-0.205942	-0.363242	-1.02739	-0.657164	-1.34981	-1.24994	-0.775032	-0.204276	-0.470602	-1.24714	-0.639676	-2.46881	-2.33373	-2.45558	-1.93957	-0.372029	-0.847685	-0.544053	-1.03447	-0.80912	-1.10871	-1.01191	-0.657648	-0.537225	-0.123596	-0.211777
WBGene00226025	-1.66794	-0.794349	1.40576	-0.206328	-0.283775	0.162517	-0.0255695	-0.654777	-0.629814	0.553572	-0.288926	-0.0879185	-0.0298795	-0.0489204	-0.169798	0.438834	1.13084	-0.702961	-1.2454	0.0338867	-0.611855	-1.04335	-0.792637	-0.478118	-1.33204	-0.156991	-0.213137	-1.19929	-1.06437	-0.164138	0.365624	-1.37374	-0.678707	-0.719638	-0.849152	-1.75149	-3.50053	-2.00673	-0.344553	-1.02287	-0.101623	-0.584687	-0.295039	-0.314112	-0.84719	-2.08838	-0.157469	-0.0834062	0.867882
WBGene00226033	0.304821	0.165765	-0.699413	0.363862	-0.699413	-0.152165	-0.699413	-0.141953	-0.699413	-0.699413	-0.246157	0.102873	0.140983	0.156533	-0.699413	-0.699413	-0.699413	-0.699413	-0.699413	-0.699413	0.124888	0.115229	1.3738	0.933441	0.156506	0.0917626	-0.0456084	0.000801534	-0.212616	-0.237417	0.176598	0.181379	0.273243	0.162623	0.347757	-0.277068	0.286894	0.285765	1.24646	0.335466	0.294504	0.0665595	0.146348	-0.306906	0.156986	0.231072	-0.263955	0.191949	-0.699413
WBGene00226034	-0.483666	-0.483666	-0.483666	-0.483666	0.336738	-0.483666	-0.483666	-0.483666	-0.483666	-0.483666	-0.483666	-0.483666	-0.483666	-0.483666	-0.483666	-0.483666	-0.483666	-0.483666	-0.483666	-0.483666	-0.483666	-0.483666	0.101593	0.345673	-0.483666	-0.483666	-0.483666	-0.081317	-0.483666	-0.483666	-0.483666	-0.483666	-0.483666	-0.483666	-0.483666	-0.483666	-0.483666	-0.483666	0.399805	-0.483666	-0.483666	-0.483666	-0.483666	-0.483666	-0.483666	-0.483666	-0.483666	-0.483666	-0.483666
WBGene00226048	0.986479	0.758023	-0.101413	-0.438693	-0.0620495	-0.65908	-0.392806	0.14695	-1.03465	-0.236141	0.178143	-0.816404	-0.589993	-0.0504306	-0.117958	-1.10607	-0.183374	0.542004	-1.09238	-1.0663	0.237574	-0.191411	-0.377895	-0.0371087	0.114309	0.221276	-0.27375	-0.037323	0.112519	0.00534683	-0.277998	-0.262212	0.0439134	-0.324057	0.562468	-0.558658	-0.897557	-0.860637	-0.291423	-0.757723	-0.413453	-0.198171	0.417565	-0.00862235	0.455799	0.159719	0.278465	-0.227253	-0.565725
WBGene00226067	-0.353602	-1.15297	-0.265789	-1.01422	-0.966638	-0.601728	-0.610741	0.152566	0.304856	0.41041	0.183754	-0.251957	0.0450963	-0.0451497	-0.42382	-0.572109	-0.683016	-0.399767	-0.54017	-1.09744	-1.24498	-2.4918	-1.17185	-0.850515	-0.82778	-0.922487	-0.839841	-1.21205	-1.31746	-1.2773	-1.24243	-0.834744	-1.35019	-0.842517	-3.67333	-2.35484	-3.00577	-2.14906	-0.209515	-0.0544142	-0.540807	-0.163164	-0.165327	-1.11863	-1.06143	-2.29651	-0.79481	-0.219197	-0.784399
WBGene00226068	0.12408	0.860785	-0.588644	-1.19735	-1.138	-0.457386	0.0611291	-0.430828	-0.358388	-0.752683	-0.187934	-0.357084	-0.407785	0.152443	-0.0687028	-0.778094	-0.115711	-0.173305	0.0620291	-1.90209	0.707	-0.121485	0.184562	0.62474	-0.13758	-0.063577	0.593054	0.313661	0.00952334	0.418713	-1.90209	0.16061	-1.08845	-0.98362	-1.90209	-1.47874	-1.39545	-1.16576	-0.452403	-0.0970484	-0.451033	-0.126343	-0.474401	-0.714562	-0.230107	-1.03272	-0.594721	-0.322719	-0.39036
WBGene00226073	0.929025	-0.831136	0.0729027	-0.121169	-0.638305	-0.666632	-0.413721	0.0775154	-0.485889	-0.0508294	-0.587144	-0.611358	-0.456017	-0.130369	-0.290835	-0.331183	-1.04199	-0.740637	-0.609481	-0.107161	0.241305	0.230382	-0.359586	-0.687518	-0.324673	-0.832582	-0.614742	-0.785188	-0.736057	-0.589952	-0.402687	-0.214115	-0.321907	-0.378056	-0.628579	-0.532833	-0.200372	-0.411491	0.596833	-0.99601	-0.341664	-1.15285	-0.137495	-0.773919	-0.284409	-0.080098	-0.550784	-0.559282	0.574925
WBGene00226083	-1.29004	-1.29004	0.233731	0.0154981	-0.354308	-0.532557	0.0449896	0.570325	0.737982	0.35964	0.737935	-0.0361968	-0.225891	0.0763749	1.53688	0.55308	-1.29004	-1.29004	0.564821	0.587089	-1.29004	-0.559217	-0.674469	-0.697295	-0.719195	-0.480532	-0.69164	-0.62361	-0.63885	-0.319524	0.979174	0.658669	0.328711	0.613884	1.24738	-0.408759	0.499531	0.908975	0.928474	0.843383	0.161357	0.170794	0.754271	0.902362	1.17195	-0.238222	0.682315	0.286125	1.78519
WBGene00226100	1.15014	0.947102	0.794227	0.884962	0.498906	0.508237	0.0693244	-0.0275884	0.210525	0.193296	-0.130704	0.305946	-0.34348	0.305369	0.158823	-0.106094	0.194826	-0.311246	0.682272	0.270726	0.260844	0.762377	1.03779	0.548012	0.698215	0.443681	0.638683	0.30771	-0.024197	0.923868	-0.747261	0.837442	0.441924	0.210281	0.00679815	0.222829	0.386138	0.250487	0.992599	0.380033	0.571924	0.320005	-0.279608	-0.0162149	-0.769182	-0.387555	0.721456	-0.129148	-0.0283517
WBGene00226109	-1.29332	-1.29332	-1.29332	-0.800317	-0.44343	-0.401101	-0.364567	-0.584791	-0.448919	-0.468524	-0.572347	-1.29332	-0.670529	-1.29332	-0.351337	-1.29332	-1.29332	-1.29332	-1.29332	-1.29332	-0.232245	-0.520517	-0.959842	-0.312276	-0.238054	-0.347907	-0.970208	-0.583427	-0.363391	-0.291603	-1.29332	-0.419978	-0.720221	-1.29332	-0.524661	-1.00298	-0.94369	-0.777171	-0.238547	-0.644296	-0.869279	-0.591286	-1.29332	-0.679914	-1.29332	-0.107385	-0.348035	-0.403471	-0.353225
WBGene00226113	0.432233	-0.096281	0.126925	0.322558	0.504006	0.506076	0.304143	-0.238668	0.300372	0.191866	0.0996713	0.188264	0.0562626	0.197845	-0.275184	0.0552657	-0.220067	0.0901843	0.249238	0.0273476	0.322465	0.106633	0.166423	0.646181	-0.201047	0.236805	0.351463	0.376267	0.0231443	0.0918505	-0.318898	0.132949	-1.28647	-1.11819	-2.51996	-1.9275	-1.55399	-1.20168	-0.192155	-0.391937	-0.439235	-0.142	-0.716741	0.151846	-0.250076	0.15462	0.0389708	-0.102567	-0.440272
WBGene00226119	0.482992	0.275477	0.123017	-0.0175027	-0.220671	0.0650681	-0.258235	-0.261373	-0.034613	0.443403	0.242177	-0.0117642	0.227322	0.294529	0.512646	0.183766	-0.0649466	0.563771	-0.272791	0.204584	0.00426993	-0.0794152	0.18991	0.0904146	-0.0980011	-0.251733	0.111696	-0.0470995	-0.0414318	0.0428075	0.277275	0.402058	-0.409762	0.301675	-0.705513	-1.30192	-0.475924	-0.177064	0.283218	0.252764	0.38258	0.211199	0.166954	-0.10232	-0.134662	-0.40034	0.200381	0.244479	0.749693
WBGene00226121	-1.16894	-0.450469	0.656914	0.164582	-0.640839	-0.251689	-0.290904	0.144685	-0.460272	-0.0135051	-0.613943	-0.110306	-0.139645	-0.55229	-0.265017	-0.237068	-1.46448	-1.53639	0.0162041	-0.920033	-0.703535	-1.14138	-1.28171	-1.33421	-0.31681	-1.39972	-0.107172	-0.558045	-0.203672	-1.19948	-1.54941	-4.24243	-2.15917	-0.88507	-1.74031	-1.26752	-4.24243	-4.24243	-0.379984	-0.728993	-0.619161	-0.956512	-0.935742	-0.67575	-1.60772	-2.06591	-0.494532	-0.368048	-0.69607
WBGene00226124	-0.168217	-0.445605	0.0430879	-0.074556	0.509983	0.55971	0.785391	-0.416164	0.427648	-0.0756811	0.24879	-0.181002	-0.143814	-0.179036	-0.0990424	0.29994	-0.213917	0.154424	0.666967	0.457438	-0.0345631	0.138918	-0.0260482	0.553411	0.161197	0.678736	0.349679	-0.245579	0.661364	0.12682	0.809741	0.563343	-0.988294	-0.894159	-1.14409	-2.73625	-1.17837	-0.637395	0.500381	0.0668798	-0.227334	0.146731	-0.393621	0.254621	0.660778	0.536803	0.563705	0.550794	1.19175
WBGene00226130	-0.42094	-0.704035	-0.919506	-0.65322	-0.72023	-0.62939	-0.771851	-1.04941	-0.600652	-0.639261	-0.476484	-0.520318	-0.94115	-0.853728	-1.27423	-1.13946	-0.81525	-0.512056	-1.54298	-0.978037	-1.33839	-1.56223	-1.22978	-0.963869	-1.07785	-1.28294	-1.49242	-1.27081	-1.17062	-1.13488	-1.47041	-0.857119	-2.12665	-1.76539	-2.91618	-2.57173	-2.0374	-2.81908	-0.805175	-1.11233	-0.953609	-1.04166	-1.19975	-0.968144	-0.7707	-0.963889	-1.11419	-0.741572	-0.600535
WBGene00226141	-0.114145	0.170314	-0.167622	-1.24717	-1.24142	-0.625192	-1.3154	-0.595676	0.0885171	0.133249	-0.195805	-0.336326	-0.116652	-0.445133	-0.954708	-0.308287	-0.907227	-0.902333	-0.275968	-0.432449	-0.605864	-1.20869	-1.12659	-1.28219	-1.02196	-1.12873	-1.00074	-0.955127	-1.2396	-1.1363	-0.510174	-0.355082	-0.542542	-0.558619	0.580506	-0.689245	-0.598717	-0.452039	-0.00402488	-0.653192	-0.179241	-0.53184	-0.097543	-1.38574	-0.3395	-1.65595	-0.608091	-0.597539	0.0354186
WBGene00226152	-0.105633	0.0846604	0.218411	0.160485	0.687062	-0.823289	0.116257	-0.107459	-0.188219	-0.251374	0.0119278	-0.0437859	0.23523	0.0656186	-0.251437	0.0257731	-0.286158	-0.328226	-0.394315	0.561057	0.4999	-0.337093	0.296773	0.0093808	-0.024771	0.212459	0.109752	0.258997	-0.126464	0.321791	0.619341	0.117004	0.44619	0.282308	-0.443235	-0.406608	0.178166	0.396766	0.0986508	0.758066	0.258268	0.267696	0.0446826	-0.471616	-0.369188	-0.240371	0.21229	0.0658236	-0.072556
WBGene00226157	0.214051	-0.0591929	0.0654561	-0.843575	-0.470367	-0.918656	-0.387952	-0.906439	-0.678291	-0.374068	-0.331123	-0.570002	-0.510633	-0.600284	-1.36013	-0.516736	0.0172517	-0.446507	-1.36013	0.383501	-1.36013	-0.786342	-0.096733	-1.02498	-0.809699	-0.586982	-0.325797	-0.720112	-0.541902	-1.0147	-1.36013	-1.36013	0.00183411	-0.0652476	-1.36013	0.147826	-0.742825	-0.376543	0.120319	-0.680363	-0.915748	-0.624931	-0.0965167	-1.08511	-0.809125	-0.716573	-0.493436	-0.547285	0.157318
WBGene00226160	0.426648	-0.717424	0.321534	-0.104623	-0.717424	-0.717424	-0.319244	-0.717424	0.228876	0.084609	-0.290247	-0.132333	0.199304	0.00015751	-0.717424	-0.717424	0.287373	-0.717424	0.200749	-0.717424	-0.717424	0.0676219	0.267681	0.115149	-0.717424	-0.717424	-0.287501	-0.0999505	-0.251456	-0.717424	-0.717424	0.254549	-0.0242765	-0.717424	-0.717424	0.0652292	-0.25762	-0.717424	0.304482	-0.717424	-0.717424	-0.172039	-0.0834062	0.137047	0.412316	-0.717424	-0.717424	-0.717424	-0.717424
WBGene00226171	0.329726	-0.143028	-0.69741	-0.232858	0.281999	-0.253152	0.268657	-0.447502	-0.204461	-0.354089	-0.29628	-0.372862	-0.777705	-0.196776	-0.708126	0.0555623	-1.22644	-0.802512	-0.372139	-0.569381	-0.350394	-1.39293	-1.25334	-0.349119	-0.126441	-0.992323	-0.197333	-0.276852	-1.05589	-0.200509	-0.292147	-0.106313	-0.863416	-0.730472	-2.42418	-1.52436	-0.835114	-1.19181	-0.723906	-0.103038	-0.55712	-0.304025	-0.362171	-0.828718	-0.246142	-0.528521	-0.216031	-0.256646	-0.596626
WBGene00226178	0.429499	-0.898692	0.381165	-0.605211	-0.416405	0.223834	-0.180156	-0.238773	-0.12374	0.228056	-0.00268576	-0.482319	-0.338127	-0.411504	-0.334425	-0.31306	-0.429046	-0.546007	-0.42476	-0.777603	-1.47359	-2.41532	-1.53519	-1.25986	-0.752686	-0.899867	-1.30474	-1.52678	-1.40994	-1.59918	-1.45071	-1.42786	-1.05204	-0.693146	-2.99128	-2.42417	-1.79806	-2.54332	0.0950148	-0.0493722	-0.388161	-0.261711	-0.75773	-0.473811	-1.27646	-1.91483	-0.449278	-0.54515	-0.52128
WBGene00226180	0.636373	0.061925	-0.614111	-0.0968675	0.243237	-0.0713107	0.440365	0.357265	0.216199	0.375402	0.178361	0.0334691	0.234068	0.350757	0.0563238	0.628627	0.281606	0.222855	0.128412	0.444111	-0.127203	-0.140226	0.0153751	-0.389517	-0.184553	-0.332044	-0.0535838	-0.111041	-0.136184	0.0932949	0.661152	0.431029	0.0303145	0.443928	-0.205679	-0.0456218	-0.2529	0.0205011	0.15116	0.135333	0.134914	0.230886	-0.127032	-0.106659	-0.183453	-0.455944	0.0925071	0.0401507	0.535881
WBGene00226198	-0.607343	-0.607343	-0.607343	0.245759	-0.607343	0.131968	-0.607343	-0.607343	-0.607343	-0.607343	-0.607343	-0.607343	-0.607343	-0.607343	-0.607343	-0.607343	-0.607343	-0.607343	-0.607343	-0.607343	-0.607343	-0.607343	-0.607343	-0.607343	-0.607343	-0.607343	-0.607343	-0.607343	-0.607343	-0.607343	-0.607343	-0.607343	-0.607343	-0.607343	-0.607343	-0.607343	-0.607343	-0.0659057	0.0250665	0.0829752	-0.607343	-0.607343	-0.607343	0.190026	-0.607343	-0.607343	-0.607343	-0.607343	-0.607343
WBGene00226213	0.391759	-0.217897	0.426418	0.327928	0.00640419	0.25026	0.0508846	-0.217295	0.308541	0.356318	0.0430421	-0.262004	-0.303793	0.111275	-0.414983	0.128684	0.480214	-0.663437	-0.134318	0.344281	-0.132705	-0.229409	0.162696	-0.0452298	-0.17162	-0.207627	-0.624664	-0.483593	0.0341343	-0.317837	-0.276125	-0.0699732	-0.970888	-0.644879	-2.69109	-2.12351	-1.97749	-0.906111	0.303384	0.0287121	0.145473	-0.288768	-0.272665	0.0522814	0.029853	0.653541	0.419966	0.166034	0.115377
WBGene00226217	-0.834745	-1.54428	-1.54428	-0.509273	-0.434842	-1.31917	-0.381584	-0.614824	-0.598896	-0.781924	-0.910894	-0.926734	-0.415415	-0.49792	-0.580593	-0.491197	-1.54428	-0.405883	-1.54428	-1.54428	-0.845067	-0.940852	-0.98819	-0.537055	-1.03015	-0.942005	-1.00432	-0.695611	-0.521827	-1.10483	-0.664775	-0.656593	-1.22087	-1.33693	-1.54428	-1.54428	-1.54428	-1.25881	-0.850467	-0.789673	-0.630762	-0.843142	-0.473443	-0.799058	-0.697974	-1.19255	-0.778799	-0.698567	-0.94635
WBGene00226219	-0.415052	-0.19477	-0.703237	-0.869374	-0.48498	0.0754753	-0.391202	-0.943448	-0.868531	-0.0571619	-0.369713	-0.536172	-0.851493	-0.477849	-1.06309	-0.650709	-1.10137	-0.64183	-1.25769	-0.80928	-0.690863	-1.07767	-0.54778	-0.536068	-1.08407	-0.698712	-0.453146	-0.421401	-0.819269	-0.903097	-1.06281	-0.589047	-2.98221	-2.35204	-4.97789	-4.35163	-2.95626	-2.60408	-0.881508	-1.00859	-0.715517	-0.825409	-1.36295	-0.816056	-1.14212	-1.1406	-0.885038	-0.740167	-0.952452
WBGene00226222	-0.193291	0.0584343	0.173971	-1.21162	-0.699006	-0.989683	-0.878269	0.120141	-2.05066	-0.458346	-0.134572	-1.05579	-0.180104	-0.682701	-0.0595066	-1.14261	-0.00533042	0.622146	-0.116955	-0.0477674	0.0637866	-0.450598	-0.109471	0.461564	0.474917	-0.660213	-0.15801	-0.248241	-0.218919	0.207323	0.138268	-1.07667	-2.14015	-0.800229	-1.5757	-4.1203	-0.93431	-0.774568	0.675129	-0.663241	-0.480014	0.0854494	-0.254734	-0.636715	0.0744791	-0.587759	0.0362532	0.217938	-0.137404
WBGene00226256	0.259569	-0.251282	0.295337	0.0722001	-0.249086	-0.57561	-0.0386457	0.0631395	0.348603	0.104561	0.27328	-0.146628	-0.506517	0.181348	0.382008	0.576096	0.666615	-0.0523459	-1.21085	0.57041	-0.201913	0.0783618	0.512774	0.495388	-0.230534	0.20442	-0.0367361	-0.369539	0.292544	0.144879	0.531053	0.63569	-0.472439	-0.607841	-2.20866	-2.66777	-1.19842	-0.582785	0.150114	0.115901	-0.395745	0.268468	-0.712148	0.371578	0.394983	0.120795	-0.317441	0.162056	0.637574
WBGene00226268	0.422488	-1.24387	-1.24387	-0.810402	-0.421664	-0.881236	-0.328193	-0.869887	-0.428074	-0.450864	-0.406132	-0.531145	-0.927779	-0.563626	0.214873	-0.473105	-1.24387	-0.394868	-1.24387	-1.24387	-0.319206	-1.05865	-1.24387	-0.757427	-1.24387	-0.848882	-0.973942	-1.08014	-0.702813	-0.850071	0.0947513	-1.24387	-0.959629	-0.645593	-1.24387	-1.0038	-0.949379	-0.453418	-0.326336	-0.246072	0.143394	-0.589784	-0.789345	-0.845611	-0.438203	-1.24387	-0.603936	-0.374621	-0.113341
WBGene00226291	0.155655	-0.672775	-0.0801462	-1.02269	-0.116411	-0.313525	-0.121311	0.0577836	-0.178631	0.100056	0.353381	-0.314005	-0.1471	-0.448743	-0.0955871	-0.0677051	0.400069	-0.23109	-1.29646	-2.30528	-1.12271	-0.305255	-0.602715	-1.42562	-0.223959	-1.10959	-1.41734	-0.924932	-0.528219	-1.29789	-0.64272	-0.6294	-1.6211	-1.03287	-0.818071	-1.97663	-1.90479	-1.47272	-0.412416	-0.0833545	-0.0732621	-0.575152	-0.178788	-0.760771	-0.145451	-1.10024	-0.830844	-0.423491	-0.0992547
WBGene00226294	-1.17624	-0.926041	-0.749026	-0.957441	-1.17772	-1.07679	-0.918942	-0.670009	-1.5064	-0.827778	-1.10961	-1.3346	-1.09712	-1.2593	-0.932444	-1.00369	-1.17935	-1.23934	-0.990398	-1.79993	-0.942089	-1.00521	-1.50842	-1.25758	-1.2022	-1.05489	-1.35457	-0.993558	-1.14895	-1.30743	-0.896428	-2.63723	-1.7146	-1.77946	-2.63723	-2.07342	-1.6888	-1.88283	-0.998179	-1.15977	-0.950353	-0.938555	-1.42776	-1.76819	-1.40327	-1.22722	-1.21395	-0.764773	-1.55712
WBGene00226304	0.518427	0.563207	0.364293	0.210208	-0.190081	0.0545073	0.129571	0.586748	0.182782	0.415733	0.384267	0.478317	0.0940237	0.328129	-0.170222	0.268266	0.684482	0.656118	-0.532678	0.608607	0.451861	0.318552	0.211765	0.394564	0.397011	0.504567	0.172158	0.0881752	0.160175	0.196782	0.389743	0.404389	-0.146207	0.3657	-0.218839	-0.720213	-0.655559	-0.48357	0.18069	0.178178	-0.148988	0.0485543	0.110464	0.0790748	-0.126389	0.0511191	0.224514	0.459357	-0.00218304
WBGene00226318	0.968598	0.206548	-4.51312	-0.896215	-1.47385	-0.569225	-1.04416	-0.293163	-1.11615	-1.89236	-0.29216	-0.159264	-0.663592	-0.410752	1.21283	0.719623	0.15516	0.456659	-1.04274	-0.621374	-0.621197	-0.984601	-0.849044	-1.03297	-1.22441	-0.70626	-1.1411	-1.60455	-1.45077	-0.92517	0.603742	0.906938	0.001846	-0.575842	0.33288	-1.18587	0.342123	-1.01759	0.608821	0.733327	0.633226	0.351784	0.125506	0.296486	-0.294916	0.140309	0.148381	0.759006	1.24684
WBGene00226324	-0.39745	-0.0791962	-0.18985	-0.720847	-0.562042	-0.830903	-0.651123	-0.731118	-0.53964	-0.469531	-0.419935	-0.761879	-0.986719	-1.2188	-1.52481	-0.911922	-0.585638	-0.628946	-0.905067	-0.891951	-0.725482	-0.638047	-0.562374	-0.692333	-0.67173	-0.779922	-0.58626	-0.54329	-1.2874	-0.480709	-1.13589	-0.848767	-0.960024	-1.04967	-0.436857	-1.03673	-0.942654	-1.08897	-0.375039	-0.165531	-0.363099	-0.73882	-0.43872	-0.575314	-0.495001	-0.438391	-0.355991	-0.393452	-0.977033
WBGene00226359	-0.937188	-0.937188	-0.937188	-0.937188	-0.937188	-0.937188	-0.937188	-0.937188	-0.937188	-0.937188	-0.937188	-0.937188	-0.937188	-0.937188	-0.937188	-0.937188	-0.937188	-0.937188	-0.937188	-0.937188	-0.937188	-0.937188	-0.937188	-0.937188	-0.937188	-0.937188	-0.937188	-0.937188	-0.937188	-0.937188	-0.937188	-0.937188	-0.937188	-0.937188	-0.937188	-0.937188	-0.937188	-0.937188	-0.937188	-0.937188	-0.937188	-0.937188	-0.937188	-0.937188	-0.937188	-0.937188	-0.937188	-0.937188	-0.937188
WBGene00226368	0.632953	0.548238	-0.0118202	0.280895	0.550079	0.276191	-0.0431264	0.527741	0.572287	0.140181	0.256788	0.240083	0.0688219	0.296073	1.3587	1.00981	0.58839	0.552009	1.09985	0.787635	0.0989842	0.578869	0.779634	0.760102	0.219179	0.547275	0.387108	0.3659	0.106197	0.361256	0.888075	0.90705	0.272638	0.554072	0.586022	0.043703	1.05583	0.797631	1.04989	0.870282	0.741119	0.509083	0.470941	0.603621	0.916601	0.689852	0.75567	0.894532	0.949883
WBGene00226376	0.765424	0.262474	0.415059	0.788651	1.11135	0.787645	1.08186	0.306512	0.0987681	0.0529664	0.1639	0.523862	0.247365	0.371856	0.103353	-0.0376485	0.730291	0.0155425	0.336764	0.376595	1.37684	1.37293	0.92231	1.37061	0.962988	1.31881	1.28185	1.53885	1.56421	1.40233	0.932746	0.964989	0.140851	0.661798	-0.346822	-1.70512	0.288811	0.0621496	-0.148152	0.315594	0.881509	0.877743	0.779749	0.928046	1.40591	1.28884	0.945779	0.99284	1.09856
WBGene00226381	-0.0352413	0.454783	-0.638805	-0.116622	-0.312902	-0.061883	-0.0874467	0.652647	0.316824	0.0367552	0.0892179	0.688218	-0.169758	-0.401933	-0.647864	0.103631	0.407792	-0.283437	-0.0866992	-0.342521	-0.0496557	-0.142483	-0.879183	-0.021272	0.0507758	0.231601	-0.732933	0.0923167	-0.0577162	0.0605328	-0.292191	0.4885	0.136307	-0.0439461	-0.420156	0.0984347	-0.845519	0.0337054	0.535348	0.154642	-0.51966	0.348639	0.41273	-0.0790384	0.0517844	0.0979503	-0.0108201	-0.137574	-0.467608
WBGene00226390	-0.634161	-0.0245699	0.398194	-0.634161	0.15537	0.13805	-0.160207	-0.134691	-0.634161	0.132213	-0.125068	-0.634161	-0.0544565	-0.219026	-0.634161	-0.634161	-0.634161	-0.634161	-0.0531907	-0.634161	-0.394472	-0.361643	-0.107478	-0.258778	-0.273394	-0.634161	-0.634161	-0.00309316	-0.634161	-0.0540026	-0.634161	-0.634161	-0.408518	-0.634161	-0.634161	-0.442288	-0.225633	-0.280229	0.229534	-0.0301875	0.250919	-0.634161	-0.634161	-0.461672	-0.634161	-0.206686	-0.433441	-0.305397	-0.328019
WBGene00226397	-0.0548998	1.37237	0.698443	-0.853646	-0.0567332	-0.38867	-0.541606	-0.196214	-0.325992	-0.401125	-0.218873	-0.65516	-0.92385	-0.316072	0.126674	-0.555027	-1.00901	-1.07134	0.170611	-2.60765	0.355094	0.233452	0.327798	0.804871	0.344151	0.133381	-0.0203133	0.137617	0.011057	0.409174	-0.0243358	0.297125	-0.150151	0.323126	-0.224497	0.146879	0.321306	0.191016	0.479536	0.67475	-0.223965	-0.210643	0.311129	-0.461877	0.0763185	-0.562871	0.133131	0.0918868	-0.481036
WBGene00226403	-0.0443343	-1.53009	-0.187729	-1.53009	-0.701242	-0.0698971	-0.21275	-0.23363	-0.313493	-0.197048	-0.148743	-0.17118	-0.926212	-0.324828	-1.53009	-1.53009	-1.53009	0.180889	-1.53009	-0.334326	-0.38298	-0.289061	-0.663082	-0.0309025	-1.02209	-0.443114	-0.683313	-1.17944	-0.389988	-0.352787	-0.287617	-1.53009	-0.653156	-0.313561	-1.53009	-0.365075	-0.401729	-0.199843	-0.210921	-0.133285	-0.495818	-0.242541	0.109114	-0.302213	-0.0639256	0.084478	-0.504451	0.442965	-0.199344
WBGene00226412	0.544579	-0.862623	-0.0129884	-0.326026	-0.432096	-0.68282	-0.840216	-0.296229	-0.0271262	0.217228	0.332056	-0.266178	0.160093	0.484861	0.0508194	-0.160218	-0.54599	-0.174621	-0.291723	-0.162803	-0.27491	-0.602615	-0.378806	-0.492644	-0.939785	-0.816208	-0.212314	-0.516836	-0.602675	-0.90225	-0.378899	-0.354394	-0.0692226	0.163704	-0.445879	-0.154275	0.0629937	-0.0275627	-0.60151	-0.192629	-0.2778	-0.494152	-0.189017	-0.49717	-0.628333	-0.867919	-0.788608	-0.225213	0.0447718
WBGene00226418	0.322511	0.0293716	0.669698	0.177875	0.255264	0.244829	0.495694	0.204326	0.299259	-0.00610842	0.175073	0.183374	0.182416	0.251996	0.0493413	0.285955	0.493352	-0.377823	0.243754	0.0608904	0.865396	0.541726	0.56826	1.23531	1.20424	1.37006	0.989607	1.40116	1.31409	1.56113	1.18355	0.607728	-0.333812	0.229111	-1.3158	-1.60618	-0.693566	-0.167727	0.88709	1.05132	0.828596	1.07155	0.948413	0.840436	0.721023	0.590342	0.569668	0.541193	1.35703
WBGene00226419	0.370255	0.07192	0.170866	0.267814	-0.0143563	-0.0630053	-0.014518	-0.0385817	0.228754	-0.162371	-0.265669	0.023635	-0.0541847	-0.214754	-0.00530888	-0.16444	-0.0256033	0.0512485	0.1223	-0.328799	-0.242948	-0.250771	0.218692	0.0627303	-0.140896	-0.169047	-0.16568	-0.131769	-0.107341	-0.253856	-0.07636	-0.0610378	-0.0508426	-0.0568309	-0.655348	-0.478881	-0.785347	-0.197232	0.203952	-0.0126111	0.0762725	0.000841367	-0.153941	-0.32077	-0.35825	0.482954	0.123631	0.1008	0.00522451
WBGene00226421	0.110166	-0.695963	-0.695963	-0.290388	-0.258406	-0.344054	-0.695963	-0.695963	-0.695963	-0.695963	-0.695963	-0.695963	-0.695963	-0.474684	-0.695963	-0.695963	0.00249174	-0.0230778	-0.695963	-0.695963	-0.695963	-0.695963	0.481711	0.117811	-0.695963	-0.319141	-0.419751	-0.516273	-0.214392	-0.320044	-0.695963	-0.695963	-0.695963	-0.695963	-0.0940732	-0.445698	-0.399015	-0.152602	0.483691	-0.367191	-0.695963	-0.338734	-0.695963	-0.468195	-0.695963	-0.695963	-0.435587	-0.181803	-0.321648
WBGene00226432	-0.888758	-0.888758	0.451481	-0.114552	-0.365443	-0.0148928	-0.228864	-0.467119	-0.252872	0.0343647	-0.183938	-0.150806	0.180096	-0.0714127	0.442218	-0.100525	0.00336062	0.360925	-0.0931751	-0.888758	0.028613	-0.494987	-0.33698	-0.18568	-0.888758	-0.166824	-0.574606	-0.0307297	-0.54327	-0.16847	-0.0408867	-0.888758	-0.152691	-0.506999	-0.136909	0.0099689	0.0119714	-0.385481	-0.305349	-0.888758	-0.0104248	-0.00359948	0.129124	-0.28988	-0.375878	-0.888758	-0.0785159	-0.260657	-0.888758
WBGene00226455	-0.799342	0.696466	0.129086	-0.327758	-0.799342	0.0706372	-0.312418	0.0897768	-0.799342	-0.303371	-0.275038	-0.354141	-0.799342	-0.374653	-0.799342	-0.799342	0.0893154	0.0509345	-0.799342	-0.799342	-0.219895	-0.414385	-0.0789262	-0.276497	-0.295896	-0.799342	-0.271487	0.0544433	0.235266	-0.487159	-0.799342	-0.799342	-0.478371	0.178718	0.587871	-0.524969	-0.232726	-0.138068	0.109174	-0.173417	-0.395314	0.0821917	-0.307256	-0.362427	-0.799342	0.830912	-0.512718	-0.179314	-0.799342
WBGene00226458	-0.376276	-0.866633	-0.578006	-0.0455584	-0.121502	0.0172843	-0.15804	-0.914128	-0.442587	-0.817748	-0.857612	-0.581843	-0.897335	-0.908403	-0.600303	-0.763445	-0.066097	-1.40488	-1.10472	-0.931699	-0.174846	-0.398319	-0.464338	0.151435	-0.702216	-0.723233	-0.191401	-0.348416	-0.122037	-0.460611	-0.817678	-0.674483	-0.856363	-1.61292	-5.46055	-2.85376	-1.75852	-1.41652	-0.836059	-0.973713	-0.72862	-0.367691	-0.566092	-0.66316	-0.204367	-0.0826224	-0.0736407	-0.852988	-0.692699
WBGene00226469	-0.885773	0.0177625	-0.235139	-0.966303	-0.518394	-1.10392	-0.436551	-0.29082	-0.820935	-0.196128	-0.360899	0.24297	0.00991663	0.026995	-1.04343	-0.446983	-0.291479	-0.650887	-0.214423	-0.192485	-0.661282	-0.135167	-0.0518405	-0.302258	-0.284379	-0.550435	-0.657617	-0.646032	-0.780642	-0.162078	-0.133347	-0.345894	-0.247621	-0.388742	-1.25592	-0.0970397	-0.104512	-0.249798	-0.0374429	0.05828	0.0905569	-0.607865	-0.425907	-0.607736	-0.702988	-0.00578786	-0.0155033	-0.13777	-0.0230856
WBGene00226474	0.306576	-0.306349	0.424945	-0.0580379	-0.0343191	-0.531681	-0.616948	0.84938	0.302828	0.86278	0.629795	0.201147	0.899175	0.656586	0.862497	-1.63331	0.791105	-0.676682	-0.0817398	-0.422921	-2.90507	-2.86534	-1.97406	-1.89792	-1.39334	-1.84105	-0.506062	-1.762	-1.70859	-1.82426	-0.580069	-1.44992	-0.257388	0.0203297	-4.04002	-1.29868	-2.74158	-1.37858	-0.00533189	0.0736878	-0.464606	-0.301584	-0.14515	-0.592435	-1.23081	-2.91549	-0.65471	-0.405516	-0.994845
WBGene00226489	0.487833	0.484539	-0.160451	1.06504	0.485992	1.0624	0.465459	0.29414	0.0522081	-0.283126	-0.0482506	-0.320645	0.0939276	-0.607538	0.404901	0.504803	-0.00548542	0.269206	0.409962	-0.170548	0.466052	0.348123	0.406414	0.208242	0.920778	0.675377	0.49294	0.210311	0.0820559	0.746974	0.0953456	-0.0783661	0.639875	-0.452216	-0.104166	-0.514323	-0.284228	-0.3458	0.419068	-0.0115583	0.034147	0.169775	0.00158892	0.316932	0.194549	1.11666	1.01363	0.241874	0.180818
WBGene00226498	0.785948	0.208037	-0.724931	-0.139659	-0.724931	-0.214964	-0.353151	0.850619	0.0191797	0.293533	-0.0848663	0.119092	-0.267377	0.194846	0.293481	-0.724931	0.264849	0.229872	-0.724931	-0.724931	0.400916	0.769021	0.530239	-0.325849	0.194808	0.296608	0.225422	0.662314	0.394936	-0.181215	0.223572	-0.724931	0.458755	0.203543	0.694818	0.163789	0.479589	0.291372	0.144889	0.201442	0.252033	-0.724931	-0.118189	-0.0178517	-0.724931	-0.724931	-0.111839	0.0114285	0.438004
WBGene00226508	0.109096	0.0819235	-0.246737	0.28701	0.328685	0.227121	0.0793039	0.468755	0.534934	0.55826	0.0152708	0.0735232	-0.149928	-0.304199	-0.0727894	0.644413	0.0258253	-0.435355	0.309374	0.0174596	-1.20611	-1.57511	-0.522733	-0.646855	-0.438473	-0.455863	-0.29693	-0.291494	-0.47568	-0.444705	-0.51832	0.383345	-0.782404	-0.817803	-3.8146	-2.05143	-3.3401	-1.88848	0.5387	0.0618498	-0.342854	-0.00590158	0.306882	-0.792861	-0.411363	-0.719643	0.363316	-0.21806	-1.00483
WBGene00226514	0.519751	0.281879	0.33255	0.35232	0.12366	0.0998829	0.368753	0.380167	0.0511116	-0.329282	0.187793	0.111011	0.335876	0.282624	1.36342	0.867081	0.448291	0.536117	0.758016	0.728407	0.00378134	0.484244	0.10983	0.236837	0.242628	-0.137629	0.200742	0.187073	-0.0863999	0.568449	1.09837	1.11888	0.389368	0.728093	1.85141	0.445582	1.62583	0.819048	0.712932	0.391338	0.821668	0.915167	1.02677	0.817093	0.889034	0.556992	0.712272	1.02574	0.937558
WBGene00226519	-0.741089	-0.41617	-0.196452	-0.290853	-0.278527	-0.530795	-0.735844	-0.186878	-0.755151	-0.623833	0.0370028	-0.377865	-1.10846	-1.22616	-1.00278	-0.841677	-0.611485	-0.104894	-0.0281271	-1.24297	-0.380264	-0.24532	-0.0704009	-0.463669	-0.027077	-0.537967	-1.30184	-1.13897	-0.570606	-0.774836	-1.88927	-0.362458	-0.108265	-0.635731	-2.07851	0.167754	-1.36312	-0.628798	-0.668983	-1.64329	-0.924888	-1.51995	-0.63578	-0.895712	-0.0773299	-0.192181	-0.0954135	-0.38538	-0.549152
WBGene00226521	0.512196	0.397832	0.0979623	-0.555654	-0.508698	-0.716258	-0.282222	0.0644354	-0.226209	-0.273338	0.274009	-0.135905	-0.15543	0.133588	-0.941786	0.120158	0.11192	-0.17479	-0.557563	0.201414	0.653708	0.682501	0.84883	0.750481	0.813066	0.0822644	-0.272314	0.2229	-0.315386	0.161186	-0.739479	-1.46624	-0.163777	0.488401	-1.84676	-0.285486	0.349378	0.0623188	0.354776	0.092232	-0.0370272	-0.286178	-0.0132964	-0.243542	0.173123	0.396733	0.143812	0.35835	-0.622467
WBGene00226525	0.601959	0.597362	-0.119201	-0.324256	-2.27386	-1.02142	-0.710375	0.0601478	-0.718048	-0.555624	-0.0357267	-0.2454	-0.0868732	-0.167659	-0.139324	-0.49168	-0.218881	-0.316349	-0.986817	0.271242	-0.153911	-1.08418	-0.9715	-0.040979	-0.653289	-1.16839	-0.220268	-0.748329	-0.169882	-0.413038	0.379522	-1.63023	0.0575941	-0.247868	0.10413	-0.869591	-0.0865385	0.0285224	0.480937	-0.00267854	0.144642	-0.092268	0.249602	-1.47933	-0.204376	-0.114131	-0.671362	-0.463999	0.259467
WBGene00226541	-0.173335	-0.917073	-0.917073	-0.917073	-0.917073	-0.667664	-0.385042	-0.917073	-0.686741	-0.744612	-0.732629	-0.429659	-0.917073	-0.651728	-0.917073	-0.390412	-0.307223	-0.337589	-0.917073	-0.373537	-0.404627	-0.789259	-0.137734	-0.346742	-0.741474	-0.917073	-0.73111	-0.61618	-0.546075	-0.646379	-0.342993	-0.917073	-0.917073	-0.507214	-0.917073	-0.917073	-0.917073	-0.917073	-0.710616	-0.917073	-0.917073	-0.662996	-0.917073	-0.768818	-0.596581	-0.917073	-0.743683	-0.512969	-0.917073
WBGene00226548	-0.278148	-0.595338	1.45519	-1.05521	-0.954359	-1.45708	-1.09851	-1.05698	-0.613933	-1.18494	-1.11034	-0.666808	-0.743737	-0.985357	-1.05085	-0.364609	-0.359326	-0.291407	0.00611991	-0.470278	-0.768058	-1.87319	-1.24577	-0.548751	-1.28942	-0.641736	-1.1659	-1.33627	-1.98165	-1.27405	-0.530475	-0.737399	-1.97203	-0.932348	-0.914732	-1.41534	-0.901705	-3.02464	0.261326	-0.280572	0.0575145	-0.386024	-0.131224	-0.365349	-0.337821	-0.857622	0.14423	-0.106313	0.162399
WBGene00226561	-0.41353	-0.0561194	-0.736018	-0.291858	-0.542316	-0.182501	-0.260258	-0.161598	0.333655	0.057247	-0.127981	0.0609607	-0.520293	-0.313942	-0.854898	-1.04868	-0.246508	-0.113694	-0.613263	-0.611667	0.483495	0.13055	0.625886	0.916696	0.472467	-0.0996695	0.128104	0.0701636	0.480963	0.0816215	-1.45592	0.151895	-0.933263	-0.899414	-3.95355	-2.9671	-2.73151	-2.52897	-0.616915	-0.157866	-0.370457	-0.474872	-0.463985	-1.01613	-0.805945	-0.995002	-0.151499	-0.561869	-0.892068
WBGene00226566	-0.313452	0.00511038	-0.948972	-0.392572	0.0579295	0.00470523	-0.276942	-1.2235	-0.117738	-0.449424	-0.477714	-0.203909	-0.554656	-0.135479	-0.978974	-0.500234	-0.321186	-0.00207282	-0.714423	-0.410395	0.834247	0.454511	0.910661	1.16563	0.597295	0.49109	0.618417	0.487404	0.501763	0.897081	-0.138124	-0.469215	-1.44254	-1.75611	-1.65844	-1.92133	-1.58582	-1.22359	-0.801662	-0.77579	0.164385	-0.221465	-0.442108	-0.121977	-0.206984	-0.160532	-0.35024	0.129828	0.404331
WBGene00226568	-0.288423	-0.774151	-0.123162	-0.456521	-0.120192	-0.271181	-0.124523	-0.328003	0.201806	0.115243	-0.0715297	-0.0149512	-0.565943	-0.382722	0.256111	-0.200406	-0.709676	-0.710653	-0.632545	-0.545783	-0.584031	-1.41087	-0.793926	-0.572601	-0.484099	-0.596506	-0.576528	-0.22253	-0.332795	-0.429704	-0.557549	-0.440792	-1.90861	-1.67934	-4.07956	-2.82192	-3.13666	-1.93541	-0.247947	-0.421318	-0.542124	-0.185666	-0.52477	-0.338858	-0.806922	-1.87824	-0.531182	-0.617006	-0.46573
WBGene00226575	-1.04467	-0.470781	-1.04467	-0.742393	-0.280951	-0.791889	-0.60852	-0.419426	-0.344805	-0.724869	-0.358355	-0.374727	-0.501552	-0.200123	-1.04467	-0.506265	-1.04467	-1.04467	-1.04467	-0.488751	-0.521006	-0.703437	-0.849942	-0.858793	-1.04467	-0.769286	-0.856613	-0.930673	-0.667149	-0.852489	-1.04467	-1.04467	-0.684998	-1.04467	-1.04467	-1.04467	-0.673117	-1.04467	-0.403321	-0.346981	-0.790006	-0.787116	-0.311031	-0.467016	-0.481794	-1.04467	-0.723267	-0.529694	-0.77159
WBGene00226583	-0.821351	0.576218	0.00834566	-1.16925	-1.0057	-1.30451	-1.34878	-0.204412	0.712936	0.575874	-0.395834	0.048897	0.257454	-0.970862	-0.491459	-0.322376	-0.920473	0.406323	0.0605991	-1.39382	-0.988937	-0.412768	-0.78826	-1.55394	-0.456671	-1.8603	-1.55384	-0.891407	-1.53268	-0.98968	-0.793556	-1.72099	0.0726191	0.322874	-2.67624	-2.09238	-2.25754	-1.89136	0.70773	0.361408	-0.015036	-0.465454	-0.726287	-0.245524	-1.14961	-2.13494	-0.498275	-0.0990743	0.754672
WBGene00226593	0.451542	-0.56742	0.229667	0.754414	0.0451955	-0.0509681	0.286005	0.158615	0.0349516	-0.126798	0.476229	-0.134748	0.480331	-0.309318	-0.423942	-1.86044	0.570277	0.495292	-1.86044	-1.86044	-1.86044	-0.543423	-1.00392	-0.54887	-0.24845	-0.738387	-1.86044	-1.10792	-1.86044	-0.518992	-0.541564	-0.530088	-0.138403	0.184882	0.580402	-0.462023	0.0438327	-0.130814	0.193768	-0.578366	-0.0429362	0.434137	-0.0117074	-0.157073	-0.247167	-0.408516	0.637818	0.119369	-0.745526
WBGene00226596	-1.0198	-1.0198	-1.0198	-0.144188	-1.0198	-1.0198	-0.734495	-0.381041	-0.149642	-0.287156	-0.370902	-0.049146	-0.665421	-0.601952	0.122267	-1.0198	-1.0198	-1.0198	-1.0198	-0.285266	-0.677962	-0.514362	-0.236658	-0.372341	-0.533244	-0.0645938	-0.252785	-0.819286	-0.472681	-0.595061	-0.254372	-1.0198	-0.345186	-1.0198	-1.0198	-0.739175	-0.479439	-0.400691	-0.0234952	-0.649337	-0.229926	-0.386342	-0.291399	-0.264037	0.0265057	-1.0198	-0.537772	-0.750369	-0.36056
WBGene00226602	-0.123791	-0.167137	-0.765303	0.13059	-0.0491875	-0.126574	0.00778112	0.0607233	0.270372	-0.0205029	0.00794332	0.0931652	0.181799	0.254893	0.262301	0.15463	-0.255335	0.265367	-0.22645	0.0162806	0.282955	-0.0498309	-0.192484	-0.106998	0.176991	0.137765	0.174647	0.232459	0.148097	0.119088	0.442859	0.496216	-0.0282743	0.270281	-1.04638	-0.309726	-0.551553	-0.253251	0.343522	0.142201	0.171001	0.118011	0.0952339	-0.17656	-0.109511	-0.302854	0.00108845	-0.05326	0.372106
WBGene00226603	0.259435	-1.44385	-1.44385	-0.745084	-0.688565	-0.83956	-0.611693	-0.824065	-0.542631	-0.184892	-0.280293	-0.276363	-0.159995	-0.145832	-0.598713	0.110147	-0.62938	-0.6664	-1.44385	0.140759	-0.480884	-0.59396	-0.957785	-0.976619	-1.18971	-0.79576	-0.44971	-0.739124	-0.487553	-0.8762	-0.673015	-0.267906	-0.521134	-0.878329	-1.44385	-1.20378	-0.935796	-0.600983	-0.75423	-0.545127	-0.486109	-0.63626	-0.504051	-0.913411	-0.313723	-0.588919	-0.84236	-0.649722	-0.303871
WBGene00226614	-0.507696	-0.629186	-0.46757	-0.961275	-0.72074	-0.587217	-0.753735	-0.576572	-0.28407	-0.168418	-0.443543	-0.566725	-0.867603	-0.671049	-1.23784	-1.09522	-0.577866	-0.9749	-1.71274	-1.18863	-1.39293	-2.60024	-1.03273	-1.66128	-1.59321	-1.49955	-1.13371	-0.97626	-1.66247	-1.71575	-1.67822	-0.973111	-2.0086	-1.5845	-3.82938	-3.55653	-3.00632	-2.03156	-0.336078	-0.290943	-0.574269	-0.809291	-0.980234	-1.32458	-1.7643	-1.86349	-1.01016	-0.677339	-1.43168
WBGene00226617	0.0924581	0.0204768	-0.99499	0.223345	-0.379584	0.170889	-0.085239	-0.767242	-0.465815	-0.534248	-1.07397	-1.07364	-0.860506	-0.750743	-0.872747	-0.508947	0.0192002	-0.762295	-0.147225	-0.617075	-0.0740224	0.225619	0.579541	0.810786	0.815157	0.38974	0.412487	0.580556	0.580364	0.710922	-0.0846461	-0.0510909	-0.745809	-0.537888	-2.07032	-1.98154	-1.45159	-0.62465	-0.368779	-0.256974	-0.763353	-0.307769	-0.274518	-0.527889	0.226455	0.541677	0.542429	-0.321325	-0.529564
WBGene00226661	-0.508199	-0.508199	-0.508199	-0.508199	-0.508199	-0.508199	-0.0955335	-0.508199	-0.508199	-0.508199	-0.508199	-0.508199	-0.508199	-0.508199	-0.508199	-0.508199	-0.508199	-0.508199	-0.508199	-0.508199	-0.508199	-0.186125	-0.508199	-0.508199	-0.508199	-0.508199	-0.508199	-0.508199	-0.508199	-0.508199	-0.508199	-0.508199	-0.508199	-0.508199	-0.508199	-0.508199	-0.508199	-0.508199	-0.508199	-0.508199	-0.508199	-0.508199	-0.508199	-0.508199	-0.508199	-0.508199	-0.508199	-0.508199	-0.508199
WBGene00226665	0.531985	-0.786542	-0.00112456	-0.404907	-0.786542	-0.786542	-0.020677	-0.786542	0.270722	-0.786542	-0.208425	-0.178584	-0.294373	-0.315704	-0.786542	-0.786542	-0.786542	-0.0720337	-0.786542	-0.786542	-0.786542	-0.358769	-0.343604	-0.786542	-0.786542	-0.786542	-0.356717	-0.636955	-0.786542	-0.438094	-0.786542	-0.786542	-0.337124	-0.269913	-0.786542	-0.786542	-0.522516	-0.240581	-0.154258	-0.489196	-0.462095	-0.786542	0.0806601	-0.302486	-0.377217	-0.786542	-0.236459	-0.579317	-0.19715
WBGene00226671	-0.305046	-0.59091	-0.0155575	0.141501	-0.307759	-0.806434	-0.862907	-1.36681	-0.605183	-0.664204	-0.711108	-1.65052	-0.923667	-1.13419	-0.320761	-1.06305	-0.12836	-1.29907	-3.03639	-1.43183	-0.416334	-0.494278	-0.475584	-0.716893	-0.882154	-1.27135	-1.08019	-1.3624	-0.902543	-0.888788	-0.882998	-0.861272	-0.789159	-0.412682	-0.557821	-1.93189	-0.10314	-1.7164	0.424533	-0.717928	0.142844	-0.650884	-0.399837	-0.516903	-0.631279	-0.144918	-0.250726	-0.0413109	-0.226303
WBGene00226674	-0.0514328	-0.252034	-0.00956482	0.0718443	-0.8608	0.029999	-0.530617	-0.361569	-0.639072	-0.71741	-0.625516	-0.4909	-0.988582	-0.532596	-1.03373	-0.508247	-0.612947	-0.701361	-0.0870588	-1.28834	-0.274374	-0.416365	-0.387557	0.225244	-0.252448	-0.465801	0.021259	-0.0512918	-0.469005	0.181047	-0.0765355	-0.342037	-1.4589	-1.24963	-1.73572	-2.67438	-1.6158	-2.03821	0.0134631	-0.417961	-0.514774	-0.437622	-0.639259	-0.87387	-0.599818	-0.743142	-0.340473	-0.334336	-0.131331
WBGene00226710	-0.357105	-0.333	-0.284629	-0.413285	-0.168189	0.317909	-0.320569	0.14011	-0.106865	0.406684	-0.0935906	-0.371633	-0.0262615	-0.053131	0.0417652	-0.153794	-0.197361	-1.03689	-0.745175	-1.04116	-0.919327	-1.77211	-0.678332	-0.95124	-0.100505	-0.700713	-0.541502	-0.307063	-0.953092	-0.345338	0.190894	-1.12271	-1.17296	-1.67179	-2.80414	-2.54566	-2.61589	-1.66898	0.130961	-0.286309	-0.203483	-0.406209	-0.928215	-0.795063	-1.56963	-0.932242	-0.768037	-0.471873	-0.259644
WBGene00226718	-0.857554	-0.266933	-0.0927704	-0.108375	-0.000254202	-0.0946628	-0.259884	-0.15911	0.376987	0.298536	0.370917	-0.177777	0.366283	0.537173	-0.106309	0.452379	1.10432	0.713351	-0.331104	-0.305848	-0.282888	-1.0317	-0.456719	-0.104367	-0.0275177	-0.208874	-0.490644	-0.263986	-0.387745	-0.174709	-0.237565	-0.224593	-0.78442	-0.381129	-0.410951	-0.933722	-0.508462	-1.04158	0.0174168	-0.279424	-0.291117	0.0965373	-0.179482	-0.45805	-0.645357	-0.702215	-0.232181	0.462056	0.438642
WBGene00226721	0.478199	0.127984	-0.646683	0.346586	0.368604	0.635325	0.600278	-0.0777163	-0.388022	0.424968	-0.036511	0.279192	0.425459	0.64267	1.11253	0.340062	0.309317	0.198169	0.957256	0.406585	0.382776	0.375646	0.689657	0.402451	0.669373	0.720115	0.307743	0.244838	0.458668	0.417792	0.71761	0.438617	-0.00873954	0.558801	1.19292	0.107314	1.10774	0.759176	0.604716	0.190231	0.648573	0.7668	0.38312	0.507659	1.02704	0.773598	0.625242	0.674879	0.557094
WBGene00226735	0.590312	-0.205904	0.568195	-0.183533	-0.716591	-0.357367	-0.333749	0.19058	-0.109076	-0.0675564	-0.0529605	-0.813575	-0.0405623	-1.51822	-0.975582	0.232016	-0.0667435	-0.545788	0.543782	-0.256737	-1.29694	-1.32766	-0.697956	-1.33475	-0.157056	-0.387824	-0.446167	-0.677208	-1.19761	-0.714604	-0.814576	-0.544417	-1.15898	-0.957962	-1.74273	-2.10692	-1.45139	-1.13622	0.523896	0.319592	-0.0425098	0.219205	0.0887491	0.182234	-0.0786538	-0.783426	0.257765	0.160634	0.255563
WBGene00226737	-2.66287	0.0014757	-1.14839	-0.410662	-0.69303	-1.55085	-1.18132	-0.0656363	-0.70318	-0.524881	-1.09684	-0.0738556	-0.487608	-0.72058	-0.524983	-1.37333	-2.66287	-0.249186	-0.761612	-0.0435916	-1.402	-1.58809	-1.24436	-2.1417	-1.14371	-0.902689	-1.4989	-1.26311	-1.41096	-1.36332	-1.27913	-2.66287	-0.604356	-1.61558	-2.66287	-1.85277	-2.66287	-2.17261	0.228541	0.223172	-0.32242	-0.594444	-0.749443	-1.01374	-0.503806	-0.783076	-1.33853	-0.830497	-0.119254
WBGene00226772	-0.559474	-0.672001	-1.12168	-0.610353	-0.953328	-0.672299	-0.729914	-0.728172	-0.19981	-0.201941	-0.629876	-0.519428	-0.64614	-0.88718	-1.02963	-1.22713	-0.645253	-0.392531	-0.858698	-0.46708	-1.13121	-2.0149	-0.731774	-1.43873	-0.912278	-0.947766	-1.27233	-1.07001	-1.54387	-1.47679	-0.697626	-1.7439	-1.49208	-1.31476	-2.05749	-2.43656	-2.20551	-2.18298	-0.206537	-0.170814	-0.770285	-0.509641	-0.690253	-1.15977	-1.64204	-1.59808	-0.913263	-0.626436	-2.0237
WBGene00226786	-0.501292	-0.501292	-0.501292	-0.501292	-0.501292	-0.501292	-0.501292	-0.501292	-0.501292	-0.501292	-0.501292	-0.501292	-0.214637	-0.501292	-0.501292	-0.501292	-0.501292	-0.501292	-0.501292	-0.501292	-0.501292	-0.332148	-0.501292	-0.501292	-0.269473	-0.501292	-0.501292	-0.501292	-0.501292	-0.501292	-0.501292	-0.501292	-0.501292	-0.501292	-0.501292	-0.501292	-0.501292	-0.501292	-0.501292	-0.501292	-0.170802	-0.501292	-0.501292	-0.501292	-0.501292	-0.501292	-0.501292	-0.501292	-0.501292
WBGene00226812	0.145864	1.05931	-0.340782	0.347699	-0.288036	-0.58172	-0.494428	0.137244	-0.204813	-0.00910322	-0.586022	-0.411146	-0.12111	-0.23804	0.878961	0.303973	0.335599	0.365573	-0.303639	-0.799044	0.414658	0.278647	0.834709	0.918076	0.77477	0.23695	0.483345	0.470022	-0.0275621	0.675635	1.01823	0.308851	-0.905244	-0.22794	-1.15641	-3.00728	-2.09733	-1.41984	0.364677	-0.195912	0.361945	0.117423	0.138147	-0.500389	-0.788259	0.568281	-0.116516	0.28022	-0.0664833
WBGene00226824	-1.03654	-1.03654	-1.03654	-0.233883	-0.180327	-0.325708	0.440274	0.018484	-0.046035	-0.00604598	-0.168271	0.0689125	0.411293	0.253747	0.661383	-1.03654	-1.03654	0.998404	0.131499	0.533836	-0.102199	-0.60269	0.333306	-0.465094	0.00414497	-0.282755	-0.163941	0.115079	-0.415006	0.427966	0.187044	0.194752	0.535778	0.164543	0.70232	0.240052	0.558811	-0.205229	0.648702	0.319774	0.702628	0.385956	0.360869	0.273888	-1.03654	0.275186	-0.00301547	0.312223	0.263183
WBGene00226829	0.0996279	-0.134197	-0.15475	0.129232	-0.56321	-0.139425	-0.0653718	-0.152084	0.0341752	-0.0529046	-0.216857	-0.886484	-0.756922	-0.617064	-1.48696	-0.662462	-1.1121	-0.156372	-1.14968	-0.514728	-1.37282	-1.98774	-0.988654	-1.46599	-0.545742	-0.719907	-0.751061	-0.535489	-1.11951	-1.22086	-1.03582	-1.02007	-1.04979	-1.25034	-4.00802	-2.13592	-2.11088	-1.85951	0.0626047	-0.449959	-0.211272	-0.411835	-0.355549	-0.757029	-1.69745	-1.22791	-0.935818	-0.63082	-2.18626
WBGene00226841	0.667208	0.121171	0.869926	0.629568	0.234571	0.330561	0.494187	0.347559	0.42323	0.556427	0.446145	0.465686	0.61893	0.875887	1.35542	0.45531	0.672426	1.04129	0.625896	0.909864	1.03677	1.15818	0.993924	1.24282	0.850598	0.877615	0.958031	1.04238	1.09758	1.01058	1.1921	1.2798	-0.112287	0.343389	-0.570042	-1.69693	-0.701435	0.0638051	0.266254	0.306625	1.08825	0.549307	0.620335	0.846721	1.3963	0.897298	0.506568	0.76192	1.19959
WBGene00226853	-0.426065	-0.0250386	-0.200613	0.241118	0.0820073	-0.140038	0.0991493	-0.204185	-0.161569	-0.213565	-0.447485	-0.368543	-0.410219	-0.415901	-0.316719	-0.814033	0.014798	-0.0350507	-0.233801	-0.822931	-0.944458	-1.15162	-0.48841	-0.262892	-0.584453	-0.439296	-0.726041	-0.362677	-0.812319	-0.584425	-0.231611	-0.482401	-1.32089	-1.26617	-0.338948	-1.06004	-0.371394	-0.845465	0.188582	-0.42739	-0.176512	-0.239394	-0.126107	-0.230129	-0.183185	-0.133356	-0.0923055	-0.0835417	-0.338918
WBGene00226856	-1.70692	-0.504363	-0.0747146	-1.27469	-0.348953	-0.570553	-0.552468	-0.0489472	-0.629741	-0.536253	-0.783127	-0.628656	-0.553862	-0.341698	-0.085885	-0.561526	-0.424302	-1.70692	-0.269928	-0.533158	-0.700738	-0.604586	-0.296189	-0.140543	-0.178796	-0.822652	-0.667461	-0.292389	-0.491201	-0.824651	-1.70692	-1.70692	-0.87176	-0.766624	-1.70692	-0.348594	-0.329868	-0.625936	-0.238749	-0.632607	-0.237397	-0.139973	-0.725449	-0.498369	-0.706034	-1.15781	-0.715478	-0.323383	-0.0885383
WBGene00226860	0.0599328	-0.587097	-0.02743	-0.324613	-0.587097	-0.36685	-0.437676	-0.587097	-0.587097	-0.587097	-0.587097	-0.587097	-0.587097	-0.587097	-0.587097	-0.587097	-0.587097	-0.587097	-0.587097	-0.587097	-0.587097	-0.587097	-0.416727	-0.587097	-0.587097	-0.587097	-0.587097	-0.587097	-0.587097	-0.587097	-0.587097	-0.587097	-0.587097	-0.587097	-0.587097	-0.44049	-0.587097	-0.587097	-0.0411107	-0.587097	-0.587097	-0.19439	-0.587097	-0.455666	-0.587097	-0.587097	-0.433537	-0.587097	-0.587097
WBGene00226867	0.300348	0.125097	-0.518711	-0.585563	0.375354	0.137737	0.103177	0.10175	-0.167405	0.0330567	0.196296	-0.250522	-0.309037	-0.105648	-0.5308	-0.409838	0.235468	0.16766	-0.144885	0.403899	0.327123	-0.584304	-0.516355	-0.245666	-0.600563	-0.280359	0.0606851	-0.172598	-0.451021	-0.440379	0.32826	-0.635607	-0.411949	-0.252121	-1.26714	-0.847282	-0.147542	-0.380834	0.316649	0.385101	-0.162911	-0.245	0.241959	-0.665688	-0.358643	-0.515663	0.0861272	0.0786548	-0.404258
WBGene00226870	-0.0150694	-0.897879	-0.897879	-0.897879	-0.462421	0.0770339	-0.347514	-0.897879	-0.581024	-0.125062	-0.191087	-0.897879	-0.391125	-0.41159	-0.12511	-0.897879	-0.897879	0.152256	-0.897879	-0.221148	-0.254504	-0.453217	-0.290776	-0.455411	-0.214626	-0.295193	-0.306057	-0.318846	-0.259278	-0.365898	-0.188773	0.152881	-0.283264	-0.897879	-0.269939	-0.145726	-0.14403	-0.33995	-0.134899	-0.369384	-0.330343	-0.325378	-0.481142	-0.686997	-0.214013	-0.897879	-0.476035	-0.0858557	-0.126692
WBGene00226878	0.649625	0.870694	0.345018	0.361532	0.306953	0.194033	0.0544502	0.119903	0.368356	0.126793	0.276954	0.336938	0.165057	0.382802	0.316889	0.537041	0.367934	0.585139	0.768796	0.733278	0.663047	0.444106	0.827865	1.13883	0.725807	0.394006	0.733307	0.569895	0.824933	0.777321	0.448564	0.773152	-0.0969038	0.183857	-0.219757	-0.799879	-0.354919	0.124643	0.451215	0.603532	0.173451	0.226309	0.758385	0.230828	0.24167	0.294603	0.235752	0.656653	0.356832
WBGene00226905	-1.35911	-0.385648	-0.374645	0.196089	0.292213	-0.111403	0.182826	0.439797	0.625322	0.219207	0.369066	0.0846042	-0.269582	-0.806895	0.470925	-0.091167	-0.479893	0.102586	-1.06489	-0.710179	-2.05602	-1.86147	-1.37978	-2.04008	-0.0521124	-0.593351	-0.161112	-0.345056	-1.15311	-0.794394	-0.602184	-0.899636	-2.36521	-2.7369	-4.60914	-2.37102	-2.57814	-1.81539	-0.101566	0.659677	-0.0271178	-0.00796987	-0.353973	0.120775	-1.00212	-1.34806	0.188484	-0.372552	-0.97998
WBGene00226913	-1.07694	-1.83691	-0.530528	-0.92207	-0.490783	-0.690525	-1.43699	-0.467636	-0.102265	-0.323022	-0.601198	-1.00696	-0.425198	-0.86434	-2.26203	-1.46261	-0.666632	-1.0685	-1.14777	-1.38267	-0.673833	-1.85119	-1.01331	-1.33842	-1.03362	-1.30379	-1.05015	-1.0357	-1.50201	-0.836628	-1.77698	-1.37772	-1.71526	-0.706472	-1.45277	-2.0618	-1.8078	-1.6924	-0.230516	-0.57059	-0.594835	-0.820448	-1.33487	-1.48198	-1.78544	-1.47761	-0.597169	-1.18836	-0.693616
WBGene00226914	1.19215	-0.0945017	0.205977	-0.39683	-0.202451	-0.353881	-0.569691	-0.661051	-0.150969	0.00850695	-0.84343	-0.451324	-0.366075	-0.220168	-0.817402	-0.391221	0.556007	-1.48278	-0.475735	-0.954924	-0.0582018	-0.0658748	-0.483037	0.211225	-0.4738	0.187947	-0.336001	-0.582546	0.0386796	-0.207045	-1.12305	-0.475759	-1.66267	-1.74413	-1.5333	-2.83347	-2.45595	-1.91021	-0.456993	-0.312419	-0.24907	-0.0576391	-0.0142179	-1.39701	-0.771166	0.0966258	-0.442522	-0.202261	-0.205511
WBGene00226929	0.164388	0.0903849	-0.199734	0.156734	0.0912248	0.190191	-0.403454	0.109266	0.0325401	0.228709	0.0264665	-0.0996829	0.260033	0.282144	0.33938	-0.128095	0.419793	-0.0531521	-0.336856	-0.103843	-0.0344202	-0.242726	-0.0861775	0.104493	-0.144162	-0.908765	-0.108234	-0.597881	-0.368606	-0.374893	0.465097	0.257384	0.220805	-0.0237545	-0.68065	0.138217	-0.00173302	-0.0201941	0.0102087	0.2194	-0.455033	0.203609	0.25138	-0.245846	-0.0942961	-0.348401	-0.103106	0.251453	-0.124415
WBGene00226950	-0.774065	-0.774065	-0.774065	0.30766	-0.774065	-0.0867183	-0.774065	-0.0726475	-0.122337	0.0256497	-0.774065	-0.774065	-0.774065	-0.774065	-0.774065	-0.774065	-0.774065	-0.774065	-0.774065	-0.774065	-0.165079	0.0588156	-0.774065	-0.774065	0.0341297	-0.0471947	-0.774065	0.00282221	-0.169363	0.0718789	-0.774065	-0.774065	-0.190928	-0.774065	-0.774065	-0.256136	-0.774065	-0.242136	0.298501	0.496639	-0.0833556	0.220227	-0.774065	-0.295781	0.0347408	0.456877	0.0281708	-0.774065	-0.0511416
WBGene00226951	-1.57728	-1.57728	-0.0235829	-0.711537	-0.642785	-0.107163	-1.57728	0.150077	-0.465851	-0.205783	-0.149551	-1.57728	-0.906458	-0.190768	-1.57728	-0.234183	-1.57728	-0.135569	-0.223198	-1.57728	-1.57728	-1.57728	-1.57728	-0.994778	-1.01695	-0.773302	-0.989048	-0.70428	-0.935424	-0.462465	-0.145505	-1.57728	-0.963034	-0.177072	-1.57728	-0.443175	-0.944633	-1.02732	0.12642	-0.468871	0.127922	-0.0905597	-0.213589	-0.16327	-0.659479	-1.57728	-1.02295	-1.0656	-0.778685
WBGene00226958	0.406232	-0.497883	0.265763	0.0391397	-0.573593	-0.295398	-0.347068	-0.385681	0.0160667	0.00184332	-0.00559781	-1.58263	-0.183067	-0.518331	-0.0266149	-0.245192	-0.281851	0.792322	-0.0984781	-0.911241	-0.156147	-0.547774	-0.21214	0.215835	0.348861	-0.499219	-0.470044	-0.685482	-0.461951	-0.654473	-0.290806	-0.572214	-0.485388	-0.46476	-1.77016	-2.63855	-2.1347	-1.06996	0.00334712	-0.15326	-0.230413	-0.255648	-0.604937	-1.68347	-0.624429	-1.0044	-0.073225	0.0827826	-0.579527
WBGene00226966	-0.789238	-0.681225	-1.32198	-1.24258	-0.609581	-0.164109	-0.515074	-0.852589	-0.301922	-0.439679	-0.300013	-0.242795	-0.479068	-0.567885	-1.08728	-1.30726	-2.12579	-0.857336	-1.09402	-1.25329	-0.990098	-1.2148	-0.95431	-0.86455	-1.06172	-0.653787	-0.890673	-1.03162	-0.902729	-1.04582	-2.22487	-1.24994	-2.15326	-2.62214	-2.99382	-2.68913	-2.22975	-1.92755	-1.11461	-1.14812	-0.742832	-1.34002	-0.653068	-0.728359	-1.66092	-1.31737	-0.846914	-0.885769	-1.25495
WBGene00226994	-0.63281	-0.638423	-0.950049	-0.424474	-0.738024	-0.474368	-0.613105	-0.855036	0.211255	0.0924404	0.3124	-0.520352	-0.674718	-0.897864	-0.480514	-0.792026	-0.815103	-0.882716	-0.867429	-1.67053	-1.45794	-2.71701	-1.44185	-2.05758	-0.639007	-1.08746	-1.77772	-1.08675	-1.5015	-1.49912	-1.53785	-1.9895	-3.04345	-2.23791	-3.51614	-3.35501	-3.13654	-3.6158	-0.532705	-0.317488	-0.801373	-0.901153	-1.25394	-0.683081	-2.28688	-2.02941	-0.951067	-0.824597	-1.23624
WBGene00227006	0.509471	-0.263814	0.183405	-0.945939	-0.971604	-0.829612	-0.483652	0.485475	0.149564	-0.334501	0.0721475	0.322661	0.0307172	-0.187504	0.310733	0.40234	-0.275547	0.186534	0.0131223	0.245136	-0.0415099	0.0218975	0.125427	-0.186412	-0.24093	-0.318093	0.333148	-0.161974	-0.434266	-0.335378	0.678708	0.650987	-0.146728	0.353784	-1.27935	-1.11017	-0.380261	-0.501512	0.381457	0.457764	0.445098	-0.109557	0.161793	0.0052865	0.113295	-0.264673	-0.261756	0.207775	0.48386
WBGene00227012	-1.64445	-1.64445	-0.182138	-0.402814	-0.156032	-0.543731	-0.56782	-0.702093	-0.455898	-0.270956	-0.39716	-0.642508	-1.28198	0.106387	-0.667379	-0.819907	0.0763268	-0.288908	-0.372365	-0.0502361	-0.299235	-0.428932	-0.267358	-0.218649	-0.435108	-0.663511	-0.61507	-0.454198	-1.2998	-0.480165	-0.75275	-0.744452	-0.253542	0.0593216	-0.860623	-0.387997	-0.857075	-0.952716	-0.539336	-0.99115	-1.22914	-0.24601	-1.13541	-0.471277	-0.176909	-1.02844	-0.351553	-0.423988	-0.899028
WBGene00227013	0.29283	1.21204	-0.0959078	-0.627379	-0.577344	-0.847213	-0.867065	-0.222344	-0.350766	-0.825307	-0.049338	-0.258004	-1.11214	-0.723878	-0.121676	-0.578062	-0.223842	-0.0788705	-0.552372	-1.19351	0.132648	0.0550024	0.210705	0.226603	0.717159	0.0759591	0.0851245	0.137749	0.234908	-0.183243	-0.101917	-0.663741	-2.08362	-0.649027	-0.706806	-1.74362	-0.896595	-1.20851	0.294737	0.567567	0.163495	0.262638	0.845113	-0.413336	0.680855	-0.409241	0.488803	0.171007	0.786497
WBGene00227016	-0.482467	-0.482467	-0.482467	-0.482467	-0.482467	-0.482467	-0.482467	-0.482467	-0.482467	-0.482467	-0.482467	-0.482467	-0.482467	-0.482467	-0.482467	-0.482467	-0.482467	-0.482467	-0.482467	-0.482467	-0.482467	-0.482467	-0.482467	-0.482467	-0.482467	-0.482467	-0.482467	-0.482467	-0.482467	-0.482467	-0.482467	-0.482467	-0.482467	-0.482467	-0.482467	-0.482467	-0.482467	-0.482467	-0.482467	-0.482467	-0.482467	-0.482467	-0.482467	-0.482467	-0.482467	-0.482467	-0.482467	-0.482467	-0.482467
WBGene00227017	-0.161165	-0.473671	-0.808859	-1.2869	-0.91858	-0.544802	-0.719521	-0.269054	-0.924525	-0.6012	-0.286201	-1.31301	-0.960133	-0.830041	-1.7229	-0.966396	-0.0683612	-1.7229	-0.958408	-0.943146	-0.824052	-0.581303	-0.622569	-0.144979	-0.93472	-1.03779	-1.05151	-1.06762	-0.691736	-0.885259	-0.901179	-1.7229	-1.43338	-1.38348	-1.00572	-1.11328	-1.42321	-0.706547	-1.18293	-1.13065	-0.406928	-0.681598	-1.26649	-1.03296	-0.933927	-1.7229	-0.942435	-0.875065	-1.32758
WBGene00227024	-0.83313	-0.83313	-0.83313	-0.83313	-0.83313	-0.83313	-0.83313	-0.83313	-0.83313	-0.83313	-0.83313	-0.83313	-0.289735	-0.83313	0.373834	-0.83313	0.339995	-0.83313	-0.83313	-0.83313	-0.83313	-0.483431	-0.0508901	-0.83313	-0.83313	-0.83313	-0.83313	-0.518578	-0.83313	-0.83313	-0.83313	0.299334	-0.83313	-0.83313	0.183502	-0.83313	-0.319628	-0.110244	-0.312155	-0.83313	-0.224133	-0.83313	-0.83313	-0.83313	-0.83313	-0.83313	-0.381256	-0.415006	-0.83313
WBGene00227025	0.601318	-1.44552	-0.203945	-0.61965	-0.381023	-1.01842	-1.05751	0.466302	-0.0295969	0.404361	-0.0516617	-0.185804	-0.0110271	-0.598987	-0.895773	-0.765433	-0.0390291	0.404995	-0.367995	-0.775556	-1.99412	-1.68058	-2.77494	-2.45871	-1.08224	-2.64872	-2.15992	-2.27818	-3.17064	-1.79178	-0.559665	-0.453876	-0.0140245	-0.151758	-0.979635	-0.658397	-1.38979	-1.34728	0.0415326	-0.202039	-0.2989	-0.38037	-0.676259	-0.756175	-2.21509	-2.17162	-0.751733	-0.0677189	-0.0121754
WBGene00227043	-0.0602252	0.17292	0.332839	-0.154083	-0.855727	-0.0910331	0.380816	0.119572	-0.163913	0.133225	-0.186115	0.20068	0.453634	-0.139862	0.320431	0.891114	0.873448	-1.88232	0.456388	1.23176	-0.0769034	0.900649	-0.00218907	0.733135	0.493875	0.676176	0.30234	-0.338935	-0.477676	0.605763	0.199934	0.21186	-0.133427	0.0148905	0.0401286	-0.137311	-0.101848	0.31682	0.302149	-0.167467	0.249196	-0.596858	-0.421551	-0.11083	0.151038	0.0948901	-0.239792	0.641967	-0.0191553
WBGene00227073	0.876079	-1.01644	-0.381777	-0.58634	0.192986	0.0831092	0.248379	0.439198	0.497228	0.219332	0.977685	0.777898	1.02919	0.53475	0.89092	0.25897	-0.048958	-0.183026	0.900062	-0.151553	0.0910217	-0.961427	-0.662018	-0.562852	0.294813	-0.148692	0.488688	-0.491962	-0.144528	-0.433425	-0.67355	0.357724	0.485294	0.497023	-0.783459	-0.110537	-0.180997	-0.168374	0.673604	1.27035	-0.241379	-0.0736164	0.450475	-0.092247	-0.120221	-0.374951	0.37787	-0.122198	0.0530886
WBGene00227074	-1.25619	-1.03974	-0.52749	-0.0795297	-0.222888	-0.625136	-0.762033	-0.814636	-0.445517	-0.81595	-1.23881	-0.503859	-0.975515	-1.14343	-2.41108	-1.10731	-0.326076	-0.658376	-1.09577	-0.476976	-1.13578	-0.261891	-0.979428	-0.678102	-0.585453	-1.04031	-1.01079	-1.05724	-1.14467	-0.64506	-1.50972	-1.00241	-0.964063	-0.80946	-1.62457	-2.14215	-0.832548	-1.08087	-0.487007	-0.449727	-1.11137	-0.955681	-0.491019	-1.40739	-0.721852	-0.881372	-0.891614	-0.690712	-0.356931
WBGene00227078	0.105065	-0.90149	-0.0787469	-0.0176877	-0.229726	-0.481032	-0.729328	-0.0319648	0.0735052	-0.245555	-0.364338	-0.494918	-0.792213	-0.808815	-0.352531	-0.582182	-0.179924	0.285977	-0.56168	-0.960362	-1.99323	-1.90719	-1.19107	-1.88668	-1.17061	-1.20616	-1.48872	-1.288	-1.26604	-1.59711	-0.857221	-1.4748	-1.0054	-0.280799	-2.90531	-1.95475	-1.65633	-1.3076	0.637734	-0.0829718	-0.255518	-0.405841	-1.48752	-0.284928	-1.57211	-0.92072	-0.618532	-0.66362	0.238462
WBGene00227103	-0.541528	-0.211832	0.612001	-0.205553	-0.336917	0.363332	-0.177429	-0.339043	0.213571	0.521906	-0.127462	-0.0968639	0.333525	0.053666	-0.605825	-0.791075	0.141803	-0.12175	-1.27363	-0.560951	-0.0129432	-0.488497	-0.847993	0.0123283	-0.793248	-0.116457	-0.513237	-0.56333	-0.519686	-0.428746	-0.275629	0.690242	-1.21263	-1.50637	-1.87388	-4.9023	-1.24977	-1.33598	0.0623614	0.333438	-0.0729099	-0.178059	-0.81345	0.0618558	-0.458613	-0.0229155	0.198012	0.306375	0.211158
WBGene00227104	0.0246092	0.859887	0.761631	-0.802473	-1.71056	-0.586022	-0.224867	0.0192673	-0.470087	0.0796867	-0.152277	-0.6773	-0.121475	-1.19756	-2.37504	0.235579	0.789125	-0.117716	-0.115457	-1.15152	0.330619	0.00413217	-1.03	-0.343893	-0.197305	-0.204385	-0.671852	-0.876291	-0.702656	-0.787994	-0.392444	-1.90151	-1.09421	0.00094103	-0.085818	-1.06971	0.163011	-0.617218	-0.0990885	-0.980534	-1.03295	0.215496	-0.312159	-1.05693	0.0711477	-0.541334	-0.340776	-0.00976654	-0.0435105
WBGene00227180	-1.44936	-0.812079	0.0585937	-0.332787	-0.532118	0.152757	-0.604011	0.0407204	-0.719715	-0.139012	-0.0641405	-0.718068	-0.606072	-0.159722	-0.139116	-1.27148	-0.0145379	-0.268598	0.578931	0.607689	-0.311506	0.0765517	-0.239204	-0.108834	-0.445108	0.498614	-0.700247	-0.180087	-0.161341	-0.358277	-0.501794	0.323996	0.042416	-0.0873733	-0.00484093	-0.00198749	-0.605836	-0.0298032	-0.160659	-0.39555	-0.291789	-0.35234	-0.475098	-0.228348	-0.443692	-0.226008	-0.17384	0.21066	0.1467
WBGene00227198	0.0965273	-0.410144	0.192358	-0.15853	-0.103933	0.0770882	-0.13874	0.0280034	-0.413869	-0.0710589	0.06464	0.205688	-0.321727	-0.28041	0.336027	-1.08988	0.154819	-0.0829043	-0.438405	-0.427325	0.134513	-0.0155333	0.401812	0.185873	-0.117749	-0.335211	-0.645021	-0.0797161	0.0273039	0.00810702	-0.397091	0.118626	0.0503224	-0.293732	0.0143082	-0.148645	-0.355443	-0.844271	0.128911	-0.415673	-0.373076	0.340711	-0.132146	-0.264335	0.291534	0.194265	-0.33531	0.0995108	0.122427
WBGene00227202	0.0542038	-0.570552	0.337669	-0.463989	0.0499826	0.0561205	-0.892568	-0.205854	0.219363	0.041517	-0.5899	0.0549822	-1.33721	-0.653371	-0.412061	-0.540832	0.0929808	-0.38038	-0.741057	-0.292336	-1.28397	-2.01736	-0.894548	-1.31511	-0.203062	-1.14759	-1.28426	-0.985937	-1.55164	-0.994028	-0.182886	-0.542995	-1.11825	-0.332137	-3.24353	-2.88409	-2.55639	-1.58204	-0.201667	-0.865047	-0.873113	-0.67688	-0.925744	-0.904542	-1.29373	-1.7623	-0.75468	-0.334321	-0.329835
WBGene00227215	0.272774	-0.0302345	-2.12173	0.303173	0.359053	0.0559667	0.104407	-0.479172	-0.35672	-0.149082	-0.0601599	-0.192998	-0.24607	-0.48627	-0.823485	-0.0917973	-0.430862	-1.75554	-1.11356	-0.00908068	0.119373	-0.281068	-0.0828379	-0.124061	0.119292	-0.461031	-0.700894	-0.156804	0.0969653	-0.111066	-0.747873	0.0594885	-0.29935	-0.828044	-0.566211	-0.625914	-0.764867	-0.387496	-1.01449	-0.495095	-0.58245	-0.313707	0.0605267	-0.524346	-0.942158	-0.359478	0.402982	0.00992799	-0.479827
WBGene00227227	-2.49225	-0.205734	-0.614302	-1.34	-0.440717	-0.470352	-0.375274	-0.107151	-0.0846886	-0.79908	-0.183258	-0.906521	-0.595791	-0.642066	-0.625829	-0.276985	-0.107866	-2.49225	-0.816963	-0.795515	-0.456102	-1.50334	-1.64314	-0.569526	-1.28277	-0.931812	-2.49225	-1.33185	-0.643341	-0.934422	-2.49225	-0.166948	-0.909488	-1.07111	-2.49225	-1.04686	-0.879759	-1.01697	-0.642804	-1.07426	-0.281308	-0.988991	-2.49225	-0.382161	-2.49225	-2.49225	-1.7059	-0.434533	-2.49225
WBGene00227251	-0.244636	-1.75275	-0.370126	-0.450817	-0.553672	-0.421238	-0.368214	-0.791861	-0.264348	-0.377558	-0.239268	-0.592823	-0.574879	-0.502067	-0.254984	-0.243979	-0.429292	-0.749668	-0.334009	-0.619754	-0.914359	-1.16795	-1.11802	-0.98212	-1.12954	-0.819928	-0.859492	-0.961187	-1.11107	-1.08313	-0.765972	-0.627856	-1.67879	-1.6625	-3.17492	-2.63969	-1.93985	-1.94089	-1.22738	-1.04806	-0.595392	-0.92682	-0.835661	-0.244737	-0.619769	-0.747702	-0.220345	-0.54115	-0.240004
WBGene00227280	-0.362743	-1.20218	-0.463591	-0.279923	-0.104222	-0.380943	-0.480865	-0.495203	-0.54937	-0.676407	-0.534184	-0.317079	-0.453126	-0.0987483	-1.20218	-1.20218	-0.161199	-0.526418	-1.20218	-0.56332	-0.474777	-0.690802	-0.12123	-0.0924685	-0.804078	-0.467286	-0.271301	-0.412114	-0.289867	-0.100131	0.0124731	0.184485	-0.76648	-0.0107063	-1.20218	-0.583767	-0.607916	-0.567013	-0.289529	-0.70627	-0.376916	-0.5013	-0.391718	-0.217454	0.0660885	0.000742368	-0.309934	-0.000497207	-0.638601
WBGene00227292	-0.113273	-0.289884	-0.211736	-0.333699	-0.840425	-0.256782	-0.673022	-0.585924	-0.612291	-0.308442	-0.657476	-0.564052	-0.840425	-0.577892	-0.840425	-0.840425	-0.840425	-0.27183	-0.840425	-0.840425	-0.840425	-0.713411	-0.0790133	-0.510774	-0.6662	-0.571846	-0.655978	-0.728043	-0.341089	-0.572642	-0.840425	-0.840425	-0.646311	-0.840425	-0.350638	-0.840425	-0.639394	-0.840425	-0.0403661	-0.437946	-0.840425	-0.588955	0.115941	-0.286374	-0.523842	-0.462521	-0.409044	-0.258615	-0.08909
WBGene00227300	0.392032	0.637317	1.08652	0.434549	0.137093	0.192356	-0.0185039	0.873589	0.498723	0.647206	0.567878	0.476759	0.515465	0.787969	0.684392	0.719736	0.733348	0.841972	0.729255	0.228998	0.0914471	-0.465119	0.374343	0.480853	0.438983	-0.431424	0.112585	0.0514443	-0.423351	-0.150813	-0.273935	0.632416	1.1202	1.13437	-0.54454	-0.648241	-0.935118	0.00975599	0.785881	0.833205	0.31436	0.156753	0.255433	0.0309282	-0.11506	0.243779	0.64153	0.628822	0.854873
WBGene00227329	-1.94232	-1.94232	-0.0301476	-0.219874	-1.94232	-0.751152	-0.369623	-0.32565	0.167457	-0.0392651	-0.309397	-0.676487	-0.441598	-1.07541	-0.0393306	-1.94232	0.365904	-1.94232	-0.193052	-1.94232	-0.225037	-0.549836	0.0381143	0.219487	-0.964017	-0.695694	-0.303812	-0.323863	-0.477426	-0.532121	-1.94232	-1.94232	-0.268592	-0.801769	-1.94232	-0.621394	-0.489007	-0.976489	-0.23178	-1.94232	-0.0921516	-0.334188	-0.185039	-1.05759	-0.165239	-1.94232	-0.174849	-0.100293	0.283557
WBGene00227330	-0.236125	-0.481895	-0.371011	0.520675	0.103243	0.501278	0.179562	0.463095	-0.0566295	-0.268156	0.547788	0.387037	0.00352363	0.382044	0.739644	0.169823	-0.414152	-1.44752	-0.0978612	-0.0792002	0.0617405	-0.0301869	0.284781	-0.123662	0.268471	0.63569	-0.0260342	0.118364	-0.139617	0.35962	0.46403	0.474589	-0.076967	-0.317388	-0.570869	-0.869856	-0.404575	-0.511234	0.278846	0.296767	0.567485	0.0200794	-0.0892738	0.408867	0.420717	0.484579	0.409313	0.419937	0.355053
WBGene00227342	0.200682	-1.32148	-0.505663	-0.713513	-0.766073	-0.143619	-0.159896	-0.605049	-0.780772	-0.272557	-0.0212277	-1.27651	0.0120064	-0.275862	-0.125821	-1.43752	-1.1625	-2.17839	-0.468793	-0.429808	-0.792251	-1.07131	-0.451302	-0.986328	-0.695883	-1.32246	-1.27252	-1.15734	-2.40812	-1.74252	0.241659	-2.17686	-0.329296	-0.780922	-1.53786	-1.62627	-1.529	-1.23253	-0.155904	-0.174581	-0.642434	-0.0100008	-0.140315	-0.666733	-1.05401	-0.500571	0.137692	-0.193469	-0.530709
WBGene00227350	-0.669074	0.134469	0.252832	-0.182088	-0.669996	-0.173269	-0.27971	-0.670561	-0.520524	-0.541713	0.124839	-0.76852	-0.158078	-0.530655	-0.417029	-0.914861	-1.72172	-0.490161	-0.554563	-0.89474	-0.498093	-0.784277	-0.972708	-0.270649	-0.685253	-1.72172	-0.856966	-0.486455	-0.686057	-0.595957	-1.72172	-1.72172	-1.36487	-0.619817	-0.949269	-1.72172	-0.809478	-1.72172	-0.14582	-0.17386	-1.27975	-0.369657	-1.19183	-0.631848	-0.529906	-0.779572	-0.41358	-0.594761	-0.642175
WBGene00227358	-0.171235	-0.775454	-0.185028	0.028979	0.0861223	-0.0198894	0.225739	-0.382476	-0.219088	-0.432676	-0.407038	-1.08515	-0.40213	-0.46299	-0.0220102	-0.527427	-0.314942	-0.771976	-0.329218	-0.294305	-0.959932	-1.01298	-0.63329	-0.772774	-0.258518	-0.518345	-0.632743	-0.733752	-0.956829	-0.585398	-0.899091	-0.619931	-1.42574	-1.79272	-1.70212	-1.6012	-1.92246	-1.7438	-0.384939	-0.213828	-0.3342	-0.630764	-0.418039	-0.514824	-0.273423	0.203733	0.740394	-0.480909	-0.49747
WBGene00227359	0.349977	-0.063853	0.837379	-0.234677	0.196187	0.586312	-0.31788	0.499993	0.354995	0.273054	-0.0709236	0.918588	0.669208	0.199291	0.815045	0.855339	0.593751	1.23788	0.00588847	0.603996	0.5585	0.614447	0.307228	0.734137	0.112231	0.78162	0.753893	0.392795	0.613275	0.454511	1.12987	0.486348	0.487401	0.533475	0.303996	0.204143	-0.0113993	0.154751	0.5785	0.867122	0.768913	0.526874	0.84931	0.373047	1.12761	0.843	0.131194	0.666534	0.766687
WBGene00227366	0.465391	0.744369	0.224884	0.560765	0.641206	0.520106	0.42772	0.321181	0.563217	0.430401	0.284866	0.138277	0.164197	-0.318497	-0.156016	-0.500569	0.346353	0.434613	0.35472	-0.0337822	0.254543	-0.105384	0.454936	0.319104	0.188861	0.309908	0.0718135	0.0750212	0.00756207	-0.053619	0.118786	-0.238839	-0.208586	-0.223445	-1.12603	-0.456396	-0.611238	-0.301566	0.460552	0.508882	0.302748	0.257182	-0.0437559	0.000533605	-0.0227111	0.318071	0.476202	0.304274	-0.275211
WBGene00227374	-0.294554	0.0250926	-0.623922	-0.0366249	-0.297209	0.469342	-0.599118	-0.804075	-0.242943	-0.137997	-0.976819	-0.585451	-0.536154	-0.71268	-0.445215	-0.836537	-0.7326	-2.60624	-0.204867	-1.463	-0.0860403	-0.486597	-0.795653	0.000737433	-0.0768581	0.180165	-0.244529	-0.38331	-0.478707	-0.244503	-1.67494	-1.65462	-3.13394	-3.5078	-2.87002	-4.24815	-2.49053	-3.09022	0.13758	-0.204528	-0.235336	-0.37504	-0.795147	-0.0333363	-1.05553	-0.157609	-0.39884	0.0472053	0.472891
WBGene00227376	0.267804	-0.212509	0.00632135	-0.526061	0.226677	0.381493	0.101728	-0.354509	-0.0008277	0.218737	-0.200306	-0.301598	-0.241632	0.0548962	-0.285128	-0.292928	0.0511134	-0.203387	-0.205196	-0.352917	0.015741	-0.0912981	-0.0285419	0.369763	-0.309831	-0.288276	-0.110327	-0.133976	0.350444	-0.178189	-0.191296	-0.345296	-1.03414	-0.927908	-2.86888	-2.60273	-2.20493	-1.56368	-0.517737	-0.951969	-0.373388	-0.286206	-0.638372	-0.244517	-0.449651	-0.23374	-0.274878	-0.190161	0.206503
WBGene00227382	-0.175825	-0.265063	-0.354718	0.00822258	-0.401338	-0.59777	-0.122779	-0.226821	0.0111394	-0.165008	-0.0730494	-0.143164	-0.504038	-0.431054	-1.20133	-0.673145	-0.69998	-0.866101	-0.406189	-0.615067	-1.06917	-1.57772	-0.496515	-0.777184	-0.621621	-0.423715	-0.549027	-0.857151	-1.10811	-0.966396	-1.49878	-0.864498	-1.23532	-1.14298	-2.45538	-2.28015	-1.94234	-1.95369	-0.256524	-0.630675	-0.69108	-0.990708	-0.458174	-0.705353	-1.69178	-1.0775	-0.496657	-0.564039	-1.90628
WBGene00227392	-0.247695	-0.961793	-1.06323	-0.540537	-0.164801	-0.00527173	-0.474714	-0.820245	-0.190359	0.0425764	-0.186581	-0.385195	-0.644008	-0.315727	-0.513642	-0.791078	-0.871176	-1.2648	-1.42665	-0.821417	-0.677288	-1.06459	-0.968917	-0.497284	-0.939127	-1.01401	-0.472339	-0.687556	-0.746821	-1.30933	-1.37878	-0.932895	-2.29007	-2.65752	-3.14561	-3.82763	-2.26198	-2.48391	-1.38153	-0.981131	-0.822075	-1.06422	-1.15516	-0.920839	-1.36441	-1.36896	-1.19157	-0.728169	-0.872566
WBGene00227405	-0.184071	-0.0990469	0.328513	-0.653932	-0.614138	-0.54496	-0.433729	-0.153808	0.0769329	0.308313	0.042771	-0.0187276	-0.145536	0.0413082	-0.812186	-0.218167	0.227344	0.127428	-0.286848	0.0796099	-0.389392	-0.595765	0.261941	-0.227226	-0.297673	-0.324863	-0.697161	-0.299208	-0.536684	-0.316246	0.32377	-0.682894	-0.0817836	0.101814	-0.32148	-0.624838	-0.670623	0.120869	-0.022377	-0.147328	-0.333145	-0.353021	0.468169	-0.57906	-0.271654	-0.78719	-0.293067	-0.195846	-0.184621
WBGene00227407	-0.213861	-0.811575	-1.2717	-0.523707	-0.318129	-0.000938243	0.0373745	-0.373192	-0.405542	-0.00575089	-0.568988	-0.53054	-0.709725	-0.417876	-0.462098	-1.25505	-0.848994	-1.19189	-1.01373	-1.31747	-0.646864	-0.659189	-1.43396	-0.595816	-1.03039	-0.954103	-0.394893	-0.458531	-0.261657	-0.541691	-0.498962	-1.06591	-2.21097	-2.43543	-3.15694	-2.98612	-2.37167	-2.21907	-0.824286	-1.03774	-0.496714	-0.693195	-1.04733	-0.857753	-1.23063	-0.683524	-0.528317	-1.11966	-1.10069
WBGene00227414	0.520156	0.051982	0.315506	-1.29284	-1.55789	-0.607793	-0.89963	-0.492686	0.0966246	-0.491296	-0.349839	-0.308241	-0.153543	-0.44729	-0.292089	-0.419276	-0.542158	0.709664	-0.180456	-0.127163	-0.150092	-0.218113	-0.142336	-0.35699	0.244164	-0.571803	-0.967623	-1.29801	-0.747498	-0.213071	0.113436	0.0430459	-0.223325	0.327196	0.0120366	-0.197829	0.233076	0.338782	0.437188	0.118459	-0.964588	0.0139729	0.165142	-0.402242	-0.251238	-0.471993	-0.636277	0.082641	0.281106
WBGene00227452	-0.0989975	0.500567	-0.148977	-0.427539	-0.188445	-0.33177	-0.00712906	-0.345489	-0.0105018	-0.386185	-0.238084	-0.178556	-0.410227	-0.335516	0.59458	0.252829	0.542888	0.0787319	0.132509	0.132395	0.379723	0.456234	0.470222	0.722464	0.262839	0.318561	0.202424	0.104545	0.254482	0.231688	0.0219583	0.510533	-1.60056	-1.25207	-1.75144	-3.00427	-1.19131	-1.37168	0.259981	0.26602	-0.112958	-0.0780563	-0.440814	-0.0488725	-0.109922	0.0335092	0.199291	0.635868	0.865859
WBGene00227468	-0.589348	-0.589348	-0.589348	-0.589348	-0.589348	-0.589348	-0.589348	-0.589348	-0.589348	-0.589348	-0.589348	-0.589348	-0.589348	-0.589348	-0.589348	-0.589348	-0.589348	-0.589348	-0.589348	-0.589348	-0.589348	-0.589348	-0.589348	0.0406798	-0.589348	-0.589348	-0.589348	-0.589348	-0.589348	-0.589348	-0.589348	-0.589348	-0.589348	-0.589348	-0.589348	-0.589348	-0.589348	-0.589348	-0.589348	-0.589348	-0.589348	-0.589348	-0.589348	-0.589348	-0.589348	-0.589348	-0.589348	-0.589348	-0.589348
WBGene00227497	-0.225212	-0.837953	-0.686304	0.323929	0.0200507	0.595667	0.122131	0.0757499	0.312612	0.775512	0.366902	0.224095	0.347766	0.0951857	-0.997567	0.323057	-1.44167	-0.520704	0.69935	-0.928442	-0.946186	-2.07218	-0.739592	-0.971865	-0.334825	-1.42665	-1.00928	-0.902339	-0.575214	-0.312379	-0.163518	-0.31719	-0.699953	-0.435307	-2.85202	-2.59084	-1.58921	-1.26073	0.862916	0.434223	-0.160273	-0.866828	0.72685	-0.0438738	-0.779561	-2.1253	0.0799104	-0.0669903	0.0105161
WBGene00227527	-0.345348	0.0111344	0.243003	-0.16433	-0.346757	-0.178384	-0.269265	-0.204235	0.298234	0.0194098	-0.241183	-0.144157	-0.378348	-0.296159	0.115275	-0.231387	-0.348305	-0.28207	-0.128976	-0.620059	-0.708672	-0.736673	-0.243895	-0.474895	-0.233257	-0.416487	-0.349121	-0.205631	-0.48544	-0.568928	-0.088624	-0.632329	-1.25008	-0.799688	-0.982617	-1.2154	-1.09121	-0.849015	0.097494	-0.000195275	0.0458575	-0.274122	-0.522036	-0.66173	-0.462969	-0.831869	-0.509023	-0.30321	-0.424287
WBGene00227529	-0.498107	-0.6147	-0.427443	-0.724575	-0.251153	0.0238903	-0.378342	-0.718337	-0.00692694	-0.114049	-0.288732	-0.623748	-0.6475	-1.03752	-1.44456	-1.00133	-1.46287	-0.882043	-1.26919	-1.22435	-1.12099	-2.06844	-1.51201	-1.27193	-0.530158	-1.19987	-1.16571	-0.541641	-0.896843	-1.24236	-0.950977	-1.80601	-2.88129	-3.33365	-2.71144	-3.32933	-2.5534	-2.79929	-0.695788	-0.715699	-0.761939	-0.81957	-1.24853	-1.04799	-1.8399	-1.6164	-1.02202	-1.1184	-1.2375
WBGene00227551	-0.373411	-0.329348	-0.458432	-0.607102	-0.53579	-0.165293	-0.435996	-1.13454	-0.398105	-0.731924	-0.91318	-0.633183	-1.11335	-0.8143	-0.761244	-0.709081	-0.419292	-1.16979	-0.327088	-0.27123	-0.0907498	-0.196439	0.1725	0.500051	-0.0114133	0.08124	0.0423092	-0.101913	0.328337	0.127538	-0.265053	-0.0470504	-2.2436	-1.55871	-3.75155	-4.0082	-2.20226	-1.87337	-0.611814	-0.65988	-0.855989	-0.607544	-0.626658	-0.424036	-0.147391	0.0308358	0.0315607	0.0155481	-0.743833
WBGene00227557	0.0530078	-0.56582	-0.00243301	0.0187953	-0.353065	-0.656786	-0.308406	-0.338347	-0.183564	-0.460396	-0.347543	-0.190732	-0.834899	-0.25877	-0.460553	-0.852272	-0.11297	-1.84315	-0.672646	-0.122349	-0.800821	-1.1251	-0.309028	-0.421906	-0.570378	-0.507914	-0.71183	-0.598971	-0.335063	-1.06206	-0.2418	-2.78676	-1.77426	-1.25852	-3.05068	-3.53045	-3.04243	-1.98094	-1.03768	-0.586557	-0.827326	-0.943355	-1.08153	-0.493414	-0.763118	-0.920434	-1.10729	-0.418503	-1.24477
WBGene00227574	-0.822547	-0.0929133	-0.822547	-0.398505	-0.361115	-0.822547	-0.241967	-0.213531	-0.262883	-0.113817	-0.352554	-0.421588	-0.125333	-0.60364	-0.822547	-0.822547	-0.040182	-0.822547	-0.822547	-0.111791	-0.514059	-0.822547	-0.336252	-0.547384	-0.105093	-0.431697	-0.544461	-0.50888	-0.822547	-0.432732	-0.0785622	-0.822547	-0.822547	-0.485068	-0.822547	-0.391838	-0.521669	-0.822547	-0.516748	0.143353	-0.822547	-0.454077	0.0687582	-0.295147	-0.370235	-0.822547	-0.822547	-0.822547	-0.434571
WBGene00227575	-0.227978	-0.746614	1.5143	0.694755	-0.469968	0.192242	-0.363007	0.340675	0.0690981	0.579436	0.783031	1.01974	0.91051	0.877088	1.00814	0.705849	-0.350155	0.249853	0.0394947	-0.0341238	-1.03048	-1.72072	-0.715045	-1.4177	-0.699889	-0.870013	-1.0048	-0.800913	-0.920409	-1.42725	-0.501772	0.862512	0.42572	0.546643	-0.675861	0.0292169	-0.460402	-0.442296	0.851263	0.752613	0.662977	0.816563	0.537285	0.059483	0.120425	-0.402048	0.613095	0.514088	0.669918
WBGene00227583	-0.678639	-0.678639	-0.678639	-0.678639	-0.194565	-0.299888	-0.678639	-0.289253	-0.678639	-0.211743	-0.185428	-0.258975	-0.344129	-0.278087	-0.678639	-0.678639	-0.678639	-0.678639	0.0600677	0.0732046	-0.678639	-0.678639	-0.379666	-0.678639	-0.404018	-0.678639	-0.0210029	-0.678639	-0.678639	-0.516138	-0.678639	-0.678639	-0.161057	-0.678639	-0.678639	-0.678639	-0.365017	-0.678639	-0.678639	-0.32755	-0.678639	-0.678639	-0.215354	-0.124043	-0.204295	-0.678639	-0.209682	-0.0967364	-0.272773
WBGene00227587	-0.602234	-0.442682	-0.926826	-0.263682	-0.0924912	-0.963659	-0.982511	0.124163	-0.0710246	0.15743	-0.436113	-0.665071	-0.505343	-0.682949	-2.50233	-0.43159	-1.08965	-0.815443	-1.07682	-0.147168	-1.57401	-3.4155	-1.57575	-1.88897	-1.95114	-1.05479	-1.80906	-2.01761	-2.05784	-1.51549	-0.980685	-0.812773	-1.22353	-1.12137	-3.57369	-3.33916	-3.44232	-1.90653	-0.443608	-0.99262	-0.669376	-0.103708	-0.919694	-0.845147	-1.33227	-1.78505	-0.732129	-0.310411	-0.863041
WBGene00227597	0.0189216	0.372819	-1.50581	0.134989	-0.648369	-0.00694431	0.0220518	-0.172774	-0.653943	-0.0153012	0.14059	0.083235	-0.294362	-0.14915	-0.554793	-0.301573	-0.586605	-0.219243	-1.50581	-0.274912	-0.324308	-0.405544	-0.200425	-0.157985	-0.122657	-0.248388	-0.149611	-0.482665	-0.440479	-0.133955	-0.227518	0.247416	-0.188373	-0.155576	-0.347372	-0.387251	-0.451886	-0.138531	-0.235194	-0.158421	-0.190143	-1.0754	-0.284343	-0.181696	-0.976743	0.0244017	-0.447787	-0.337838	-0.254529
WBGene00227614	-2.2805	-2.2805	-0.265595	-1.09586	0.439018	-0.717198	-1.06495	-0.0631079	-0.792862	-0.727571	-0.413883	-0.241869	-1.34356	-2.2805	-2.2805	-0.51428	-2.2805	-0.397359	0.145584	-0.476389	-1.37388	-2.2805	-2.2805	-1.45846	-1.4876	-1.17355	-0.983811	-1.36093	-0.8933	-0.383925	-2.2805	0.261439	-1.41695	-0.446459	-2.2805	-2.2805	-0.573715	-1.05007	0.368028	-0.796535	-0.0888271	0.138647	-0.489789	-0.625393	-1.03089	-0.262203	-1.04242	-1.11786	-0.282256
WBGene00227631	-0.111913	-1.10473	-0.333843	-1.18781	-0.776932	-0.610516	-0.839956	-1.01479	-0.693636	-0.45084	-0.491978	-0.394161	-0.512229	-0.640829	-1.44647	-0.203669	0.173566	-0.738527	-1.57897	-0.815172	-1.45257	-1.61845	-1.64658	-1.29005	-1.32317	-0.837803	-1.2815	-1.23955	-1.20188	-0.840774	-1.52564	-1.51804	-1.134	-1.1117	-1.22009	-1.36463	-1.47029	-0.973061	-1.08965	-1.11496	-1.32254	-1.31417	-0.572111	-1.34377	-1.12416	-1.17325	-0.88725	-0.971242	-1.90346
WBGene00227635	1.26877	-2.21199	0.341035	-0.306906	-0.960299	-0.0642425	0.517562	0.094459	0.287895	0.687112	-1.36284	0.189593	-0.112513	0.354872	0.304949	1.04583	0.874628	1.3746	0.833353	-0.444161	0.704478	0.605441	-0.100843	0.640847	0.628043	-0.296952	0.0626732	-0.057858	0.300948	0.242277	1.21976	1.12712	0.440057	1.0734	1.29484	1.05696	1.24374	0.711531	1.39529	0.887307	0.648942	0.789347	0.515072	0.129639	1.25401	1.06501	1.09617	0.409967	0.67822
WBGene00227648	-0.2594	-0.0180232	-0.703347	-0.249073	-0.240487	-0.0988628	-0.119827	-0.368991	-0.432602	-0.3262	-0.0341652	-0.680464	-0.937988	-0.7552	-1.49899	-1.03234	-0.768054	-0.873149	-0.630284	-0.634473	-0.756699	-0.915321	-0.674186	-0.677632	-0.385517	-0.484495	-0.65778	-0.697131	-1.01829	-0.978056	-1.44953	-1.11186	-1.97855	-2.08653	-3.28994	-2.64866	-1.90987	-2.25399	-0.87757	-0.983494	-0.905961	-0.974146	-0.98608	-0.66251	-1.14874	-0.680027	-0.244633	-0.520163	-1.5676
WBGene00227655	0.418478	-1.80184	0.248973	-0.618837	-0.268265	-0.210661	0.333393	0.0855462	0.192298	0.174119	-0.139636	0.603106	0.304594	-0.0462999	0.0683826	0.399235	0.0249524	-0.93348	0.0508921	0.210147	-0.624154	-0.375308	-0.917382	-0.451561	-0.414783	-0.318145	-0.371079	-1.01126	-0.874052	-0.197337	-0.523832	0.139611	-0.57083	0.277507	-1.041	-0.334637	-0.755824	-0.578821	0.612243	0.799618	0.22265	0.130868	0.132406	0.223986	0.581356	0.0821154	0.629356	0.193338	0.634595
WBGene00227663	0.075811	0.069517	0.182521	-0.0385988	0.15412	0.206883	-0.73314	-0.463344	-0.153756	-0.0470496	-0.0734739	-0.269039	-0.107371	-0.494768	0.421328	0.0575005	-0.271342	-0.0138198	-0.880024	-0.101917	-0.941714	-1.30317	-0.653252	-0.351007	-0.921725	-0.894871	-0.19801	-0.653525	-0.563221	-0.666417	-0.674824	-0.526038	-2.10447	-2.03501	-2.17823	-3.56498	-2.55624	-2.13658	0.180373	-0.0433391	-0.360899	0.0419852	-0.676742	-0.797123	-0.298232	-1.18879	-0.588107	-0.394399	0.29951
WBGene00227673	0.273507	-0.370251	-0.225543	-0.455584	-1.26218	-0.60636	-0.904862	-0.161619	-0.377227	-0.317342	0.028495	-0.714259	-0.55905	-0.190833	-0.23681	-0.913623	-0.281375	-0.0207684	0.116665	0.139449	-2.02543	-1.24741	-0.527311	-1.55645	-1.05429	-0.737466	-1.01611	-1.49442	-0.944248	-0.905479	-0.0311569	-0.335119	-0.0514524	-0.0642822	-0.183099	-0.772553	-0.770015	-0.240087	-0.0794528	-0.0677658	0.0156655	-0.06772	-0.6226	-0.62391	-0.875369	-0.729301	-0.232134	-0.238329	-0.239487
WBGene00227674	-0.523263	0.278765	-0.523263	-0.523263	-0.523263	-0.523263	-0.523263	-0.523263	-0.523263	-0.523263	-0.523263	-0.523263	-0.523263	-0.523263	-0.523263	-0.523263	-0.523263	-0.523263	-0.523263	-0.523263	-0.523263	-0.523263	-0.523263	-0.523263	-0.523263	-0.523263	-0.523263	-0.169009	-0.523263	-0.343579	-0.523263	-0.523263	-0.523263	-0.523263	-0.523263	-0.523263	-0.183102	-0.523263	-0.177676	-0.523263	-0.523263	-0.523263	-0.523263	-0.266348	-0.523263	-0.523263	-0.227379	-0.523263	-0.523263
WBGene00227697	-0.224673	-0.999623	-0.665511	-0.819697	-0.263046	-0.0949089	-0.420786	-0.79215	-0.392007	-0.0405317	-0.0802166	-0.638121	-0.52006	-0.944919	-0.801517	-0.605052	-0.741048	-0.816543	-0.876952	-1.07505	-0.460465	-1.43093	-1.61364	-0.932486	-0.983054	-0.848134	-1.1623	-0.769266	-0.826525	-1.00352	-1.35896	-1.9656	-3.71581	-4.06512	-2.97614	-3.70181	-2.83725	-2.43663	-0.74274	-0.58533	-0.45632	-0.521913	-0.854184	-0.802099	-1.04566	-1.33007	-0.825244	-0.514332	-0.904816
WBGene00227699	-0.272525	0.140083	0.195934	-0.0157058	0.141156	-0.0675503	-0.0960228	0.0730259	0.0255763	-0.20921	-0.0902685	-0.0283897	-0.0246439	0.152345	0.0240329	-0.017399	0.18661	-0.0761182	-0.0556934	0.0625621	0.0158453	0.231952	0.153863	0.189693	-0.022198	-0.0328549	0.19972	-0.021799	-0.0389599	0.197462	-0.287509	0.0351463	0.109343	-0.0798053	-0.177674	-0.364701	-0.380649	-0.0805019	0.104965	-0.162131	-0.0214406	-0.285443	0.195704	-0.0147943	0.0979524	-0.0564208	-0.0861835	-0.15205	-0.0403895
WBGene00227702	0.644818	1.00087	-0.275019	-0.376163	-0.622906	-0.0284147	-0.115542	0.114055	-0.928549	0.0211381	-0.583831	0.0504827	0.103183	-0.0759998	0.57962	0.10873	0.195877	-0.277164	-0.264026	0.0282974	0.563259	0.722019	0.755689	0.675841	0.348265	0.449064	0.398313	0.321152	0.423321	0.893777	0.548235	0.00420347	-0.177703	-0.579558	-0.313701	-1.30697	-0.247909	0.160905	-0.330362	-0.176124	0.20862	0.377719	0.437958	-0.196394	0.397399	0.392344	0.278253	0.10285	0.306629
WBGene00227705	-0.547438	-0.812398	-1.83208	-1.30592	-0.396228	-0.553074	-0.674735	-0.677314	-0.205681	-0.271246	-0.589548	-0.64795	-0.876095	-0.648384	-0.0269235	-0.472351	-0.274771	-1.70579	-0.931556	-1.08095	-1.14579	-1.03015	-1.82753	-0.396438	-1.10816	-0.70517	-0.798957	-0.952557	-0.602204	-1.01635	-0.955357	-0.931575	-2.08689	-2.14754	-3.38701	-4.83279	-2.64861	-1.9439	-0.700263	-0.603109	-0.26855	-0.575984	-1.32666	-0.913017	-0.952031	-0.793514	-0.583602	-0.436819	-0.522857
WBGene00227708	-0.236588	-0.504536	0.703956	-0.148787	-0.580639	-0.152555	-0.376487	-0.0761857	0.0256674	0.079313	-0.211326	-0.136357	-0.207135	0.104924	-0.320202	-0.594551	-0.0037345	0.199485	-0.0102288	-0.409572	-0.980941	-0.524189	-0.0487075	-0.307279	-0.651931	-0.666325	-1.11199	-1.03013	-0.992849	-0.818413	-0.470614	-0.617015	-0.483887	-0.0370643	-0.197715	-0.900501	-0.526172	-0.131825	0.315421	-0.178882	-0.313117	0.262205	-0.190036	-0.162156	-0.267697	-0.09535	-0.0476005	-0.111186	-0.375286
WBGene00227710	0.63071	0.182336	0.389429	0.458878	0.242553	0.000464138	0.0106766	-0.249989	0.486724	0.271795	0.0842686	-0.632558	0.179167	0.0779454	0.100157	-0.527606	0.0377047	-0.202623	-0.021091	-0.295377	-1.06294	-1.53641	-0.529151	-0.847516	-0.693474	-0.48222	-0.629603	-0.510578	-1.18196	-0.738601	-0.0531172	-1.27739	-0.778603	-0.761465	-0.257278	-0.959684	-1.09192	-1.07794	0.0378443	-0.00524032	0.1074	-0.479676	0.0577722	-0.313111	-0.573865	-0.605608	-0.170359	0.217657	-0.129467
WBGene00227729	-0.598153	-0.00501496	-1.88951	-1.35317	-0.600942	-0.732982	-1.12503	-0.920588	-0.634033	-0.27613	-0.659531	-0.952668	-0.643034	-0.30922	-0.830159	-0.788454	-0.368957	-0.483447	-1.35476	-0.624163	-0.440576	-1.05946	-0.483913	-0.495481	-0.935886	-1.16115	-0.954198	-0.569337	-0.70841	-1.02829	-2.1302	-2.38404	-1.54598	-1.81907	-2.18936	-2.19956	-1.68478	-1.39762	-1.50063	-1.31315	-1.25004	-1.39451	-0.900186	-1.72521	-1.98457	-2.01712	-1.14	-0.906829	-1.02165
WBGene00227748	-0.0784803	-0.967083	-0.967083	0.0117403	-0.079389	-0.412172	-0.967083	0.0393159	-0.280591	-0.55932	-0.158546	-0.175487	-0.309363	-0.773016	-0.967083	0.0273338	0.141545	-0.255835	-0.307966	0.0509954	-0.330354	-0.534372	0.0424331	-0.388987	-0.185255	-0.611792	-0.260044	-0.576108	-0.692572	-0.612784	-0.967083	0.101215	-0.0308861	-0.144634	-0.0132065	-0.216638	-0.343597	-0.196986	-0.205251	-0.448943	-0.234773	-0.633165	-0.302295	-0.18728	-0.552547	-0.967083	-0.557447	-0.339771	-0.0519164
WBGene00227772	-0.120797	1.02958	-0.567205	-0.397587	-0.351724	-0.0690162	-0.153161	-0.208975	-0.583763	-0.119962	-0.401978	-0.247013	-0.440686	-0.279218	-0.298081	-0.413479	-0.325858	-1.08556	-0.709575	-0.402836	0.00225098	-1.03892	0.165456	0.141744	-0.411119	-0.254487	-0.404424	-0.0257968	-0.2527	-0.201548	-0.498996	-0.219722	-2.4259	-1.83785	-5.37437	-3.63788	-1.97023	-2.10407	-0.461412	-0.240939	-0.840536	-0.967087	-0.554789	-0.790501	-1.48129	-1.25148	-0.439783	-0.336139	-0.0165645
WBGene00227790	-0.366038	-0.191997	-0.524844	-0.194469	-0.305869	-0.0782193	-0.331602	-0.549711	-0.221219	-0.180347	-0.625949	-0.555628	-0.945624	-0.86178	-1.08742	-1.51637	-1.15147	-0.779624	-1.00762	-0.627207	-1.90467	-1.97527	-1.23268	-1.12527	-0.861871	-1.22737	-1.5069	-0.899488	-1.47114	-1.48116	-0.998475	-1.22898	-1.91109	-1.72187	-2.16314	-2.29691	-1.80883	-2.25791	-0.114766	-0.283638	-0.243696	-0.459414	-0.374431	-0.98091	-1.80602	-1.57671	-0.949829	-0.724139	-1.67216
WBGene00227798	-0.0416961	-0.153892	0.0891856	-1.46932	-1.62788	-1.53162	-1.06623	-0.0873261	-0.322985	-0.522586	-0.523252	-0.464089	-0.519937	-0.179408	0.673649	-1.09951	-0.75387	-0.510298	-0.0276459	0.0414364	-0.526772	-0.866504	-0.312688	-0.26224	-0.017234	-0.921755	-0.50089	-1.87407	-1.4646	-1.25824	0.0300867	-0.14865	-0.457235	-1.11167	-1.74429	-2.82407	-2.09363	-2.40198	-0.862769	-0.259828	-0.576443	-0.0831675	-0.243932	-0.599297	-0.749849	-0.0217614	-0.0517735	0.243053	-0.473203
WBGene00227808	0.0949452	-1.01637	-1.01637	0.201402	-0.468172	-0.0960149	-0.179936	-1.01637	-0.348988	-0.166942	-0.457813	-0.240645	-0.0216435	-0.27099	-1.01637	-1.01637	-0.0765629	-1.01637	0.229314	-1.01637	-1.01637	-0.785427	-0.67795	0.107302	-1.01637	-0.257664	-0.688593	-0.810771	-0.655666	-0.832502	-0.123705	-1.01637	-0.672678	-1.01637	-1.01637	-0.722193	-0.661354	-0.48935	0.189072	0.0138292	-0.301911	-1.01637	0.0576188	-0.252862	-0.479203	-0.387171	0.0675629	-0.357241	-0.556826
WBGene00227814	-0.809035	-0.274664	0.189718	-0.0348332	0.113642	-1.03435	-0.430783	0.177355	0.165539	0.306175	-0.281638	0.0969588	0.29944	-0.372548	-0.844985	-0.479539	0.240601	0.269677	-1.57689	0.218715	-0.418961	-0.65547	-0.326551	0.213771	0.0779725	-0.918263	-0.171907	-1.04621	-0.133954	0.051028	-1.21152	0.363678	0.206402	0.105576	-3.59595	-1.6553	-2.56532	-1.34388	0.538402	-0.0949506	-0.742179	0.385517	0.289419	0.0482214	0.677273	0.929363	0.584331	-0.249951	-0.414475
WBGene00227823	-1.12328	-0.637643	-0.155385	-0.234191	-0.182101	-0.582845	-0.226758	-0.282876	-0.479532	-0.567081	-0.41505	-0.46754	-0.410162	-0.35949	-0.567209	-0.198671	-0.986941	-0.582062	-1.02802	-1.17816	-0.78749	-0.965143	-0.545799	-0.914595	-0.814798	-1.297	-0.627845	-0.613443	-0.995033	-0.688914	-1.88713	-0.580604	-0.629338	-0.742975	-1.13491	-1.63757	-1.30916	-0.882698	-0.555903	-0.700571	-1.40288	-0.465311	-1.53193	-0.599849	-1.49512	-0.708125	-0.335035	-0.626609	-0.473103
WBGene00227830	-0.896	-0.208372	-0.896	-0.260421	-0.896	-0.577216	-0.677564	-0.333804	-0.896	-0.896	-0.473363	-0.896	-0.616501	-0.557677	-0.123664	-0.896	-0.896	-0.896	-0.896	-0.896	-0.627819	-0.472366	-0.647692	-0.658564	-0.896	-0.550146	-0.655883	-0.748209	-0.630469	-0.764291	-0.896	-0.896	-0.896	-0.896	-0.896	-0.681588	-0.896	-0.896	-0.268934	-0.896	-0.165141	-0.339505	-0.896	-0.54742	-0.896	-0.415573	-0.350757	-0.896	-0.896
WBGene00227840	-1.10628	-1.10628	-1.10628	-0.634571	-1.10628	-0.405231	-0.840377	-0.699498	-0.742315	-1.10628	0.1078	-1.10628	-0.762634	-0.686426	-0.0889174	-1.10628	0.436818	-1.10628	-1.10628	-1.10628	-1.10628	-0.729537	-1.10628	-0.194498	0.189843	-0.08437	-0.365062	-0.770981	-0.516998	-0.560185	-1.10628	-1.10628	-0.797344	-1.10628	-1.10628	-1.10628	-1.10628	-0.414438	-0.51667	-0.219007	-1.10628	-0.704427	-0.247779	-0.343439	-0.598133	-1.10628	-0.60469	-0.857483	-1.10628
WBGene00227856	-0.395158	-0.395158	-0.395158	-0.395158	-0.395158	-0.395158	-0.395158	-0.395158	-0.395158	-0.395158	-0.395158	-0.395158	-0.395158	-0.395158	-0.395158	-0.395158	-0.395158	-0.395158	-0.395158	-0.395158	-0.395158	-0.395158	-0.395158	-0.395158	-0.395158	-0.395158	-0.395158	-0.395158	-0.395158	-0.395158	-0.395158	-0.395158	-0.395158	-0.395158	-0.395158	-0.395158	-0.395158	-0.395158	-0.395158	-0.395158	-0.395158	-0.395158	-0.395158	-0.395158	-0.395158	-0.395158	-0.395158	-0.395158	-0.395158
WBGene00227863	-0.430891	-0.972756	-0.363361	-0.777792	0.0813825	-0.856523	-1.14544	-0.123225	-0.0953327	0.161657	-0.188925	-0.276931	-0.56405	-0.683751	-0.115699	-1.34296	-0.613672	-0.361729	-0.118956	-0.269899	-0.921136	-1.78959	-0.937236	-0.762755	-0.653171	-1.13935	-0.731774	-1.28391	-1.51618	-1.15915	-1.23732	-0.561625	-1.99936	-1.771	-3.71922	-4.22621	-3.50212	-2.41227	0.51171	-0.377457	-0.702326	-0.804982	-0.610182	-1.18558	-1.07575	-0.761713	-0.491126	-0.108333	-0.308797
WBGene00227873	-0.420912	-0.900103	-0.488836	-0.493277	-0.575981	-0.404755	-0.494989	-0.698097	-0.138504	0.0428305	-0.0637768	-0.38963	-0.557412	-0.742004	-0.996697	-0.800555	-1.42199	-1.21858	-0.935583	-1.09586	-1.71572	-2.44789	-1.55107	-1.60476	-1.19255	-1.18251	-1.11774	-1.09935	-1.58853	-1.4263	-1.1682	-1.21655	-2.01226	-2.61693	-4.30403	-3.29464	-3.5264	-2.84033	-0.807568	-0.983685	-0.593837	-0.635841	-1.12174	-0.700525	-1.43623	-2.14619	-1.10953	-1.06196	-1.51855
WBGene00227876	0.0675879	-0.51346	-0.114236	0.0384757	-0.0436427	0.228699	0.129038	-0.215163	-0.0408947	0.197344	0.0978111	-0.213394	-0.021396	-0.287023	-0.332494	-0.282379	-0.0336257	-0.759206	-0.298906	-0.336404	-0.665895	-0.933103	-0.921689	-0.684496	-0.49658	-0.731079	-0.380486	-0.562404	-0.633918	-0.68073	-0.185271	-0.815658	-1.46959	-1.45511	-1.92014	-1.65482	-1.47721	-1.53271	-0.497267	-0.551577	-0.426966	-0.416464	-0.430626	-0.239249	-0.458042	-0.588507	-0.00670643	-0.0925025	-0.69861
WBGene00227910	0.112664	0.571886	0.473643	0.406063	-0.405523	-0.200048	0.214128	-0.0269318	0.582007	0.294539	0.0481456	0.325057	0.0691149	0.252217	1.05814	1.02554	1.10072	1.52366	0.758455	0.73986	0.200044	0.266914	0.215523	0.128809	0.623698	-0.637722	-0.0558896	0.0249512	-0.254284	0.524576	0.119907	0.0305912	-0.466762	0.642529	-0.994714	-0.844567	0.225561	0.407499	1.0096	0.345382	0.47639	0.540995	-0.142929	0.248735	-0.0115759	0.597186	0.884083	0.631959	1.10958
WBGene00227921	-0.679691	-0.679691	0.178043	-0.181029	-0.144202	-0.679691	-0.167754	-0.233094	-0.0505554	0.0846659	-0.135869	-0.204136	0.0744654	-0.398846	0.463898	-0.679691	-0.679691	-0.679691	-0.679691	-0.679691	0.0559988	-0.679691	0.297366	0.112119	-0.0151319	0.0183057	-0.679691	-0.0827972	-0.303013	-0.326766	-0.679691	-0.679691	-0.679691	-0.269311	0.319218	-0.36384	-0.100512	-0.161365	0.552996	-0.270528	-0.679691	-0.0100731	-0.679691	-0.679691	-0.15312	-0.679691	-0.679691	-0.375671	-0.679691
WBGene00227930	-0.769156	-1.37096	-1.21165	-0.5089	-1.51858	-1.30227	-1.18994	-0.261217	-0.599471	-0.500024	-0.825513	-0.577509	-0.438766	-0.632739	-0.778252	-2.2391	-0.526661	-0.592054	-0.83547	-1.16502	-0.451167	-0.720464	-0.867598	-1.10806	-1.20696	-1.12869	-0.901917	-0.939813	-1.05157	-1.32084	-1.1002	-0.730204	-1.97271	-1.70256	-2.28461	-1.86571	-1.94467	-1.48485	-0.493325	-1.07089	-1.29511	-0.90292	-0.623472	-0.857924	-1.26415	-1.20853	-0.639271	-0.672394	-1.227
WBGene00227944	-0.510453	-0.510453	0.145646	-0.510453	-0.510453	-0.239837	-0.324582	-0.510453	-0.510453	-0.510453	-0.510453	-0.510453	-0.510453	-0.351661	-0.510453	-0.510453	-0.510453	-0.510453	-0.510453	-0.510453	-0.510453	-0.368438	-0.299317	-0.308509	-0.510453	-0.510453	-0.510453	-0.510453	-0.510453	-0.398131	-0.510453	-0.510453	-0.510453	-0.510453	-0.510453	-0.510453	-0.288487	-0.510453	-0.284634	-0.510453	-0.510453	-0.510453	-0.510453	-0.510453	-0.510453	-0.510453	-0.510453	-0.510453	-0.510453
WBGene00227946	-0.857355	-0.857355	0.381247	-0.857355	-0.0863878	-0.229941	0.358555	-0.857355	-0.857355	-0.38843	-0.857355	-0.857355	0.230767	-0.857355	-0.857355	-0.857355	-0.857355	0.714795	-0.857355	-0.857355	-0.00775881	0.0695082	-0.345074	-0.857355	0.256767	-0.857355	0.134474	-0.857355	-0.0134932	-0.189449	0.706586	0.298694	-0.33818	-0.267405	0.58654	-0.403891	-0.857355	-0.389921	-0.315839	-0.857355	-0.857355	-0.220951	-0.857355	-0.857355	-0.0993032	0.0065684	0.0933634	-0.420953	-0.857355
WBGene00227947	-1.27177	-1.27177	0.82248	0.184961	0.25619	-1.27177	0.464762	-1.27177	0.00558235	-1.27177	-1.27177	-1.27177	-1.27177	0.102645	0.812826	0.641383	-1.27177	-1.27177	0.65106	-1.27177	0.617356	-0.353692	0.746706	-1.27177	0.238225	-1.27177	-0.13313	-0.419828	-1.27177	0.116687	-1.27177	-1.27177	-1.27177	0.429798	0.592838	-0.204786	0.338431	0.6635	-1.27177	0.427003	0.493867	-1.27177	-1.27177	-0.269813	-1.27177	0.376194	-1.27177	-0.232834	-1.27177
WBGene00227948	-1.07508	-1.07508	-1.07508	0.57813	0.0253703	-1.07508	-0.345202	-1.07508	-1.07508	-0.334483	-0.301296	0.299623	-1.07508	-0.103947	-1.07508	-1.07508	-1.07508	-1.07508	0.776262	-1.07508	-1.07508	-0.470587	-0.27962	-0.302991	-0.325672	-0.0904572	-1.07508	-0.520929	-1.07508	-0.566144	-1.07508	-1.07508	-0.271017	-0.184407	-1.07508	-1.07508	-0.252743	-1.07508	0.106461	-0.186522	0.229763	-0.129106	-0.00577942	-0.405591	-1.07508	-1.07508	0.00278126	-0.0505552	-0.0953647
WBGene00227950	0.343189	0.185614	0.432749	0.438696	0.480738	0.549877	0.550619	0.264647	0.503116	0.396831	0.499151	0.373081	0.294667	0.346754	0.309528	0.124382	0.441697	0.236873	0.326215	0.280793	0.363947	0.31994	0.365516	0.584652	0.132539	0.308798	0.322486	0.294209	0.293882	0.157955	0.242134	0.0430337	-0.171018	-0.0705211	-0.66671	-0.562152	-0.29563	-0.270297	-0.111902	0.0156253	0.249525	0.197507	-0.0236509	0.401337	0.379718	0.380172	0.302647	0.378098	0.220691
WBGene00227951	-0.530142	-0.530142	-0.530142	-0.530142	-0.530142	-0.530142	-0.530142	-0.530142	-0.530142	-0.530142	-0.530142	-0.530142	-0.530142	-0.530142	-0.530142	-0.530142	-0.530142	-0.530142	-0.530142	-0.530142	-0.530142	-0.280828	0.0522155	0.0328102	-0.530142	-0.0542748	-0.530142	-0.530142	-0.530142	-0.177531	-0.530142	-0.530142	-0.530142	-0.530142	-0.530142	-0.217173	-0.530142	-0.530142	-0.151666	-0.530142	-0.530142	-0.530142	-0.530142	-0.530142	-0.530142	-0.530142	-0.530142	-0.530142	-0.530142
WBGene00227952	-0.582834	-0.582834	-0.582834	-0.0288452	-0.582834	0.366713	-0.582834	-0.582834	-0.134305	-0.582834	-0.582834	-0.582834	-0.582834	-0.582834	-0.582834	-0.582834	-0.582834	-0.582834	-0.582834	0.30414	-0.582834	-0.582834	-0.582834	-0.212197	-0.226474	-0.582834	-0.582834	-0.582834	-0.582834	-0.582834	-0.582834	0.348618	-0.582834	-0.582834	-0.582834	-0.582834	-0.582834	-0.582834	-0.582834	-0.135776	-0.582834	-0.582834	-0.582834	-0.582834	-0.582834	-0.582834	-0.582834	-0.257772	-0.582834
WBGene00227955	-0.62788	-0.62788	-0.62788	-0.62788	-0.62788	-0.62788	-0.62788	0.225022	-0.62788	-0.62788	-0.323697	-0.62788	-0.274946	-0.62788	-0.62788	-0.62788	-0.62788	-0.62788	-0.62788	-0.62788	-0.62788	-0.410586	-0.311691	-0.324627	-0.336958	-0.198467	-0.62788	-0.62788	-0.291334	-0.315402	-0.62788	0.556664	-0.30687	-0.62788	-0.62788	-0.352253	0.0965111	-0.62788	-0.0649278	-0.257854	-0.226804	-0.222823	-0.142951	-0.050319	-0.131693	-0.049395	-0.62788	-0.172672	-0.62788
WBGene00227989	-0.765412	-0.765412	-0.765412	-0.765412	-0.765412	-0.765412	-0.765412	-0.765412	-0.765412	-0.765412	-0.765412	-0.765412	-0.765412	-0.765412	-0.765412	-0.765412	-0.765412	-0.765412	-0.765412	-0.765412	-0.765412	-0.765412	-0.765412	-0.765412	-0.765412	-0.765412	-0.765412	-0.765412	-0.765412	-0.765412	-0.765412	-0.765412	-0.765412	-0.765412	-0.765412	-0.765412	-0.765412	-0.765412	-0.765412	-0.765412	-0.765412	-0.765412	-0.765412	-0.765412	-0.765412	-0.765412	-0.765412	-0.765412	-0.765412
WBGene00228025	-0.790385	-0.790385	-0.790385	0.16278	0.230931	0.463371	0.187369	0.0660729	-0.00141597	-0.790385	-0.790385	-0.790385	-0.790385	-0.790385	-0.790385	-0.790385	-0.790385	0.716449	-0.790385	1.16657	-0.058825	-0.790385	-0.790385	-0.790385	-0.149748	-0.790385	1.00736	-0.790385	0.323729	-0.384109	-0.790385	-0.790385	-0.0932395	-0.790385	-0.790385	-0.790385	-0.790385	-0.790385	0.324155	-0.790385	0.0514634	0.0584649	0.195591	-0.790385	0.214446	0.349199	-0.790385	-0.790385	0.0955201
WBGene00228040	-0.818424	-0.0307878	-0.818424	-0.323573	-0.818424	-0.156032	-0.503696	-0.818424	-0.818424	0.185606	-0.818424	-0.818424	-0.818424	-0.818424	0.0410875	-0.818424	-0.818424	-0.818424	-0.059228	-0.0480543	-0.444352	-0.276386	0.526867	0.217046	-0.153218	-0.818424	-0.477429	-0.818424	-0.0841904	-0.616119	-0.818424	-0.0119347	-0.46286	-0.413352	-0.818424	-0.316814	-0.818424	-0.498926	0.390901	-0.818424	-0.152851	-0.147994	-0.305476	-0.818424	-0.818424	-0.818424	-0.158449	-0.818424	-0.818424
WBGene00228048	-0.887949	-0.887949	-0.887949	-0.887949	-0.100719	0.0764736	-0.887949	-0.226693	0.239526	-0.122989	-0.887949	-0.185519	-0.303778	-0.211404	-0.887949	-0.887949	-0.887949	-0.887949	0.594101	-0.887949	-0.887949	-0.887949	0.408378	-0.374191	0.0802775	0.126862	-0.36958	0.190221	-0.326719	-0.201519	0.261912	-0.887949	-0.887949	-0.887949	-0.887949	-0.143392	-0.887949	-0.887949	0.328075	-0.280132	-0.887949	-0.232513	-0.887949	-0.887949	-0.887949	-0.010507	-0.887949	-0.431711	-0.20417
WBGene00228087	-0.926984	-0.926984	-0.926984	-0.926984	-0.926984	-0.926984	-0.926984	-0.926984	-0.926984	-0.926984	-0.926984	-0.926984	-0.926984	-0.926984	-0.926984	-0.926984	-0.926984	-0.926984	-0.926984	-0.926984	-0.926984	-0.926984	-0.926984	-0.926984	-0.926984	-0.926984	-0.926984	-0.926984	-0.926984	-0.926984	-0.926984	-0.926984	-0.926984	-0.926984	-0.926984	-0.926984	-0.926984	-0.926984	-0.926984	-0.926984	-0.926984	-0.926984	-0.926984	-0.926984	-0.926984	-0.926984	-0.926984	-0.926984	-0.926984
WBGene00228090	-0.770243	-0.770243	0.466953	0.148153	-0.770243	-0.380296	-0.300625	-0.770243	-0.406828	-0.490048	-0.108091	-0.770243	-0.19691	-0.219322	-0.770243	-0.770243	-0.770243	-0.770243	-0.770243	-0.0123499	0.0856857	-0.557434	-0.460717	-0.473364	-0.485421	-0.770243	-0.770243	-0.770243	-0.440818	-0.464345	-0.770243	-0.770243	-0.770243	-0.406859	0.273406	-0.500377	-0.445893	-0.770243	-0.053221	0.00108623	-0.377757	-0.770243	-0.770243	-0.770243	0.346126	-0.770243	-0.770243	-0.770243	-0.353128
WBGene00228097	-0.554038	-0.554038	-0.554038	-0.177197	-0.554038	-0.554038	-0.554038	-0.554038	-0.554038	-0.331563	-0.554038	-0.554038	-0.275361	-0.554038	-0.554038	-0.554038	-0.554038	-0.554038	-0.554038	-0.554038	-0.554038	-0.554038	-0.306493	0.0164694	-0.150187	-0.554038	-0.554038	-0.406765	-0.554038	-0.554038	-0.554038	-0.554038	-0.554038	-0.554038	-0.554038	-0.554038	-0.293701	-0.0139691	-0.0889837	-0.554038	-0.554038	-0.554038	-0.554038	-0.554038	-0.554038	-0.554038	-0.554038	-0.186338	-0.554038
WBGene00228098	0.146666	0.537992	0.462231	0.25263	-0.0326594	-0.101334	0.0890421	0.168056	0.308434	0.107765	-0.119988	0.116923	0.275252	-0.0157687	0.964165	0.0785327	0.862915	0.889102	0.482823	0.229394	0.168113	0.479613	0.201684	0.0955269	0.367699	0.0909863	0.0878571	-0.35756	-0.296204	0.0415245	0.523299	0.401318	0.166663	0.273361	0.0215937	-0.307132	0.293245	0.22247	0.740422	0.612947	0.621514	0.492663	0.511987	-0.0349833	0.155386	0.292823	0.379891	0.490518	1.27634
WBGene00228107	-0.600029	-0.600029	-0.600029	-0.600029	-0.600029	-0.600029	-0.416046	-0.600029	-0.600029	-0.412083	-0.399544	-0.302112	-0.600029	-0.442771	0.0389956	-0.600029	-0.600029	-0.600029	-0.0563902	-0.600029	-0.600029	-0.600029	-0.391134	-0.247748	-0.600029	-0.600029	-0.600029	-0.475185	-0.600029	-0.488693	-0.600029	-0.600029	-0.600029	-0.600029	-0.600029	-0.278371	-0.600029	-0.412793	-0.210952	-0.352992	-0.600029	-0.136811	-0.600029	-0.437595	-0.600029	-0.600029	-0.600029	-0.427398	-0.31241
WBGene00228108	-0.787629	-0.787629	0.0374281	-0.787629	-0.787629	-0.125186	-0.136457	-0.114273	0.140892	-0.787629	-0.408839	-0.787629	-0.787629	-0.471035	-0.787629	0.176561	0.245984	-0.787629	-0.787629	-0.037794	-0.0631025	-0.0723123	0.827013	0.840451	-0.0329001	-0.0946532	-0.103214	-0.113369	-0.787629	-0.047375	-0.787629	-0.787629	-0.207651	-0.347029	-0.0749788	-0.26098	-0.383265	0.405707	0.801221	0.139374	-0.320942	-0.787629	-0.0426129	-0.463237	-0.242112	0.0386303	-0.127172	-0.158458	-0.299422
WBGene00228117	-1.18765	-1.18765	-0.0299925	-0.215826	-0.789933	-0.207185	-0.120156	-0.644225	-0.260123	-0.0392083	0.0086762	-0.0136009	-0.415557	-0.629338	-0.434784	-0.558727	-1.18765	0.342099	-0.552072	-1.18765	-0.575074	-1.02968	-0.484089	-0.508669	-0.971662	-0.0352749	-0.391869	-0.821835	-0.580158	-0.552994	-0.128201	-0.497643	-0.26141	-0.153493	0.00512803	-0.983895	-0.455581	-0.436918	0.324112	-0.384287	-0.47633	0.181551	-0.182677	-0.515383	-0.798671	-0.203837	-0.250841	-0.700581	-0.0414775
WBGene00228122	-0.650644	-0.650644	-0.650644	-0.650644	-0.650644	-0.650644	-0.038355	-0.650644	-0.155092	-0.252789	-0.650644	-0.650644	-0.650644	-0.650644	-0.650644	-0.650644	-0.650644	-0.650644	-0.650644	-0.650644	-0.650644	-0.650644	-0.217631	-0.650644	-0.650644	-0.650644	-0.650644	-0.650644	-0.650644	-0.393534	-0.650644	-0.650644	-0.650644	-0.650644	-0.650644	-0.650644	-0.650644	-0.650644	0.0459546	-0.650644	-0.650644	-0.650644	-0.650644	-0.650644	-0.650644	-0.650644	-0.650644	-0.650644	-0.650644
WBGene00228129	-0.854371	-0.599678	-0.0112918	0.917529	0.53168	0.344943	0.904198	-0.205775	-0.00975219	0.0409989	0.412914	0.0154736	-0.0772062	0.113602	-1.0479	0.000942978	0.834059	0.580486	0.622303	-0.249423	0.0460276	0.20832	0.297319	-0.0243037	0.49951	0.0904766	0.474045	0.38693	0.254484	0.0867654	0.56599	-0.158859	0.432629	0.51975	1.53716	-0.385281	1.07406	0.862178	0.498565	-0.220007	0.500594	0.287955	-0.264583	0.890646	0.956576	1.07343	0.873888	0.969371	0.518533
WBGene00228130	0.874874	0.399266	0.30994	0.607298	0.400114	0.320727	0.332991	0.41029	0.363783	0.25071	0.148533	0.501716	0.435509	0.522964	0.506976	0.346742	0.553614	0.509218	0.355794	0.454731	0.43073	0.356484	0.4229	0.678774	0.313289	0.170496	0.463784	0.365303	0.345484	0.246471	0.419072	0.090211	0.281269	0.00615007	-0.0313363	-0.317592	-0.132379	-0.00565332	0.3459	0.0035801	0.25012	0.433116	0.270077	-0.0622717	0.425423	0.370187	0.139755	0.411002	0.0565246
WBGene00228145	-1.11791	-1.11791	-1.11791	-1.11791	-1.11791	-0.196948	-0.42092	-0.1774	-1.11791	-0.409467	-0.373836	-1.11791	-1.11791	-1.11791	-1.11791	-1.11791	-1.11791	-1.11791	-1.11791	-0.0375997	-0.305455	-0.78628	-0.350427	-0.375662	-0.400032	-1.11791	-0.369395	-0.82059	-1.11791	-0.650389	-1.11791	-1.11791	-0.638427	-0.568576	-0.106165	-0.430705	-1.11791	-0.411511	-0.311023	-1.11791	-0.527697	-1.11791	-1.11791	-0.484923	-1.11791	-0.29066	-0.685477	-0.255887	-0.493363
WBGene00228157	0.0786777	0.29673	-0.533886	-0.422974	-0.859725	-0.349364	-1.01591	-0.843794	-0.308005	-0.626312	-0.258909	-0.479333	-0.522449	-0.347065	0.29874	-0.362179	-0.404436	0.477377	0.228528	-0.745175	-0.625764	-0.31977	-0.214383	-0.475423	0.0827782	-0.138381	-0.678801	-0.983883	-0.612194	0.212396	-0.110115	-0.189034	-0.145275	-0.544823	-0.223804	-0.95384	0.0515071	0.745808	0.376141	0.0894165	0.57486	-0.262189	0.3367	-0.203077	0.0627957	0.124223	-0.521886	0.0294124	0.605904
WBGene00228158	-0.0373777	-0.0662825	-0.64832	-1.1258	-0.747226	-0.881725	-1.49693	-0.19849	-0.74629	-0.487558	-0.781443	-0.751262	-0.915035	-0.660684	-0.00647856	-0.58652	-0.838556	-0.92778	-0.207236	-0.339667	-0.656014	-0.537622	-0.118632	-0.15575	-0.566827	-0.984964	-0.600651	-0.618217	-1.2209	-0.560632	-0.752373	-0.567964	-0.378874	-0.562168	-0.548258	-1.17924	-1.1079	-0.771619	-0.669677	-0.519562	-0.979074	-0.787721	-0.586974	-1.38349	-0.870551	-0.97012	-0.913003	-0.713395	-0.0694724
WBGene00228163	-1.02971	-0.129786	-1.02971	0.0488773	-0.476606	-0.305771	-0.324361	0.411059	-0.351313	-0.0242403	-0.706599	0.190545	-0.382393	-0.775495	0.770627	0.791971	-1.02971	-1.02971	-1.02971	-0.154657	-0.404946	-1.02971	-1.02971	-1.02971	-0.488721	-1.02971	-0.268931	-1.02971	-1.02971	-0.697372	0.347995	-1.02971	0.0657939	-0.135249	0.210652	0.257797	0.0917939	-0.314266	0.437631	0.427625	-0.301432	-0.294795	0.585321	-0.0143853	-1.02971	-0.0129171	-0.4945	-0.211871	-0.259538
WBGene00228164	-0.43506	-0.43506	-0.43506	-0.43506	-0.43506	-0.43506	-0.43506	-0.43506	-0.43506	-0.43506	-0.43506	-0.43506	-0.43506	-0.43506	-0.43506	-0.43506	-0.43506	-0.43506	-0.43506	-0.43506	-0.43506	-0.43506	-0.122942	-0.43506	-0.43506	-0.43506	-0.43506	-0.43506	-0.43506	-0.43506	-0.43506	-0.43506	-0.43506	-0.43506	-0.43506	-0.43506	-0.43506	-0.43506	-0.43506	-0.43506	-0.43506	-0.43506	-0.43506	-0.43506	-0.43506	-0.43506	-0.43506	-0.43506	-0.43506
WBGene00228201	-0.558715	-0.292647	-0.517625	-0.366855	-0.266703	-0.49935	-0.525484	-0.864293	-0.12245	-0.305342	-0.621902	-0.800782	-1.10266	-0.937298	-0.607981	-0.79606	-0.756787	-1.20201	-0.991269	-1.79546	-1.62601	-2.10966	-1.94568	-1.79336	-0.843847	-0.873151	-1.0459	-0.741663	-1.20488	-1.37598	-1.32417	-2.77988	-2.91546	-3.08173	-2.69731	-3.2986	-2.87607	-2.79885	-0.446152	-0.246663	-0.488574	-0.625698	-1.09685	-0.563508	-1.70417	-1.37207	-0.825752	-1.16202	-1.49132
WBGene00228218	0.138983	-0.215827	0.567361	0.492893	-0.214651	0.733549	0.209022	0.241386	0.589347	0.457802	0.360201	0.424327	-0.147825	0.222984	-0.638513	-0.288398	-0.683547	-0.738527	0.329804	0.0980958	-0.319305	0.382815	-0.393669	-0.755312	-0.239303	0.192907	-0.745519	-0.171538	-0.87244	-0.016141	-2.21336	-0.176192	0.291397	-0.223796	-2.21336	-0.294581	-0.215855	0.0137183	-0.328432	0.21766	0.112529	-0.281888	-0.0745223	-0.0517237	0.250134	-0.0496842	-0.0602779	0.263299	0.550784
WBGene00228228	-0.543462	0.658726	-0.543462	-0.0957798	-0.543462	-0.543462	-0.281127	-0.543462	-0.543462	-0.27554	-0.543462	-0.543462	-0.209592	-0.543462	-0.543462	-0.543462	-0.543462	-0.543462	-0.543462	0.232039	-0.222799	-0.543462	-0.0260334	-0.543462	-0.270904	-0.543462	-0.040912	-0.364791	-0.225895	-0.543462	-0.543462	-0.543462	-0.543462	-0.543462	0.173544	-0.285865	-0.543462	-0.27654	-0.543462	-0.192514	-0.543462	-0.543462	-0.543462	-0.543462	-0.543462	0.0214552	-0.543462	-0.543462	-0.135778
WBGene00228229	-0.456127	-0.456127	-0.456127	-0.456127	-0.456127	-0.456127	-0.456127	-0.456127	-0.456127	-0.456127	-0.456127	-0.456127	-0.456127	-0.456127	-0.456127	-0.456127	-0.456127	-0.456127	-0.456127	-0.456127	-0.456127	-0.456127	1.07443	-0.456127	0.427556	-0.456127	-0.456127	-0.456127	-0.456127	-0.456127	-0.456127	-0.456127	-0.456127	-0.456127	-0.456127	-0.456127	-0.456127	-0.456127	0.516614	-0.456127	-0.456127	-0.456127	-0.456127	-0.456127	-0.456127	0.909548	-0.456127	-0.456127	-0.456127
WBGene00228231	-0.661075	-0.0712788	-0.661075	-0.661075	-0.306829	-0.661075	-0.661075	-0.661075	-0.222721	-0.196137	-0.299607	-0.661075	-0.100701	-0.502091	-0.661075	-0.661075	-0.0229216	-0.661075	-0.099456	-0.661075	-0.432157	-0.29875	-0.285795	-0.661075	-0.46731	-0.661075	-0.661075	-0.535135	-0.434427	-0.366407	-0.661075	-0.0523517	-0.445696	-0.408958	-0.661075	-0.332574	-0.438201	-0.471411	-0.434294	-0.224198	-0.188911	-0.383865	-0.0943967	-0.496802	-0.0817887	0.200163	-0.469685	-0.345982	-0.160379
WBGene00228240	-0.51082	-0.51082	-0.51082	-0.51082	-0.51082	-0.51082	-0.51082	-0.51082	-0.51082	-0.51082	-0.51082	-0.51082	-0.51082	-0.51082	-0.51082	-0.51082	-0.51082	-0.51082	-0.51082	-0.51082	-0.51082	-0.51082	-0.51082	-0.51082	-0.51082	-0.51082	-0.51082	-0.51082	-0.51082	-0.51082	-0.51082	-0.51082	-0.51082	-0.51082	-0.51082	-0.51082	-0.51082	-0.51082	-0.51082	-0.51082	-0.51082	-0.51082	-0.51082	-0.51082	-0.51082	-0.51082	-0.51082	-0.51082	-0.51082
WBGene00228262	-0.556037	-0.556037	-0.556037	-0.556037	-0.556037	-0.215247	-0.316998	-0.556037	-0.556037	-0.556037	-0.296606	-0.556037	-0.556037	-0.556037	-0.556037	-0.556037	-0.556037	-0.556037	-0.556037	-0.556037	-0.266038	-0.556037	-0.0985354	-0.297407	-0.556037	-0.556037	-0.556037	-0.556037	-0.556037	-0.556037	-0.556037	-0.556037	-0.556037	-0.556037	-0.556037	-0.556037	-0.556037	-0.556037	0.19663	-0.239834	-0.556037	-0.556037	-0.556037	-0.556037	-0.556037	-0.556037	-0.556037	-0.556037	-0.556037
WBGene00228265	-0.325033	-1.2778	0.266905	-0.769104	-0.750317	-0.273949	-0.351154	-0.72086	-0.156935	-0.178479	-0.165823	-1.03559	-0.740491	-0.772217	-1.28554	-1.37199	-0.550966	-1.42697	-1.18559	-1.32515	-0.654102	-1.18432	-1.39509	-1.62174	-0.66613	-1.2786	-1.06437	-0.978166	-1.31	-1.14297	-1.242	-1.42569	-1.98179	-2.22228	-2.13495	-2.74905	-1.57016	-2.03654	-0.633547	-1.01755	-0.846921	-0.98671	-1.25368	-0.805148	-1.73409	-1.50696	-1.19338	-0.671995	-1.02377
WBGene00228266	0.294645	-1.01748	-0.868349	-1.57142	-0.690819	-0.953457	-0.228573	-0.925467	-0.454534	0.0768143	-0.319074	-0.609738	-0.376563	-0.771919	-2.47047	-0.162577	0.291177	-0.982398	-0.508175	-1.05043	-1.11062	-1.29246	-2.47047	-1.21412	-0.863925	-0.874999	-1.47905	-0.609072	-1.11928	-0.714212	-0.992523	-2.47047	-1.44233	-1.31966	-2.47047	-1.91469	-0.732536	-1.26758	-0.897221	-1.02807	-0.366632	-0.0969478	-0.740314	-0.355006	-0.713856	-2.47047	-1.04944	-1.12708	-2.47047
WBGene00228290	0.237369	-0.109909	0.776824	-0.107316	0.372645	-0.365168	-0.027565	0.387567	0.0688185	-0.0993488	-0.531325	-0.0826039	0.0683474	-0.26251	0.390383	0.294698	0.177746	-0.303199	0.427512	0.196905	-0.35172	0.236245	-0.157581	0.00716188	0.173222	0.173714	-0.448211	-0.75695	-0.439703	0.106675	0.263075	0.741252	0.199831	0.0102972	-0.459001	-0.00233297	0.147363	0.189041	0.332986	-0.121194	0.0955879	-0.257383	0.381055	0.379389	0.281988	-0.0604499	0.161022	0.516462	0.225398
WBGene00228322	0.0594419	-1.22713	-0.200475	-0.0807067	-0.42309	-0.956603	-0.845107	-0.915569	-0.435655	-0.21765	-0.392909	-0.509484	-0.330707	-1.50873	0.0473241	-0.861051	0.195639	-0.371248	-0.50838	-0.21213	-0.903764	-1.95708	-1.90927	-0.94539	-0.53311	-0.425576	-0.820271	-0.81704	-0.917191	-0.96179	-0.723649	-1.9395	-2.19098	-1.44293	-4.43039	-2.38027	-1.22716	-2.04376	-0.171485	-0.654624	0.0238334	-1.10871	-0.117083	-1.00885	-0.791803	-1.33347	-0.716764	-0.456888	-1.03112
WBGene00228324	1.08809	0.0367831	0.67588	-0.0266865	-1.50769	0.0834006	-0.615742	-0.485748	-1.41697	-0.895215	-0.0732511	-0.164358	-0.686753	-0.931573	-0.895398	-0.849056	0.539873	-0.615953	-1.99206	-1.9471	-1.06592	-0.43227	-0.159797	0.727478	-0.0141261	-0.527952	0.517336	0.0427595	0.395357	0.331255	-1.82527	-0.211483	-1.03788	-0.867314	-1.47385	-3.04397	-1.87777	-2.17263	-0.312026	-0.578711	-0.256103	-1.22382	-0.590675	-1.18487	-0.343722	0.394794	-0.561249	-0.0134306	0.0174902
WBGene00228332	0.396219	-0.0770073	0.616611	0.258463	0.457726	0.249518	0.170769	0.616199	0.688243	0.676019	0.789642	0.602287	0.541297	1.04427	0.599298	-0.379242	0.391895	0.78697	0.545079	1.0987	0.248703	-0.141822	0.00873841	-0.314612	0.0260731	-0.0778349	0.0561642	0.0358455	0.145815	-0.107436	1.11655	1.05595	0.819635	0.337276	-1.00569	0.109544	0.254735	0.229936	0.756917	0.900531	1.05473	0.921817	1.30668	0.17449	0.750155	0.238393	0.467295	1.0938	1.40532
WBGene00228334	0.216421	-0.210449	-0.173321	-0.0682359	-0.368535	-0.472718	-0.921783	-0.138431	-0.125552	-0.419168	-0.385993	-0.206038	-0.703401	-0.6272	-0.606171	-0.87087	-0.665321	-0.323087	-0.629969	-0.827649	-0.19951	-0.154805	-0.33652	-0.58596	-0.167587	-0.44178	-0.956434	-0.731524	-1.00645	-0.374341	-0.336575	0.210807	-0.230707	0.314054	0.419382	0.187466	0.426359	0.276599	0.0215937	-0.505316	-0.61047	-0.262409	-1.30762	-0.589909	-0.584156	-0.358353	-0.330465	-0.255401	0.192039
WBGene00228352	-0.132624	-1.36988	-0.28208	-1.36988	-1.36988	0.139448	-0.447335	-0.718392	-1.13072	-0.51133	-0.467746	-0.516275	-1.1442	-0.979817	-0.291696	-1.36988	-0.0507574	0.286311	-0.804319	-0.165048	-0.976578	-0.924318	-0.529261	-0.883076	-0.586139	-0.287554	-0.235739	-0.685623	-1.15606	-0.585592	-0.383283	-0.751889	-1.16719	-1.13074	-0.499523	-1.19899	-0.101827	-0.692775	-0.483892	-0.641038	-1.10854	-0.725075	-0.298504	-0.967889	0.22907	-0.967112	-0.223998	-0.835512	-0.871122
WBGene00228358	-0.623665	-0.623665	-0.623665	-0.623665	-0.623665	-0.186552	-0.623665	-0.623665	-0.623665	-0.313528	-0.293361	-0.623665	-0.623665	-0.160954	-0.623665	-0.623665	-0.623665	0.307037	-0.623665	-0.623665	-0.623665	-0.623665	-0.623665	-0.294405	-0.623665	-0.623665	-0.290816	-0.623665	-0.623665	-0.438056	-0.623665	0.307729	-0.0228833	-0.217533	-0.623665	-0.325333	-0.262775	-0.623665	0.00386002	-0.623665	-0.623665	-0.17903	-0.0870745	-0.623665	-0.623665	-0.623665	-0.311958	-0.623665	-0.154707
WBGene00228380	-1.10299	-0.821116	-0.407792	-0.624004	-0.698304	-0.564682	-0.564342	-0.615942	-0.394098	-0.237809	-0.418161	-0.484579	-0.810569	-0.813444	-1.47005	-0.778239	-1.76011	-1.61649	-1.18884	-1.61813	-0.734597	-1.48979	-1.03595	-0.707716	-0.828402	-0.733531	-0.927705	-0.571134	-1.06577	-1.03673	-1.98238	-1.83813	-2.41379	-3.1106	-3.46659	-3.87651	-2.72941	-2.4654	-0.89598	-0.871704	-0.748806	-1.0523	-0.88926	-0.950909	-1.50912	-1.61472	-0.948775	-0.978009	-1.54464
WBGene00228383	-0.355265	-0.623662	-0.265824	-0.713766	-0.457096	-0.478881	-0.232692	-0.190154	0.002689	0.244255	-0.277157	-0.196902	0.0333203	-0.348034	-0.180804	0.0400451	-0.472569	-0.972783	-0.231285	-0.463876	-0.781435	-2.13203	-1.58864	-1.47136	-0.659296	-1.23641	-1.10919	-0.716447	-0.876156	-1.14579	-0.096604	-2.17613	-0.760796	-1.21088	-2.41612	-1.5081	-1.65338	-1.01959	0.082039	0.198337	-0.133479	-0.116554	-0.758087	-0.957156	-1.2321	-1.65405	-0.864983	-0.725313	-0.289286
WBGene00228385	1.20244	-0.878709	0.0381545	0.363892	-0.0157652	0.56775	0.264057	0.0909011	0.531395	-0.332484	0.589309	-0.31392	0.427789	0.437193	-1.63547	-0.391686	0.733567	0.263871	0.971279	1.01653	1.03435	0.930193	0.665901	1.00399	0.982692	1.30058	1.25587	1.03258	0.708785	1.34799	1.7166	0.265753	0.129471	0.992196	1.04202	0.991975	1.79782	1.26724	0.792059	0.902596	1.51557	1.09236	1.20756	0.206183	0.656411	1.1496	0.899372	1.06727	0.464461
[truncated: 8,915 more rows]
[truncated: 198 more columns]
